# Supplementary material for: Discovery of Schistosoma mekongi circulating proteins and antigens in infected mouse sera
Source: PLoS One. 2022 Oct 13;17(10):e0275992. doi: 10.1371/journal.pone.0275992 (PMC9562170; doi:10.1371/journal.pone.0275992)
Supplement: S1 Table — (XLSX) [file pone.0275992.s002.xlsx]

## Sheet: D0 M1
Header	--------------------------------------------------------
Search title	Submitted from mouse no1 d0 by Mascot Daemon on SERVER-BIOINFO
Timestamp	2021-01-06T02:20:34Z
User
Email
Report URI	http://localhost/mascot/cgi/master_results.pl?file=../data/20210106/F011449.dat
Peak list data path	C:\Program Files (x86)\Matrix Science\Mascot Daemon\mgf\2004 mouse no1 d0\mascot_daemon_merge.mgf
Peak list format	Mascot generic
Search type	MIS
Mascot version	2.3.02
Database	SwissProt
Fasta file	SwissProt_57.15.fasta
Total sequences	515203
Total residues	181334896
Sequences after taxonomy filter	16230
Number of queries	13772
Variable modifications	--------------------------------------------------------
Identifier	Name	Delta	Neutral loss(es)
1	Carbamidomethyl (C)	57.0215
2	Oxidation (M)	15.9949	0	63.9983
Search Parameters	--------------------------------------------------------
Taxonomy filter	. . . . . . . . . . . . . . . . . . Mus musculus (house mouse)
Enzyme	Trypsin
Maximum Missed Cleavages	1
Fixed modifications
Variable modifications	Carbamidomethyl (C),Oxidation (M)
Peptide Mass Tolerance	0.8
Peptide Mass Tolerance Units	Da
Fragment Mass Tolerance	0.8
Fragment Mass Tolerance Units	Da
Mass values	Monoisotopic
Instrument type	Default
Format parameters	--------------------------------------------------------
Significance threshold	0.05
Max. number of hits	0
Use MudPIT protein scoring	0
Ions score cut-off	0
Include same-set proteins
Include sub-set proteins	0
Include unassigned	0
Require bold red	0
Use homology threshold	0
Group protein families	0
Protein hits	--------------------------------------------------------
prot_hit_num	prot_acc	prot_desc	prot_score	prot_mass	prot_matches	prot_matches_sig	prot_sequences	prot_sequences_sig	prot_cover	prot_pi	pep_query	pep_rank	pep_isbold	pep_isunique	pep_exp_mz	pep_exp_mr	pep_exp_z	pep_calc_mr	pep_delta	pep_miss	pep_score	pep_expect	pep_res_before	pep_seq	pep_res_after	pep_var_mod	pep_var_mod_pos	pep_scan_title
1	ALBU_MOUSE	Serum albumin OS=Mus musculus GN=Alb PE=1 SV=3	3023	68648	799	629	54	44	74.5	5.75	1482	2	1	0	673.38	672.372	1	672.371	0.0018	0	13.96	3	K	AWAVAR	L			Cmpd 249, AutoMSn(673.3798), 15.6 min
1	ALBU_MOUSE	Serum albumin OS=Mus musculus GN=Alb PE=1 SV=3	3023	68648	799	629	54	44	74.5	5.75	1483	2	1	0	673.381	672.374	1	672.371	0.0035	0	14.04	3	K	AWAVAR	L			Cmpd 244, AutoMSn(673.3815), 15.5 min
1	ALBU_MOUSE	Serum albumin OS=Mus musculus GN=Alb PE=1 SV=3	3023	68648	799	629	54	44	74.5	5.75	1484	2	1	0	673.381	672.374	1	672.371	0.0035	0	13.96	3	K	AWAVAR	L			Cmpd 241, AutoMSn(673.3815), 15.4 min
1	ALBU_MOUSE	Serum albumin OS=Mus musculus GN=Alb PE=1 SV=3	3023	68648	799	629	54	44	74.5	5.75	1819	1	1	1	366.224	730.434	2	730.434	0.0003	0	43.64	0.0032	K	ALVSSVR	Q			Cmpd 192, AutoMSn(366.2243), 14.4 min
1	ALBU_MOUSE	Serum albumin OS=Mus musculus GN=Alb PE=1 SV=3	3023	68648	799	629	54	44	74.5	5.75	1820	1	1	1	366.225	730.435	2	730.434	0.001	0	43.59	0.0032	K	ALVSSVR	Q			Cmpd 209, AutoMSn(366.2246), 14.7 min
1	ALBU_MOUSE	Serum albumin OS=Mus musculus GN=Alb PE=1 SV=3	3023	68648	799	629	54	44	74.5	5.75	1821	1	1	1	366.225	730.435	2	730.434	0.001	0	40.24	0.007	K	ALVSSVR	Q			Cmpd 152, AutoMSn(366.2246), 14.5 min
1	ALBU_MOUSE	Serum albumin OS=Mus musculus GN=Alb PE=1 SV=3	3023	68648	799	629	54	44	74.5	5.75	1822	1	1	1	366.225	730.435	2	730.434	0.0011	0	43.68	0.0032	K	ALVSSVR	Q			Cmpd 203, AutoMSn(366.2247), 14.6 min
1	ALBU_MOUSE	Serum albumin OS=Mus musculus GN=Alb PE=1 SV=3	3023	68648	799	629	54	44	74.5	5.75	1823	1	1	1	366.225	730.435	2	730.434	0.0012	0	43.61	0.0032	K	ALVSSVR	Q			Cmpd 195, AutoMSn(366.2247), 14.5 min
1	ALBU_MOUSE	Serum albumin OS=Mus musculus GN=Alb PE=1 SV=3	3023	68648	799	629	54	44	74.5	5.75	1824	1	1	1	366.225	730.435	2	730.434	0.0012	0	43.62	0.0032	K	ALVSSVR	Q			Cmpd 204, AutoMSn(366.2248), 14.5 min
1	ALBU_MOUSE	Serum albumin OS=Mus musculus GN=Alb PE=1 SV=3	3023	68648	799	629	54	44	74.5	5.75	1825	1	1	1	366.225	730.435	2	730.434	0.0014	0	43.64	0.0032	K	ALVSSVR	Q			Cmpd 158, AutoMSn(366.2249), 14.6 min
1	ALBU_MOUSE	Serum albumin OS=Mus musculus GN=Alb PE=1 SV=3	3023	68648	799	629	54	44	74.5	5.75	1826	1	1	1	366.225	730.435	2	730.434	0.0014	0	43.5	0.0033	K	ALVSSVR	Q			Cmpd 201, AutoMSn(366.2249), 14.5 min
1	ALBU_MOUSE	Serum albumin OS=Mus musculus GN=Alb PE=1 SV=3	3023	68648	799	629	54	44	74.5	5.75	1827	1	1	1	366.225	730.435	2	730.434	0.0017	0	43.62	0.0032	K	ALVSSVR	Q			Cmpd 198, AutoMSn(366.2250), 14.5 min
1	ALBU_MOUSE	Serum albumin OS=Mus musculus GN=Alb PE=1 SV=3	3023	68648	799	629	54	44	74.5	5.75	1828	1	1	1	366.225	730.436	2	730.434	0.0019	0	43.62	0.0032	K	ALVSSVR	Q			Cmpd 207, AutoMSn(366.2251), 14.6 min
1	ALBU_MOUSE	Serum albumin OS=Mus musculus GN=Alb PE=1 SV=3	3023	68648	799	629	54	44	74.5	5.75	1829	1	1	1	366.228	730.442	2	730.434	0.0078	0	43.59	0.0032	K	ALVSSVR	Q			Cmpd 201, AutoMSn(366.2280), 14.5 min
1	ALBU_MOUSE	Serum albumin OS=Mus musculus GN=Alb PE=1 SV=3	3023	68648	799	629	54	44	74.5	5.75	1830	1	1	1	366.229	730.443	2	730.434	0.0094	0	43.63	0.0032	K	ALVSSVR	Q			Cmpd 207, AutoMSn(366.2289), 14.6 min
1	ALBU_MOUSE	Serum albumin OS=Mus musculus GN=Alb PE=1 SV=3	3023	68648	799	629	54	44	74.5	5.75	1831	1	1	1	366.229	730.443	2	730.434	0.0098	0	43.62	0.0032	K	ALVSSVR	Q			Cmpd 204, AutoMSn(366.2290), 14.6 min
1	ALBU_MOUSE	Serum albumin OS=Mus musculus GN=Alb PE=1 SV=3	3023	68648	799	629	54	44	74.5	5.75	1987	1	1	1	761.438	760.431	1	760.433	-0.0024	0	37.03	0.014	K	LATDLTK	V			Cmpd 222, AutoMSn(761.4380), 14.9 min
1	ALBU_MOUSE	Serum albumin OS=Mus musculus GN=Alb PE=1 SV=3	3023	68648	799	629	54	44	74.5	5.75	1988	1	1	1	761.438	760.431	1	760.433	-0.0023	0	37.08	0.014	K	LATDLTK	V			Cmpd 219, AutoMSn(761.4380), 14.9 min
1	ALBU_MOUSE	Serum albumin OS=Mus musculus GN=Alb PE=1 SV=3	3023	68648	799	629	54	44	74.5	5.75	1989	1	1	1	381.223	760.431	2	760.433	-0.0022	0	25.88	0.19	K	LATDLTK	V			Cmpd 193, AutoMSn(381.2227), 14.8 min
1	ALBU_MOUSE	Serum albumin OS=Mus musculus GN=Alb PE=1 SV=3	3023	68648	799	629	54	44	74.5	5.75	1990	1	1	1	381.223	760.431	2	760.433	-0.0019	0	41.17	0.0055	K	LATDLTK	V			Cmpd 168, AutoMSn(381.2229), 14.8 min
1	ALBU_MOUSE	Serum albumin OS=Mus musculus GN=Alb PE=1 SV=3	3023	68648	799	629	54	44	74.5	5.75	1991	1	1	1	761.439	760.432	1	760.433	-0.0013	0	37.17	0.014	K	LATDLTK	V			Cmpd 213, AutoMSn(761.4390), 14.9 min
1	ALBU_MOUSE	Serum albumin OS=Mus musculus GN=Alb PE=1 SV=3	3023	68648	799	629	54	44	74.5	5.75	1992	1	1	1	381.223	760.432	2	760.433	-0.001	0	41.82	0.0047	K	LATDLTK	V			Cmpd 167, AutoMSn(381.2233), 14.7 min
1	ALBU_MOUSE	Serum albumin OS=Mus musculus GN=Alb PE=1 SV=3	3023	68648	799	629	54	44	74.5	5.75	1993	1	1	1	381.224	760.433	2	760.433	-0.0002	0	23.42	0.33	K	LATDLTK	V			Cmpd 210, AutoMSn(381.2237), 14.7 min
1	ALBU_MOUSE	Serum albumin OS=Mus musculus GN=Alb PE=1 SV=3	3023	68648	799	629	54	44	74.5	5.75	1994	1	1	1	381.224	760.433	2	760.433	0	0	35.15	0.022	K	LATDLTK	V			Cmpd 189, AutoMSn(381.2238), 14.7 min
1	ALBU_MOUSE	Serum albumin OS=Mus musculus GN=Alb PE=1 SV=3	3023	68648	799	629	54	44	74.5	5.75	1995	1	1	1	381.224	760.433	2	760.433	0.0001	0	40.45	0.0065	K	LATDLTK	V			Cmpd 216, AutoMSn(381.2238), 14.9 min
1	ALBU_MOUSE	Serum albumin OS=Mus musculus GN=Alb PE=1 SV=3	3023	68648	799	629	54	44	74.5	5.75	1996	1	1	1	381.224	760.433	2	760.433	0.0003	0	25.98	0.18	K	LATDLTK	V			Cmpd 190, AutoMSn(381.2240), 14.8 min
1	ALBU_MOUSE	Serum albumin OS=Mus musculus GN=Alb PE=1 SV=3	3023	68648	799	629	54	44	74.5	5.75	1997	1	1	1	381.224	760.433	2	760.433	0.0004	0	34.97	0.023	K	LATDLTK	V			Cmpd 213, AutoMSn(381.2240), 14.7 min
1	ALBU_MOUSE	Serum albumin OS=Mus musculus GN=Alb PE=1 SV=3	3023	68648	799	629	54	44	74.5	5.75	1998	1	1	1	381.224	760.434	2	760.433	0.0005	0	34.97	0.023	K	LATDLTK	V			Cmpd 164, AutoMSn(381.2241), 14.7 min
1	ALBU_MOUSE	Serum albumin OS=Mus musculus GN=Alb PE=1 SV=3	3023	68648	799	629	54	44	74.5	5.75	1999	1	1	1	381.224	760.434	2	760.433	0.0007	0	35.45	0.02	K	LATDLTK	V			Cmpd 210, AutoMSn(381.2242), 14.8 min
1	ALBU_MOUSE	Serum albumin OS=Mus musculus GN=Alb PE=1 SV=3	3023	68648	799	629	54	44	74.5	5.75	2000	1	1	1	761.441	760.434	1	760.433	0.001	0	33	0.036	K	LATDLTK	V			Cmpd 208, AutoMSn(761.4414), 14.7 min
1	ALBU_MOUSE	Serum albumin OS=Mus musculus GN=Alb PE=1 SV=3	3023	68648	799	629	54	44	74.5	5.75	2001	1	1	1	381.225	760.435	2	760.433	0.0015	0	35.18	0.022	K	LATDLTK	V			Cmpd 166, AutoMSn(381.2246), 14.8 min
1	ALBU_MOUSE	Serum albumin OS=Mus musculus GN=Alb PE=1 SV=3	3023	68648	799	629	54	44	74.5	5.75	2002	1	1	1	381.225	760.435	2	760.433	0.0015	0	40.07	0.0071	K	LATDLTK	V			Cmpd 213, AutoMSn(381.2246), 14.8 min
1	ALBU_MOUSE	Serum albumin OS=Mus musculus GN=Alb PE=1 SV=3	3023	68648	799	629	54	44	74.5	5.75	2003	1	1	1	381.225	760.435	2	760.433	0.0017	0	35.3	0.021	K	LATDLTK	V			Cmpd 215, AutoMSn(381.2247), 14.9 min
1	ALBU_MOUSE	Serum albumin OS=Mus musculus GN=Alb PE=1 SV=3	3023	68648	799	629	54	44	74.5	5.75	2004	1	1	1	381.225	760.435	2	760.433	0.0018	0	35.35	0.021	K	LATDLTK	V			Cmpd 212, AutoMSn(381.2247), 14.9 min
1	ALBU_MOUSE	Serum albumin OS=Mus musculus GN=Alb PE=1 SV=3	3023	68648	799	629	54	44	74.5	5.75	2005	1	1	1	381.225	760.435	2	760.433	0.002	0	35.27	0.021	K	LATDLTK	V			Cmpd 169, AutoMSn(381.2248), 14.9 min
1	ALBU_MOUSE	Serum albumin OS=Mus musculus GN=Alb PE=1 SV=3	3023	68648	799	629	54	44	74.5	5.75	2006	1	1	1	381.225	760.435	2	760.433	0.0021	0	40.72	0.0061	K	LATDLTK	V			Cmpd 217, AutoMSn(381.2248), 14.9 min
1	ALBU_MOUSE	Serum albumin OS=Mus musculus GN=Alb PE=1 SV=3	3023	68648	799	629	54	44	74.5	5.75	2007	1	1	1	761.443	760.436	1	760.433	0.003	0	37.1	0.014	K	LATDLTK	V			Cmpd 211, AutoMSn(761.4433), 14.7 min
1	ALBU_MOUSE	Serum albumin OS=Mus musculus GN=Alb PE=1 SV=3	3023	68648	799	629	54	44	74.5	5.75	2008	1	1	1	761.444	760.437	1	760.433	0.0035	0	37.16	0.014	K	LATDLTK	V			Cmpd 214, AutoMSn(761.4438), 14.8 min
1	ALBU_MOUSE	Serum albumin OS=Mus musculus GN=Alb PE=1 SV=3	3023	68648	799	629	54	44	74.5	5.75	2009	1	1	1	381.227	760.439	2	760.433	0.0062	0	35.34	0.021	K	LATDLTK	V			Cmpd 209, AutoMSn(381.2269), 14.7 min
1	ALBU_MOUSE	Serum albumin OS=Mus musculus GN=Alb PE=1 SV=3	3023	68648	799	629	54	44	74.5	5.75	2010	1	1	1	381.229	760.443	2	760.433	0.0099	0	35.45	0.02	K	LATDLTK	V			Cmpd 212, AutoMSn(381.2288), 14.8 min
1	ALBU_MOUSE	Serum albumin OS=Mus musculus GN=Alb PE=1 SV=3	3023	68648	799	629	54	44	74.5	5.75	2011	1	1	1	381.229	760.444	2	760.433	0.0107	0	35.54	0.02	K	LATDLTK	V			Cmpd 215, AutoMSn(381.2291), 14.8 min
1	ALBU_MOUSE	Serum albumin OS=Mus musculus GN=Alb PE=1 SV=3	3023	68648	799	629	54	44	74.5	5.75	2104	1	1	1	394.729	787.443	2	787.444	-0.0008	1	28.1	0.11	K	LDGVKEK	A			Cmpd 10, AutoMSn(394.7288), 10.2 min
1	ALBU_MOUSE	Serum albumin OS=Mus musculus GN=Alb PE=1 SV=3	3023	68648	799	629	54	44	74.5	5.75	2798	1	1	1	898.481	897.473	1	897.474	-0.0008	0	44.64	0.0016	R	VCLLHEK	T	Carbamidomethyl (C)	0.0100000.0	Cmpd 180, AutoMSn(898.4807), 14.0 min
1	ALBU_MOUSE	Serum albumin OS=Mus musculus GN=Alb PE=1 SV=3	3023	68648	799	629	54	44	74.5	5.75	2799	1	1	1	449.744	897.474	2	897.474	0.0001	0	28.88	0.059	R	VCLLHEK	T	Carbamidomethyl (C)	0.0100000.0	Cmpd 186, AutoMSn(449.7444), 14.1 min
1	ALBU_MOUSE	Serum albumin OS=Mus musculus GN=Alb PE=1 SV=3	3023	68648	799	629	54	44	74.5	5.75	2800	1	1	1	898.482	897.474	1	897.474	0.0002	0	48.39	0.00066	R	VCLLHEK	T	Carbamidomethyl (C)	0.0100000.0	Cmpd 182, AutoMSn(898.4817), 14.1 min
1	ALBU_MOUSE	Serum albumin OS=Mus musculus GN=Alb PE=1 SV=3	3023	68648	799	629	54	44	74.5	5.75	2801	1	1	1	449.745	897.475	2	897.474	0.0003	0	17.71	0.77	R	VCLLHEK	T	Carbamidomethyl (C)	0.0100000.0	Cmpd 179, AutoMSn(449.7445), 14.0 min
1	ALBU_MOUSE	Serum albumin OS=Mus musculus GN=Alb PE=1 SV=3	3023	68648	799	629	54	44	74.5	5.75	2802	1	1	1	898.482	897.475	1	897.474	0.0005	0	44.64	0.0016	R	VCLLHEK	T	Carbamidomethyl (C)	0.0100000.0	Cmpd 185, AutoMSn(898.4819), 14.1 min
1	ALBU_MOUSE	Serum albumin OS=Mus musculus GN=Alb PE=1 SV=3	3023	68648	799	629	54	44	74.5	5.75	2803	1	1	1	449.745	897.475	2	897.474	0.0005	0	33.21	0.022	R	VCLLHEK	T	Carbamidomethyl (C)	0.0100000.0	Cmpd 134, AutoMSn(449.7447), 14.1 min
1	ALBU_MOUSE	Serum albumin OS=Mus musculus GN=Alb PE=1 SV=3	3023	68648	799	629	54	44	74.5	5.75	2804	1	1	1	449.745	897.476	2	897.474	0.002	0	30.09	0.044	R	VCLLHEK	T	Carbamidomethyl (C)	0.0100000.0	Cmpd 181, AutoMSn(449.7454), 14.0 min
1	ALBU_MOUSE	Serum albumin OS=Mus musculus GN=Alb PE=1 SV=3	3023	68648	799	629	54	44	74.5	5.75	2805	1	1	1	449.746	897.477	2	897.474	0.0024	0	32.74	0.024	R	VCLLHEK	T	Carbamidomethyl (C)	0.0100000.0	Cmpd 137, AutoMSn(449.7456), 14.1 min
1	ALBU_MOUSE	Serum albumin OS=Mus musculus GN=Alb PE=1 SV=3	3023	68648	799	629	54	44	74.5	5.75	2806	1	1	1	449.748	897.481	2	897.474	0.0069	0	34.22	0.017	R	VCLLHEK	T	Carbamidomethyl (C)	0.0100000.0	Cmpd 178, AutoMSn(449.7478), 14.0 min
1	ALBU_MOUSE	Serum albumin OS=Mus musculus GN=Alb PE=1 SV=3	3023	68648	799	629	54	44	74.5	5.75	2807	1	1	1	449.749	897.484	2	897.474	0.0098	0	34.23	0.017	R	VCLLHEK	T	Carbamidomethyl (C)	0.0100000.0	Cmpd 181, AutoMSn(449.7493), 14.1 min
1	ALBU_MOUSE	Serum albumin OS=Mus musculus GN=Alb PE=1 SV=3	3023	68648	799	629	54	44	74.5	5.75	2808	1	1	1	449.75	897.485	2	897.474	0.0103	0	34.19	0.017	R	VCLLHEK	T	Carbamidomethyl (C)	0.0100000.0	Cmpd 184, AutoMSn(449.7495), 14.1 min
1	ALBU_MOUSE	Serum albumin OS=Mus musculus GN=Alb PE=1 SV=3	3023	68648	799	629	54	44	74.5	5.75	3392	1	1	1	972.568	971.561	1	971.565	-0.0042	0	49.07	0.00067	K	QTALAELVK	H			Cmpd 443, AutoMSn(972.5682), 20.0 min
1	ALBU_MOUSE	Serum albumin OS=Mus musculus GN=Alb PE=1 SV=3	3023	68648	799	629	54	44	74.5	5.75	3393	1	1	1	972.568	971.561	1	971.565	-0.004	0	47.52	0.00096	K	QTALAELVK	H			Cmpd 439, AutoMSn(972.5684), 19.9 min
1	ALBU_MOUSE	Serum albumin OS=Mus musculus GN=Alb PE=1 SV=3	3023	68648	799	629	54	44	74.5	5.75	3394	1	1	1	972.569	971.562	1	971.565	-0.003	0	43.22	0.0026	K	QTALAELVK	H			Cmpd 399, AutoMSn(972.5695), 20.0 min
1	ALBU_MOUSE	Serum albumin OS=Mus musculus GN=Alb PE=1 SV=3	3023	68648	799	629	54	44	74.5	5.75	3395	1	1	1	972.57	971.563	1	971.565	-0.0023	0	48.89	0.0007	K	QTALAELVK	H			Cmpd 441, AutoMSn(972.5701), 20.0 min
1	ALBU_MOUSE	Serum albumin OS=Mus musculus GN=Alb PE=1 SV=3	3023	68648	799	629	54	44	74.5	5.75	3396	1	1	1	486.79	971.566	2	971.565	0.001	0	26.57	0.12	K	QTALAELVK	H			Cmpd 427, AutoMSn(486.7904), 20.1 min
1	ALBU_MOUSE	Serum albumin OS=Mus musculus GN=Alb PE=1 SV=3	3023	68648	799	629	54	44	74.5	5.75	3397	1	1	1	486.791	971.566	2	971.565	0.0013	0	41.05	0.0043	K	QTALAELVK	H			Cmpd 394, AutoMSn(486.7905), 19.9 min
1	ALBU_MOUSE	Serum albumin OS=Mus musculus GN=Alb PE=1 SV=3	3023	68648	799	629	54	44	74.5	5.75	3398	1	1	1	486.791	971.567	2	971.565	0.0016	0	41.57	0.0038	K	QTALAELVK	H			Cmpd 424, AutoMSn(486.7906), 20.0 min
1	ALBU_MOUSE	Serum albumin OS=Mus musculus GN=Alb PE=1 SV=3	3023	68648	799	629	54	44	74.5	5.75	3399	1	1	1	972.574	971.567	1	971.565	0.002	0	49.33	0.00064	K	QTALAELVK	H			Cmpd 436, AutoMSn(972.5744), 19.8 min
1	ALBU_MOUSE	Serum albumin OS=Mus musculus GN=Alb PE=1 SV=3	3023	68648	799	629	54	44	74.5	5.75	3400	1	1	1	972.574	971.567	1	971.565	0.0021	0	51.46	0.00039	K	QTALAELVK	H			Cmpd 440, AutoMSn(972.5745), 19.9 min
1	ALBU_MOUSE	Serum albumin OS=Mus musculus GN=Alb PE=1 SV=3	3023	68648	799	629	54	44	74.5	5.75	3401	1	1	1	486.791	971.568	2	971.565	0.0025	0	42.07	0.0034	K	QTALAELVK	H			Cmpd 439, AutoMSn(486.7911), 19.8 min
1	ALBU_MOUSE	Serum albumin OS=Mus musculus GN=Alb PE=1 SV=3	3023	68648	799	629	54	44	74.5	5.75	3402	1	1	1	486.791	971.568	2	971.565	0.0028	0	41.69	0.0037	K	QTALAELVK	H			Cmpd 449, AutoMSn(486.7913), 20.0 min
1	ALBU_MOUSE	Serum albumin OS=Mus musculus GN=Alb PE=1 SV=3	3023	68648	799	629	54	44	74.5	5.75	3403	1	1	1	486.791	971.568	2	971.565	0.0028	0	41.59	0.0038	K	QTALAELVK	H			Cmpd 436, AutoMSn(486.7913), 19.8 min
1	ALBU_MOUSE	Serum albumin OS=Mus musculus GN=Alb PE=1 SV=3	3023	68648	799	629	54	44	74.5	5.75	3404	1	1	1	486.791	971.568	2	971.565	0.0029	0	42.02	0.0034	K	QTALAELVK	H			Cmpd 437, AutoMSn(486.7913), 19.8 min
1	ALBU_MOUSE	Serum albumin OS=Mus musculus GN=Alb PE=1 SV=3	3023	68648	799	629	54	44	74.5	5.75	3405	1	1	1	486.791	971.568	2	971.565	0.0029	0	27.48	0.097	K	QTALAELVK	H			Cmpd 445, AutoMSn(486.7913), 20.0 min
1	ALBU_MOUSE	Serum albumin OS=Mus musculus GN=Alb PE=1 SV=3	3023	68648	799	629	54	44	74.5	5.75	3406	1	1	1	486.791	971.568	2	971.565	0.0029	0	41.72	0.0037	K	QTALAELVK	H			Cmpd 400, AutoMSn(486.7913), 20.0 min
1	ALBU_MOUSE	Serum albumin OS=Mus musculus GN=Alb PE=1 SV=3	3023	68648	799	629	54	44	74.5	5.75	3407	1	1	1	486.791	971.568	2	971.565	0.003	0	27.4	0.099	K	QTALAELVK	H			Cmpd 397, AutoMSn(486.7913), 20.0 min
1	ALBU_MOUSE	Serum albumin OS=Mus musculus GN=Alb PE=1 SV=3	3023	68648	799	629	54	44	74.5	5.75	3408	1	1	1	486.791	971.568	2	971.565	0.0033	0	41.75	0.0036	K	QTALAELVK	H			Cmpd 443, AutoMSn(486.7915), 19.9 min
1	ALBU_MOUSE	Serum albumin OS=Mus musculus GN=Alb PE=1 SV=3	3023	68648	799	629	54	44	74.5	5.75	3409	1	1	1	486.791	971.568	2	971.565	0.0034	0	41.95	0.0035	K	QTALAELVK	H			Cmpd 437, AutoMSn(486.7915), 19.9 min
1	ALBU_MOUSE	Serum albumin OS=Mus musculus GN=Alb PE=1 SV=3	3023	68648	799	629	54	44	74.5	5.75	3410	1	1	1	972.577	971.569	1	971.565	0.0044	0	51.47	0.00039	K	QTALAELVK	H			Cmpd 434, AutoMSn(972.5768), 19.7 min
1	ALBU_MOUSE	Serum albumin OS=Mus musculus GN=Alb PE=1 SV=3	3023	68648	799	629	54	44	74.5	5.75	3411	1	1	1	486.792	971.569	2	971.565	0.0044	0	42.12	0.0033	K	QTALAELVK	H			Cmpd 440, AutoMSn(486.7921), 20.0 min
1	ALBU_MOUSE	Serum albumin OS=Mus musculus GN=Alb PE=1 SV=3	3023	68648	799	629	54	44	74.5	5.75	3412	1	1	1	486.795	971.576	2	971.565	0.0112	0	42.05	0.0034	K	QTALAELVK	H			Cmpd 433, AutoMSn(486.7954), 19.7 min
1	ALBU_MOUSE	Serum albumin OS=Mus musculus GN=Alb PE=1 SV=3	3023	68648	799	629	54	44	74.5	5.75	3517	1	1	1	981.525	980.518	1	980.518	-0.0002	1	49.25	0.00058	K	KYEATLEK	C			Cmpd 121, AutoMSn(981.5249), 12.7 min
1	ALBU_MOUSE	Serum albumin OS=Mus musculus GN=Alb PE=1 SV=3	3023	68648	799	629	54	44	74.5	5.75	3518	1	1	1	981.525	980.518	1	980.518	0.0001	1	49.09	0.00061	K	KYEATLEK	C			Cmpd 119, AutoMSn(981.5252), 12.7 min
1	ALBU_MOUSE	Serum albumin OS=Mus musculus GN=Alb PE=1 SV=3	3023	68648	799	629	54	44	74.5	5.75	3519	1	1	1	981.525	980.518	1	980.518	0.0001	1	48.96	0.00062	K	KYEATLEK	C			Cmpd 116, AutoMSn(981.5252), 12.6 min
1	ALBU_MOUSE	Serum albumin OS=Mus musculus GN=Alb PE=1 SV=3	3023	68648	799	629	54	44	74.5	5.75	3520	1	1	1	491.267	980.519	2	980.518	0.0007	1	34.03	0.019	K	KYEATLEK	C			Cmpd 82, AutoMSn(491.2666), 12.4 min
1	ALBU_MOUSE	Serum albumin OS=Mus musculus GN=Alb PE=1 SV=3	3023	68648	799	629	54	44	74.5	5.75	3521	1	1	1	491.267	980.52	2	980.518	0.0019	1	41.21	0.0037	K	KYEATLEK	C			Cmpd 79, AutoMSn(491.2671), 12.3 min
1	ALBU_MOUSE	Serum albumin OS=Mus musculus GN=Alb PE=1 SV=3	3023	68648	799	629	54	44	74.5	5.75	3522	1	1	1	491.267	980.52	2	980.518	0.0022	1	39.71	0.0053	K	KYEATLEK	C			Cmpd 104, AutoMSn(491.2673), 12.4 min
1	ALBU_MOUSE	Serum albumin OS=Mus musculus GN=Alb PE=1 SV=3	3023	68648	799	629	54	44	74.5	5.75	3523	1	1	1	491.267	980.52	2	980.518	0.0024	1	48.67	0.00067	K	KYEATLEK	C			Cmpd 114, AutoMSn(491.2674), 12.5 min
1	ALBU_MOUSE	Serum albumin OS=Mus musculus GN=Alb PE=1 SV=3	3023	68648	799	629	54	44	74.5	5.75	3524	1	1	1	491.268	980.521	2	980.518	0.0031	1	48.57	0.00068	K	KYEATLEK	C			Cmpd 107, AutoMSn(491.2678), 12.5 min
1	ALBU_MOUSE	Serum albumin OS=Mus musculus GN=Alb PE=1 SV=3	3023	68648	799	629	54	44	74.5	5.75	3525	1	1	1	491.268	980.521	2	980.518	0.0033	1	31.23	0.037	K	KYEATLEK	C			Cmpd 61, AutoMSn(491.2678), 12.4 min
1	ALBU_MOUSE	Serum albumin OS=Mus musculus GN=Alb PE=1 SV=3	3023	68648	799	629	54	44	74.5	5.75	3526	2	1	1	491.268	980.521	2	980.518	0.0033	1	12.22	2.9	K	KYEATLEK	C			Cmpd 62, AutoMSn(491.2679), 12.4 min
1	ALBU_MOUSE	Serum albumin OS=Mus musculus GN=Alb PE=1 SV=3	3023	68648	799	629	54	44	74.5	5.75	3527	1	1	1	491.268	980.521	2	980.518	0.0035	1	48.36	0.00072	K	KYEATLEK	C			Cmpd 101, AutoMSn(491.2680), 12.4 min
1	ALBU_MOUSE	Serum albumin OS=Mus musculus GN=Alb PE=1 SV=3	3023	68648	799	629	54	44	74.5	5.75	3528	1	1	1	491.268	980.521	2	980.518	0.0036	1	42.93	0.0025	K	KYEATLEK	C			Cmpd 106, AutoMSn(491.2680), 12.4 min
1	ALBU_MOUSE	Serum albumin OS=Mus musculus GN=Alb PE=1 SV=3	3023	68648	799	629	54	44	74.5	5.75	3529	1	1	1	491.268	980.521	2	980.518	0.0036	1	48.79	0.00065	K	KYEATLEK	C			Cmpd 109, AutoMSn(491.2680), 12.4 min
1	ALBU_MOUSE	Serum albumin OS=Mus musculus GN=Alb PE=1 SV=3	3023	68648	799	629	54	44	74.5	5.75	3530	1	1	1	491.268	980.521	2	980.518	0.0037	1	47.01	0.00098	K	KYEATLEK	C			Cmpd 115, AutoMSn(491.2680), 12.6 min
1	ALBU_MOUSE	Serum albumin OS=Mus musculus GN=Alb PE=1 SV=3	3023	68648	799	629	54	44	74.5	5.75	3531	1	1	1	491.268	980.522	2	980.518	0.0039	1	12.06	3.1	K	KYEATLEK	C			Cmpd 58, AutoMSn(491.2682), 12.3 min
1	ALBU_MOUSE	Serum albumin OS=Mus musculus GN=Alb PE=1 SV=3	3023	68648	799	629	54	44	74.5	5.75	3532	1	1	1	491.268	980.522	2	980.518	0.004	1	48.67	0.00067	K	KYEATLEK	C			Cmpd 112, AutoMSn(491.2682), 12.5 min
1	ALBU_MOUSE	Serum albumin OS=Mus musculus GN=Alb PE=1 SV=3	3023	68648	799	629	54	44	74.5	5.75	3533	1	1	1	491.268	980.522	2	980.518	0.0043	1	18.49	0.7	K	KYEATLEK	C			Cmpd 86, AutoMSn(491.2683), 12.4 min
1	ALBU_MOUSE	Serum albumin OS=Mus musculus GN=Alb PE=1 SV=3	3023	68648	799	629	54	44	74.5	5.75	3534	1	1	1	491.268	980.522	2	980.518	0.0045	1	36.42	0.011	K	KYEATLEK	C			Cmpd 64, AutoMSn(491.2685), 12.5 min
1	ALBU_MOUSE	Serum albumin OS=Mus musculus GN=Alb PE=1 SV=3	3023	68648	799	629	54	44	74.5	5.75	3535	1	1	1	491.269	980.523	2	980.518	0.0051	1	32.35	0.029	K	KYEATLEK	C			Cmpd 103, AutoMSn(491.2687), 12.4 min
1	ALBU_MOUSE	Serum albumin OS=Mus musculus GN=Alb PE=1 SV=3	3023	68648	799	629	54	44	74.5	5.75	3536	1	1	1	491.269	980.523	2	980.518	0.0055	1	31.59	0.034	K	KYEATLEK	C			Cmpd 100, AutoMSn(491.2689), 12.3 min
1	ALBU_MOUSE	Serum albumin OS=Mus musculus GN=Alb PE=1 SV=3	3023	68648	799	629	54	44	74.5	5.75	3537	1	1	1	491.269	980.524	2	980.518	0.006	1	35.24	0.015	K	KYEATLEK	C			Cmpd 58, AutoMSn(491.2692), 12.4 min
1	ALBU_MOUSE	Serum albumin OS=Mus musculus GN=Alb PE=1 SV=3	3023	68648	799	629	54	44	74.5	5.75	3538	1	1	1	491.271	980.528	2	980.518	0.01	1	48.73	0.00066	K	KYEATLEK	C			Cmpd 115, AutoMSn(491.2712), 12.6 min
1	ALBU_MOUSE	Serum albumin OS=Mus musculus GN=Alb PE=1 SV=3	3023	68648	799	629	54	44	74.5	5.75	3539	1	1	1	491.271	980.528	2	980.518	0.0103	1	48.77	0.00065	K	KYEATLEK	C			Cmpd 118, AutoMSn(491.2713), 12.7 min
1	ALBU_MOUSE	Serum albumin OS=Mus musculus GN=Alb PE=1 SV=3	3023	68648	799	629	54	44	74.5	5.75	3603	1	1	1	494.793	987.571	2	987.571	-0.0002	1	40.86	0.0048	K	EKALVSSVR	Q			Cmpd 151, AutoMSn(494.7928), 13.5 min
1	ALBU_MOUSE	Serum albumin OS=Mus musculus GN=Alb PE=1 SV=3	3023	68648	799	629	54	44	74.5	5.75	3649	1	1	1	997.529	996.522	1	996.524	-0.002	0	28.26	0.07	K	TPVSEHVTK	C			Cmpd 81, AutoMSn(997.5293), 11.8 min
1	ALBU_MOUSE	Serum albumin OS=Mus musculus GN=Alb PE=1 SV=3	3023	68648	799	629	54	44	74.5	5.75	3651	1	1	1	333.181	996.522	3	996.524	-0.0019	0	17.58	0.81	K	TPVSEHVTK	C			Cmpd 50, AutoMSn(333.1813), 11.2 min
1	ALBU_MOUSE	Serum albumin OS=Mus musculus GN=Alb PE=1 SV=3	3023	68648	799	629	54	44	74.5	5.75	3652	1	1	1	997.531	996.523	1	996.524	-0.0007	0	28.27	0.069	K	TPVSEHVTK	C			Cmpd 78, AutoMSn(997.5306), 11.7 min
1	ALBU_MOUSE	Serum albumin OS=Mus musculus GN=Alb PE=1 SV=3	3023	68648	799	629	54	44	74.5	5.75	3653	1	1	1	333.182	996.523	3	996.524	-0.0006	0	29.35	0.054	K	TPVSEHVTK	C			Cmpd 17, AutoMSn(333.1817), 11.2 min
1	ALBU_MOUSE	Serum albumin OS=Mus musculus GN=Alb PE=1 SV=3	3023	68648	799	629	54	44	74.5	5.75	3654	1	1	1	333.182	996.524	3	996.524	-0.0004	0	15.98	1.2	K	TPVSEHVTK	C			Cmpd 52, AutoMSn(333.1818), 11.2 min
1	ALBU_MOUSE	Serum albumin OS=Mus musculus GN=Alb PE=1 SV=3	3023	68648	799	629	54	44	74.5	5.75	3655	1	1	1	997.531	996.524	1	996.524	-0.0003	0	28.23	0.07	K	TPVSEHVTK	C			Cmpd 84, AutoMSn(997.5310), 11.9 min
1	ALBU_MOUSE	Serum albumin OS=Mus musculus GN=Alb PE=1 SV=3	3023	68648	799	629	54	44	74.5	5.75	3656	1	1	1	499.269	996.524	2	996.524	-0.0002	0	35.19	0.014	K	TPVSEHVTK	C			Cmpd 57, AutoMSn(499.2692), 11.2 min
1	ALBU_MOUSE	Serum albumin OS=Mus musculus GN=Alb PE=1 SV=3	3023	68648	799	629	54	44	74.5	5.75	3658	1	1	1	333.182	996.524	3	996.524	0.0002	0	17.19	0.89	K	TPVSEHVTK	C			Cmpd 55, AutoMSn(333.1820), 11.3 min
1	ALBU_MOUSE	Serum albumin OS=Mus musculus GN=Alb PE=1 SV=3	3023	68648	799	629	54	44	74.5	5.75	3659	1	1	1	499.269	996.524	2	996.524	0.0004	0	35.72	0.012	K	TPVSEHVTK	C			Cmpd 48, AutoMSn(499.2695), 11.2 min
1	ALBU_MOUSE	Serum albumin OS=Mus musculus GN=Alb PE=1 SV=3	3023	68648	799	629	54	44	74.5	5.75	3660	1	1	1	499.27	996.525	2	996.524	0.0009	0	28.67	0.063	K	TPVSEHVTK	C			Cmpd 51, AutoMSn(499.2697), 11.2 min
1	ALBU_MOUSE	Serum albumin OS=Mus musculus GN=Alb PE=1 SV=3	3023	68648	799	629	54	44	74.5	5.75	3661	1	1	1	499.27	996.525	2	996.524	0.0012	0	37.52	0.0082	K	TPVSEHVTK	C			Cmpd 58, AutoMSn(499.2699), 11.3 min
1	ALBU_MOUSE	Serum albumin OS=Mus musculus GN=Alb PE=1 SV=3	3023	68648	799	629	54	44	74.5	5.75	3662	1	1	1	333.183	996.526	3	996.524	0.0017	0	21.26	0.35	K	TPVSEHVTK	C			Cmpd 59, AutoMSn(333.1825), 11.3 min
1	ALBU_MOUSE	Serum albumin OS=Mus musculus GN=Alb PE=1 SV=3	3023	68648	799	629	54	44	74.5	5.75	3663	1	1	1	499.27	996.526	2	996.524	0.0018	0	32.69	0.025	K	TPVSEHVTK	C			Cmpd 54, AutoMSn(499.2702), 11.3 min
1	ALBU_MOUSE	Serum albumin OS=Mus musculus GN=Alb PE=1 SV=3	3023	68648	799	629	54	44	74.5	5.75	3664	1	1	1	499.27	996.526	2	996.524	0.002	0	28.17	0.071	K	TPVSEHVTK	C			Cmpd 49, AutoMSn(499.2703), 11.1 min
1	ALBU_MOUSE	Serum albumin OS=Mus musculus GN=Alb PE=1 SV=3	3023	68648	799	629	54	44	74.5	5.75	3665	1	1	1	333.183	996.526	3	996.524	0.002	0	17.53	0.82	K	TPVSEHVTK	C			Cmpd 65, AutoMSn(333.1826), 11.4 min
1	ALBU_MOUSE	Serum albumin OS=Mus musculus GN=Alb PE=1 SV=3	3023	68648	799	629	54	44	74.5	5.75	3668	1	1	1	499.271	996.526	2	996.524	0.0024	0	35.5	0.013	K	TPVSEHVTK	C			Cmpd 13, AutoMSn(499.2705), 11.1 min
1	ALBU_MOUSE	Serum albumin OS=Mus musculus GN=Alb PE=1 SV=3	3023	68648	799	629	54	44	74.5	5.75	3670	1	1	1	333.183	996.527	3	996.524	0.0032	0	17.01	0.93	K	TPVSEHVTK	C			Cmpd 15, AutoMSn(333.1830), 11.1 min
1	ALBU_MOUSE	Serum albumin OS=Mus musculus GN=Alb PE=1 SV=3	3023	68648	799	629	54	44	74.5	5.75	3671	1	1	1	499.271	996.527	2	996.524	0.0034	0	23.69	0.2	K	TPVSEHVTK	C			Cmpd 30, AutoMSn(499.2710), 11.0 min
1	ALBU_MOUSE	Serum albumin OS=Mus musculus GN=Alb PE=1 SV=3	3023	68648	799	629	54	44	74.5	5.75	3672	1	1	1	499.271	996.527	2	996.524	0.0034	0	36.31	0.011	K	TPVSEHVTK	C			Cmpd 76, AutoMSn(499.2710), 11.7 min
1	ALBU_MOUSE	Serum albumin OS=Mus musculus GN=Alb PE=1 SV=3	3023	68648	799	629	54	44	74.5	5.75	3673	1	1	1	333.183	996.528	3	996.524	0.0039	0	21.44	0.33	K	TPVSEHVTK	C			Cmpd 62, AutoMSn(333.1833), 11.4 min
1	ALBU_MOUSE	Serum albumin OS=Mus musculus GN=Alb PE=1 SV=3	3023	68648	799	629	54	44	74.5	5.75	3674	1	1	1	499.271	996.528	2	996.524	0.0043	0	31.26	0.035	K	TPVSEHVTK	C			Cmpd 46, AutoMSn(499.2714), 11.1 min
1	ALBU_MOUSE	Serum albumin OS=Mus musculus GN=Alb PE=1 SV=3	3023	68648	799	629	54	44	74.5	5.75	3676	1	1	1	499.272	996.529	2	996.524	0.0051	0	18.34	0.68	K	TPVSEHVTK	C			Cmpd 44, AutoMSn(499.2718), 11.0 min
1	ALBU_MOUSE	Serum albumin OS=Mus musculus GN=Alb PE=1 SV=3	3023	68648	799	629	54	44	74.5	5.75	3677	1	1	1	333.184	996.529	3	996.524	0.0052	0	31.82	0.031	K	TPVSEHVTK	C			Cmpd 77, AutoMSn(333.1837), 11.7 min
1	ALBU_MOUSE	Serum albumin OS=Mus musculus GN=Alb PE=1 SV=3	3023	68648	799	629	54	44	74.5	5.75	3678	7	1	1	333.184	996.53	3	996.524	0.0057	0	2.22	28	K	TPVSEHVTK	C			Cmpd 47, AutoMSn(333.1838), 11.1 min
1	ALBU_MOUSE	Serum albumin OS=Mus musculus GN=Alb PE=1 SV=3	3023	68648	799	629	54	44	74.5	5.75	3679	1	1	1	499.272	996.53	2	996.524	0.0065	0	16.71	0.99	K	TPVSEHVTK	C			Cmpd 31, AutoMSn(499.2725), 11.0 min
1	ALBU_MOUSE	Serum albumin OS=Mus musculus GN=Alb PE=1 SV=3	3023	68648	799	629	54	44	74.5	5.75	3680	1	1	1	333.184	996.531	3	996.524	0.0066	0	31.78	0.031	K	TPVSEHVTK	C			Cmpd 80, AutoMSn(333.1842), 11.8 min
1	ALBU_MOUSE	Serum albumin OS=Mus musculus GN=Alb PE=1 SV=3	3023	68648	799	629	54	44	74.5	5.75	3681	1	1	1	333.184	996.531	3	996.524	0.0069	0	13.8	1.9	K	TPVSEHVTK	C			Cmpd 54, AutoMSn(333.1842), 11.2 min
1	ALBU_MOUSE	Serum albumin OS=Mus musculus GN=Alb PE=1 SV=3	3023	68648	799	629	54	44	74.5	5.75	3683	1	1	1	333.185	996.534	3	996.524	0.0095	0	31.87	0.03	K	TPVSEHVTK	C			Cmpd 83, AutoMSn(333.1851), 11.9 min
1	ALBU_MOUSE	Serum albumin OS=Mus musculus GN=Alb PE=1 SV=3	3023	68648	799	629	54	44	74.5	5.75	3684	1	1	1	499.275	996.535	2	996.524	0.0109	0	36.34	0.011	K	TPVSEHVTK	C			Cmpd 82, AutoMSn(499.2747), 11.9 min
1	ALBU_MOUSE	Serum albumin OS=Mus musculus GN=Alb PE=1 SV=3	3023	68648	799	629	54	44	74.5	5.75	3843	1	1	1	1017.53	1016.53	1	1016.53	-0.0021	0	56.4	0.00012	K	SLHTLFGDK	L			Cmpd 339, AutoMSn(1017.5343), 17.6 min
1	ALBU_MOUSE	Serum albumin OS=Mus musculus GN=Alb PE=1 SV=3	3023	68648	799	629	54	44	74.5	5.75	3845	1	1	1	509.274	1016.53	2	1016.53	0.004	0	48.71	0.00073	K	SLHTLFGDK	L			Cmpd 338, AutoMSn(509.2738), 17.6 min
1	ALBU_MOUSE	Serum albumin OS=Mus musculus GN=Alb PE=1 SV=3	3023	68648	799	629	54	44	74.5	5.75	3848	1	1	1	509.517	1017.02	2	1016.53	0.4911	0	48.67	0.0015	K	SLHTLFGDK	L			Cmpd 335, AutoMSn(509.5174), 17.5 min
1	ALBU_MOUSE	Serum albumin OS=Mus musculus GN=Alb PE=1 SV=3	3023	68648	799	629	54	44	74.5	5.75	3858	1	1	1	510.288	1018.56	2	1018.57	-0.0105	1	50.57	0.00047	R	AFKAWAVAR	L			Cmpd 317, AutoMSn(510.2876), 17.1 min
1	ALBU_MOUSE	Serum albumin OS=Mus musculus GN=Alb PE=1 SV=3	3023	68648	799	629	54	44	74.5	5.75	3859	1	1	1	510.289	1018.56	2	1018.57	-0.0078	1	41.73	0.0036	R	AFKAWAVAR	L			Cmpd 266, AutoMSn(510.2890), 17.0 min
1	ALBU_MOUSE	Serum albumin OS=Mus musculus GN=Alb PE=1 SV=3	3023	68648	799	629	54	44	74.5	5.75	3861	1	1	1	510.292	1018.57	2	1018.57	-0.0021	1	53.11	0.00026	R	AFKAWAVAR	L			Cmpd 268, AutoMSn(510.2918), 17.1 min
1	ALBU_MOUSE	Serum albumin OS=Mus musculus GN=Alb PE=1 SV=3	3023	68648	799	629	54	44	74.5	5.75	3864	1	1	1	340.531	1018.57	3	1018.57	-0.0005	1	35.74	0.014	R	AFKAWAVAR	L			Cmpd 310, AutoMSn(340.5309), 17.0 min
1	ALBU_MOUSE	Serum albumin OS=Mus musculus GN=Alb PE=1 SV=3	3023	68648	799	629	54	44	74.5	5.75	3865	1	1	1	510.293	1018.57	2	1018.57	0.001	1	53.71	0.00023	R	AFKAWAVAR	L			Cmpd 309, AutoMSn(510.2934), 17.0 min
1	ALBU_MOUSE	Serum albumin OS=Mus musculus GN=Alb PE=1 SV=3	3023	68648	799	629	54	44	74.5	5.75	3866	1	1	1	510.294	1018.57	2	1018.57	0.002	1	60.58	4.7e-05	R	AFKAWAVAR	L			Cmpd 311, AutoMSn(510.2939), 17.1 min
1	ALBU_MOUSE	Serum albumin OS=Mus musculus GN=Alb PE=1 SV=3	3023	68648	799	629	54	44	74.5	5.75	3867	1	1	1	340.532	1018.57	3	1018.57	0.0025	1	36.24	0.013	R	AFKAWAVAR	L			Cmpd 312, AutoMSn(340.5319), 17.1 min
1	ALBU_MOUSE	Serum albumin OS=Mus musculus GN=Alb PE=1 SV=3	3023	68648	799	629	54	44	74.5	5.75	3868	1	1	1	510.294	1018.57	2	1018.57	0.0028	1	60.69	4.6e-05	R	AFKAWAVAR	L			Cmpd 314, AutoMSn(510.2943), 17.1 min
1	ALBU_MOUSE	Serum albumin OS=Mus musculus GN=Alb PE=1 SV=3	3023	68648	799	629	54	44	74.5	5.75	3869	1	1	1	510.295	1018.58	2	1018.57	0.0039	1	56.51	0.00012	R	AFKAWAVAR	L			Cmpd 309, AutoMSn(510.2948), 16.9 min
1	ALBU_MOUSE	Serum albumin OS=Mus musculus GN=Alb PE=1 SV=3	3023	68648	799	629	54	44	74.5	5.75	3870	1	1	1	340.532	1018.58	3	1018.57	0.004	1	42.81	0.0028	R	AFKAWAVAR	L			Cmpd 315, AutoMSn(340.5323), 17.1 min
1	ALBU_MOUSE	Serum albumin OS=Mus musculus GN=Alb PE=1 SV=3	3023	68648	799	629	54	44	74.5	5.75	3871	1	1	1	340.533	1018.58	3	1018.57	0.0064	1	36.47	0.012	R	AFKAWAVAR	L			Cmpd 312, AutoMSn(340.5331), 17.0 min
1	ALBU_MOUSE	Serum albumin OS=Mus musculus GN=Alb PE=1 SV=3	3023	68648	799	629	54	44	74.5	5.75	3872	1	1	1	340.533	1018.58	3	1018.57	0.0068	1	39.74	0.0057	R	AFKAWAVAR	L			Cmpd 317, AutoMSn(340.5333), 17.1 min
1	ALBU_MOUSE	Serum albumin OS=Mus musculus GN=Alb PE=1 SV=3	3023	68648	799	629	54	44	74.5	5.75	3873	1	1	1	340.534	1018.58	3	1018.57	0.0075	1	36.49	0.012	R	AFKAWAVAR	L			Cmpd 315, AutoMSn(340.5335), 17.0 min
1	ALBU_MOUSE	Serum albumin OS=Mus musculus GN=Alb PE=1 SV=3	3023	68648	799	629	54	44	74.5	5.75	3874	1	1	1	510.298	1018.58	2	1018.57	0.0107	1	56.51	0.00012	R	AFKAWAVAR	L			Cmpd 310, AutoMSn(510.2983), 17.0 min
1	ALBU_MOUSE	Serum albumin OS=Mus musculus GN=Alb PE=1 SV=3	3023	68648	799	629	54	44	74.5	5.75	3875	1	1	1	510.298	1018.58	2	1018.57	0.0111	1	56.51	0.00012	R	AFKAWAVAR	L			Cmpd 313, AutoMSn(510.2984), 17.0 min
1	ALBU_MOUSE	Serum albumin OS=Mus musculus GN=Alb PE=1 SV=3	3023	68648	799	629	54	44	74.5	5.75	3876	1	1	1	510.501	1018.99	2	1018.57	0.4171	1	46.49	0.0024	R	AFKAWAVAR	L			Cmpd 271, AutoMSn(510.5014), 17.1 min
1	ALBU_MOUSE	Serum albumin OS=Mus musculus GN=Alb PE=1 SV=3	3023	68648	799	629	54	44	74.5	5.75	4073	1	1	1	521.73	1041.45	2	1041.44	0.0015	0	22.45	0.28	K	TNCDLYEK	L	Carbamidomethyl (C)	0.00100000.0	Cmpd 149, AutoMSn(521.7299), 13.4 min
1	ALBU_MOUSE	Serum albumin OS=Mus musculus GN=Alb PE=1 SV=3	3023	68648	799	629	54	44	74.5	5.75	4074	1	1	1	521.73	1041.45	2	1041.44	0.0023	0	44.39	0.0018	K	TNCDLYEK	L	Carbamidomethyl (C)	0.00100000.0	Cmpd 163, AutoMSn(521.7303), 13.7 min
1	ALBU_MOUSE	Serum albumin OS=Mus musculus GN=Alb PE=1 SV=3	3023	68648	799	629	54	44	74.5	5.75	4075	1	1	1	521.731	1041.45	2	1041.44	0.0031	0	40.11	0.0048	K	TNCDLYEK	L	Carbamidomethyl (C)	0.00100000.0	Cmpd 110, AutoMSn(521.7307), 13.5 min
1	ALBU_MOUSE	Serum albumin OS=Mus musculus GN=Alb PE=1 SV=3	3023	68648	799	629	54	44	74.5	5.75	4076	1	1	1	521.731	1041.45	2	1041.44	0.0035	0	26.75	0.1	K	TNCDLYEK	L	Carbamidomethyl (C)	0.00100000.0	Cmpd 131, AutoMSn(521.7308), 13.4 min
1	ALBU_MOUSE	Serum albumin OS=Mus musculus GN=Alb PE=1 SV=3	3023	68648	799	629	54	44	74.5	5.75	4077	1	1	1	521.732	1041.45	2	1041.44	0.005	0	40.46	0.0045	K	TNCDLYEK	L	Carbamidomethyl (C)	0.00100000.0	Cmpd 171, AutoMSn(521.7316), 13.8 min
1	ALBU_MOUSE	Serum albumin OS=Mus musculus GN=Alb PE=1 SV=3	3023	68648	799	629	54	44	74.5	5.75	4078	1	1	1	521.733	1041.45	2	1041.44	0.0076	0	45.26	0.0015	K	TNCDLYEK	L	Carbamidomethyl (C)	0.00100000.0	Cmpd 168, AutoMSn(521.7329), 13.8 min
1	ALBU_MOUSE	Serum albumin OS=Mus musculus GN=Alb PE=1 SV=3	3023	68648	799	629	54	44	74.5	5.75	4079	1	1	1	521.733	1041.45	2	1041.44	0.0084	0	45.28	0.0015	K	TNCDLYEK	L	Carbamidomethyl (C)	0.00100000.0	Cmpd 165, AutoMSn(521.7333), 13.7 min
1	ALBU_MOUSE	Serum albumin OS=Mus musculus GN=Alb PE=1 SV=3	3023	68648	799	629	54	44	74.5	5.75	4315	1	1	1	534.235	1066.45	2	1066.45	0.0012	0	54.31	0.00016	K	CCSGSLVER	R	2 Carbamidomethyl (C)	0.110000000.0	Cmpd 167, AutoMSn(534.2347), 13.7 min
1	ALBU_MOUSE	Serum albumin OS=Mus musculus GN=Alb PE=1 SV=3	3023	68648	799	629	54	44	74.5	5.75	4316	1	1	1	534.235	1066.46	2	1066.45	0.0019	0	54.05	0.00018	K	CCSGSLVER	R	2 Carbamidomethyl (C)	0.110000000.0	Cmpd 171, AutoMSn(534.2350), 13.8 min
1	ALBU_MOUSE	Serum albumin OS=Mus musculus GN=Alb PE=1 SV=3	3023	68648	799	629	54	44	74.5	5.75	4317	1	1	1	534.235	1066.46	2	1066.45	0.0027	0	58.31	6.6e-05	K	CCSGSLVER	R	2 Carbamidomethyl (C)	0.110000000.0	Cmpd 163, AutoMSn(534.2354), 13.7 min
1	ALBU_MOUSE	Serum albumin OS=Mus musculus GN=Alb PE=1 SV=3	3023	68648	799	629	54	44	74.5	5.75	4318	1	1	1	534.236	1066.46	2	1066.45	0.0028	0	54.47	0.00016	K	CCSGSLVER	R	2 Carbamidomethyl (C)	0.110000000.0	Cmpd 117, AutoMSn(534.2355), 13.7 min
1	ALBU_MOUSE	Serum albumin OS=Mus musculus GN=Alb PE=1 SV=3	3023	68648	799	629	54	44	74.5	5.75	4319	1	1	1	534.236	1066.46	2	1066.45	0.0029	0	52.24	0.00027	K	CCSGSLVER	R	2 Carbamidomethyl (C)	0.110000000.0	Cmpd 119, AutoMSn(534.2355), 13.7 min
1	ALBU_MOUSE	Serum albumin OS=Mus musculus GN=Alb PE=1 SV=3	3023	68648	799	629	54	44	74.5	5.75	4320	1	1	1	534.236	1066.46	2	1066.45	0.0033	0	54.05	0.00018	K	CCSGSLVER	R	2 Carbamidomethyl (C)	0.110000000.0	Cmpd 121, AutoMSn(534.2357), 13.8 min
1	ALBU_MOUSE	Serum albumin OS=Mus musculus GN=Alb PE=1 SV=3	3023	68648	799	629	54	44	74.5	5.75	4321	1	1	1	534.236	1066.46	2	1066.45	0.0034	0	54.54	0.00016	K	CCSGSLVER	R	2 Carbamidomethyl (C)	0.110000000.0	Cmpd 161, AutoMSn(534.2357), 13.7 min
1	ALBU_MOUSE	Serum albumin OS=Mus musculus GN=Alb PE=1 SV=3	3023	68648	799	629	54	44	74.5	5.75	4322	1	1	1	534.236	1066.46	2	1066.45	0.0035	0	55.67	0.00012	K	CCSGSLVER	R	2 Carbamidomethyl (C)	0.110000000.0	Cmpd 164, AutoMSn(534.2358), 13.8 min
1	ALBU_MOUSE	Serum albumin OS=Mus musculus GN=Alb PE=1 SV=3	3023	68648	799	629	54	44	74.5	5.75	4323	1	1	1	534.236	1066.46	2	1066.45	0.0048	0	54.69	0.00015	K	CCSGSLVER	R	2 Carbamidomethyl (C)	0.110000000.0	Cmpd 166, AutoMSn(534.2364), 13.7 min
1	ALBU_MOUSE	Serum albumin OS=Mus musculus GN=Alb PE=1 SV=3	3023	68648	799	629	54	44	74.5	5.75	4324	1	1	1	534.239	1066.46	2	1066.45	0.0107	0	54.69	0.00015	K	CCSGSLVER	R	2 Carbamidomethyl (C)	0.110000000.0	Cmpd 160, AutoMSn(534.2394), 13.6 min
1	ALBU_MOUSE	Serum albumin OS=Mus musculus GN=Alb PE=1 SV=3	3023	68648	799	629	54	44	74.5	5.75	4600	10	1	1	550.833	1099.65	2	1099.66	-0.0093	1	0.76	45	K	KQTALAELVK	H			Cmpd 611, AutoMSn(550.8327), 24.2 min
1	ALBU_MOUSE	Serum albumin OS=Mus musculus GN=Alb PE=1 SV=3	3023	68648	799	629	54	44	74.5	5.75	4602	1	1	1	550.836	1099.66	2	1099.66	-0.0027	1	69.26	6.4e-06	K	KQTALAELVK	H			Cmpd 260, AutoMSn(550.8360), 16.9 min
1	ALBU_MOUSE	Serum albumin OS=Mus musculus GN=Alb PE=1 SV=3	3023	68648	799	629	54	44	74.5	5.75	4603	1	1	1	550.836	1099.66	2	1099.66	-0.0018	1	56.42	0.00012	K	KQTALAELVK	H			Cmpd 302, AutoMSn(550.8364), 16.9 min
1	ALBU_MOUSE	Serum albumin OS=Mus musculus GN=Alb PE=1 SV=3	3023	68648	799	629	54	44	74.5	5.75	4604	1	1	1	550.837	1099.66	2	1099.66	-0.001	1	27.07	0.11	K	KQTALAELVK	H			Cmpd 313, AutoMSn(550.8368), 17.1 min
1	ALBU_MOUSE	Serum albumin OS=Mus musculus GN=Alb PE=1 SV=3	3023	68648	799	629	54	44	74.5	5.75	4605	1	1	1	1100.67	1099.66	1	1099.66	-0.001	1	30.83	0.045	K	KQTALAELVK	H			Cmpd 308, AutoMSn(1100.6664), 16.9 min
1	ALBU_MOUSE	Serum albumin OS=Mus musculus GN=Alb PE=1 SV=3	3023	68648	799	629	54	44	74.5	5.75	4606	1	1	1	550.837	1099.66	2	1099.66	-0.0004	1	65.34	1.6e-05	K	KQTALAELVK	H			Cmpd 305, AutoMSn(550.8371), 16.9 min
1	ALBU_MOUSE	Serum albumin OS=Mus musculus GN=Alb PE=1 SV=3	3023	68648	799	629	54	44	74.5	5.75	4607	1	1	1	1100.67	1099.66	1	1099.66	0.0003	1	30.8	0.045	K	KQTALAELVK	H			Cmpd 305, AutoMSn(1100.6676), 16.8 min
1	ALBU_MOUSE	Serum albumin OS=Mus musculus GN=Alb PE=1 SV=3	3023	68648	799	629	54	44	74.5	5.75	4608	1	1	1	550.837	1099.66	2	1099.66	0.0003	1	69.68	5.8e-06	K	KQTALAELVK	H			Cmpd 308, AutoMSn(550.8375), 17.0 min
1	ALBU_MOUSE	Serum albumin OS=Mus musculus GN=Alb PE=1 SV=3	3023	68648	799	629	54	44	74.5	5.75	4609	1	1	1	550.838	1099.66	2	1099.66	0.0009	1	45.02	0.0017	K	KQTALAELVK	H			Cmpd 265, AutoMSn(550.8378), 17.0 min
1	ALBU_MOUSE	Serum albumin OS=Mus musculus GN=Alb PE=1 SV=3	3023	68648	799	629	54	44	74.5	5.75	4610	1	1	1	550.838	1099.66	2	1099.66	0.0011	1	75.36	1.6e-06	K	KQTALAELVK	H			Cmpd 304, AutoMSn(550.8379), 16.8 min
1	ALBU_MOUSE	Serum albumin OS=Mus musculus GN=Alb PE=1 SV=3	3023	68648	799	629	54	44	74.5	5.75	4611	1	1	1	550.838	1099.66	2	1099.66	0.0011	1	56.28	0.00013	K	KQTALAELVK	H			Cmpd 262, AutoMSn(550.8379), 16.9 min
1	ALBU_MOUSE	Serum albumin OS=Mus musculus GN=Alb PE=1 SV=3	3023	68648	799	629	54	44	74.5	5.75	4612	1	1	1	550.838	1099.66	2	1099.66	0.0017	1	33.24	0.026	K	KQTALAELVK	H			Cmpd 311, AutoMSn(550.8382), 17.0 min
1	ALBU_MOUSE	Serum albumin OS=Mus musculus GN=Alb PE=1 SV=3	3023	68648	799	629	54	44	74.5	5.75	4613	1	1	1	550.838	1099.66	2	1099.66	0.0018	1	65.3	1.6e-05	K	KQTALAELVK	H			Cmpd 307, AutoMSn(550.8382), 16.9 min
1	ALBU_MOUSE	Serum albumin OS=Mus musculus GN=Alb PE=1 SV=3	3023	68648	799	629	54	44	74.5	5.75	4614	1	1	1	550.841	1099.67	2	1099.66	0.0067	1	71.13	4.2e-06	K	KQTALAELVK	H			Cmpd 303, AutoMSn(550.8407), 16.8 min
1	ALBU_MOUSE	Serum albumin OS=Mus musculus GN=Alb PE=1 SV=3	3023	68648	799	629	54	44	74.5	5.75	5069	1	1	1	575.304	1148.59	2	1148.61	-0.0141	0	36.71	0.011	K	LVQEVTDFAK	T			Cmpd 285, AutoMSn(575.3041), 19.6 min
1	ALBU_MOUSE	Serum albumin OS=Mus musculus GN=Alb PE=1 SV=3	3023	68648	799	629	54	44	74.5	5.75	5070	1	1	1	575.308	1148.6	2	1148.61	-0.0056	0	52.92	0.00027	K	LVQEVTDFAK	T			Cmpd 348, AutoMSn(575.3083), 19.6 min
1	ALBU_MOUSE	Serum albumin OS=Mus musculus GN=Alb PE=1 SV=3	3023	68648	799	629	54	44	74.5	5.75	5072	1	1	1	575.309	1148.6	2	1148.61	-0.0048	0	67.88	8.5e-06	K	LVQEVTDFAK	T			Cmpd 404, AutoMSn(575.3088), 19.6 min
1	ALBU_MOUSE	Serum albumin OS=Mus musculus GN=Alb PE=1 SV=3	3023	68648	799	629	54	44	74.5	5.75	5073	1	1	1	575.309	1148.6	2	1148.61	-0.0046	0	8.02	8.3	K	LVQEVTDFAK	T			Cmpd 288, AutoMSn(575.3089), 19.7 min
1	ALBU_MOUSE	Serum albumin OS=Mus musculus GN=Alb PE=1 SV=3	3023	68648	799	629	54	44	74.5	5.75	5074	1	1	1	575.309	1148.6	2	1148.61	-0.004	0	25.79	0.14	K	LVQEVTDFAK	T			Cmpd 347, AutoMSn(575.3091), 19.6 min
1	ALBU_MOUSE	Serum albumin OS=Mus musculus GN=Alb PE=1 SV=3	3023	68648	799	629	54	44	74.5	5.75	5075	1	1	1	1149.61	1148.6	1	1148.61	-0.0033	0	42.34	0.0031	K	LVQEVTDFAK	T			Cmpd 430, AutoMSn(1149.6117), 19.7 min
1	ALBU_MOUSE	Serum albumin OS=Mus musculus GN=Alb PE=1 SV=3	3023	68648	799	629	54	44	74.5	5.75	5076	1	1	1	575.31	1148.61	2	1148.61	-0.0026	0	45.12	0.0016	K	LVQEVTDFAK	T			Cmpd 398, AutoMSn(575.3099), 19.7 min
1	ALBU_MOUSE	Serum albumin OS=Mus musculus GN=Alb PE=1 SV=3	3023	68648	799	629	54	44	74.5	5.75	5077	1	1	1	575.31	1148.61	2	1148.61	-0.0023	0	22.65	0.28	K	LVQEVTDFAK	T			Cmpd 292, AutoMSn(575.3100), 19.7 min
1	ALBU_MOUSE	Serum albumin OS=Mus musculus GN=Alb PE=1 SV=3	3023	68648	799	629	54	44	74.5	5.75	5078	1	1	1	575.31	1148.61	2	1148.61	-0.0019	0	63.16	2.5e-05	K	LVQEVTDFAK	T			Cmpd 409, AutoMSn(575.3102), 19.7 min
1	ALBU_MOUSE	Serum albumin OS=Mus musculus GN=Alb PE=1 SV=3	3023	68648	799	629	54	44	74.5	5.75	5079	1	1	1	575.31	1148.61	2	1148.61	-0.0018	0	44.84	0.0017	K	LVQEVTDFAK	T			Cmpd 406, AutoMSn(575.3102), 19.6 min
1	ALBU_MOUSE	Serum albumin OS=Mus musculus GN=Alb PE=1 SV=3	3023	68648	799	629	54	44	74.5	5.75	5080	1	1	1	575.311	1148.61	2	1148.61	-0.0011	0	53.13	0.00025	K	LVQEVTDFAK	T			Cmpd 352, AutoMSn(575.3106), 19.7 min
1	ALBU_MOUSE	Serum albumin OS=Mus musculus GN=Alb PE=1 SV=3	3023	68648	799	629	54	44	74.5	5.75	5081	1	1	1	575.311	1148.61	2	1148.61	-0.0005	0	48.62	0.00072	K	LVQEVTDFAK	T			Cmpd 395, AutoMSn(575.3109), 19.7 min
1	ALBU_MOUSE	Serum albumin OS=Mus musculus GN=Alb PE=1 SV=3	3023	68648	799	629	54	44	74.5	5.75	5082	1	1	1	575.311	1148.61	2	1148.61	0.0005	0	53.21	0.00025	K	LVQEVTDFAK	T			Cmpd 379, AutoMSn(575.3114), 19.6 min
1	ALBU_MOUSE	Serum albumin OS=Mus musculus GN=Alb PE=1 SV=3	3023	68648	799	629	54	44	74.5	5.75	5083	1	1	1	575.311	1148.61	2	1148.61	0.0005	0	68.72	7e-06	K	LVQEVTDFAK	T			Cmpd 392, AutoMSn(575.3114), 19.6 min
1	ALBU_MOUSE	Serum albumin OS=Mus musculus GN=Alb PE=1 SV=3	3023	68648	799	629	54	44	74.5	5.75	5084	1	1	1	575.311	1148.61	2	1148.61	0.0005	0	54.03	0.00021	K	LVQEVTDFAK	T			Cmpd 429, AutoMSn(575.3114), 19.6 min
1	ALBU_MOUSE	Serum albumin OS=Mus musculus GN=Alb PE=1 SV=3	3023	68648	799	629	54	44	74.5	5.75	5085	1	1	1	1149.62	1148.61	1	1148.61	0.0007	0	45.95	0.0013	K	LVQEVTDFAK	T			Cmpd 425, AutoMSn(1149.6157), 19.5 min
1	ALBU_MOUSE	Serum albumin OS=Mus musculus GN=Alb PE=1 SV=3	3023	68648	799	629	54	44	74.5	5.75	5086	1	1	1	575.312	1148.61	2	1148.61	0.0015	0	38.89	0.0068	K	LVQEVTDFAK	T			Cmpd 384, AutoMSn(575.3119), 19.6 min
1	ALBU_MOUSE	Serum albumin OS=Mus musculus GN=Alb PE=1 SV=3	3023	68648	799	629	54	44	74.5	5.75	5087	1	1	1	575.312	1148.61	2	1148.61	0.0023	0	53.7	0.00022	K	LVQEVTDFAK	T			Cmpd 381, AutoMSn(575.3123), 19.5 min
1	ALBU_MOUSE	Serum albumin OS=Mus musculus GN=Alb PE=1 SV=3	3023	68648	799	629	54	44	74.5	5.75	5088	1	1	1	575.312	1148.61	2	1148.61	0.0025	0	53.87	0.00021	K	LVQEVTDFAK	T			Cmpd 385, AutoMSn(575.3124), 19.7 min
1	ALBU_MOUSE	Serum albumin OS=Mus musculus GN=Alb PE=1 SV=3	3023	68648	799	629	54	44	74.5	5.75	5089	1	1	1	575.313	1148.61	2	1148.61	0.0028	0	54.06	0.00021	K	LVQEVTDFAK	T			Cmpd 431, AutoMSn(575.3126), 19.7 min
1	ALBU_MOUSE	Serum albumin OS=Mus musculus GN=Alb PE=1 SV=3	3023	68648	799	629	54	44	74.5	5.75	5090	1	1	1	575.313	1148.61	2	1148.61	0.0029	0	53.86	0.00022	K	LVQEVTDFAK	T			Cmpd 382, AutoMSn(575.3126), 19.6 min
1	ALBU_MOUSE	Serum albumin OS=Mus musculus GN=Alb PE=1 SV=3	3023	68648	799	629	54	44	74.5	5.75	5091	1	1	1	575.313	1148.61	2	1148.61	0.0029	0	49.47	0.00059	K	LVQEVTDFAK	T			Cmpd 428, AutoMSn(575.3126), 19.6 min
1	ALBU_MOUSE	Serum albumin OS=Mus musculus GN=Alb PE=1 SV=3	3023	68648	799	629	54	44	74.5	5.75	5092	1	1	1	575.313	1148.61	2	1148.61	0.0031	0	54.1	0.0002	K	LVQEVTDFAK	T			Cmpd 430, AutoMSn(575.3127), 19.6 min
1	ALBU_MOUSE	Serum albumin OS=Mus musculus GN=Alb PE=1 SV=3	3023	68648	799	629	54	44	74.5	5.75	5093	1	1	1	1149.62	1148.61	1	1148.61	0.0031	0	51.56	0.00037	K	LVQEVTDFAK	T			Cmpd 431, AutoMSn(1149.6181), 19.7 min
1	ALBU_MOUSE	Serum albumin OS=Mus musculus GN=Alb PE=1 SV=3	3023	68648	799	629	54	44	74.5	5.75	5094	1	1	1	1149.62	1148.61	1	1148.61	0.0032	0	51.56	0.00037	K	LVQEVTDFAK	T			Cmpd 427, AutoMSn(1149.6182), 19.6 min
1	ALBU_MOUSE	Serum albumin OS=Mus musculus GN=Alb PE=1 SV=3	3023	68648	799	629	54	44	74.5	5.75	5095	1	1	1	575.313	1148.61	2	1148.61	0.0033	0	75.25	1.6e-06	K	LVQEVTDFAK	T			Cmpd 425, AutoMSn(575.3128), 19.6 min
1	ALBU_MOUSE	Serum albumin OS=Mus musculus GN=Alb PE=1 SV=3	3023	68648	799	629	54	44	74.5	5.75	5096	1	1	1	575.313	1148.61	2	1148.61	0.0033	0	68.9	6.7e-06	K	LVQEVTDFAK	T			Cmpd 387, AutoMSn(575.3128), 19.7 min
1	ALBU_MOUSE	Serum albumin OS=Mus musculus GN=Alb PE=1 SV=3	3023	68648	799	629	54	44	74.5	5.75	5097	1	1	1	575.313	1148.61	2	1148.61	0.0033	0	54.08	0.0002	K	LVQEVTDFAK	T			Cmpd 422, AutoMSn(575.3128), 19.6 min
1	ALBU_MOUSE	Serum albumin OS=Mus musculus GN=Alb PE=1 SV=3	3023	68648	799	629	54	44	74.5	5.75	5098	1	1	1	575.313	1148.61	2	1148.61	0.0038	0	75.39	1.5e-06	K	LVQEVTDFAK	T			Cmpd 428, AutoMSn(575.3130), 19.7 min
1	ALBU_MOUSE	Serum albumin OS=Mus musculus GN=Alb PE=1 SV=3	3023	68648	799	629	54	44	74.5	5.75	5099	1	1	1	575.313	1148.61	2	1148.61	0.0039	0	55.66	0.00014	K	LVQEVTDFAK	T			Cmpd 433, AutoMSn(575.3131), 19.7 min
1	ALBU_MOUSE	Serum albumin OS=Mus musculus GN=Alb PE=1 SV=3	3023	68648	799	629	54	44	74.5	5.75	5100	1	1	1	575.315	1148.62	2	1148.61	0.0076	0	75.54	1.5e-06	K	LVQEVTDFAK	T			Cmpd 428, AutoMSn(575.3149), 19.6 min
1	ALBU_MOUSE	Serum albumin OS=Mus musculus GN=Alb PE=1 SV=3	3023	68648	799	629	54	44	74.5	5.75	5101	1	1	1	575.317	1148.62	2	1148.61	0.0111	0	75.58	1.4e-06	K	LVQEVTDFAK	T			Cmpd 432, AutoMSn(575.3167), 19.7 min
1	ALBU_MOUSE	Serum albumin OS=Mus musculus GN=Alb PE=1 SV=3	3023	68648	799	629	54	44	74.5	5.75	5102	1	1	1	575.318	1148.62	2	1148.61	0.0133	0	75.54	1.5e-06	K	LVQEVTDFAK	T			Cmpd 424, AutoMSn(575.3178), 19.5 min
1	ALBU_MOUSE	Serum albumin OS=Mus musculus GN=Alb PE=1 SV=3	3023	68648	799	629	54	44	74.5	5.75	5283	1	1	1	589.752	1177.49	2	1177.49	0.0038	0	58.13	8.1e-05	K	CCTLPEDQR	L	2 Carbamidomethyl (C)	0.110000000.0	Cmpd 172, AutoMSn(589.7520), 13.9 min
1	ALBU_MOUSE	Serum albumin OS=Mus musculus GN=Alb PE=1 SV=3	3023	68648	799	629	54	44	74.5	5.75	5590	1	1	1	415.852	1244.53	3	1244.53	0.0051	1	33.43	0.023	K	CSSMQKFGER	A	Carbamidomethyl (C); Oxidation (M)	0.1002000000.0	Cmpd 21, AutoMSn(415.8516), 10.4 min
1	ALBU_MOUSE	Serum albumin OS=Mus musculus GN=Alb PE=1 SV=3	3023	68648	799	629	54	44	74.5	5.75	5591	1	1	1	415.855	1244.54	3	1244.53	0.0159	1	30.86	0.041	K	CSSMQKFGER	A	Carbamidomethyl (C); Oxidation (M)	0.1002000000.0	Cmpd 23, AutoMSn(415.8552), 10.5 min
1	ALBU_MOUSE	Serum albumin OS=Mus musculus GN=Alb PE=1 SV=3	3023	68648	799	629	54	44	74.5	5.75	5681	1	1	1	1250.58	1249.57	1	1249.57	-0.0022	0	27.93	0.077	R	YNDLGEQHFK	G			Cmpd 228, AutoMSn(1250.5778), 15.1 min
1	ALBU_MOUSE	Serum albumin OS=Mus musculus GN=Alb PE=1 SV=3	3023	68648	799	629	54	44	74.5	5.75	5682	1	1	1	625.794	1249.57	2	1249.57	0.001	0	59.02	6e-05	R	YNDLGEQHFK	G			Cmpd 221, AutoMSn(625.7942), 14.9 min
1	ALBU_MOUSE	Serum albumin OS=Mus musculus GN=Alb PE=1 SV=3	3023	68648	799	629	54	44	74.5	5.75	5683	1	1	1	625.795	1249.57	2	1249.57	0.0018	0	45.82	0.0012	R	YNDLGEQHFK	G			Cmpd 217, AutoMSn(625.7946), 14.9 min
1	ALBU_MOUSE	Serum albumin OS=Mus musculus GN=Alb PE=1 SV=3	3023	68648	799	629	54	44	74.5	5.75	5684	1	1	1	625.795	1249.57	2	1249.57	0.0019	0	34.59	0.017	R	YNDLGEQHFK	G			Cmpd 225, AutoMSn(625.7946), 15.0 min
1	ALBU_MOUSE	Serum albumin OS=Mus musculus GN=Alb PE=1 SV=3	3023	68648	799	629	54	44	74.5	5.75	5685	1	1	1	625.795	1249.58	2	1249.57	0.0028	0	57.07	9.3e-05	R	YNDLGEQHFK	G			Cmpd 219, AutoMSn(625.7950), 15.0 min
1	ALBU_MOUSE	Serum albumin OS=Mus musculus GN=Alb PE=1 SV=3	3023	68648	799	629	54	44	74.5	5.75	5686	1	1	1	417.533	1249.58	3	1249.57	0.0034	0	47.15	0.00092	R	YNDLGEQHFK	G			Cmpd 194, AutoMSn(417.5326), 14.9 min
1	ALBU_MOUSE	Serum albumin OS=Mus musculus GN=Alb PE=1 SV=3	3023	68648	799	629	54	44	74.5	5.75	5687	1	1	1	417.533	1249.58	3	1249.57	0.0044	0	40.75	0.004	R	YNDLGEQHFK	G			Cmpd 173, AutoMSn(417.5330), 14.9 min
1	ALBU_MOUSE	Serum albumin OS=Mus musculus GN=Alb PE=1 SV=3	3023	68648	799	629	54	44	74.5	5.75	5688	1	1	1	417.533	1249.58	3	1249.57	0.0047	0	20.89	0.39	R	YNDLGEQHFK	G			Cmpd 197, AutoMSn(417.5331), 14.9 min
1	ALBU_MOUSE	Serum albumin OS=Mus musculus GN=Alb PE=1 SV=3	3023	68648	799	629	54	44	74.5	5.75	5689	1	1	1	417.533	1249.58	3	1249.57	0.0048	0	53.95	0.00019	R	YNDLGEQHFK	G			Cmpd 216, AutoMSn(417.5331), 14.9 min
1	ALBU_MOUSE	Serum albumin OS=Mus musculus GN=Alb PE=1 SV=3	3023	68648	799	629	54	44	74.5	5.75	5690	1	1	1	625.796	1249.58	2	1249.57	0.0049	0	56.38	0.00011	R	YNDLGEQHFK	G			Cmpd 176, AutoMSn(625.7961), 15.0 min
1	ALBU_MOUSE	Serum albumin OS=Mus musculus GN=Alb PE=1 SV=3	3023	68648	799	629	54	44	74.5	5.75	5691	1	1	1	417.533	1249.58	3	1249.57	0.0054	0	48.13	0.00073	R	YNDLGEQHFK	G			Cmpd 218, AutoMSn(417.5333), 15.0 min
1	ALBU_MOUSE	Serum albumin OS=Mus musculus GN=Alb PE=1 SV=3	3023	68648	799	629	54	44	74.5	5.75	5692	1	1	1	417.533	1249.58	3	1249.57	0.0057	0	53.28	0.00022	R	YNDLGEQHFK	G			Cmpd 219, AutoMSn(417.5334), 14.9 min
1	ALBU_MOUSE	Serum albumin OS=Mus musculus GN=Alb PE=1 SV=3	3023	68648	799	629	54	44	74.5	5.75	5693	1	1	1	417.534	1249.58	3	1249.57	0.0059	0	54.39	0.00017	R	YNDLGEQHFK	G			Cmpd 223, AutoMSn(417.5335), 15.0 min
1	ALBU_MOUSE	Serum albumin OS=Mus musculus GN=Alb PE=1 SV=3	3023	68648	799	629	54	44	74.5	5.75	5694	1	1	1	417.534	1249.58	3	1249.57	0.0061	0	49.27	0.00056	R	YNDLGEQHFK	G			Cmpd 220, AutoMSn(417.5336), 14.9 min
1	ALBU_MOUSE	Serum albumin OS=Mus musculus GN=Alb PE=1 SV=3	3023	68648	799	629	54	44	74.5	5.75	5695	1	1	1	417.534	1249.58	3	1249.57	0.0064	0	33.9	0.019	R	YNDLGEQHFK	G			Cmpd 171, AutoMSn(417.5336), 14.9 min
1	ALBU_MOUSE	Serum albumin OS=Mus musculus GN=Alb PE=1 SV=3	3023	68648	799	629	54	44	74.5	5.75	5696	1	1	1	417.534	1249.58	3	1249.57	0.0064	0	54.59	0.00017	R	YNDLGEQHFK	G			Cmpd 172, AutoMSn(417.5337), 14.9 min
1	ALBU_MOUSE	Serum albumin OS=Mus musculus GN=Alb PE=1 SV=3	3023	68648	799	629	54	44	74.5	5.75	5697	1	1	1	417.534	1249.58	3	1249.57	0.0066	0	48.45	0.00068	R	YNDLGEQHFK	G			Cmpd 175, AutoMSn(417.5337), 15.0 min
1	ALBU_MOUSE	Serum albumin OS=Mus musculus GN=Alb PE=1 SV=3	3023	68648	799	629	54	44	74.5	5.75	5698	1	1	1	625.797	1249.58	2	1249.57	0.0069	0	52.46	0.00027	R	YNDLGEQHFK	G			Cmpd 173, AutoMSn(625.7971), 14.9 min
1	ALBU_MOUSE	Serum albumin OS=Mus musculus GN=Alb PE=1 SV=3	3023	68648	799	629	54	44	74.5	5.75	5699	1	1	1	625.798	1249.58	2	1249.57	0.0088	0	55.76	0.00013	R	YNDLGEQHFK	G			Cmpd 229, AutoMSn(625.7981), 15.1 min
1	ALBU_MOUSE	Serum albumin OS=Mus musculus GN=Alb PE=1 SV=3	3023	68648	799	629	54	44	74.5	5.75	5700	1	1	1	417.534	1249.58	3	1249.57	0.009	0	54.89	0.00015	R	YNDLGEQHFK	G			Cmpd 227, AutoMSn(417.5345), 15.1 min
1	ALBU_MOUSE	Serum albumin OS=Mus musculus GN=Alb PE=1 SV=3	3023	68648	799	629	54	44	74.5	5.75	5701	1	1	1	417.535	1249.58	3	1249.57	0.0095	0	54.66	0.00016	R	YNDLGEQHFK	G			Cmpd 220, AutoMSn(417.5347), 14.9 min
1	ALBU_MOUSE	Serum albumin OS=Mus musculus GN=Alb PE=1 SV=3	3023	68648	799	629	54	44	74.5	5.75	5702	1	1	1	625.799	1249.58	2	1249.57	0.0118	0	56.32	0.00011	R	YNDLGEQHFK	G			Cmpd 224, AutoMSn(625.7995), 15.0 min
1	ALBU_MOUSE	Serum albumin OS=Mus musculus GN=Alb PE=1 SV=3	3023	68648	799	629	54	44	74.5	5.75	5703	1	1	1	417.537	1249.59	3	1249.57	0.0165	0	54.86	0.00016	R	YNDLGEQHFK	G			Cmpd 223, AutoMSn(417.5370), 15.0 min
1	ALBU_MOUSE	Serum albumin OS=Mus musculus GN=Alb PE=1 SV=3	3023	68648	799	629	54	44	74.5	5.75	6599	1	1	1	688.358	1374.7	2	1374.7	0.0015	0	28.4	0.063	K	LQTCCDKPLLK	K	2 Carbamidomethyl (C)	0.00011000000.0	Cmpd 240, AutoMSn(688.3580), 15.3 min
1	ALBU_MOUSE	Serum albumin OS=Mus musculus GN=Alb PE=1 SV=3	3023	68648	799	629	54	44	74.5	5.75	6600	1	1	1	688.359	1374.7	2	1374.7	0.0032	0	32.18	0.027	K	LQTCCDKPLLK	K	2 Carbamidomethyl (C)	0.00011000000.0	Cmpd 234, AutoMSn(688.3588), 15.3 min
1	ALBU_MOUSE	Serum albumin OS=Mus musculus GN=Alb PE=1 SV=3	3023	68648	799	629	54	44	74.5	5.75	6601	1	1	1	688.359	1374.7	2	1374.7	0.0038	0	28.9	0.056	K	LQTCCDKPLLK	K	2 Carbamidomethyl (C)	0.00011000000.0	Cmpd 231, AutoMSn(688.3592), 15.3 min
1	ALBU_MOUSE	Serum albumin OS=Mus musculus GN=Alb PE=1 SV=3	3023	68648	799	629	54	44	74.5	5.75	6602	1	1	1	459.242	1374.7	3	1374.7	0.0039	0	54.47	0.00016	K	LQTCCDKPLLK	K	2 Carbamidomethyl (C)	0.00011000000.0	Cmpd 213, AutoMSn(459.2419), 15.3 min
1	ALBU_MOUSE	Serum albumin OS=Mus musculus GN=Alb PE=1 SV=3	3023	68648	799	629	54	44	74.5	5.75	6603	1	1	1	459.242	1374.7	3	1374.7	0.0039	0	44.91	0.0014	K	LQTCCDKPLLK	K	2 Carbamidomethyl (C)	0.00011000000.0	Cmpd 210, AutoMSn(459.2419), 15.2 min
1	ALBU_MOUSE	Serum albumin OS=Mus musculus GN=Alb PE=1 SV=3	3023	68648	799	629	54	44	74.5	5.75	6604	1	1	1	459.242	1374.7	3	1374.7	0.004	0	34.86	0.014	K	LQTCCDKPLLK	K	2 Carbamidomethyl (C)	0.00011000000.0	Cmpd 203, AutoMSn(459.2419), 15.4 min
1	ALBU_MOUSE	Serum albumin OS=Mus musculus GN=Alb PE=1 SV=3	3023	68648	799	629	54	44	74.5	5.75	6605	1	1	1	459.242	1374.7	3	1374.7	0.0043	0	54.56	0.00015	K	LQTCCDKPLLK	K	2 Carbamidomethyl (C)	0.00011000000.0	Cmpd 186, AutoMSn(459.2420), 15.2 min
1	ALBU_MOUSE	Serum albumin OS=Mus musculus GN=Alb PE=1 SV=3	3023	68648	799	629	54	44	74.5	5.75	6606	1	1	1	688.36	1374.7	2	1374.7	0.0048	0	46.25	0.001	K	LQTCCDKPLLK	K	2 Carbamidomethyl (C)	0.00011000000.0	Cmpd 191, AutoMSn(688.3596), 15.3 min
1	ALBU_MOUSE	Serum albumin OS=Mus musculus GN=Alb PE=1 SV=3	3023	68648	799	629	54	44	74.5	5.75	6607	1	1	1	459.242	1374.71	3	1374.7	0.0052	0	57.06	8.6e-05	K	LQTCCDKPLLK	K	2 Carbamidomethyl (C)	0.00011000000.0	Cmpd 214, AutoMSn(459.2423), 15.3 min
1	ALBU_MOUSE	Serum albumin OS=Mus musculus GN=Alb PE=1 SV=3	3023	68648	799	629	54	44	74.5	5.75	6608	1	1	1	688.36	1374.71	2	1374.7	0.0055	0	31.19	0.033	K	LQTCCDKPLLK	K	2 Carbamidomethyl (C)	0.00011000000.0	Cmpd 195, AutoMSn(688.3600), 15.4 min
1	ALBU_MOUSE	Serum albumin OS=Mus musculus GN=Alb PE=1 SV=3	3023	68648	799	629	54	44	74.5	5.75	6609	1	1	1	459.243	1374.71	3	1374.7	0.0058	0	49.59	0.00048	K	LQTCCDKPLLK	K	2 Carbamidomethyl (C)	0.00011000000.0	Cmpd 236, AutoMSn(459.2425), 15.3 min
1	ALBU_MOUSE	Serum albumin OS=Mus musculus GN=Alb PE=1 SV=3	3023	68648	799	629	54	44	74.5	5.75	6610	1	1	1	459.243	1374.71	3	1374.7	0.0058	0	44.01	0.0017	K	LQTCCDKPLLK	K	2 Carbamidomethyl (C)	0.00011000000.0	Cmpd 232, AutoMSn(459.2425), 15.2 min
1	ALBU_MOUSE	Serum albumin OS=Mus musculus GN=Alb PE=1 SV=3	3023	68648	799	629	54	44	74.5	5.75	6611	1	1	1	459.243	1374.71	3	1374.7	0.0059	0	46.63	0.00095	K	LQTCCDKPLLK	K	2 Carbamidomethyl (C)	0.00011000000.0	Cmpd 238, AutoMSn(459.2425), 15.3 min
1	ALBU_MOUSE	Serum albumin OS=Mus musculus GN=Alb PE=1 SV=3	3023	68648	799	629	54	44	74.5	5.75	6612	1	1	1	459.243	1374.71	3	1374.7	0.006	0	55.21	0.00013	K	LQTCCDKPLLK	K	2 Carbamidomethyl (C)	0.00011000000.0	Cmpd 187, AutoMSn(459.2426), 15.3 min
1	ALBU_MOUSE	Serum albumin OS=Mus musculus GN=Alb PE=1 SV=3	3023	68648	799	629	54	44	74.5	5.75	6613	1	1	1	459.243	1374.71	3	1374.7	0.0063	0	35.56	0.012	K	LQTCCDKPLLK	K	2 Carbamidomethyl (C)	0.00011000000.0	Cmpd 243, AutoMSn(459.2427), 15.4 min
1	ALBU_MOUSE	Serum albumin OS=Mus musculus GN=Alb PE=1 SV=3	3023	68648	799	629	54	44	74.5	5.75	6614	1	1	1	459.243	1374.71	3	1374.7	0.0069	0	51.32	0.00032	K	LQTCCDKPLLK	K	2 Carbamidomethyl (C)	0.00011000000.0	Cmpd 190, AutoMSn(459.2429), 15.3 min
1	ALBU_MOUSE	Serum albumin OS=Mus musculus GN=Alb PE=1 SV=3	3023	68648	799	629	54	44	74.5	5.75	6615	1	1	1	459.243	1374.71	3	1374.7	0.0072	0	60.73	3.7e-05	K	LQTCCDKPLLK	K	2 Carbamidomethyl (C)	0.00011000000.0	Cmpd 240, AutoMSn(459.2430), 15.4 min
1	ALBU_MOUSE	Serum albumin OS=Mus musculus GN=Alb PE=1 SV=3	3023	68648	799	629	54	44	74.5	5.75	6616	1	1	1	459.243	1374.71	3	1374.7	0.0076	0	60.69	3.7e-05	K	LQTCCDKPLLK	K	2 Carbamidomethyl (C)	0.00011000000.0	Cmpd 236, AutoMSn(459.2431), 15.4 min
1	ALBU_MOUSE	Serum albumin OS=Mus musculus GN=Alb PE=1 SV=3	3023	68648	799	629	54	44	74.5	5.75	6617	1	1	1	459.243	1374.71	3	1374.7	0.0077	0	31.44	0.031	K	LQTCCDKPLLK	K	2 Carbamidomethyl (C)	0.00011000000.0	Cmpd 236, AutoMSn(459.2431), 15.3 min
1	ALBU_MOUSE	Serum albumin OS=Mus musculus GN=Alb PE=1 SV=3	3023	68648	799	629	54	44	74.5	5.75	6618	1	1	1	459.243	1374.71	3	1374.7	0.0081	0	60.76	3.7e-05	K	LQTCCDKPLLK	K	2 Carbamidomethyl (C)	0.00011000000.0	Cmpd 230, AutoMSn(459.2433), 15.3 min
1	ALBU_MOUSE	Serum albumin OS=Mus musculus GN=Alb PE=1 SV=3	3023	68648	799	629	54	44	74.5	5.75	6619	1	1	1	459.243	1374.71	3	1374.7	0.0088	0	60.72	3.7e-05	K	LQTCCDKPLLK	K	2 Carbamidomethyl (C)	0.00011000000.0	Cmpd 233, AutoMSn(459.2435), 15.3 min
1	ALBU_MOUSE	Serum albumin OS=Mus musculus GN=Alb PE=1 SV=3	3023	68648	799	629	54	44	74.5	5.75	6620	1	1	1	459.244	1374.71	3	1374.7	0.0101	0	54.27	0.00016	K	LQTCCDKPLLK	K	2 Carbamidomethyl (C)	0.00011000000.0	Cmpd 200, AutoMSn(459.2439), 15.3 min
1	ALBU_MOUSE	Serum albumin OS=Mus musculus GN=Alb PE=1 SV=3	3023	68648	799	629	54	44	74.5	5.75	6621	1	1	1	688.364	1374.71	2	1374.7	0.0132	0	43.91	0.0018	K	LQTCCDKPLLK	K	2 Carbamidomethyl (C)	0.00011000000.0	Cmpd 243, AutoMSn(688.3638), 15.4 min
1	ALBU_MOUSE	Serum albumin OS=Mus musculus GN=Alb PE=1 SV=3	3023	68648	799	629	54	44	74.5	5.75	6622	1	1	1	688.364	1374.71	2	1374.7	0.0136	0	56.58	9.6e-05	K	LQTCCDKPLLK	K	2 Carbamidomethyl (C)	0.00011000000.0	Cmpd 239, AutoMSn(688.3640), 15.4 min
1	ALBU_MOUSE	Serum albumin OS=Mus musculus GN=Alb PE=1 SV=3	3023	68648	799	629	54	44	74.5	5.75	7054	1	1	1	716.317	1430.62	2	1430.62	0.0028	0	84.9	1.5e-07	K	YMCENQATISSK	L	Carbamidomethyl (C)	0.001000000000.0	Cmpd 181, AutoMSn(716.3171), 15.1 min
1	ALBU_MOUSE	Serum albumin OS=Mus musculus GN=Alb PE=1 SV=3	3023	68648	799	629	54	44	74.5	5.75	7055	1	1	1	716.318	1430.62	2	1430.62	0.0046	0	79.97	4.7e-07	K	YMCENQATISSK	L	Carbamidomethyl (C)	0.001000000000.0	Cmpd 230, AutoMSn(716.3181), 15.2 min
1	ALBU_MOUSE	Serum albumin OS=Mus musculus GN=Alb PE=1 SV=3	3023	68648	799	629	54	44	74.5	5.75	7056	1	1	1	716.321	1430.63	2	1430.62	0.0097	0	70.32	4.3e-06	K	YMCENQATISSK	L	Carbamidomethyl (C)	0.001000000000.0	Cmpd 221, AutoMSn(716.3206), 15.1 min
1	ALBU_MOUSE	Serum albumin OS=Mus musculus GN=Alb PE=1 SV=3	3023	68648	799	629	54	44	74.5	5.75	7057	1	1	1	716.322	1430.63	2	1430.62	0.0115	0	74.56	1.6e-06	K	YMCENQATISSK	L	Carbamidomethyl (C)	0.001000000000.0	Cmpd 232, AutoMSn(716.3215), 15.2 min
1	ALBU_MOUSE	Serum albumin OS=Mus musculus GN=Alb PE=1 SV=3	3023	68648	799	629	54	44	74.5	5.75	7117	1	1	1	720.392	1438.77	2	1438.78	-0.008	0	33.2	0.021	K	APQVSTPTLVEAAR	N			Cmpd 413, AutoMSn(720.3923), 19.8 min
1	ALBU_MOUSE	Serum albumin OS=Mus musculus GN=Alb PE=1 SV=3	3023	68648	799	629	54	44	74.5	5.75	7118	1	1	1	720.395	1438.77	2	1438.78	-0.0032	0	52.65	0.00024	K	APQVSTPTLVEAAR	N			Cmpd 405, AutoMSn(720.3946), 19.9 min
1	ALBU_MOUSE	Serum albumin OS=Mus musculus GN=Alb PE=1 SV=3	3023	68648	799	629	54	44	74.5	5.75	7119	1	1	1	720.396	1438.78	2	1438.78	-0.0006	0	70.09	4.3e-06	K	APQVSTPTLVEAAR	N			Cmpd 429, AutoMSn(720.3959), 19.7 min
1	ALBU_MOUSE	Serum albumin OS=Mus musculus GN=Alb PE=1 SV=3	3023	68648	799	629	54	44	74.5	5.75	7120	1	1	1	720.396	1438.78	2	1438.78	-0.0005	0	80.91	3.5e-07	K	APQVSTPTLVEAAR	N			Cmpd 435, AutoMSn(720.3960), 19.7 min
1	ALBU_MOUSE	Serum albumin OS=Mus musculus GN=Alb PE=1 SV=3	3023	68648	799	629	54	44	74.5	5.75	7121	1	1	1	720.396	1438.78	2	1438.78	0.0003	0	69.27	5.2e-06	K	APQVSTPTLVEAAR	N			Cmpd 436, AutoMSn(720.3964), 19.8 min
1	ALBU_MOUSE	Serum albumin OS=Mus musculus GN=Alb PE=1 SV=3	3023	68648	799	629	54	44	74.5	5.75	7122	1	1	1	720.397	1438.78	2	1438.78	0.0022	0	66.84	9e-06	K	APQVSTPTLVEAAR	N			Cmpd 439, AutoMSn(720.3973), 19.8 min
1	ALBU_MOUSE	Serum albumin OS=Mus musculus GN=Alb PE=1 SV=3	3023	68648	799	629	54	44	74.5	5.75	7123	1	1	1	720.397	1438.78	2	1438.78	0.0022	0	56.08	0.00011	K	APQVSTPTLVEAAR	N			Cmpd 395, AutoMSn(720.3974), 19.9 min
1	ALBU_MOUSE	Serum albumin OS=Mus musculus GN=Alb PE=1 SV=3	3023	68648	799	629	54	44	74.5	5.75	7124	1	1	1	720.398	1438.78	2	1438.78	0.0028	0	64.62	1.5e-05	K	APQVSTPTLVEAAR	N			Cmpd 431, AutoMSn(720.3977), 19.8 min
1	ALBU_MOUSE	Serum albumin OS=Mus musculus GN=Alb PE=1 SV=3	3023	68648	799	629	54	44	74.5	5.75	7125	1	1	1	720.398	1438.78	2	1438.78	0.0028	0	58.57	6.1e-05	K	APQVSTPTLVEAAR	N			Cmpd 438, AutoMSn(720.3977), 19.8 min
1	ALBU_MOUSE	Serum albumin OS=Mus musculus GN=Alb PE=1 SV=3	3023	68648	799	629	54	44	74.5	5.75	7126	1	1	1	720.398	1438.78	2	1438.78	0.0029	0	66.04	1.1e-05	K	APQVSTPTLVEAAR	N			Cmpd 388, AutoMSn(720.3977), 19.8 min
1	ALBU_MOUSE	Serum albumin OS=Mus musculus GN=Alb PE=1 SV=3	3023	68648	799	629	54	44	74.5	5.75	7127	1	1	1	720.398	1438.78	2	1438.78	0.0031	0	61.72	2.9e-05	K	APQVSTPTLVEAAR	N			Cmpd 391, AutoMSn(720.3978), 19.8 min
1	ALBU_MOUSE	Serum albumin OS=Mus musculus GN=Alb PE=1 SV=3	3023	68648	799	629	54	44	74.5	5.75	7128	1	1	1	720.398	1438.78	2	1438.78	0.0043	0	59.1	5.4e-05	K	APQVSTPTLVEAAR	N			Cmpd 434, AutoMSn(720.3984), 19.8 min
1	ALBU_MOUSE	Serum albumin OS=Mus musculus GN=Alb PE=1 SV=3	3023	68648	799	629	54	44	74.5	5.75	7129	1	1	1	480.602	1438.78	3	1438.78	0.0061	0	32.41	0.025	K	APQVSTPTLVEAAR	N			Cmpd 393, AutoMSn(480.6020), 19.8 min
1	ALBU_MOUSE	Serum albumin OS=Mus musculus GN=Alb PE=1 SV=3	3023	68648	799	629	54	44	74.5	5.75	7130	1	1	1	480.603	1438.79	3	1438.78	0.008	0	29.51	0.049	K	APQVSTPTLVEAAR	N			Cmpd 433, AutoMSn(480.6026), 19.8 min
1	ALBU_MOUSE	Serum albumin OS=Mus musculus GN=Alb PE=1 SV=3	3023	68648	799	629	54	44	74.5	5.75	7131	1	1	1	720.4	1438.79	2	1438.78	0.0081	0	63.42	2e-05	K	APQVSTPTLVEAAR	N			Cmpd 429, AutoMSn(720.4003), 19.6 min
1	ALBU_MOUSE	Serum albumin OS=Mus musculus GN=Alb PE=1 SV=3	3023	68648	799	629	54	44	74.5	5.75	7132	1	1	1	720.404	1438.79	2	1438.78	0.0146	0	78.72	5.9e-07	K	APQVSTPTLVEAAR	N			Cmpd 430, AutoMSn(720.4036), 19.6 min
1	ALBU_MOUSE	Serum albumin OS=Mus musculus GN=Alb PE=1 SV=3	3023	68648	799	629	54	44	74.5	5.75	7137	1	1	1	720.79	1439.57	2	1439.57	-0.0005	0	100.7	4.7e-09	K	TCVADESAANCDK	S	2 Carbamidomethyl (C)	0.0100000000100.0	Cmpd 136, AutoMSn(720.7899), 13.1 min
1	ALBU_MOUSE	Serum albumin OS=Mus musculus GN=Alb PE=1 SV=3	3023	68648	799	629	54	44	74.5	5.75	7138	1	1	1	720.791	1439.57	2	1439.57	0.0026	0	17.49	0.96	K	TCVADESAANCDK	S	2 Carbamidomethyl (C)	0.0100000000100.0	Cmpd 53, AutoMSn(720.7914), 12.7 min
1	ALBU_MOUSE	Serum albumin OS=Mus musculus GN=Alb PE=1 SV=3	3023	68648	799	629	54	44	74.5	5.75	7139	1	1	1	720.792	1439.57	2	1439.57	0.0033	0	86.55	1.2e-07	K	TCVADESAANCDK	S	2 Carbamidomethyl (C)	0.0100000000100.0	Cmpd 92, AutoMSn(720.7918), 12.9 min
1	ALBU_MOUSE	Serum albumin OS=Mus musculus GN=Alb PE=1 SV=3	3023	68648	799	629	54	44	74.5	5.75	7140	1	1	1	720.792	1439.57	2	1439.57	0.0036	0	93.15	2.6e-08	K	TCVADESAANCDK	S	2 Carbamidomethyl (C)	0.0100000000100.0	Cmpd 130, AutoMSn(720.7919), 12.9 min
1	ALBU_MOUSE	Serum albumin OS=Mus musculus GN=Alb PE=1 SV=3	3023	68648	799	629	54	44	74.5	5.75	7141	1	1	1	720.792	1439.57	2	1439.57	0.0036	0	26.21	0.13	K	TCVADESAANCDK	S	2 Carbamidomethyl (C)	0.0100000000100.0	Cmpd 55, AutoMSn(720.7919), 12.7 min
1	ALBU_MOUSE	Serum albumin OS=Mus musculus GN=Alb PE=1 SV=3	3023	68648	799	629	54	44	74.5	5.75	7142	1	1	1	720.792	1439.57	2	1439.57	0.0037	0	104.75	1.8e-09	K	TCVADESAANCDK	S	2 Carbamidomethyl (C)	0.0100000000100.0	Cmpd 130, AutoMSn(720.7919), 12.9 min
1	ALBU_MOUSE	Serum albumin OS=Mus musculus GN=Alb PE=1 SV=3	3023	68648	799	629	54	44	74.5	5.75	7143	1	1	1	720.793	1439.57	2	1439.57	0.005	0	96.78	1.1e-08	K	TCVADESAANCDK	S	2 Carbamidomethyl (C)	0.0100000000100.0	Cmpd 127, AutoMSn(720.7926), 12.8 min
1	ALBU_MOUSE	Serum albumin OS=Mus musculus GN=Alb PE=1 SV=3	3023	68648	799	629	54	44	74.5	5.75	7144	1	1	1	720.793	1439.57	2	1439.57	0.0052	0	86.3	1.3e-07	K	TCVADESAANCDK	S	2 Carbamidomethyl (C)	0.0100000000100.0	Cmpd 102, AutoMSn(720.7927), 12.8 min
1	ALBU_MOUSE	Serum albumin OS=Mus musculus GN=Alb PE=1 SV=3	3023	68648	799	629	54	44	74.5	5.75	7145	1	1	1	720.793	1439.57	2	1439.57	0.0054	0	92.73	2.9e-08	K	TCVADESAANCDK	S	2 Carbamidomethyl (C)	0.0100000000100.0	Cmpd 125, AutoMSn(720.7928), 12.8 min
1	ALBU_MOUSE	Serum albumin OS=Mus musculus GN=Alb PE=1 SV=3	3023	68648	799	629	54	44	74.5	5.75	7146	1	1	1	720.793	1439.57	2	1439.57	0.0056	0	73.5	2.4e-06	K	TCVADESAANCDK	S	2 Carbamidomethyl (C)	0.0100000000100.0	Cmpd 89, AutoMSn(720.7929), 12.8 min
1	ALBU_MOUSE	Serum albumin OS=Mus musculus GN=Alb PE=1 SV=3	3023	68648	799	629	54	44	74.5	5.75	7147	1	1	1	720.793	1439.57	2	1439.57	0.0057	0	72.87	2.8e-06	K	TCVADESAANCDK	S	2 Carbamidomethyl (C)	0.0100000000100.0	Cmpd 119, AutoMSn(720.7929), 12.8 min
1	ALBU_MOUSE	Serum albumin OS=Mus musculus GN=Alb PE=1 SV=3	3023	68648	799	629	54	44	74.5	5.75	7148	1	1	1	720.793	1439.57	2	1439.57	0.0063	0	86.22	1.3e-07	K	TCVADESAANCDK	S	2 Carbamidomethyl (C)	0.0100000000100.0	Cmpd 75, AutoMSn(720.7932), 12.7 min
1	ALBU_MOUSE	Serum albumin OS=Mus musculus GN=Alb PE=1 SV=3	3023	68648	799	629	54	44	74.5	5.75	7149	1	1	1	720.793	1439.57	2	1439.57	0.0066	0	74.38	1.9e-06	K	TCVADESAANCDK	S	2 Carbamidomethyl (C)	0.0100000000100.0	Cmpd 57, AutoMSn(720.7934), 12.8 min
1	ALBU_MOUSE	Serum albumin OS=Mus musculus GN=Alb PE=1 SV=3	3023	68648	799	629	54	44	74.5	5.75	7150	1	1	1	720.794	1439.57	2	1439.57	0.0071	0	76.02	1.3e-06	K	TCVADESAANCDK	S	2 Carbamidomethyl (C)	0.0100000000100.0	Cmpd 78, AutoMSn(720.7936), 12.8 min
1	ALBU_MOUSE	Serum albumin OS=Mus musculus GN=Alb PE=1 SV=3	3023	68648	799	629	54	44	74.5	5.75	7151	1	1	1	720.794	1439.57	2	1439.57	0.0072	0	92.35	3.1e-08	K	TCVADESAANCDK	S	2 Carbamidomethyl (C)	0.0100000000100.0	Cmpd 76, AutoMSn(720.7937), 12.8 min
1	ALBU_MOUSE	Serum albumin OS=Mus musculus GN=Alb PE=1 SV=3	3023	68648	799	629	54	44	74.5	5.75	7152	1	1	1	720.794	1439.57	2	1439.57	0.0077	0	96.32	1.2e-08	K	TCVADESAANCDK	S	2 Carbamidomethyl (C)	0.0100000000100.0	Cmpd 122, AutoMSn(720.7940), 12.8 min
1	ALBU_MOUSE	Serum albumin OS=Mus musculus GN=Alb PE=1 SV=3	3023	68648	799	629	54	44	74.5	5.75	7153	1	1	1	720.794	1439.57	2	1439.57	0.0081	0	75.73	1.4e-06	K	TCVADESAANCDK	S	2 Carbamidomethyl (C)	0.0100000000100.0	Cmpd 79, AutoMSn(720.7942), 12.8 min
1	ALBU_MOUSE	Serum albumin OS=Mus musculus GN=Alb PE=1 SV=3	3023	68648	799	629	54	44	74.5	5.75	7154	1	1	1	720.794	1439.57	2	1439.57	0.0082	0	86.35	1.2e-07	K	TCVADESAANCDK	S	2 Carbamidomethyl (C)	0.0100000000100.0	Cmpd 124, AutoMSn(720.7942), 12.8 min
1	ALBU_MOUSE	Serum albumin OS=Mus musculus GN=Alb PE=1 SV=3	3023	68648	799	629	54	44	74.5	5.75	7155	1	1	1	720.794	1439.57	2	1439.57	0.0083	0	90.81	4.4e-08	K	TCVADESAANCDK	S	2 Carbamidomethyl (C)	0.0100000000100.0	Cmpd 121, AutoMSn(720.7943), 12.8 min
1	ALBU_MOUSE	Serum albumin OS=Mus musculus GN=Alb PE=1 SV=3	3023	68648	799	629	54	44	74.5	5.75	7156	1	1	1	720.794	1439.57	2	1439.57	0.0088	0	65.95	1.4e-05	K	TCVADESAANCDK	S	2 Carbamidomethyl (C)	0.0100000000100.0	Cmpd 73, AutoMSn(720.7945), 12.6 min
1	ALBU_MOUSE	Serum albumin OS=Mus musculus GN=Alb PE=1 SV=3	3023	68648	799	629	54	44	74.5	5.75	7157	1	1	1	720.795	1439.57	2	1439.57	0.0092	0	104.79	1.8e-09	K	TCVADESAANCDK	S	2 Carbamidomethyl (C)	0.0100000000100.0	Cmpd 133, AutoMSn(720.7947), 13.0 min
1	ALBU_MOUSE	Serum albumin OS=Mus musculus GN=Alb PE=1 SV=3	3023	68648	799	629	54	44	74.5	5.75	7158	1	1	1	720.795	1439.58	2	1439.57	0.0097	0	86.58	1.2e-07	K	TCVADESAANCDK	S	2 Carbamidomethyl (C)	0.0100000000100.0	Cmpd 88, AutoMSn(720.7950), 12.8 min
1	ALBU_MOUSE	Serum albumin OS=Mus musculus GN=Alb PE=1 SV=3	3023	68648	799	629	54	44	74.5	5.75	7159	1	1	1	720.795	1439.58	2	1439.57	0.0097	0	87.03	1.1e-07	K	TCVADESAANCDK	S	2 Carbamidomethyl (C)	0.0100000000100.0	Cmpd 118, AutoMSn(720.7950), 12.7 min
1	ALBU_MOUSE	Serum albumin OS=Mus musculus GN=Alb PE=1 SV=3	3023	68648	799	629	54	44	74.5	5.75	7160	1	1	1	720.795	1439.58	2	1439.57	0.01	0	87.54	9.3e-08	K	TCVADESAANCDK	S	2 Carbamidomethyl (C)	0.0100000000100.0	Cmpd 73, AutoMSn(720.7951), 12.7 min
1	ALBU_MOUSE	Serum albumin OS=Mus musculus GN=Alb PE=1 SV=3	3023	68648	799	629	54	44	74.5	5.75	7161	1	1	1	720.795	1439.58	2	1439.57	0.0105	0	78.69	7.2e-07	K	TCVADESAANCDK	S	2 Carbamidomethyl (C)	0.0100000000100.0	Cmpd 116, AutoMSn(720.7954), 12.7 min
1	ALBU_MOUSE	Serum albumin OS=Mus musculus GN=Alb PE=1 SV=3	3023	68648	799	629	54	44	74.5	5.75	7162	1	1	1	480.866	1439.58	3	1439.57	0.0109	0	49.28	0.00063	K	TCVADESAANCDK	S	2 Carbamidomethyl (C)	0.0100000000100.0	Cmpd 138, AutoMSn(480.8661), 13.1 min
1	ALBU_MOUSE	Serum albumin OS=Mus musculus GN=Alb PE=1 SV=3	3023	68648	799	629	54	44	74.5	5.75	7213	1	1	1	724.316	1446.62	2	1446.61	0.0059	0	84.97	1.5e-07	K	YMCENQATISSK	L	Carbamidomethyl (C); Oxidation (M)	0.021000000000.0	Cmpd 124, AutoMSn(724.3161), 13.8 min
1	ALBU_MOUSE	Serum albumin OS=Mus musculus GN=Alb PE=1 SV=3	3023	68648	799	629	54	44	74.5	5.75	7214	1	1	1	724.316	1446.62	2	1446.61	0.0062	0	75.34	1.4e-06	K	YMCENQATISSK	L	Carbamidomethyl (C); Oxidation (M)	0.021000000000.0	Cmpd 162, AutoMSn(724.3163), 13.7 min
1	ALBU_MOUSE	Serum albumin OS=Mus musculus GN=Alb PE=1 SV=3	3023	68648	799	629	54	44	74.5	5.75	7215	1	1	1	724.317	1446.62	2	1446.61	0.0072	0	81.56	3.4e-07	K	YMCENQATISSK	L	Carbamidomethyl (C); Oxidation (M)	0.021000000000.0	Cmpd 169, AutoMSn(724.3168), 13.8 min
1	ALBU_MOUSE	Serum albumin OS=Mus musculus GN=Alb PE=1 SV=3	3023	68648	799	629	54	44	74.5	5.75	7216	1	1	1	724.317	1446.62	2	1446.61	0.0076	0	88.46	6.9e-08	K	YMCENQATISSK	L	Carbamidomethyl (C); Oxidation (M)	0.021000000000.0	Cmpd 165, AutoMSn(724.3170), 13.8 min
1	ALBU_MOUSE	Serum albumin OS=Mus musculus GN=Alb PE=1 SV=3	3023	68648	799	629	54	44	74.5	5.75	7217	1	1	1	724.317	1446.62	2	1446.61	0.0087	0	79.02	6.1e-07	K	YMCENQATISSK	L	Carbamidomethyl (C); Oxidation (M)	0.021000000000.0	Cmpd 122, AutoMSn(724.3175), 13.8 min
1	ALBU_MOUSE	Serum albumin OS=Mus musculus GN=Alb PE=1 SV=3	3023	68648	799	629	54	44	74.5	5.75	7280	1	1	1	485.942	1454.8	3	1454.8	0.0032	1	35.22	0.014	R	RHPDYSVSLLLR	L			Cmpd 381, AutoMSn(485.9415), 19.6 min
1	ALBU_MOUSE	Serum albumin OS=Mus musculus GN=Alb PE=1 SV=3	3023	68648	799	629	54	44	74.5	5.75	7281	1	1	1	485.942	1454.8	3	1454.8	0.0037	1	37.17	0.009	R	RHPDYSVSLLLR	L			Cmpd 410, AutoMSn(485.9417), 19.7 min
1	ALBU_MOUSE	Serum albumin OS=Mus musculus GN=Alb PE=1 SV=3	3023	68648	799	629	54	44	74.5	5.75	7282	1	1	1	485.942	1454.8	3	1454.8	0.0038	1	38.27	0.007	R	RHPDYSVSLLLR	L			Cmpd 403, AutoMSn(485.9417), 19.5 min
1	ALBU_MOUSE	Serum albumin OS=Mus musculus GN=Alb PE=1 SV=3	3023	68648	799	629	54	44	74.5	5.75	7283	1	1	1	485.942	1454.8	3	1454.8	0.004	1	37.52	0.0083	R	RHPDYSVSLLLR	L			Cmpd 407, AutoMSn(485.9417), 19.6 min
1	ALBU_MOUSE	Serum albumin OS=Mus musculus GN=Alb PE=1 SV=3	3023	68648	799	629	54	44	74.5	5.75	7284	1	1	1	485.942	1454.8	3	1454.8	0.0046	1	34.49	0.017	R	RHPDYSVSLLLR	L			Cmpd 383, AutoMSn(485.9420), 19.6 min
1	ALBU_MOUSE	Serum albumin OS=Mus musculus GN=Alb PE=1 SV=3	3023	68648	799	629	54	44	74.5	5.75	7285	1	1	1	485.942	1454.8	3	1454.8	0.0053	1	44.11	0.0018	R	RHPDYSVSLLLR	L			Cmpd 426, AutoMSn(485.9422), 19.5 min
1	ALBU_MOUSE	Serum albumin OS=Mus musculus GN=Alb PE=1 SV=3	3023	68648	799	629	54	44	74.5	5.75	7286	1	1	1	485.942	1454.81	3	1454.8	0.0058	1	39.68	0.0051	R	RHPDYSVSLLLR	L			Cmpd 419, AutoMSn(485.9424), 19.5 min
1	ALBU_MOUSE	Serum albumin OS=Mus musculus GN=Alb PE=1 SV=3	3023	68648	799	629	54	44	74.5	5.75	7287	1	1	1	485.943	1454.81	3	1454.8	0.0068	1	40.82	0.0039	R	RHPDYSVSLLLR	L			Cmpd 386, AutoMSn(485.9427), 19.7 min
1	ALBU_MOUSE	Serum albumin OS=Mus musculus GN=Alb PE=1 SV=3	3023	68648	799	629	54	44	74.5	5.75	7288	1	1	1	485.943	1454.81	3	1454.8	0.0076	1	40.53	0.0042	R	RHPDYSVSLLLR	L			Cmpd 423, AutoMSn(485.9429), 19.6 min
1	ALBU_MOUSE	Serum albumin OS=Mus musculus GN=Alb PE=1 SV=3	3023	68648	799	629	54	44	74.5	5.75	7289	1	1	1	728.411	1454.81	2	1454.8	0.0077	1	17.25	0.89	R	RHPDYSVSLLLR	L			Cmpd 418, AutoMSn(728.4108), 19.4 min
1	ALBU_MOUSE	Serum albumin OS=Mus musculus GN=Alb PE=1 SV=3	3023	68648	799	629	54	44	74.5	5.75	7290	2	1	1	728.413	1454.81	2	1454.8	0.011	1	7.49	8.4	R	RHPDYSVSLLLR	L			Cmpd 421, AutoMSn(728.4125), 19.4 min
1	ALBU_MOUSE	Serum albumin OS=Mus musculus GN=Alb PE=1 SV=3	3023	68648	799	629	54	44	74.5	5.75	7291	2	1	1	728.414	1454.81	2	1454.8	0.0146	1	7.58	8.3	R	RHPDYSVSLLLR	L			Cmpd 415, AutoMSn(728.4143), 19.3 min
1	ALBU_MOUSE	Serum albumin OS=Mus musculus GN=Alb PE=1 SV=3	3023	68648	799	629	54	44	74.5	5.75	7292	1	1	1	485.945	1454.81	3	1454.8	0.0148	1	56.48	0.00011	R	RHPDYSVSLLLR	L			Cmpd 419, AutoMSn(485.9453), 19.4 min
1	ALBU_MOUSE	Serum albumin OS=Mus musculus GN=Alb PE=1 SV=3	3023	68648	799	629	54	44	74.5	5.75	7293	1	1	1	485.946	1454.82	3	1454.8	0.017	1	51.32	0.00035	R	RHPDYSVSLLLR	L			Cmpd 422, AutoMSn(485.9461), 19.5 min
1	ALBU_MOUSE	Serum albumin OS=Mus musculus GN=Alb PE=1 SV=3	3023	68648	799	629	54	44	74.5	5.75	7294	1	1	1	485.947	1454.82	3	1454.8	0.0203	1	51.33	0.00035	R	RHPDYSVSLLLR	L			Cmpd 416, AutoMSn(485.9472), 19.3 min
1	ALBU_MOUSE	Serum albumin OS=Mus musculus GN=Alb PE=1 SV=3	3023	68648	799	629	54	44	74.5	5.75	7304	1	1	1	730.299	1458.58	2	1458.58	0.0073	0	59.03	7e-05	R	ENYGELADCCTK	Q	2 Carbamidomethyl (C)	0.000000001100.0	Cmpd 296, AutoMSn(730.2987), 16.6 min
1	ALBU_MOUSE	Serum albumin OS=Mus musculus GN=Alb PE=1 SV=3	3023	68648	799	629	54	44	74.5	5.75	7528	1	1	1	740.057	1478.1	2	1478.85	-0.75	0	8.8	11	K	GLVLIAFSQYLQK	C			Cmpd 469, AutoMSn(740.0571), 28.4 min
1	ALBU_MOUSE	Serum albumin OS=Mus musculus GN=Alb PE=1 SV=3	3023	68648	799	629	54	44	74.5	5.75	7529	1	1	1	740.14	1478.27	2	1478.79	-0.522	0	83.56	3.8e-07	K	LGEYGFQNAILVR	Y			Cmpd 585, AutoMSn(740.1404), 24.1 min
1	ALBU_MOUSE	Serum albumin OS=Mus musculus GN=Alb PE=1 SV=3	3023	68648	799	629	54	44	74.5	5.75	7530	1	1	1	740.175	1478.34	2	1478.79	-0.4522	0	101.52	6e-09	K	LGEYGFQNAILVR	Y			Cmpd 591, AutoMSn(740.1752), 24.0 min
1	ALBU_MOUSE	Serum albumin OS=Mus musculus GN=Alb PE=1 SV=3	3023	68648	799	629	54	44	74.5	5.75	7531	1	1	1	740.396	1478.78	2	1478.79	-0.0097	0	70.74	3.8e-06	K	LGEYGFQNAILVR	Y			Cmpd 572, AutoMSn(740.3965), 24.1 min
1	ALBU_MOUSE	Serum albumin OS=Mus musculus GN=Alb PE=1 SV=3	3023	68648	799	629	54	44	74.5	5.75	7532	1	1	1	740.399	1478.78	2	1478.79	-0.0047	0	70.67	3.8e-06	K	LGEYGFQNAILVR	Y			Cmpd 584, AutoMSn(740.3990), 23.6 min
1	ALBU_MOUSE	Serum albumin OS=Mus musculus GN=Alb PE=1 SV=3	3023	68648	799	629	54	44	74.5	5.75	7533	1	1	1	740.4	1478.79	2	1478.79	-0.0022	0	79.45	5.1e-07	K	LGEYGFQNAILVR	Y			Cmpd 601, AutoMSn(740.4003), 24.0 min
1	ALBU_MOUSE	Serum albumin OS=Mus musculus GN=Alb PE=1 SV=3	3023	68648	799	629	54	44	74.5	5.75	7534	1	1	1	740.401	1478.79	2	1478.79	-0.0006	0	93.59	2e-08	K	LGEYGFQNAILVR	Y			Cmpd 626, AutoMSn(740.4010), 24.0 min
1	ALBU_MOUSE	Serum albumin OS=Mus musculus GN=Alb PE=1 SV=3	3023	68648	799	629	54	44	74.5	5.75	7535	1	1	1	740.401	1478.79	2	1478.79	-0.0006	0	93.71	1.9e-08	K	LGEYGFQNAILVR	Y			Cmpd 604, AutoMSn(740.4011), 24.0 min
1	ALBU_MOUSE	Serum albumin OS=Mus musculus GN=Alb PE=1 SV=3	3023	68648	799	629	54	44	74.5	5.75	7536	1	1	1	740.401	1478.79	2	1478.79	-0.0004	0	80.76	3.8e-07	K	LGEYGFQNAILVR	Y			Cmpd 580, AutoMSn(740.4012), 24.0 min
1	ALBU_MOUSE	Serum albumin OS=Mus musculus GN=Alb PE=1 SV=3	3023	68648	799	629	54	44	74.5	5.75	7537	1	1	1	740.401	1478.79	2	1478.79	-0.0001	0	77.8	7.5e-07	K	LGEYGFQNAILVR	Y			Cmpd 577, AutoMSn(740.4013), 24.0 min
1	ALBU_MOUSE	Serum albumin OS=Mus musculus GN=Alb PE=1 SV=3	3023	68648	799	629	54	44	74.5	5.75	7538	1	1	1	740.401	1478.79	2	1478.79	0.0001	0	79.2	5.4e-07	K	LGEYGFQNAILVR	Y			Cmpd 582, AutoMSn(740.4014), 24.0 min
1	ALBU_MOUSE	Serum albumin OS=Mus musculus GN=Alb PE=1 SV=3	3023	68648	799	629	54	44	74.5	5.75	7539	1	1	1	740.401	1478.79	2	1478.79	0.0001	0	101.8	3e-09	K	LGEYGFQNAILVR	Y			Cmpd 620, AutoMSn(740.4014), 24.0 min
1	ALBU_MOUSE	Serum albumin OS=Mus musculus GN=Alb PE=1 SV=3	3023	68648	799	629	54	44	74.5	5.75	7540	1	1	1	740.402	1478.79	2	1478.79	0.0003	0	90.16	4.3e-08	K	LGEYGFQNAILVR	Y			Cmpd 625, AutoMSn(740.4015), 24.0 min
1	ALBU_MOUSE	Serum albumin OS=Mus musculus GN=Alb PE=1 SV=3	3023	68648	799	629	54	44	74.5	5.75	7541	1	1	1	740.402	1478.79	2	1478.79	0.0004	0	97.64	7.7e-09	K	LGEYGFQNAILVR	Y			Cmpd 593, AutoMSn(740.4016), 24.1 min
1	ALBU_MOUSE	Serum albumin OS=Mus musculus GN=Alb PE=1 SV=3	3023	68648	799	629	54	44	74.5	5.75	7542	1	1	1	740.402	1478.79	2	1478.79	0.0009	0	77.38	8.2e-07	K	LGEYGFQNAILVR	Y			Cmpd 631, AutoMSn(740.4018), 24.2 min
1	ALBU_MOUSE	Serum albumin OS=Mus musculus GN=Alb PE=1 SV=3	3023	68648	799	629	54	44	74.5	5.75	7543	1	1	1	740.402	1478.79	2	1478.79	0.0011	0	97.91	7.3e-09	K	LGEYGFQNAILVR	Y			Cmpd 628, AutoMSn(740.4019), 24.1 min
1	ALBU_MOUSE	Serum albumin OS=Mus musculus GN=Alb PE=1 SV=3	3023	68648	799	629	54	44	74.5	5.75	7544	1	1	1	740.402	1478.79	2	1478.79	0.0013	0	101.71	3e-09	K	LGEYGFQNAILVR	Y			Cmpd 607, AutoMSn(740.4020), 24.1 min
1	ALBU_MOUSE	Serum albumin OS=Mus musculus GN=Alb PE=1 SV=3	3023	68648	799	629	54	44	74.5	5.75	7545	1	1	1	740.402	1478.79	2	1478.79	0.0022	0	93.65	1.9e-08	K	LGEYGFQNAILVR	Y			Cmpd 631, AutoMSn(740.4024), 24.1 min
1	ALBU_MOUSE	Serum albumin OS=Mus musculus GN=Alb PE=1 SV=3	3023	68648	799	629	54	44	74.5	5.75	7546	1	1	1	740.403	1478.79	2	1478.79	0.0032	0	106.83	9.4e-10	K	LGEYGFQNAILVR	Y			Cmpd 626, AutoMSn(740.4030), 24.1 min
1	ALBU_MOUSE	Serum albumin OS=Mus musculus GN=Alb PE=1 SV=3	3023	68648	799	629	54	44	74.5	5.75	7547	1	1	1	740.403	1478.79	2	1478.79	0.0034	0	87.48	8.1e-08	K	LGEYGFQNAILVR	Y			Cmpd 583, AutoMSn(740.4030), 24.1 min
1	ALBU_MOUSE	Serum albumin OS=Mus musculus GN=Alb PE=1 SV=3	3023	68648	799	629	54	44	74.5	5.75	7548	1	1	1	740.403	1478.79	2	1478.79	0.0034	0	97.43	8.2e-09	K	LGEYGFQNAILVR	Y			Cmpd 623, AutoMSn(740.4031), 24.1 min
1	ALBU_MOUSE	Serum albumin OS=Mus musculus GN=Alb PE=1 SV=3	3023	68648	799	629	54	44	74.5	5.75	7549	1	1	1	740.403	1478.79	2	1478.79	0.0035	0	93.55	2e-08	K	LGEYGFQNAILVR	Y			Cmpd 628, AutoMSn(740.4031), 24.1 min
1	ALBU_MOUSE	Serum albumin OS=Mus musculus GN=Alb PE=1 SV=3	3023	68648	799	629	54	44	74.5	5.75	7550	1	1	1	740.403	1478.79	2	1478.79	0.0038	0	87.06	8.9e-08	K	LGEYGFQNAILVR	Y			Cmpd 580, AutoMSn(740.4033), 24.1 min
1	ALBU_MOUSE	Serum albumin OS=Mus musculus GN=Alb PE=1 SV=3	3023	68648	799	629	54	44	74.5	5.75	7551	1	1	1	493.938	1478.79	3	1478.79	0.0041	0	46.6	0.00099	K	LGEYGFQNAILVR	Y			Cmpd 629, AutoMSn(493.9380), 24.2 min
1	ALBU_MOUSE	Serum albumin OS=Mus musculus GN=Alb PE=1 SV=3	3023	68648	799	629	54	44	74.5	5.75	7553	1	1	1	493.939	1478.79	3	1478.79	0.0066	0	48.13	0.0007	K	LGEYGFQNAILVR	Y			Cmpd 625, AutoMSn(493.9389), 24.1 min
1	ALBU_MOUSE	Serum albumin OS=Mus musculus GN=Alb PE=1 SV=3	3023	68648	799	629	54	44	74.5	5.75	7554	1	1	1	493.939	1478.8	3	1478.79	0.007	0	38.39	0.0065	K	LGEYGFQNAILVR	Y			Cmpd 630, AutoMSn(493.9390), 24.1 min
1	ALBU_MOUSE	Serum albumin OS=Mus musculus GN=Alb PE=1 SV=3	3023	68648	799	629	54	44	74.5	5.75	7555	1	1	1	493.94	1478.8	3	1478.79	0.0085	0	56.45	0.0001	K	LGEYGFQNAILVR	Y			Cmpd 628, AutoMSn(493.9395), 24.1 min
1	ALBU_MOUSE	Serum albumin OS=Mus musculus GN=Alb PE=1 SV=3	3023	68648	799	629	54	44	74.5	5.75	7558	1	1	1	740.409	1478.8	2	1478.79	0.0154	0	102.02	2.9e-09	K	LGEYGFQNAILVR	Y			Cmpd 623, AutoMSn(740.4091), 23.9 min
1	ALBU_MOUSE	Serum albumin OS=Mus musculus GN=Alb PE=1 SV=3	3023	68648	799	629	54	44	74.5	5.75	7559	1	1	1	493.943	1478.81	3	1478.79	0.0197	0	59.17	5.5e-05	K	LGEYGFQNAILVR	Y			Cmpd 630, AutoMSn(493.9432), 24.1 min
1	ALBU_MOUSE	Serum albumin OS=Mus musculus GN=Alb PE=1 SV=3	3023	68648	799	629	54	44	74.5	5.75	7560	1	1	1	493.944	1478.81	3	1478.79	0.0209	0	51.74	0.00031	K	LGEYGFQNAILVR	Y			Cmpd 632, AutoMSn(493.9436), 24.1 min
1	ALBU_MOUSE	Serum albumin OS=Mus musculus GN=Alb PE=1 SV=3	3023	68648	799	629	54	44	74.5	5.75	7561	1	1	1	493.944	1478.81	3	1478.79	0.0221	0	46.75	0.00097	K	LGEYGFQNAILVR	Y			Cmpd 635, AutoMSn(493.9440), 24.2 min
1	ALBU_MOUSE	Serum albumin OS=Mus musculus GN=Alb PE=1 SV=3	3023	68648	799	629	54	44	74.5	5.75	7563	1	1	1	740.424	1478.83	2	1478.85	-0.0165	0	29.49	0.053	K	GLVLIAFSQYLQK	C			Cmpd 647, AutoMSn(740.4239), 28.3 min
1	ALBU_MOUSE	Serum albumin OS=Mus musculus GN=Alb PE=1 SV=3	3023	68648	799	629	54	44	74.5	5.75	7565	1	1	1	740.427	1478.84	2	1478.85	-0.0108	0	39.58	0.0053	K	GLVLIAFSQYLQK	C			Cmpd 767, AutoMSn(740.4267), 27.8 min
1	ALBU_MOUSE	Serum albumin OS=Mus musculus GN=Alb PE=1 SV=3	3023	68648	799	629	54	44	74.5	5.75	7566	1	1	1	740.427	1478.84	2	1478.85	-0.0097	0	16.65	1	K	GLVLIAFSQYLQK	C			Cmpd 651, AutoMSn(740.4273), 28.3 min
1	ALBU_MOUSE	Serum albumin OS=Mus musculus GN=Alb PE=1 SV=3	3023	68648	799	629	54	44	74.5	5.75	7567	1	1	1	740.428	1478.84	2	1478.85	-0.0091	0	43.31	0.0022	K	GLVLIAFSQYLQK	C			Cmpd 748, AutoMSn(740.4276), 28.3 min
1	ALBU_MOUSE	Serum albumin OS=Mus musculus GN=Alb PE=1 SV=3	3023	68648	799	629	54	44	74.5	5.75	7568	1	1	1	740.429	1478.84	2	1478.85	-0.0064	0	27.04	0.095	K	GLVLIAFSQYLQK	C			Cmpd 653, AutoMSn(740.4289), 28.4 min
1	ALBU_MOUSE	Serum albumin OS=Mus musculus GN=Alb PE=1 SV=3	3023	68648	799	629	54	44	74.5	5.75	7569	1	1	1	740.43	1478.84	2	1478.85	-0.0049	0	55.08	0.00015	K	GLVLIAFSQYLQK	C			Cmpd 762, AutoMSn(740.4297), 27.7 min
1	ALBU_MOUSE	Serum albumin OS=Mus musculus GN=Alb PE=1 SV=3	3023	68648	799	629	54	44	74.5	5.75	7570	1	1	1	740.43	1478.85	2	1478.85	-0.0043	0	62.57	2.7e-05	K	GLVLIAFSQYLQK	C			Cmpd 783, AutoMSn(740.4300), 28.2 min
1	ALBU_MOUSE	Serum albumin OS=Mus musculus GN=Alb PE=1 SV=3	3023	68648	799	629	54	44	74.5	5.75	7571	1	1	1	740.43	1478.85	2	1478.85	-0.0039	0	58.64	6.6e-05	K	GLVLIAFSQYLQK	C			Cmpd 753, AutoMSn(740.4302), 28.4 min
1	ALBU_MOUSE	Serum albumin OS=Mus musculus GN=Alb PE=1 SV=3	3023	68648	799	629	54	44	74.5	5.75	7572	1	1	1	740.431	1478.85	2	1478.85	-0.0017	0	55.68	0.00013	K	GLVLIAFSQYLQK	C			Cmpd 814, AutoMSn(740.4312), 28.3 min
1	ALBU_MOUSE	Serum albumin OS=Mus musculus GN=Alb PE=1 SV=3	3023	68648	799	629	54	44	74.5	5.75	7573	1	1	1	740.431	1478.85	2	1478.85	-0.0016	0	57.89	7.9e-05	K	GLVLIAFSQYLQK	C			Cmpd 751, AutoMSn(740.4313), 28.3 min
1	ALBU_MOUSE	Serum albumin OS=Mus musculus GN=Alb PE=1 SV=3	3023	68648	799	629	54	44	74.5	5.75	7574	1	1	1	740.432	1478.85	2	1478.85	-0.0011	0	71.16	3.7e-06	K	GLVLIAFSQYLQK	C			Cmpd 821, AutoMSn(740.4316), 28.4 min
1	ALBU_MOUSE	Serum albumin OS=Mus musculus GN=Alb PE=1 SV=3	3023	68648	799	629	54	44	74.5	5.75	7575	1	1	1	740.432	1478.85	2	1478.85	-0.001	0	71.42	3.5e-06	K	GLVLIAFSQYLQK	C			Cmpd 815, AutoMSn(740.4316), 28.2 min
1	ALBU_MOUSE	Serum albumin OS=Mus musculus GN=Alb PE=1 SV=3	3023	68648	799	629	54	44	74.5	5.75	7576	1	1	1	740.432	1478.85	2	1478.85	-0.001	0	37.33	0.0091	K	GLVLIAFSQYLQK	C			Cmpd 778, AutoMSn(740.4316), 28.2 min
1	ALBU_MOUSE	Serum albumin OS=Mus musculus GN=Alb PE=1 SV=3	3023	68648	799	629	54	44	74.5	5.75	7577	1	1	1	740.432	1478.85	2	1478.85	-0.0007	0	48.75	0.00065	K	GLVLIAFSQYLQK	C			Cmpd 765, AutoMSn(740.4318), 28.2 min
1	ALBU_MOUSE	Serum albumin OS=Mus musculus GN=Alb PE=1 SV=3	3023	68648	799	629	54	44	74.5	5.75	7578	1	1	1	740.432	1478.85	2	1478.85	-0.0001	0	62.35	2.9e-05	K	GLVLIAFSQYLQK	C			Cmpd 768, AutoMSn(740.4321), 28.3 min
1	ALBU_MOUSE	Serum albumin OS=Mus musculus GN=Alb PE=1 SV=3	3023	68648	799	629	54	44	74.5	5.75	7579	1	1	1	740.432	1478.85	2	1478.85	0.0005	0	71.38	3.6e-06	K	GLVLIAFSQYLQK	C			Cmpd 786, AutoMSn(740.4324), 28.3 min
1	ALBU_MOUSE	Serum albumin OS=Mus musculus GN=Alb PE=1 SV=3	3023	68648	799	629	54	44	74.5	5.75	7580	1	1	1	740.432	1478.85	2	1478.85	0.0006	0	57.35	9e-05	K	GLVLIAFSQYLQK	C			Cmpd 783, AutoMSn(740.4324), 28.3 min
1	ALBU_MOUSE	Serum albumin OS=Mus musculus GN=Alb PE=1 SV=3	3023	68648	799	629	54	44	74.5	5.75	7581	1	1	1	740.433	1478.85	2	1478.85	0.0009	0	71.58	3.4e-06	K	GLVLIAFSQYLQK	C			Cmpd 810, AutoMSn(740.4326), 28.2 min
1	ALBU_MOUSE	Serum albumin OS=Mus musculus GN=Alb PE=1 SV=3	3023	68648	799	629	54	44	74.5	5.75	7582	1	1	1	740.433	1478.85	2	1478.85	0.001	0	71.13	3.8e-06	K	GLVLIAFSQYLQK	C			Cmpd 818, AutoMSn(740.4326), 28.4 min
1	ALBU_MOUSE	Serum albumin OS=Mus musculus GN=Alb PE=1 SV=3	3023	68648	799	629	54	44	74.5	5.75	7583	1	1	1	740.433	1478.85	2	1478.85	0.0015	0	65.66	1.3e-05	K	GLVLIAFSQYLQK	C			Cmpd 789, AutoMSn(740.4329), 28.3 min
1	ALBU_MOUSE	Serum albumin OS=Mus musculus GN=Alb PE=1 SV=3	3023	68648	799	629	54	44	74.5	5.75	7584	1	1	1	740.433	1478.85	2	1478.85	0.0023	0	78.72	6.6e-07	K	GLVLIAFSQYLQK	C			Cmpd 814, AutoMSn(740.4333), 28.2 min
1	ALBU_MOUSE	Serum albumin OS=Mus musculus GN=Alb PE=1 SV=3	3023	68648	799	629	54	44	74.5	5.75	7585	1	1	1	740.433	1478.85	2	1478.85	0.0028	0	71.62	3.4e-06	K	GLVLIAFSQYLQK	C			Cmpd 817, AutoMSn(740.4335), 28.3 min
1	ALBU_MOUSE	Serum albumin OS=Mus musculus GN=Alb PE=1 SV=3	3023	68648	799	629	54	44	74.5	5.75	7586	1	1	1	740.434	1478.85	2	1478.85	0.0035	0	66.26	1.2e-05	K	GLVLIAFSQYLQK	C			Cmpd 814, AutoMSn(740.4339), 28.3 min
1	ALBU_MOUSE	Serum albumin OS=Mus musculus GN=Alb PE=1 SV=3	3023	68648	799	629	54	44	74.5	5.75	7587	1	1	1	740.434	1478.85	2	1478.85	0.0037	0	71.64	3.4e-06	K	GLVLIAFSQYLQK	C			Cmpd 817, AutoMSn(740.4340), 28.4 min
1	ALBU_MOUSE	Serum albumin OS=Mus musculus GN=Alb PE=1 SV=3	3023	68648	799	629	54	44	74.5	5.75	7588	1	1	1	740.434	1478.85	2	1478.85	0.0039	0	71.2	3.8e-06	K	GLVLIAFSQYLQK	C			Cmpd 762, AutoMSn(740.4341), 28.2 min
1	ALBU_MOUSE	Serum albumin OS=Mus musculus GN=Alb PE=1 SV=3	3023	68648	799	629	54	44	74.5	5.75	7589	1	1	1	740.434	1478.85	2	1478.85	0.0042	0	71.46	3.5e-06	K	GLVLIAFSQYLQK	C			Cmpd 766, AutoMSn(740.4342), 28.3 min
1	ALBU_MOUSE	Serum albumin OS=Mus musculus GN=Alb PE=1 SV=3	3023	68648	799	629	54	44	74.5	5.75	7590	1	1	1	740.434	1478.85	2	1478.85	0.0045	0	74.77	1.7e-06	K	GLVLIAFSQYLQK	C			Cmpd 769, AutoMSn(740.4344), 28.4 min
1	ALBU_MOUSE	Serum albumin OS=Mus musculus GN=Alb PE=1 SV=3	3023	68648	799	629	54	44	74.5	5.75	7591	1	1	1	493.959	1478.86	3	1478.85	0.0058	0	63.13	2.4e-05	K	GLVLIAFSQYLQK	C			Cmpd 794, AutoMSn(493.9591), 28.4 min
1	ALBU_MOUSE	Serum albumin OS=Mus musculus GN=Alb PE=1 SV=3	3023	68648	799	629	54	44	74.5	5.75	7593	1	1	1	493.96	1478.86	3	1478.85	0.0091	0	63.73	2.1e-05	K	GLVLIAFSQYLQK	C			Cmpd 797, AutoMSn(493.9602), 28.5 min
1	ALBU_MOUSE	Serum albumin OS=Mus musculus GN=Alb PE=1 SV=3	3023	68648	799	629	54	44	74.5	5.75	7596	1	1	1	740.441	1478.87	2	1478.85	0.0185	0	60.88	4.2e-05	K	GLVLIAFSQYLQK	C			Cmpd 808, AutoMSn(740.4414), 28.1 min
1	ALBU_MOUSE	Serum albumin OS=Mus musculus GN=Alb PE=1 SV=3	3023	68648	799	629	54	44	74.5	5.75	7597	1	1	1	493.964	1478.87	3	1478.85	0.0208	0	55.33	0.00015	K	GLVLIAFSQYLQK	C			Cmpd 822, AutoMSn(493.9641), 28.4 min
1	ALBU_MOUSE	Serum albumin OS=Mus musculus GN=Alb PE=1 SV=3	3023	68648	799	629	54	44	74.5	5.75	7598	1	1	1	493.964	1478.87	3	1478.85	0.0218	0	62.31	3.1e-05	K	GLVLIAFSQYLQK	C			Cmpd 818, AutoMSn(493.9644), 28.3 min
1	ALBU_MOUSE	Serum albumin OS=Mus musculus GN=Alb PE=1 SV=3	3023	68648	799	629	54	44	74.5	5.75	7599	1	1	1	493.965	1478.87	3	1478.85	0.0226	0	62.32	3e-05	K	GLVLIAFSQYLQK	C			Cmpd 816, AutoMSn(493.9647), 28.3 min
1	ALBU_MOUSE	Serum albumin OS=Mus musculus GN=Alb PE=1 SV=3	3023	68648	799	629	54	44	74.5	5.75	7600	1	1	1	740.445	1478.88	2	1478.85	0.0255	0	66.24	1.2e-05	K	GLVLIAFSQYLQK	C			Cmpd 811, AutoMSn(740.4449), 28.2 min
1	ALBU_MOUSE	Serum albumin OS=Mus musculus GN=Alb PE=1 SV=3	3023	68648	799	629	54	44	74.5	5.75	7751	1	1	1	752.406	1502.8	2	1502.79	0.0027	1	16.08	1.1	K	LQTCCDKPLLKK	A	2 Carbamidomethyl (C)	0.000110000000.0	Cmpd 162, AutoMSn(752.4061), 13.6 min
1	ALBU_MOUSE	Serum albumin OS=Mus musculus GN=Alb PE=1 SV=3	3023	68648	799	629	54	44	74.5	5.75	7752	2	1	1	501.94	1502.8	3	1502.79	0.0032	1	11.53	3.2	K	LQTCCDKPLLKK	A	2 Carbamidomethyl (C)	0.000110000000.0	Cmpd 130, AutoMSn(501.9400), 13.4 min
1	ALBU_MOUSE	Serum albumin OS=Mus musculus GN=Alb PE=1 SV=3	3023	68648	799	629	54	44	74.5	5.75	7753	6	1	1	752.406	1502.8	2	1502.79	0.0032	1	6.88	9.4	K	LQTCCDKPLLKK	A	2 Carbamidomethyl (C)	0.000110000000.0	Cmpd 154, AutoMSn(752.4063), 13.5 min
1	ALBU_MOUSE	Serum albumin OS=Mus musculus GN=Alb PE=1 SV=3	3023	68648	799	629	54	44	74.5	5.75	7754	1	1	1	501.94	1502.8	3	1502.79	0.0036	1	40.28	0.0043	K	LQTCCDKPLLKK	A	2 Carbamidomethyl (C)	0.000110000000.0	Cmpd 133, AutoMSn(501.9401), 13.5 min
1	ALBU_MOUSE	Serum albumin OS=Mus musculus GN=Alb PE=1 SV=3	3023	68648	799	629	54	44	74.5	5.75	7755	1	1	1	752.407	1502.8	2	1502.79	0.0047	1	15.34	1.3	K	LQTCCDKPLLKK	A	2 Carbamidomethyl (C)	0.000110000000.0	Cmpd 157, AutoMSn(752.4071), 13.6 min
1	ALBU_MOUSE	Serum albumin OS=Mus musculus GN=Alb PE=1 SV=3	3023	68648	799	629	54	44	74.5	5.75	7756	1	1	1	752.407	1502.8	2	1502.79	0.0052	1	17.23	0.86	K	LQTCCDKPLLKK	A	2 Carbamidomethyl (C)	0.000110000000.0	Cmpd 160, AutoMSn(752.4073), 13.7 min
1	ALBU_MOUSE	Serum albumin OS=Mus musculus GN=Alb PE=1 SV=3	3023	68648	799	629	54	44	74.5	5.75	7757	1	1	1	752.408	1502.8	2	1502.79	0.0057	1	19.01	0.57	K	LQTCCDKPLLKK	A	2 Carbamidomethyl (C)	0.000110000000.0	Cmpd 159, AutoMSn(752.4076), 13.6 min
1	ALBU_MOUSE	Serum albumin OS=Mus musculus GN=Alb PE=1 SV=3	3023	68648	799	629	54	44	74.5	5.75	7758	1	1	1	752.408	1502.8	2	1502.79	0.0061	1	18.9	0.59	K	LQTCCDKPLLKK	A	2 Carbamidomethyl (C)	0.000110000000.0	Cmpd 155, AutoMSn(752.4078), 13.5 min
1	ALBU_MOUSE	Serum albumin OS=Mus musculus GN=Alb PE=1 SV=3	3023	68648	799	629	54	44	74.5	5.75	7759	1	1	1	501.941	1502.8	3	1502.79	0.0063	1	28.73	0.061	K	LQTCCDKPLLKK	A	2 Carbamidomethyl (C)	0.000110000000.0	Cmpd 112, AutoMSn(501.9410), 13.6 min
1	ALBU_MOUSE	Serum albumin OS=Mus musculus GN=Alb PE=1 SV=3	3023	68648	799	629	54	44	74.5	5.75	7760	1	1	1	501.941	1502.8	3	1502.79	0.0069	1	41.32	0.0034	K	LQTCCDKPLLKK	A	2 Carbamidomethyl (C)	0.000110000000.0	Cmpd 152, AutoMSn(501.9412), 13.5 min
1	ALBU_MOUSE	Serum albumin OS=Mus musculus GN=Alb PE=1 SV=3	3023	68648	799	629	54	44	74.5	5.75	7761	1	1	1	501.942	1502.8	3	1502.79	0.0082	1	25.08	0.14	K	LQTCCDKPLLKK	A	2 Carbamidomethyl (C)	0.000110000000.0	Cmpd 160, AutoMSn(501.9416), 13.6 min
1	ALBU_MOUSE	Serum albumin OS=Mus musculus GN=Alb PE=1 SV=3	3023	68648	799	629	54	44	74.5	5.75	7762	1	1	1	501.942	1502.8	3	1502.79	0.0082	1	30.3	0.043	K	LQTCCDKPLLKK	A	2 Carbamidomethyl (C)	0.000110000000.0	Cmpd 136, AutoMSn(501.9416), 13.6 min
1	ALBU_MOUSE	Serum albumin OS=Mus musculus GN=Alb PE=1 SV=3	3023	68648	799	629	54	44	74.5	5.75	7763	1	1	1	501.942	1502.8	3	1502.79	0.0083	1	17.27	0.86	K	LQTCCDKPLLKK	A	2 Carbamidomethyl (C)	0.000110000000.0	Cmpd 115, AutoMSn(501.9417), 13.6 min
1	ALBU_MOUSE	Serum albumin OS=Mus musculus GN=Alb PE=1 SV=3	3023	68648	799	629	54	44	74.5	5.75	7764	1	1	1	501.942	1502.8	3	1502.79	0.0088	1	15.64	1.2	K	LQTCCDKPLLKK	A	2 Carbamidomethyl (C)	0.000110000000.0	Cmpd 160, AutoMSn(501.9418), 13.6 min
1	ALBU_MOUSE	Serum albumin OS=Mus musculus GN=Alb PE=1 SV=3	3023	68648	799	629	54	44	74.5	5.75	7765	1	1	1	501.942	1502.8	3	1502.79	0.0088	1	14.61	1.6	K	LQTCCDKPLLKK	A	2 Carbamidomethyl (C)	0.000110000000.0	Cmpd 118, AutoMSn(501.9418), 13.7 min
1	ALBU_MOUSE	Serum albumin OS=Mus musculus GN=Alb PE=1 SV=3	3023	68648	799	629	54	44	74.5	5.75	7766	1	1	1	501.942	1502.8	3	1502.79	0.0093	1	22.93	0.23	K	LQTCCDKPLLKK	A	2 Carbamidomethyl (C)	0.000110000000.0	Cmpd 163, AutoMSn(501.9420), 13.6 min
1	ALBU_MOUSE	Serum albumin OS=Mus musculus GN=Alb PE=1 SV=3	3023	68648	799	629	54	44	74.5	5.75	7767	1	1	1	501.942	1502.8	3	1502.79	0.0094	1	9.84	4.7	K	LQTCCDKPLLKK	A	2 Carbamidomethyl (C)	0.000110000000.0	Cmpd 154, AutoMSn(501.9420), 13.5 min
1	ALBU_MOUSE	Serum albumin OS=Mus musculus GN=Alb PE=1 SV=3	3023	68648	799	629	54	44	74.5	5.75	7768	1	1	1	501.942	1502.8	3	1502.79	0.0095	1	21.34	0.34	K	LQTCCDKPLLKK	A	2 Carbamidomethyl (C)	0.000110000000.0	Cmpd 157, AutoMSn(501.9421), 13.6 min
1	ALBU_MOUSE	Serum albumin OS=Mus musculus GN=Alb PE=1 SV=3	3023	68648	799	629	54	44	74.5	5.75	7769	1	1	1	501.942	1502.81	3	1502.79	0.0106	1	21.7	0.31	K	LQTCCDKPLLKK	A	2 Carbamidomethyl (C)	0.000110000000.0	Cmpd 158, AutoMSn(501.9424), 13.6 min
1	ALBU_MOUSE	Serum albumin OS=Mus musculus GN=Alb PE=1 SV=3	3023	68648	799	629	54	44	74.5	5.75	7770	1	1	1	501.942	1502.81	3	1502.79	0.0106	1	36.56	0.01	K	LQTCCDKPLLKK	A	2 Carbamidomethyl (C)	0.000110000000.0	Cmpd 158, AutoMSn(501.9425), 13.5 min
1	ALBU_MOUSE	Serum albumin OS=Mus musculus GN=Alb PE=1 SV=3	3023	68648	799	629	54	44	74.5	5.75	7771	1	1	1	501.943	1502.81	3	1502.79	0.012	1	30.72	0.039	K	LQTCCDKPLLKK	A	2 Carbamidomethyl (C)	0.000110000000.0	Cmpd 155, AutoMSn(501.9429), 13.6 min
1	ALBU_MOUSE	Serum albumin OS=Mus musculus GN=Alb PE=1 SV=3	3023	68648	799	629	54	44	74.5	5.75	7773	1	1	1	501.944	1502.81	3	1502.79	0.0156	1	40.81	0.0038	K	LQTCCDKPLLKK	A	2 Carbamidomethyl (C)	0.000110000000.0	Cmpd 161, AutoMSn(501.9441), 13.6 min
1	ALBU_MOUSE	Serum albumin OS=Mus musculus GN=Alb PE=1 SV=3	3023	68648	799	629	54	44	74.5	5.75	8584	1	1	1	805.396	1608.78	2	1608.78	-0.0052	0	49.17	0.00048	K	DVFLGTFLYEYSR	R			Cmpd 714, AutoMSn(805.3959), 29.9 min
1	ALBU_MOUSE	Serum albumin OS=Mus musculus GN=Alb PE=1 SV=3	3023	68648	799	629	54	44	74.5	5.75	8586	1	1	1	805.397	1608.78	2	1608.78	-0.003	0	26.43	0.091	K	DVFLGTFLYEYSR	R			Cmpd 526, AutoMSn(805.3970), 29.9 min
1	ALBU_MOUSE	Serum albumin OS=Mus musculus GN=Alb PE=1 SV=3	3023	68648	799	629	54	44	74.5	5.75	8587	1	1	1	805.398	1608.78	2	1608.78	-0.0009	0	76.88	8.2e-07	K	DVFLGTFLYEYSR	R			Cmpd 819, AutoMSn(805.3980), 29.9 min
1	ALBU_MOUSE	Serum albumin OS=Mus musculus GN=Alb PE=1 SV=3	3023	68648	799	629	54	44	74.5	5.75	8588	1	1	1	805.398	1608.78	2	1608.78	-0.0009	0	55.62	0.00011	K	DVFLGTFLYEYSR	R			Cmpd 527, AutoMSn(805.3980), 29.9 min
1	ALBU_MOUSE	Serum albumin OS=Mus musculus GN=Alb PE=1 SV=3	3023	68648	799	629	54	44	74.5	5.75	8589	1	1	1	805.399	1608.78	2	1608.78	0.0006	0	35.27	0.012	K	DVFLGTFLYEYSR	R			Cmpd 529, AutoMSn(805.3988), 30.0 min
1	ALBU_MOUSE	Serum albumin OS=Mus musculus GN=Alb PE=1 SV=3	3023	68648	799	629	54	44	74.5	5.75	8590	1	1	1	805.399	1608.78	2	1608.78	0.001	0	83.13	1.9e-07	K	DVFLGTFLYEYSR	R			Cmpd 855, AutoMSn(805.3990), 29.8 min
1	ALBU_MOUSE	Serum albumin OS=Mus musculus GN=Alb PE=1 SV=3	3023	68648	799	629	54	44	74.5	5.75	8591	1	1	1	805.399	1608.78	2	1608.78	0.0011	0	82.96	2e-07	K	DVFLGTFLYEYSR	R			Cmpd 852, AutoMSn(805.3990), 29.8 min
1	ALBU_MOUSE	Serum albumin OS=Mus musculus GN=Alb PE=1 SV=3	3023	68648	799	629	54	44	74.5	5.75	8592	1	1	1	805.399	1608.78	2	1608.78	0.0011	0	83.01	2e-07	K	DVFLGTFLYEYSR	R			Cmpd 884, AutoMSn(805.3991), 29.9 min
1	ALBU_MOUSE	Serum albumin OS=Mus musculus GN=Alb PE=1 SV=3	3023	68648	799	629	54	44	74.5	5.75	8593	1	1	1	805.399	1608.78	2	1608.78	0.0013	0	13.55	1.8	K	DVFLGTFLYEYSR	R			Cmpd 836, AutoMSn(805.3991), 29.4 min
1	ALBU_MOUSE	Serum albumin OS=Mus musculus GN=Alb PE=1 SV=3	3023	68648	799	629	54	44	74.5	5.75	8594	1	1	1	805.399	1608.78	2	1608.78	0.0014	0	66.65	8.6e-06	K	DVFLGTFLYEYSR	R			Cmpd 831, AutoMSn(805.3992), 29.8 min
1	ALBU_MOUSE	Serum albumin OS=Mus musculus GN=Alb PE=1 SV=3	3023	68648	799	629	54	44	74.5	5.75	8595	1	1	1	805.399	1608.78	2	1608.78	0.0015	0	82.88	2.1e-07	K	DVFLGTFLYEYSR	R			Cmpd 837, AutoMSn(805.3992), 29.9 min
1	ALBU_MOUSE	Serum albumin OS=Mus musculus GN=Alb PE=1 SV=3	3023	68648	799	629	54	44	74.5	5.75	8596	1	1	1	805.399	1608.78	2	1608.78	0.0017	0	82.26	2.4e-07	K	DVFLGTFLYEYSR	R			Cmpd 850, AutoMSn(805.3993), 29.7 min
1	ALBU_MOUSE	Serum albumin OS=Mus musculus GN=Alb PE=1 SV=3	3023	68648	799	629	54	44	74.5	5.75	8597	1	1	1	805.4	1608.78	2	1608.78	0.0023	0	83.02	2e-07	K	DVFLGTFLYEYSR	R			Cmpd 887, AutoMSn(805.3996), 30.0 min
1	ALBU_MOUSE	Serum albumin OS=Mus musculus GN=Alb PE=1 SV=3	3023	68648	799	629	54	44	74.5	5.75	8598	1	1	1	805.4	1608.78	2	1608.78	0.0024	0	82.95	2e-07	K	DVFLGTFLYEYSR	R			Cmpd 882, AutoMSn(805.3997), 29.8 min
1	ALBU_MOUSE	Serum albumin OS=Mus musculus GN=Alb PE=1 SV=3	3023	68648	799	629	54	44	74.5	5.75	8599	1	1	1	805.4	1608.78	2	1608.78	0.0025	0	58.94	5.1e-05	K	DVFLGTFLYEYSR	R			Cmpd 1106, AutoMSn(805.3997), 34.8 min
1	ALBU_MOUSE	Serum albumin OS=Mus musculus GN=Alb PE=1 SV=3	3023	68648	799	629	54	44	74.5	5.75	8600	1	1	1	805.4	1608.79	2	1608.78	0.0026	0	82.93	2e-07	K	DVFLGTFLYEYSR	R			Cmpd 888, AutoMSn(805.3998), 29.9 min
1	ALBU_MOUSE	Serum albumin OS=Mus musculus GN=Alb PE=1 SV=3	3023	68648	799	629	54	44	74.5	5.75	8601	1	1	1	805.4	1608.79	2	1608.78	0.0026	0	83.89	1.6e-07	K	DVFLGTFLYEYSR	R			Cmpd 834, AutoMSn(805.3998), 29.8 min
1	ALBU_MOUSE	Serum albumin OS=Mus musculus GN=Alb PE=1 SV=3	3023	68648	799	629	54	44	74.5	5.75	8602	1	1	1	805.4	1608.79	2	1608.78	0.0028	0	69.93	4.1e-06	K	DVFLGTFLYEYSR	R			Cmpd 887, AutoMSn(805.3999), 29.8 min
1	ALBU_MOUSE	Serum albumin OS=Mus musculus GN=Alb PE=1 SV=3	3023	68648	799	629	54	44	74.5	5.75	8603	1	1	1	805.4	1608.79	2	1608.78	0.0029	0	82.8	2.1e-07	K	DVFLGTFLYEYSR	R			Cmpd 891, AutoMSn(805.3999), 30.0 min
1	ALBU_MOUSE	Serum albumin OS=Mus musculus GN=Alb PE=1 SV=3	3023	68648	799	629	54	44	74.5	5.75	8604	1	1	1	805.4	1608.79	2	1608.78	0.003	0	57.57	7e-05	K	DVFLGTFLYEYSR	R			Cmpd 815, AutoMSn(805.4000), 29.8 min
1	ALBU_MOUSE	Serum albumin OS=Mus musculus GN=Alb PE=1 SV=3	3023	68648	799	629	54	44	74.5	5.75	8605	1	1	1	805.4	1608.79	2	1608.78	0.003	0	83.14	1.9e-07	K	DVFLGTFLYEYSR	R			Cmpd 892, AutoMSn(805.4000), 30.0 min
1	ALBU_MOUSE	Serum albumin OS=Mus musculus GN=Alb PE=1 SV=3	3023	68648	799	629	54	44	74.5	5.75	8606	1	1	1	805.4	1608.79	2	1608.78	0.0034	0	82.8	2.1e-07	K	DVFLGTFLYEYSR	R			Cmpd 885, AutoMSn(805.4002), 29.9 min
1	ALBU_MOUSE	Serum albumin OS=Mus musculus GN=Alb PE=1 SV=3	3023	68648	799	629	54	44	74.5	5.75	8607	1	1	1	805.4	1608.79	2	1608.78	0.0035	0	63.7	1.7e-05	K	DVFLGTFLYEYSR	R			Cmpd 850, AutoMSn(805.4002), 29.9 min
1	ALBU_MOUSE	Serum albumin OS=Mus musculus GN=Alb PE=1 SV=3	3023	68648	799	629	54	44	74.5	5.75	8608	1	1	1	805.4	1608.79	2	1608.78	0.0036	0	53.41	0.00018	K	DVFLGTFLYEYSR	R			Cmpd 717, AutoMSn(805.4003), 30.0 min
1	ALBU_MOUSE	Serum albumin OS=Mus musculus GN=Alb PE=1 SV=3	3023	68648	799	629	54	44	74.5	5.75	8609	1	1	1	805.4	1608.79	2	1608.78	0.0036	0	75.74	1.1e-06	K	DVFLGTFLYEYSR	R			Cmpd 889, AutoMSn(805.4003), 29.9 min
1	ALBU_MOUSE	Serum albumin OS=Mus musculus GN=Alb PE=1 SV=3	3023	68648	799	629	54	44	74.5	5.75	8610	1	1	1	805.4	1608.79	2	1608.78	0.0037	0	83.04	2e-07	K	DVFLGTFLYEYSR	R			Cmpd 840, AutoMSn(805.4003), 30.0 min
1	ALBU_MOUSE	Serum albumin OS=Mus musculus GN=Alb PE=1 SV=3	3023	68648	799	629	54	44	74.5	5.75	8611	1	1	1	805.4	1608.79	2	1608.78	0.0039	0	48.95	0.00051	K	DVFLGTFLYEYSR	R			Cmpd 1109, AutoMSn(805.4004), 34.8 min
1	ALBU_MOUSE	Serum albumin OS=Mus musculus GN=Alb PE=1 SV=3	3023	68648	799	629	54	44	74.5	5.75	8612	1	1	1	537.27	1608.79	3	1608.78	0.0046	0	58.42	5.7e-05	K	DVFLGTFLYEYSR	R			Cmpd 842, AutoMSn(537.2696), 30.0 min
1	ALBU_MOUSE	Serum albumin OS=Mus musculus GN=Alb PE=1 SV=3	3023	68648	799	629	54	44	74.5	5.75	8613	1	1	1	805.401	1608.79	2	1608.78	0.0048	0	72.04	2.5e-06	K	DVFLGTFLYEYSR	R			Cmpd 836, AutoMSn(805.4009), 29.9 min
1	ALBU_MOUSE	Serum albumin OS=Mus musculus GN=Alb PE=1 SV=3	3023	68648	799	629	54	44	74.5	5.75	8614	1	1	1	805.401	1608.79	2	1608.78	0.0049	0	82.51	2.2e-07	K	DVFLGTFLYEYSR	R			Cmpd 853, AutoMSn(805.4009), 29.9 min
1	ALBU_MOUSE	Serum albumin OS=Mus musculus GN=Alb PE=1 SV=3	3023	68648	799	629	54	44	74.5	5.75	8615	1	1	1	805.401	1608.79	2	1608.78	0.0054	0	76.1	9.8e-07	K	DVFLGTFLYEYSR	R			Cmpd 833, AutoMSn(805.4012), 29.8 min
1	ALBU_MOUSE	Serum albumin OS=Mus musculus GN=Alb PE=1 SV=3	3023	68648	799	629	54	44	74.5	5.75	8616	1	1	1	805.401	1608.79	2	1608.78	0.0058	0	18.41	0.58	K	DVFLGTFLYEYSR	R			Cmpd 794, AutoMSn(805.4014), 29.9 min
1	ALBU_MOUSE	Serum albumin OS=Mus musculus GN=Alb PE=1 SV=3	3023	68648	799	629	54	44	74.5	5.75	8618	1	1	1	805.402	1608.79	2	1608.78	0.0061	0	30.85	0.033	K	DVFLGTFLYEYSR	R			Cmpd 796, AutoMSn(805.4016), 30.0 min
1	ALBU_MOUSE	Serum albumin OS=Mus musculus GN=Alb PE=1 SV=3	3023	68648	799	629	54	44	74.5	5.75	8620	1	1	1	805.402	1608.79	2	1608.78	0.0069	0	65.59	1.1e-05	K	DVFLGTFLYEYSR	R			Cmpd 816, AutoMSn(805.4019), 29.9 min
1	ALBU_MOUSE	Serum albumin OS=Mus musculus GN=Alb PE=1 SV=3	3023	68648	799	629	54	44	74.5	5.75	8621	1	1	1	537.27	1608.79	3	1608.78	0.0069	0	47.28	0.00075	K	DVFLGTFLYEYSR	R			Cmpd 857, AutoMSn(537.2704), 29.8 min
1	ALBU_MOUSE	Serum albumin OS=Mus musculus GN=Alb PE=1 SV=3	3023	68648	799	629	54	44	74.5	5.75	8623	1	1	1	537.271	1608.79	3	1608.78	0.0077	0	35.51	0.011	K	DVFLGTFLYEYSR	R			Cmpd 895, AutoMSn(537.2706), 30.1 min
1	ALBU_MOUSE	Serum albumin OS=Mus musculus GN=Alb PE=1 SV=3	3023	68648	799	629	54	44	74.5	5.75	8624	1	1	1	805.402	1608.79	2	1608.78	0.0078	0	69.12	4.9e-06	K	DVFLGTFLYEYSR	R			Cmpd 849, AutoMSn(805.4024), 29.8 min
1	ALBU_MOUSE	Serum albumin OS=Mus musculus GN=Alb PE=1 SV=3	3023	68648	799	629	54	44	74.5	5.75	8625	1	1	1	537.271	1608.79	3	1608.78	0.008	0	47.3	0.00074	K	DVFLGTFLYEYSR	R			Cmpd 861, AutoMSn(537.2708), 30.0 min
1	ALBU_MOUSE	Serum albumin OS=Mus musculus GN=Alb PE=1 SV=3	3023	68648	799	629	54	44	74.5	5.75	8626	1	1	1	537.271	1608.79	3	1608.78	0.008	0	52.2	0.00024	K	DVFLGTFLYEYSR	R			Cmpd 889, AutoMSn(537.2708), 30.0 min
1	ALBU_MOUSE	Serum albumin OS=Mus musculus GN=Alb PE=1 SV=3	3023	68648	799	629	54	44	74.5	5.75	8627	1	1	1	805.403	1608.79	2	1608.78	0.0091	0	21.03	0.31	K	DVFLGTFLYEYSR	R			Cmpd 525, AutoMSn(805.4030), 29.8 min
1	ALBU_MOUSE	Serum albumin OS=Mus musculus GN=Alb PE=1 SV=3	3023	68648	799	629	54	44	74.5	5.75	8628	1	1	1	537.271	1608.79	3	1608.78	0.0092	0	53.51	0.00018	K	DVFLGTFLYEYSR	R			Cmpd 858, AutoMSn(537.2711), 29.9 min
1	ALBU_MOUSE	Serum albumin OS=Mus musculus GN=Alb PE=1 SV=3	3023	68648	799	629	54	44	74.5	5.75	8629	1	1	1	805.403	1608.79	2	1608.78	0.0094	0	49.22	0.00048	K	DVFLGTFLYEYSR	R			Cmpd 713, AutoMSn(805.4032), 29.8 min
1	ALBU_MOUSE	Serum albumin OS=Mus musculus GN=Alb PE=1 SV=3	3023	68648	799	629	54	44	74.5	5.75	8630	1	1	1	537.271	1608.79	3	1608.78	0.0102	0	61.86	2.6e-05	K	DVFLGTFLYEYSR	R			Cmpd 894, AutoMSn(537.2715), 30.0 min
1	ALBU_MOUSE	Serum albumin OS=Mus musculus GN=Alb PE=1 SV=3	3023	68648	799	629	54	44	74.5	5.75	8631	1	1	1	537.272	1608.79	3	1608.78	0.0105	0	58.65	5.5e-05	K	DVFLGTFLYEYSR	R			Cmpd 897, AutoMSn(537.2716), 30.0 min
1	ALBU_MOUSE	Serum albumin OS=Mus musculus GN=Alb PE=1 SV=3	3023	68648	799	629	54	44	74.5	5.75	8632	1	1	1	537.272	1608.79	3	1608.78	0.0107	0	58.7	5.4e-05	K	DVFLGTFLYEYSR	R			Cmpd 891, AutoMSn(537.2716), 30.0 min
1	ALBU_MOUSE	Serum albumin OS=Mus musculus GN=Alb PE=1 SV=3	3023	68648	799	629	54	44	74.5	5.75	8633	1	1	1	537.272	1608.79	3	1608.78	0.0108	0	57.86	6.5e-05	K	DVFLGTFLYEYSR	R			Cmpd 889, AutoMSn(537.2717), 30.0 min
1	ALBU_MOUSE	Serum albumin OS=Mus musculus GN=Alb PE=1 SV=3	3023	68648	799	629	54	44	74.5	5.75	8634	1	1	1	537.272	1608.79	3	1608.78	0.0114	0	46.82	0.00083	K	DVFLGTFLYEYSR	R			Cmpd 893, AutoMSn(537.2719), 30.0 min
1	ALBU_MOUSE	Serum albumin OS=Mus musculus GN=Alb PE=1 SV=3	3023	68648	799	629	54	44	74.5	5.75	8636	1	1	1	805.408	1608.8	2	1608.78	0.0198	0	83.28	1.9e-07	K	DVFLGTFLYEYSR	R			Cmpd 887, AutoMSn(805.4084), 29.9 min
1	ALBU_MOUSE	Serum albumin OS=Mus musculus GN=Alb PE=1 SV=3	3023	68648	799	629	54	44	74.5	5.75	8637	1	1	1	537.275	1608.8	3	1608.78	0.0213	0	47.43	0.00072	K	DVFLGTFLYEYSR	R			Cmpd 905, AutoMSn(537.2752), 30.3 min
1	ALBU_MOUSE	Serum albumin OS=Mus musculus GN=Alb PE=1 SV=3	3023	68648	799	629	54	44	74.5	5.75	8638	1	1	1	537.275	1608.8	3	1608.78	0.0216	0	50.83	0.00033	K	DVFLGTFLYEYSR	R			Cmpd 903, AutoMSn(537.2753), 30.2 min
1	ALBU_MOUSE	Serum albumin OS=Mus musculus GN=Alb PE=1 SV=3	3023	68648	799	629	54	44	74.5	5.75	8639	1	1	1	537.275	1608.8	3	1608.78	0.0224	0	50.88	0.00033	K	DVFLGTFLYEYSR	R			Cmpd 900, AutoMSn(537.2755), 30.1 min
1	ALBU_MOUSE	Serum albumin OS=Mus musculus GN=Alb PE=1 SV=3	3023	68648	799	629	54	44	74.5	5.75	8640	1	1	1	805.41	1608.81	2	1608.78	0.0229	0	83.33	1.9e-07	K	DVFLGTFLYEYSR	R			Cmpd 889, AutoMSn(805.4099), 29.9 min
1	ALBU_MOUSE	Serum albumin OS=Mus musculus GN=Alb PE=1 SV=3	3023	68648	799	629	54	44	74.5	5.75	8641	1	1	1	805.411	1608.81	2	1608.78	0.025	0	83.46	1.8e-07	K	DVFLGTFLYEYSR	R			Cmpd 892, AutoMSn(805.4110), 30.0 min
1	ALBU_MOUSE	Serum albumin OS=Mus musculus GN=Alb PE=1 SV=3	3023	68648	799	629	54	44	74.5	5.75	8642	1	1	1	537.279	1608.81	3	1608.78	0.0317	0	15.18	1.2	K	DVFLGTFLYEYSR	R			Cmpd 817, AutoMSn(537.2787), 29.9 min
1	ALBU_MOUSE	Serum albumin OS=Mus musculus GN=Alb PE=1 SV=3	3023	68648	799	629	54	44	74.5	5.75	8966	1	1	1	831.927	1661.84	2	1661.84	-0.0045	0	15.74	1	R	LPCVEDYLSAILNR	V	Carbamidomethyl (C)	0.00100000000000.0	Cmpd 860, AutoMSn(831.9274), 30.1 min
1	ALBU_MOUSE	Serum albumin OS=Mus musculus GN=Alb PE=1 SV=3	3023	68648	799	629	54	44	74.5	5.75	8967	1	1	1	831.928	1661.84	2	1661.84	-0.0039	0	38.5	0.0055	R	LPCVEDYLSAILNR	V	Carbamidomethyl (C)	0.00100000000000.0	Cmpd 864, AutoMSn(831.9276), 30.0 min
1	ALBU_MOUSE	Serum albumin OS=Mus musculus GN=Alb PE=1 SV=3	3023	68648	799	629	54	44	74.5	5.75	8969	1	1	1	831.928	1661.84	2	1661.84	-0.0032	0	28.84	0.051	R	LPCVEDYLSAILNR	V	Carbamidomethyl (C)	0.00100000000000.0	Cmpd 886, AutoMSn(831.9280), 29.9 min
1	ALBU_MOUSE	Serum albumin OS=Mus musculus GN=Alb PE=1 SV=3	3023	68648	799	629	54	44	74.5	5.75	8970	1	1	1	831.928	1661.84	2	1661.84	-0.0029	0	62.79	2.1e-05	R	LPCVEDYLSAILNR	V	Carbamidomethyl (C)	0.00100000000000.0	Cmpd 841, AutoMSn(831.9281), 30.0 min
1	ALBU_MOUSE	Serum albumin OS=Mus musculus GN=Alb PE=1 SV=3	3023	68648	799	629	54	44	74.5	5.75	8971	1	1	1	831.928	1661.84	2	1661.84	-0.0027	0	26.66	0.084	R	LPCVEDYLSAILNR	V	Carbamidomethyl (C)	0.00100000000000.0	Cmpd 888, AutoMSn(831.9283), 30.0 min
1	ALBU_MOUSE	Serum albumin OS=Mus musculus GN=Alb PE=1 SV=3	3023	68648	799	629	54	44	74.5	5.75	8972	1	1	1	831.929	1661.84	2	1661.84	-0.0009	0	10.56	3.4	R	LPCVEDYLSAILNR	V	Carbamidomethyl (C)	0.00100000000000.0	Cmpd 869, AutoMSn(831.9292), 30.1 min
1	ALBU_MOUSE	Serum albumin OS=Mus musculus GN=Alb PE=1 SV=3	3023	68648	799	629	54	44	74.5	5.75	8973	1	1	1	831.929	1661.84	2	1661.84	-0.0001	0	24.62	0.14	R	LPCVEDYLSAILNR	V	Carbamidomethyl (C)	0.00100000000000.0	Cmpd 890, AutoMSn(831.9295), 30.0 min
1	ALBU_MOUSE	Serum albumin OS=Mus musculus GN=Alb PE=1 SV=3	3023	68648	799	629	54	44	74.5	5.75	8974	1	1	1	831.929	1661.84	2	1661.84	-0.0001	0	62.31	2.3e-05	R	LPCVEDYLSAILNR	V	Carbamidomethyl (C)	0.00100000000000.0	Cmpd 839, AutoMSn(831.9296), 29.9 min
1	ALBU_MOUSE	Serum albumin OS=Mus musculus GN=Alb PE=1 SV=3	3023	68648	799	629	54	44	74.5	5.75	8975	1	1	1	831.93	1661.85	2	1661.84	0.0007	0	57.05	7.7e-05	R	LPCVEDYLSAILNR	V	Carbamidomethyl (C)	0.00100000000000.0	Cmpd 843, AutoMSn(831.9300), 30.0 min
1	ALBU_MOUSE	Serum albumin OS=Mus musculus GN=Alb PE=1 SV=3	3023	68648	799	629	54	44	74.5	5.75	8976	1	1	1	831.93	1661.85	2	1661.84	0.0008	0	28.01	0.062	R	LPCVEDYLSAILNR	V	Carbamidomethyl (C)	0.00100000000000.0	Cmpd 894, AutoMSn(831.9300), 30.1 min
1	ALBU_MOUSE	Serum albumin OS=Mus musculus GN=Alb PE=1 SV=3	3023	68648	799	629	54	44	74.5	5.75	8978	1	1	1	831.93	1661.85	2	1661.84	0.001	0	82.03	2.5e-07	R	LPCVEDYLSAILNR	V	Carbamidomethyl (C)	0.00100000000000.0	Cmpd 893, AutoMSn(831.9301), 30.0 min
1	ALBU_MOUSE	Serum albumin OS=Mus musculus GN=Alb PE=1 SV=3	3023	68648	799	629	54	44	74.5	5.75	8979	1	1	1	831.93	1661.85	2	1661.84	0.0011	0	82.16	2.4e-07	R	LPCVEDYLSAILNR	V	Carbamidomethyl (C)	0.00100000000000.0	Cmpd 895, AutoMSn(831.9302), 30.0 min
1	ALBU_MOUSE	Serum albumin OS=Mus musculus GN=Alb PE=1 SV=3	3023	68648	799	629	54	44	74.5	5.75	8980	1	1	1	831.931	1661.85	2	1661.84	0.0017	0	43.11	0.0019	R	LPCVEDYLSAILNR	V	Carbamidomethyl (C)	0.00100000000000.0	Cmpd 892, AutoMSn(831.9305), 30.0 min
1	ALBU_MOUSE	Serum albumin OS=Mus musculus GN=Alb PE=1 SV=3	3023	68648	799	629	54	44	74.5	5.75	8981	1	1	1	831.931	1661.85	2	1661.84	0.002	0	86.1	9.6e-08	R	LPCVEDYLSAILNR	V	Carbamidomethyl (C)	0.00100000000000.0	Cmpd 891, AutoMSn(831.9306), 29.9 min
1	ALBU_MOUSE	Serum albumin OS=Mus musculus GN=Alb PE=1 SV=3	3023	68648	799	629	54	44	74.5	5.75	8982	1	1	1	831.931	1661.85	2	1661.84	0.0025	0	13.89	1.6	R	LPCVEDYLSAILNR	V	Carbamidomethyl (C)	0.00100000000000.0	Cmpd 858, AutoMSn(831.9309), 30.0 min
1	ALBU_MOUSE	Serum albumin OS=Mus musculus GN=Alb PE=1 SV=3	3023	68648	799	629	54	44	74.5	5.75	8983	1	1	1	831.932	1661.85	2	1661.84	0.005	0	55.21	0.00012	R	LPCVEDYLSAILNR	V	Carbamidomethyl (C)	0.00100000000000.0	Cmpd 890, AutoMSn(831.9321), 30.0 min
1	ALBU_MOUSE	Serum albumin OS=Mus musculus GN=Alb PE=1 SV=3	3023	68648	799	629	54	44	74.5	5.75	8984	1	1	1	554.958	1661.85	3	1661.84	0.0073	0	33.61	0.017	R	LPCVEDYLSAILNR	V	Carbamidomethyl (C)	0.00100000000000.0	Cmpd 892, AutoMSn(554.9579), 30.0 min
1	ALBU_MOUSE	Serum albumin OS=Mus musculus GN=Alb PE=1 SV=3	3023	68648	799	629	54	44	74.5	5.75	8985	1	1	1	554.958	1661.85	3	1661.84	0.0086	0	28.25	0.059	R	LPCVEDYLSAILNR	V	Carbamidomethyl (C)	0.00100000000000.0	Cmpd 848, AutoMSn(554.9584), 30.1 min
1	ALBU_MOUSE	Serum albumin OS=Mus musculus GN=Alb PE=1 SV=3	3023	68648	799	629	54	44	74.5	5.75	8986	1	1	1	554.959	1661.86	3	1661.84	0.011	0	29.8	0.041	R	LPCVEDYLSAILNR	V	Carbamidomethyl (C)	0.00100000000000.0	Cmpd 896, AutoMSn(554.9592), 30.0 min
1	ALBU_MOUSE	Serum albumin OS=Mus musculus GN=Alb PE=1 SV=3	3023	68648	799	629	54	44	74.5	5.75	8988	1	1	1	831.941	1661.87	2	1661.84	0.0229	0	95.94	1e-08	R	LPCVEDYLSAILNR	V	Carbamidomethyl (C)	0.00100000000000.0	Cmpd 891, AutoMSn(831.9410), 29.9 min
1	ALBU_MOUSE	Serum albumin OS=Mus musculus GN=Alb PE=1 SV=3	3023	68648	799	629	54	44	74.5	5.75	8989	1	1	1	554.963	1661.87	3	1661.84	0.0229	0	41.18	0.003	R	LPCVEDYLSAILNR	V	Carbamidomethyl (C)	0.00100000000000.0	Cmpd 899, AutoMSn(554.9631), 30.1 min
1	ALBU_MOUSE	Serum albumin OS=Mus musculus GN=Alb PE=1 SV=3	3023	68648	799	629	54	44	74.5	5.75	8990	1	1	1	831.941	1661.87	2	1661.84	0.023	0	109.26	4.7e-10	R	LPCVEDYLSAILNR	V	Carbamidomethyl (C)	0.00100000000000.0	Cmpd 893, AutoMSn(831.9411), 30.0 min
1	ALBU_MOUSE	Serum albumin OS=Mus musculus GN=Alb PE=1 SV=3	3023	68648	799	629	54	44	74.5	5.75	8991	1	1	1	554.963	1661.87	3	1661.84	0.0239	0	41.26	0.003	R	LPCVEDYLSAILNR	V	Carbamidomethyl (C)	0.00100000000000.0	Cmpd 896, AutoMSn(554.9634), 30.1 min
1	ALBU_MOUSE	Serum albumin OS=Mus musculus GN=Alb PE=1 SV=3	3023	68648	799	629	54	44	74.5	5.75	8992	1	1	1	831.942	1661.87	2	1661.84	0.0248	0	109.45	4.5e-10	R	LPCVEDYLSAILNR	V	Carbamidomethyl (C)	0.00100000000000.0	Cmpd 895, AutoMSn(831.9420), 30.0 min
1	ALBU_MOUSE	Serum albumin OS=Mus musculus GN=Alb PE=1 SV=3	3023	68648	799	629	54	44	74.5	5.75	9089	1	1	1	841.114	1680.21	2	1680.84	-0.6231	0	62.45	4.6e-05	R	LSQTFPNADFAEITK	L			Cmpd 559, AutoMSn(841.1137), 23.0 min
1	ALBU_MOUSE	Serum albumin OS=Mus musculus GN=Alb PE=1 SV=3	3023	68648	799	629	54	44	74.5	5.75	9091	1	1	1	841.424	1680.83	2	1680.84	-0.0027	0	34.31	0.015	R	LSQTFPNADFAEITK	L			Cmpd 562, AutoMSn(841.4239), 23.1 min
1	ALBU_MOUSE	Serum albumin OS=Mus musculus GN=Alb PE=1 SV=3	3023	68648	799	629	54	44	74.5	5.75	9092	1	1	1	841.424	1680.83	2	1680.84	-0.0021	0	51.06	0.00032	R	LSQTFPNADFAEITK	L			Cmpd 574, AutoMSn(841.4242), 23.4 min
1	ALBU_MOUSE	Serum albumin OS=Mus musculus GN=Alb PE=1 SV=3	3023	68648	799	629	54	44	74.5	5.75	9093	1	1	1	841.424	1680.83	2	1680.84	-0.0018	0	58.39	5.9e-05	R	LSQTFPNADFAEITK	L			Cmpd 604, AutoMSn(841.4243), 23.5 min
1	ALBU_MOUSE	Serum albumin OS=Mus musculus GN=Alb PE=1 SV=3	3023	68648	799	629	54	44	74.5	5.75	9094	1	1	1	841.424	1680.83	2	1680.84	-0.0017	0	60.81	3.4e-05	R	LSQTFPNADFAEITK	L			Cmpd 573, AutoMSn(841.4244), 23.3 min
1	ALBU_MOUSE	Serum albumin OS=Mus musculus GN=Alb PE=1 SV=3	3023	68648	799	629	54	44	74.5	5.75	9095	1	1	1	841.425	1680.84	2	1680.84	-0.0005	0	65.01	1.3e-05	R	LSQTFPNADFAEITK	L			Cmpd 577, AutoMSn(841.4250), 23.4 min
1	ALBU_MOUSE	Serum albumin OS=Mus musculus GN=Alb PE=1 SV=3	3023	68648	799	629	54	44	74.5	5.75	9096	1	1	1	841.425	1680.84	2	1680.84	-0.0001	0	40.44	0.0037	R	LSQTFPNADFAEITK	L			Cmpd 563, AutoMSn(841.4252), 23.4 min
1	ALBU_MOUSE	Serum albumin OS=Mus musculus GN=Alb PE=1 SV=3	3023	68648	799	629	54	44	74.5	5.75	9097	1	1	1	841.425	1680.84	2	1680.84	0.0001	0	47.05	0.0008	R	LSQTFPNADFAEITK	L			Cmpd 566, AutoMSn(841.4253), 23.5 min
1	ALBU_MOUSE	Serum albumin OS=Mus musculus GN=Alb PE=1 SV=3	3023	68648	799	629	54	44	74.5	5.75	9098	3	1	1	841.425	1680.84	2	1680.84	0.0004	0	9.3	4.8	R	LSQTFPNADFAEITK	L			Cmpd 543, AutoMSn(841.4254), 23.4 min
1	ALBU_MOUSE	Serum albumin OS=Mus musculus GN=Alb PE=1 SV=3	3023	68648	799	629	54	44	74.5	5.75	9099	1	1	1	841.426	1680.84	2	1680.84	0.0007	0	21.68	0.27	R	LSQTFPNADFAEITK	L			Cmpd 547, AutoMSn(841.4255), 23.4 min
1	ALBU_MOUSE	Serum albumin OS=Mus musculus GN=Alb PE=1 SV=3	3023	68648	799	629	54	44	74.5	5.75	9100	1	1	1	841.426	1680.84	2	1680.84	0.001	0	54.48	0.00014	R	LSQTFPNADFAEITK	L			Cmpd 595, AutoMSn(841.4257), 23.4 min
1	ALBU_MOUSE	Serum albumin OS=Mus musculus GN=Alb PE=1 SV=3	3023	68648	799	629	54	44	74.5	5.75	9101	1	1	1	841.426	1680.84	2	1680.84	0.0016	0	19.17	0.49	R	LSQTFPNADFAEITK	L			Cmpd 549, AutoMSn(841.4260), 23.3 min
1	ALBU_MOUSE	Serum albumin OS=Mus musculus GN=Alb PE=1 SV=3	3023	68648	799	629	54	44	74.5	5.75	9102	1	1	1	841.426	1680.84	2	1680.84	0.0017	0	47.93	0.00065	R	LSQTFPNADFAEITK	L			Cmpd 555, AutoMSn(841.4261), 23.4 min
1	ALBU_MOUSE	Serum albumin OS=Mus musculus GN=Alb PE=1 SV=3	3023	68648	799	629	54	44	74.5	5.75	9103	1	1	1	841.426	1680.84	2	1680.84	0.0019	0	66.79	8.5e-06	R	LSQTFPNADFAEITK	L			Cmpd 556, AutoMSn(841.4262), 23.5 min
1	ALBU_MOUSE	Serum albumin OS=Mus musculus GN=Alb PE=1 SV=3	3023	68648	799	629	54	44	74.5	5.75	9104	1	1	1	841.426	1680.84	2	1680.84	0.0021	0	60.76	3.4e-05	R	LSQTFPNADFAEITK	L			Cmpd 550, AutoMSn(841.4263), 23.4 min
1	ALBU_MOUSE	Serum albumin OS=Mus musculus GN=Alb PE=1 SV=3	3023	68648	799	629	54	44	74.5	5.75	9105	1	1	1	841.427	1680.84	2	1680.84	0.0025	0	54.35	0.00015	R	LSQTFPNADFAEITK	L			Cmpd 593, AutoMSn(841.4265), 23.4 min
1	ALBU_MOUSE	Serum albumin OS=Mus musculus GN=Alb PE=1 SV=3	3023	68648	799	629	54	44	74.5	5.75	9106	1	1	1	841.427	1680.84	2	1680.84	0.003	0	69	5.1e-06	R	LSQTFPNADFAEITK	L			Cmpd 604, AutoMSn(841.4267), 23.5 min
1	ALBU_MOUSE	Serum albumin OS=Mus musculus GN=Alb PE=1 SV=3	3023	68648	799	629	54	44	74.5	5.75	9107	1	1	1	841.427	1680.84	2	1680.84	0.0032	0	62.25	2.4e-05	R	LSQTFPNADFAEITK	L			Cmpd 598, AutoMSn(841.4268), 23.4 min
1	ALBU_MOUSE	Serum albumin OS=Mus musculus GN=Alb PE=1 SV=3	3023	68648	799	629	54	44	74.5	5.75	9108	1	1	1	841.427	1680.84	2	1680.84	0.0033	0	54.25	0.00015	R	LSQTFPNADFAEITK	L			Cmpd 553, AutoMSn(841.4269), 23.4 min
1	ALBU_MOUSE	Serum albumin OS=Mus musculus GN=Alb PE=1 SV=3	3023	68648	799	629	54	44	74.5	5.75	9109	1	1	1	841.427	1680.84	2	1680.84	0.0033	0	68.96	5.1e-06	R	LSQTFPNADFAEITK	L			Cmpd 596, AutoMSn(841.4269), 23.4 min
1	ALBU_MOUSE	Serum albumin OS=Mus musculus GN=Alb PE=1 SV=3	3023	68648	799	629	54	44	74.5	5.75	9110	1	1	1	841.427	1680.84	2	1680.84	0.0035	0	46.93	0.00082	R	LSQTFPNADFAEITK	L			Cmpd 552, AutoMSn(841.4270), 23.4 min
1	ALBU_MOUSE	Serum albumin OS=Mus musculus GN=Alb PE=1 SV=3	3023	68648	799	629	54	44	74.5	5.75	9111	1	1	1	841.428	1680.84	2	1680.84	0.0048	0	69.2	4.9e-06	R	LSQTFPNADFAEITK	L			Cmpd 607, AutoMSn(841.4276), 23.6 min
1	ALBU_MOUSE	Serum albumin OS=Mus musculus GN=Alb PE=1 SV=3	3023	68648	799	629	54	44	74.5	5.75	9112	1	1	1	841.428	1680.84	2	1680.84	0.0054	0	69.7	4.3e-06	R	LSQTFPNADFAEITK	L			Cmpd 599, AutoMSn(841.4279), 23.5 min
1	ALBU_MOUSE	Serum albumin OS=Mus musculus GN=Alb PE=1 SV=3	3023	68648	799	629	54	44	74.5	5.75	9113	1	1	1	561.288	1680.84	3	1680.84	0.0054	0	47.61	0.0007	R	LSQTFPNADFAEITK	L			Cmpd 605, AutoMSn(561.2877), 23.5 min
1	ALBU_MOUSE	Serum albumin OS=Mus musculus GN=Alb PE=1 SV=3	3023	68648	799	629	54	44	74.5	5.75	9114	1	1	1	561.288	1680.84	3	1680.84	0.0058	0	47.65	0.0007	R	LSQTFPNADFAEITK	L			Cmpd 578, AutoMSn(561.2878), 23.4 min
1	ALBU_MOUSE	Serum albumin OS=Mus musculus GN=Alb PE=1 SV=3	3023	68648	799	629	54	44	74.5	5.75	9115	1	1	1	561.288	1680.84	3	1680.84	0.0063	0	37.07	0.008	R	LSQTFPNADFAEITK	L			Cmpd 599, AutoMSn(561.2880), 23.4 min
1	ALBU_MOUSE	Serum albumin OS=Mus musculus GN=Alb PE=1 SV=3	3023	68648	799	629	54	44	74.5	5.75	9116	1	1	1	561.288	1680.84	3	1680.84	0.0067	0	51.67	0.00028	R	LSQTFPNADFAEITK	L			Cmpd 557, AutoMSn(561.2881), 23.5 min
1	ALBU_MOUSE	Serum albumin OS=Mus musculus GN=Alb PE=1 SV=3	3023	68648	799	629	54	44	74.5	5.75	9117	1	1	1	561.288	1680.84	3	1680.84	0.0071	0	50.43	0.00037	R	LSQTFPNADFAEITK	L			Cmpd 598, AutoMSn(561.2883), 23.5 min
1	ALBU_MOUSE	Serum albumin OS=Mus musculus GN=Alb PE=1 SV=3	3023	68648	799	629	54	44	74.5	5.75	9118	1	1	1	561.288	1680.84	3	1680.84	0.0076	0	43.36	0.0019	R	LSQTFPNADFAEITK	L			Cmpd 552, AutoMSn(561.2884), 23.4 min
1	ALBU_MOUSE	Serum albumin OS=Mus musculus GN=Alb PE=1 SV=3	3023	68648	799	629	54	44	74.5	5.75	9119	1	1	1	561.288	1680.84	3	1680.84	0.0077	0	30.15	0.039	R	LSQTFPNADFAEITK	L			Cmpd 554, AutoMSn(561.2885), 23.4 min
1	ALBU_MOUSE	Serum albumin OS=Mus musculus GN=Alb PE=1 SV=3	3023	68648	799	629	54	44	74.5	5.75	9120	1	1	1	561.289	1680.84	3	1680.84	0.008	0	42.47	0.0023	R	LSQTFPNADFAEITK	L			Cmpd 595, AutoMSn(561.2886), 23.4 min
1	ALBU_MOUSE	Serum albumin OS=Mus musculus GN=Alb PE=1 SV=3	3023	68648	799	629	54	44	74.5	5.75	9121	1	1	1	561.289	1680.84	3	1680.84	0.0081	0	50.72	0.00034	R	LSQTFPNADFAEITK	L			Cmpd 554, AutoMSn(561.2886), 23.5 min
1	ALBU_MOUSE	Serum albumin OS=Mus musculus GN=Alb PE=1 SV=3	3023	68648	799	629	54	44	74.5	5.75	9122	1	1	1	561.289	1680.84	3	1680.84	0.0088	0	45.91	0.001	R	LSQTFPNADFAEITK	L			Cmpd 600, AutoMSn(561.2888), 23.5 min
1	ALBU_MOUSE	Serum albumin OS=Mus musculus GN=Alb PE=1 SV=3	3023	68648	799	629	54	44	74.5	5.75	9123	1	1	1	1681.85	1680.84	1	1680.84	0.0089	0	15.58	1.1	R	LSQTFPNADFAEITK	L			Cmpd 608, AutoMSn(1681.8521), 23.6 min
1	ALBU_MOUSE	Serum albumin OS=Mus musculus GN=Alb PE=1 SV=3	3023	68648	799	629	54	44	74.5	5.75	9124	1	1	1	561.289	1680.85	3	1680.84	0.0102	0	41.45	0.0029	R	LSQTFPNADFAEITK	L			Cmpd 581, AutoMSn(561.2893), 23.5 min
1	ALBU_MOUSE	Serum albumin OS=Mus musculus GN=Alb PE=1 SV=3	3023	68648	799	629	54	44	74.5	5.75	9125	1	1	1	1681.85	1680.85	1	1680.84	0.0111	0	15.54	1.1	R	LSQTFPNADFAEITK	L			Cmpd 606, AutoMSn(1681.8543), 23.6 min
1	ALBU_MOUSE	Serum albumin OS=Mus musculus GN=Alb PE=1 SV=3	3023	68648	799	629	54	44	74.5	5.75	9126	1	1	1	561.29	1680.85	3	1680.84	0.0111	0	34.5	0.014	R	LSQTFPNADFAEITK	L			Cmpd 602, AutoMSn(561.2896), 23.5 min
1	ALBU_MOUSE	Serum albumin OS=Mus musculus GN=Alb PE=1 SV=3	3023	68648	799	629	54	44	74.5	5.75	9127	1	1	1	561.29	1680.85	3	1680.84	0.0134	0	30.3	0.038	R	LSQTFPNADFAEITK	L			Cmpd 605, AutoMSn(561.2904), 23.6 min
1	ALBU_MOUSE	Serum albumin OS=Mus musculus GN=Alb PE=1 SV=3	3023	68648	799	629	54	44	74.5	5.75	9128	1	1	1	561.293	1680.86	3	1680.84	0.0227	0	49.62	0.00044	R	LSQTFPNADFAEITK	L			Cmpd 607, AutoMSn(561.2935), 23.6 min
1	ALBU_MOUSE	Serum albumin OS=Mus musculus GN=Alb PE=1 SV=3	3023	68648	799	629	54	44	74.5	5.75	9129	1	1	1	841.437	1680.86	2	1680.84	0.0232	0	56.48	9.1e-05	R	LSQTFPNADFAEITK	L			Cmpd 615, AutoMSn(841.4368), 23.8 min
1	ALBU_MOUSE	Serum albumin OS=Mus musculus GN=Alb PE=1 SV=3	3023	68648	799	629	54	44	74.5	5.75	9130	1	1	1	561.294	1680.86	3	1680.84	0.0246	0	47.66	0.0007	R	LSQTFPNADFAEITK	L			Cmpd 605, AutoMSn(561.2941), 23.5 min
1	ALBU_MOUSE	Serum albumin OS=Mus musculus GN=Alb PE=1 SV=3	3023	68648	799	629	54	44	74.5	5.75	9131	1	1	1	841.438	1680.86	2	1680.84	0.0251	0	59.34	4.7e-05	R	LSQTFPNADFAEITK	L			Cmpd 601, AutoMSn(841.4378), 23.5 min
1	ALBU_MOUSE	Serum albumin OS=Mus musculus GN=Alb PE=1 SV=3	3023	68648	799	629	54	44	74.5	5.75	9132	1	1	1	561.294	1680.86	3	1680.84	0.0258	0	49.55	0.00045	R	LSQTFPNADFAEITK	L			Cmpd 603, AutoMSn(561.2945), 23.5 min
1	ALBU_MOUSE	Serum albumin OS=Mus musculus GN=Alb PE=1 SV=3	3023	68648	799	629	54	44	74.5	5.75	9495	1	1	1	589.305	1764.89	3	1764.88	0.0085	1	20.51	0.36	K	DVFLGTFLYEYSRR	H			Cmpd 729, AutoMSn(589.3046), 27.0 min
1	ALBU_MOUSE	Serum albumin OS=Mus musculus GN=Alb PE=1 SV=3	3023	68648	799	629	54	44	74.5	5.75	9497	1	1	1	589.309	1764.9	3	1764.88	0.0208	1	19.55	0.45	K	DVFLGTFLYEYSRR	H			Cmpd 757, AutoMSn(589.3087), 27.0 min
1	ALBU_MOUSE	Serum albumin OS=Mus musculus GN=Alb PE=1 SV=3	3023	68648	799	629	54	44	74.5	5.75	9771	1	1	1	925.902	1849.79	2	1849.77	0.0216	0	110.26	3.8e-10	K	TVMDDFAQFLDTCCK	A	2 Carbamidomethyl (C)	0.000000000000110.0	Cmpd 823, AutoMSn(925.9023), 28.4 min
1	ALBU_MOUSE	Serum albumin OS=Mus musculus GN=Alb PE=1 SV=3	3023	68648	799	629	54	44	74.5	5.75	9772	1	1	1	617.604	1849.79	3	1849.77	0.0228	0	55.4	0.00012	K	TVMDDFAQFLDTCCK	A	2 Carbamidomethyl (C)	0.000000000000110.0	Cmpd 824, AutoMSn(617.6044), 28.4 min
1	ALBU_MOUSE	Serum albumin OS=Mus musculus GN=Alb PE=1 SV=3	3023	68648	799	629	54	44	74.5	5.75	9773	1	1	1	925.903	1849.79	2	1849.77	0.0237	0	90.74	3.4e-08	K	TVMDDFAQFLDTCCK	A	2 Carbamidomethyl (C)	0.000000000000110.0	Cmpd 821, AutoMSn(925.9034), 28.4 min
1	ALBU_MOUSE	Serum albumin OS=Mus musculus GN=Alb PE=1 SV=3	3023	68648	799	629	54	44	74.5	5.75	9774	1	1	1	617.605	1849.79	3	1849.77	0.0241	0	58.42	5.8e-05	K	TVMDDFAQFLDTCCK	A	2 Carbamidomethyl (C)	0.000000000000110.0	Cmpd 828, AutoMSn(617.6048), 28.5 min
1	ALBU_MOUSE	Serum albumin OS=Mus musculus GN=Alb PE=1 SV=3	3023	68648	799	629	54	44	74.5	5.75	9775	1	1	1	925.904	1849.79	2	1849.77	0.0257	0	114.69	1.4e-10	K	TVMDDFAQFLDTCCK	A	2 Carbamidomethyl (C)	0.000000000000110.0	Cmpd 827, AutoMSn(925.9044), 28.5 min
1	ALBU_MOUSE	Serum albumin OS=Mus musculus GN=Alb PE=1 SV=3	3023	68648	799	629	54	44	74.5	5.75	9850	1	1	1	933.886	1865.76	2	1865.76	-0.0053	0	79.02	5.7e-07	K	TVMDDFAQFLDTCCK	A	2 Carbamidomethyl (C); Oxidation (M)	0.002000000000110.0	Cmpd 678, AutoMSn(933.8864), 25.3 min
1	ALBU_MOUSE	Serum albumin OS=Mus musculus GN=Alb PE=1 SV=3	3023	68648	799	629	54	44	74.5	5.75	9851	1	1	1	933.887	1865.76	2	1865.76	-0.0047	0	78.13	7e-07	K	TVMDDFAQFLDTCCK	A	2 Carbamidomethyl (C); Oxidation (M)	0.002000000000110.0	Cmpd 635, AutoMSn(933.8866), 25.3 min
1	ALBU_MOUSE	Serum albumin OS=Mus musculus GN=Alb PE=1 SV=3	3023	68648	799	629	54	44	74.5	5.75	9852	1	1	1	933.888	1865.76	2	1865.76	-0.0013	0	90.29	4.1e-08	K	TVMDDFAQFLDTCCK	A	2 Carbamidomethyl (C); Oxidation (M)	0.002000000000110.0	Cmpd 684, AutoMSn(933.8884), 25.4 min
1	ALBU_MOUSE	Serum albumin OS=Mus musculus GN=Alb PE=1 SV=3	3023	68648	799	629	54	44	74.5	5.75	9853	1	1	1	933.889	1865.76	2	1865.76	-0.0009	0	88.56	6.1e-08	K	TVMDDFAQFLDTCCK	A	2 Carbamidomethyl (C); Oxidation (M)	0.002000000000110.0	Cmpd 640, AutoMSn(933.8886), 25.4 min
1	ALBU_MOUSE	Serum albumin OS=Mus musculus GN=Alb PE=1 SV=3	3023	68648	799	629	54	44	74.5	5.75	9854	1	1	1	933.889	1865.76	2	1865.76	-0.0004	0	80.45	4e-07	K	TVMDDFAQFLDTCCK	A	2 Carbamidomethyl (C); Oxidation (M)	0.002000000000110.0	Cmpd 638, AutoMSn(933.8888), 25.3 min
1	ALBU_MOUSE	Serum albumin OS=Mus musculus GN=Alb PE=1 SV=3	3023	68648	799	629	54	44	74.5	5.75	9855	1	1	1	933.889	1865.76	2	1865.76	0.0001	0	78.73	5.9e-07	K	TVMDDFAQFLDTCCK	A	2 Carbamidomethyl (C); Oxidation (M)	0.002000000000110.0	Cmpd 681, AutoMSn(933.8891), 25.3 min
1	ALBU_MOUSE	Serum albumin OS=Mus musculus GN=Alb PE=1 SV=3	3023	68648	799	629	54	44	74.5	5.75	9856	1	1	1	933.89	1865.76	2	1865.76	0.0012	0	95.53	1.2e-08	K	TVMDDFAQFLDTCCK	A	2 Carbamidomethyl (C); Oxidation (M)	0.002000000000110.0	Cmpd 696, AutoMSn(933.8896), 25.5 min
1	ALBU_MOUSE	Serum albumin OS=Mus musculus GN=Alb PE=1 SV=3	3023	68648	799	629	54	44	74.5	5.75	9857	1	1	1	622.929	1865.76	3	1865.76	0.0015	0	31.91	0.028	K	TVMDDFAQFLDTCCK	A	2 Carbamidomethyl (C); Oxidation (M)	0.002000000000110.0	Cmpd 687, AutoMSn(622.9289), 25.3 min
1	ALBU_MOUSE	Serum albumin OS=Mus musculus GN=Alb PE=1 SV=3	3023	68648	799	629	54	44	74.5	5.75	9858	1	1	1	622.929	1865.77	3	1865.76	0.0033	0	50.11	0.00043	K	TVMDDFAQFLDTCCK	A	2 Carbamidomethyl (C); Oxidation (M)	0.002000000000110.0	Cmpd 633, AutoMSn(622.9295), 25.2 min
1	ALBU_MOUSE	Serum albumin OS=Mus musculus GN=Alb PE=1 SV=3	3023	68648	799	629	54	44	74.5	5.75	9859	1	1	1	622.93	1865.77	3	1865.76	0.0055	0	49.73	0.00046	K	TVMDDFAQFLDTCCK	A	2 Carbamidomethyl (C); Oxidation (M)	0.002000000000110.0	Cmpd 637, AutoMSn(622.9303), 25.3 min
1	ALBU_MOUSE	Serum albumin OS=Mus musculus GN=Alb PE=1 SV=3	3023	68648	799	629	54	44	74.5	5.75	9860	1	1	1	622.93	1865.77	3	1865.76	0.0056	0	49.65	0.00047	K	TVMDDFAQFLDTCCK	A	2 Carbamidomethyl (C); Oxidation (M)	0.002000000000110.0	Cmpd 634, AutoMSn(622.9303), 25.3 min
1	ALBU_MOUSE	Serum albumin OS=Mus musculus GN=Alb PE=1 SV=3	3023	68648	799	629	54	44	74.5	5.75	9861	1	1	1	622.93	1865.77	3	1865.76	0.0059	0	50.07	0.00043	K	TVMDDFAQFLDTCCK	A	2 Carbamidomethyl (C); Oxidation (M)	0.002000000000110.0	Cmpd 683, AutoMSn(622.9304), 25.4 min
1	ALBU_MOUSE	Serum albumin OS=Mus musculus GN=Alb PE=1 SV=3	3023	68648	799	629	54	44	74.5	5.75	9862	1	1	1	622.93	1865.77	3	1865.76	0.006	0	45.41	0.0012	K	TVMDDFAQFLDTCCK	A	2 Carbamidomethyl (C); Oxidation (M)	0.002000000000110.0	Cmpd 677, AutoMSn(622.9304), 25.3 min
1	ALBU_MOUSE	Serum albumin OS=Mus musculus GN=Alb PE=1 SV=3	3023	68648	799	629	54	44	74.5	5.75	9863	1	1	1	622.931	1865.77	3	1865.76	0.0061	0	44.93	0.0014	K	TVMDDFAQFLDTCCK	A	2 Carbamidomethyl (C); Oxidation (M)	0.002000000000110.0	Cmpd 690, AutoMSn(622.9305), 25.4 min
1	ALBU_MOUSE	Serum albumin OS=Mus musculus GN=Alb PE=1 SV=3	3023	68648	799	629	54	44	74.5	5.75	9864	1	1	1	622.931	1865.77	3	1865.76	0.0086	0	55.58	0.00012	K	TVMDDFAQFLDTCCK	A	2 Carbamidomethyl (C); Oxidation (M)	0.002000000000110.0	Cmpd 680, AutoMSn(622.9313), 25.3 min
1	ALBU_MOUSE	Serum albumin OS=Mus musculus GN=Alb PE=1 SV=3	3023	68648	799	629	54	44	74.5	5.75	9865	1	1	1	933.896	1865.78	2	1865.76	0.015	0	111.45	3e-10	K	TVMDDFAQFLDTCCK	A	2 Carbamidomethyl (C); Oxidation (M)	0.002000000000110.0	Cmpd 682, AutoMSn(933.8965), 25.3 min
1	ALBU_MOUSE	Serum albumin OS=Mus musculus GN=Alb PE=1 SV=3	3023	68648	799	629	54	44	74.5	5.75	9866	1	1	1	933.897	1865.78	2	1865.76	0.0165	0	107.75	7e-10	K	TVMDDFAQFLDTCCK	A	2 Carbamidomethyl (C); Oxidation (M)	0.002000000000110.0	Cmpd 679, AutoMSn(933.8972), 25.2 min
1	ALBU_MOUSE	Serum albumin OS=Mus musculus GN=Alb PE=1 SV=3	3023	68648	799	629	54	44	74.5	5.75	9867	1	1	1	622.934	1865.78	3	1865.76	0.0181	0	55.78	0.00011	K	TVMDDFAQFLDTCCK	A	2 Carbamidomethyl (C); Oxidation (M)	0.002000000000110.0	Cmpd 683, AutoMSn(622.9345), 25.3 min
1	ALBU_MOUSE	Serum albumin OS=Mus musculus GN=Alb PE=1 SV=3	3023	68648	799	629	54	44	74.5	5.75	9868	1	1	1	622.935	1865.78	3	1865.76	0.0194	0	50.23	0.0004	K	TVMDDFAQFLDTCCK	A	2 Carbamidomethyl (C); Oxidation (M)	0.002000000000110.0	Cmpd 686, AutoMSn(622.9349), 25.4 min
1	ALBU_MOUSE	Serum albumin OS=Mus musculus GN=Alb PE=1 SV=3	3023	68648	799	629	54	44	74.5	5.75	9869	1	1	1	622.935	1865.78	3	1865.76	0.0205	0	50.24	0.00039	K	TVMDDFAQFLDTCCK	A	2 Carbamidomethyl (C); Oxidation (M)	0.002000000000110.0	Cmpd 680, AutoMSn(622.9353), 25.2 min
1	ALBU_MOUSE	Serum albumin OS=Mus musculus GN=Alb PE=1 SV=3	3023	68648	799	629	54	44	74.5	5.75	9899	1	1	1	626.334	1875.98	3	1875.99	-0.0079	1	32.37	0.022	R	VCLLHEKTPVSEHVTK	C	Carbamidomethyl (C)	0.0100000000000000.0	Cmpd 234, AutoMSn(626.3339), 15.2 min
1	ALBU_MOUSE	Serum albumin OS=Mus musculus GN=Alb PE=1 SV=3	3023	68648	799	629	54	44	74.5	5.75	9900	1	1	1	626.336	1875.98	3	1875.99	-0.0031	1	43.16	0.0018	R	VCLLHEKTPVSEHVTK	C	Carbamidomethyl (C)	0.0100000000000000.0	Cmpd 185, AutoMSn(626.3355), 15.2 min
1	ALBU_MOUSE	Serum albumin OS=Mus musculus GN=Alb PE=1 SV=3	3023	68648	799	629	54	44	74.5	5.75	9901	1	1	1	626.336	1875.99	3	1875.99	-0.0016	1	33.96	0.015	R	VCLLHEKTPVSEHVTK	C	Carbamidomethyl (C)	0.0100000000000000.0	Cmpd 226, AutoMSn(626.3360), 15.1 min
1	ALBU_MOUSE	Serum albumin OS=Mus musculus GN=Alb PE=1 SV=3	3023	68648	799	629	54	44	74.5	5.75	9902	1	1	1	626.337	1875.99	3	1875.99	-0.0001	1	42.67	0.0021	R	VCLLHEKTPVSEHVTK	C	Carbamidomethyl (C)	0.0100000000000000.0	Cmpd 237, AutoMSn(626.3364), 15.3 min
1	ALBU_MOUSE	Serum albumin OS=Mus musculus GN=Alb PE=1 SV=3	3023	68648	799	629	54	44	74.5	5.75	9903	1	1	1	626.338	1875.99	3	1875.99	0.0044	1	46.32	0.00089	R	VCLLHEKTPVSEHVTK	C	Carbamidomethyl (C)	0.0100000000000000.0	Cmpd 189, AutoMSn(626.3380), 15.3 min
1	ALBU_MOUSE	Serum albumin OS=Mus musculus GN=Alb PE=1 SV=3	3023	68648	799	629	54	44	74.5	5.75	9904	1	1	1	626.338	1875.99	3	1875.99	0.006	1	40.72	0.0033	R	VCLLHEKTPVSEHVTK	C	Carbamidomethyl (C)	0.0100000000000000.0	Cmpd 228, AutoMSn(626.3385), 15.2 min
1	ALBU_MOUSE	Serum albumin OS=Mus musculus GN=Alb PE=1 SV=3	3023	68648	799	629	54	44	74.5	5.75	9916	1	1	1	628.313	1881.92	3	1881.93	-0.0132	0	24.11	0.14	R	RPCFSALTVDETYVPK	E	Carbamidomethyl (C)	0.0010000000000000.0	Cmpd 502, AutoMSn(628.3127), 21.3 min
1	ALBU_MOUSE	Serum albumin OS=Mus musculus GN=Alb PE=1 SV=3	3023	68648	799	629	54	44	74.5	5.75	9922	1	1	1	628.317	1881.93	3	1881.93	0.0009	0	27.02	0.071	R	RPCFSALTVDETYVPK	E	Carbamidomethyl (C)	0.0010000000000000.0	Cmpd 480, AutoMSn(628.3174), 21.2 min
1	ALBU_MOUSE	Serum albumin OS=Mus musculus GN=Alb PE=1 SV=3	3023	68648	799	629	54	44	74.5	5.75	9923	1	1	1	628.318	1881.93	3	1881.93	0.0038	0	15	1.1	R	RPCFSALTVDETYVPK	E	Carbamidomethyl (C)	0.0010000000000000.0	Cmpd 460, AutoMSn(628.3184), 21.3 min
1	ALBU_MOUSE	Serum albumin OS=Mus musculus GN=Alb PE=1 SV=3	3023	68648	799	629	54	44	74.5	5.75	9924	1	1	1	628.318	1881.93	3	1881.93	0.004	0	21.11	0.28	R	RPCFSALTVDETYVPK	E	Carbamidomethyl (C)	0.0010000000000000.0	Cmpd 501, AutoMSn(628.3185), 21.2 min
1	ALBU_MOUSE	Serum albumin OS=Mus musculus GN=Alb PE=1 SV=3	3023	68648	799	629	54	44	74.5	5.75	9925	1	1	1	628.318	1881.93	3	1881.93	0.0041	0	50.33	0.00033	R	RPCFSALTVDETYVPK	E	Carbamidomethyl (C)	0.0010000000000000.0	Cmpd 502, AutoMSn(628.3185), 21.2 min
1	ALBU_MOUSE	Serum albumin OS=Mus musculus GN=Alb PE=1 SV=3	3023	68648	799	629	54	44	74.5	5.75	9926	1	1	1	628.319	1881.93	3	1881.93	0.0054	0	37.76	0.006	R	RPCFSALTVDETYVPK	E	Carbamidomethyl (C)	0.0010000000000000.0	Cmpd 457, AutoMSn(628.3189), 21.3 min
1	ALBU_MOUSE	Serum albumin OS=Mus musculus GN=Alb PE=1 SV=3	3023	68648	799	629	54	44	74.5	5.75	9927	1	1	1	628.319	1881.94	3	1881.93	0.0056	0	28.73	0.048	R	RPCFSALTVDETYVPK	E	Carbamidomethyl (C)	0.0010000000000000.0	Cmpd 510, AutoMSn(628.3190), 21.4 min
1	ALBU_MOUSE	Serum albumin OS=Mus musculus GN=Alb PE=1 SV=3	3023	68648	799	629	54	44	74.5	5.75	9928	1	1	1	628.319	1881.94	3	1881.93	0.0057	0	34.24	0.014	R	RPCFSALTVDETYVPK	E	Carbamidomethyl (C)	0.0010000000000000.0	Cmpd 498, AutoMSn(628.3190), 21.2 min
1	ALBU_MOUSE	Serum albumin OS=Mus musculus GN=Alb PE=1 SV=3	3023	68648	799	629	54	44	74.5	5.75	9929	1	1	1	628.319	1881.94	3	1881.93	0.0066	0	40.51	0.0032	R	RPCFSALTVDETYVPK	E	Carbamidomethyl (C)	0.0010000000000000.0	Cmpd 505, AutoMSn(628.3193), 21.3 min
1	ALBU_MOUSE	Serum albumin OS=Mus musculus GN=Alb PE=1 SV=3	3023	68648	799	629	54	44	74.5	5.75	9930	1	1	1	628.319	1881.94	3	1881.93	0.0072	0	24.53	0.13	R	RPCFSALTVDETYVPK	E	Carbamidomethyl (C)	0.0010000000000000.0	Cmpd 468, AutoMSn(628.3195), 21.3 min
1	ALBU_MOUSE	Serum albumin OS=Mus musculus GN=Alb PE=1 SV=3	3023	68648	799	629	54	44	74.5	5.75	9931	1	1	1	628.32	1881.94	3	1881.93	0.0074	0	24.49	0.13	R	RPCFSALTVDETYVPK	E	Carbamidomethyl (C)	0.0010000000000000.0	Cmpd 495, AutoMSn(628.3196), 21.2 min
1	ALBU_MOUSE	Serum albumin OS=Mus musculus GN=Alb PE=1 SV=3	3023	68648	799	629	54	44	74.5	5.75	9932	1	1	1	628.32	1881.94	3	1881.93	0.0076	0	42.84	0.0019	R	RPCFSALTVDETYVPK	E	Carbamidomethyl (C)	0.0010000000000000.0	Cmpd 455, AutoMSn(628.3196), 21.2 min
1	ALBU_MOUSE	Serum albumin OS=Mus musculus GN=Alb PE=1 SV=3	3023	68648	799	629	54	44	74.5	5.75	9933	8	1	1	941.98	1881.94	2	1881.93	0.0155	0	2.63	20	R	RPCFSALTVDETYVPK	E	Carbamidomethyl (C)	0.0010000000000000.0	Cmpd 500, AutoMSn(941.9798), 21.2 min
1	ALBU_MOUSE	Serum albumin OS=Mus musculus GN=Alb PE=1 SV=3	3023	68648	799	629	54	44	74.5	5.75	9935	1	1	1	628.325	1881.95	3	1881.93	0.023	0	37.67	0.0062	R	RPCFSALTVDETYVPK	E	Carbamidomethyl (C)	0.0010000000000000.0	Cmpd 503, AutoMSn(628.3248), 21.3 min
1	ALBU_MOUSE	Serum albumin OS=Mus musculus GN=Alb PE=1 SV=3	3023	68648	799	629	54	44	74.5	5.75	10090	1	1	1	639.972	1916.89	3	1916.88	0.0099	0	23.47	0.16	K	ENPTTFMGHYLHEVAR	R	Oxidation (M)	0.0000002000000000.0	Cmpd 320, AutoMSn(639.9719), 17.2 min
1	ALBU_MOUSE	Serum albumin OS=Mus musculus GN=Alb PE=1 SV=3	3023	68648	799	629	54	44	74.5	5.75	10091	1	1	1	639.973	1916.9	3	1916.88	0.0132	0	18.34	0.53	K	ENPTTFMGHYLHEVAR	R	Oxidation (M)	0.0000002000000000.0	Cmpd 324, AutoMSn(639.9730), 17.2 min
1	ALBU_MOUSE	Serum albumin OS=Mus musculus GN=Alb PE=1 SV=3	3023	68648	799	629	54	44	74.5	5.75	5949	7	1	1	648.461	1942.36	3	1942.07	0.2897	0	6.33	36	K	WVTFLLLLFVSGSAFSR	G			Cmpd 712, AutoMSn(648.4611), 35.2 min
1	ALBU_MOUSE	Serum albumin OS=Mus musculus GN=Alb PE=1 SV=3	3023	68648	799	629	54	44	74.5	5.75	10263	1	1	1	652.361	1954.06	3	1954.05	0.0162	1	17.22	0.77	K	SLHTLFGDKLCAIPNLR	E	Carbamidomethyl (C)	0.00000000001000000.0	Cmpd 565, AutoMSn(652.3613), 22.7 min
1	ALBU_MOUSE	Serum albumin OS=Mus musculus GN=Alb PE=1 SV=3	3023	68648	799	629	54	44	74.5	5.75	10265	1	1	1	652.363	1954.07	3	1954.05	0.0201	1	33.09	0.02	K	SLHTLFGDKLCAIPNLR	E	Carbamidomethyl (C)	0.00000000001000000.0	Cmpd 568, AutoMSn(652.3626), 22.7 min
1	ALBU_MOUSE	Serum albumin OS=Mus musculus GN=Alb PE=1 SV=3	3023	68648	799	629	54	44	74.5	5.75	10266	1	1	1	652.363	1954.07	3	1954.05	0.0215	1	33.01	0.021	K	SLHTLFGDKLCAIPNLR	E	Carbamidomethyl (C)	0.00000000001000000.0	Cmpd 571, AutoMSn(652.3631), 22.8 min
1	ALBU_MOUSE	Serum albumin OS=Mus musculus GN=Alb PE=1 SV=3	3023	68648	799	629	54	44	74.5	5.75	10297	1	1	1	980.527	1959.04	2	1959.04	-0.0037	1	24.22	0.15	R	YTQKAPQVSTPTLVEAAR	N			Cmpd 380, AutoMSn(980.5267), 18.5 min
1	ALBU_MOUSE	Serum albumin OS=Mus musculus GN=Alb PE=1 SV=3	3023	68648	799	629	54	44	74.5	5.75	10298	1	1	1	980.527	1959.04	2	1959.04	-0.0033	1	13.56	1.7	R	YTQKAPQVSTPTLVEAAR	N			Cmpd 359, AutoMSn(980.5269), 18.5 min
1	ALBU_MOUSE	Serum albumin OS=Mus musculus GN=Alb PE=1 SV=3	3023	68648	799	629	54	44	74.5	5.75	10299	1	1	1	980.528	1959.04	2	1959.04	-0.0009	1	27.79	0.065	R	YTQKAPQVSTPTLVEAAR	N			Cmpd 377, AutoMSn(980.5281), 18.4 min
1	ALBU_MOUSE	Serum albumin OS=Mus musculus GN=Alb PE=1 SV=3	3023	68648	799	629	54	44	74.5	5.75	10300	1	1	1	980.528	1959.04	2	1959.04	-0.0007	1	5.94	10	R	YTQKAPQVSTPTLVEAAR	N			Cmpd 384, AutoMSn(980.5282), 18.6 min
1	ALBU_MOUSE	Serum albumin OS=Mus musculus GN=Alb PE=1 SV=3	3023	68648	799	629	54	44	74.5	5.75	10301	1	1	1	980.529	1959.04	2	1959.04	-0.0001	1	7.1	7.7	R	YTQKAPQVSTPTLVEAAR	N			Cmpd 375, AutoMSn(980.5285), 18.5 min
1	ALBU_MOUSE	Serum albumin OS=Mus musculus GN=Alb PE=1 SV=3	3023	68648	799	629	54	44	74.5	5.75	10302	7	1	1	980.529	1959.04	2	1959.04	0.0014	1	6.47	8.9	R	YTQKAPQVSTPTLVEAAR	N			Cmpd 381, AutoMSn(980.5292), 18.5 min
1	ALBU_MOUSE	Serum albumin OS=Mus musculus GN=Alb PE=1 SV=3	3023	68648	799	629	54	44	74.5	5.75	10303	1	1	1	654.022	1959.04	3	1959.04	0.0022	1	74.39	1.4e-06	R	YTQKAPQVSTPTLVEAAR	N			Cmpd 376, AutoMSn(654.0222), 18.4 min
1	ALBU_MOUSE	Serum albumin OS=Mus musculus GN=Alb PE=1 SV=3	3023	68648	799	629	54	44	74.5	5.75	10304	1	1	1	654.022	1959.05	3	1959.04	0.0025	1	35.66	0.011	R	YTQKAPQVSTPTLVEAAR	N			Cmpd 341, AutoMSn(654.0223), 18.6 min
1	ALBU_MOUSE	Serum albumin OS=Mus musculus GN=Alb PE=1 SV=3	3023	68648	799	629	54	44	74.5	5.75	10305	1	1	1	654.022	1959.05	3	1959.04	0.0026	1	42.81	0.0021	R	YTQKAPQVSTPTLVEAAR	N			Cmpd 326, AutoMSn(654.0223), 18.5 min
1	ALBU_MOUSE	Serum albumin OS=Mus musculus GN=Alb PE=1 SV=3	3023	68648	799	629	54	44	74.5	5.75	10306	1	1	1	654.022	1959.05	3	1959.04	0.0028	1	73.86	1.6e-06	R	YTQKAPQVSTPTLVEAAR	N			Cmpd 379, AutoMSn(654.0224), 18.5 min
1	ALBU_MOUSE	Serum albumin OS=Mus musculus GN=Alb PE=1 SV=3	3023	68648	799	629	54	44	74.5	5.75	10307	8	1	1	980.53	1959.05	2	1959.04	0.003	1	5.35	11	R	YTQKAPQVSTPTLVEAAR	N			Cmpd 381, AutoMSn(980.5300), 18.6 min
1	ALBU_MOUSE	Serum albumin OS=Mus musculus GN=Alb PE=1 SV=3	3023	68648	799	629	54	44	74.5	5.75	10308	1	1	1	980.53	1959.05	2	1959.04	0.0039	1	10.92	3.2	R	YTQKAPQVSTPTLVEAAR	N			Cmpd 381, AutoMSn(980.5305), 18.5 min
1	ALBU_MOUSE	Serum albumin OS=Mus musculus GN=Alb PE=1 SV=3	3023	68648	799	629	54	44	74.5	5.75	10309	2	1	1	980.531	1959.05	2	1959.04	0.0042	1	6.35	9.1	R	YTQKAPQVSTPTLVEAAR	N			Cmpd 378, AutoMSn(980.5306), 18.6 min
1	ALBU_MOUSE	Serum albumin OS=Mus musculus GN=Alb PE=1 SV=3	3023	68648	799	629	54	44	74.5	5.75	10310	1	1	1	654.023	1959.05	3	1959.04	0.0048	1	59.55	4.4e-05	R	YTQKAPQVSTPTLVEAAR	N			Cmpd 355, AutoMSn(654.0231), 18.5 min
1	ALBU_MOUSE	Serum albumin OS=Mus musculus GN=Alb PE=1 SV=3	3023	68648	799	629	54	44	74.5	5.75	10311	1	1	1	654.023	1959.05	3	1959.04	0.0049	1	59.07	4.9e-05	R	YTQKAPQVSTPTLVEAAR	N			Cmpd 358, AutoMSn(654.0231), 18.5 min
1	ALBU_MOUSE	Serum albumin OS=Mus musculus GN=Alb PE=1 SV=3	3023	68648	799	629	54	44	74.5	5.75	10312	1	1	1	980.531	1959.05	2	1959.04	0.0051	1	23.18	0.19	R	YTQKAPQVSTPTLVEAAR	N			Cmpd 335, AutoMSn(980.5311), 18.6 min
1	ALBU_MOUSE	Serum albumin OS=Mus musculus GN=Alb PE=1 SV=3	3023	68648	799	629	54	44	74.5	5.75	10313	1	1	1	980.531	1959.05	2	1959.04	0.0053	1	18.2	0.6	R	YTQKAPQVSTPTLVEAAR	N			Cmpd 338, AutoMSn(980.5312), 18.6 min
1	ALBU_MOUSE	Serum albumin OS=Mus musculus GN=Alb PE=1 SV=3	3023	68648	799	629	54	44	74.5	5.75	10314	1	1	1	654.023	1959.05	3	1959.04	0.0053	1	60.9	3.2e-05	R	YTQKAPQVSTPTLVEAAR	N			Cmpd 361, AutoMSn(654.0232), 18.6 min
1	ALBU_MOUSE	Serum albumin OS=Mus musculus GN=Alb PE=1 SV=3	3023	68648	799	629	54	44	74.5	5.75	10315	2	1	1	654.024	1959.05	3	1959.04	0.0064	1	10.13	3.8	R	YTQKAPQVSTPTLVEAAR	N			Cmpd 331, AutoMSn(654.0236), 18.6 min
1	ALBU_MOUSE	Serum albumin OS=Mus musculus GN=Alb PE=1 SV=3	3023	68648	799	629	54	44	74.5	5.75	10316	1	1	1	654.024	1959.05	3	1959.04	0.0068	1	43.35	0.0018	R	YTQKAPQVSTPTLVEAAR	N			Cmpd 327, AutoMSn(654.0237), 18.5 min
1	ALBU_MOUSE	Serum albumin OS=Mus musculus GN=Alb PE=1 SV=3	3023	68648	799	629	54	44	74.5	5.75	10317	1	1	1	654.024	1959.05	3	1959.04	0.0079	1	35.09	0.012	R	YTQKAPQVSTPTLVEAAR	N			Cmpd 1189, AutoMSn(654.0241), 36.6 min
1	ALBU_MOUSE	Serum albumin OS=Mus musculus GN=Alb PE=1 SV=3	3023	68648	799	629	54	44	74.5	5.75	10318	1	1	1	654.024	1959.05	3	1959.04	0.009	1	18.27	0.59	R	YTQKAPQVSTPTLVEAAR	N			Cmpd 240, AutoMSn(654.0245), 18.6 min
1	ALBU_MOUSE	Serum albumin OS=Mus musculus GN=Alb PE=1 SV=3	3023	68648	799	629	54	44	74.5	5.75	10319	1	1	1	654.024	1959.05	3	1959.04	0.0091	1	41.23	0.003	R	YTQKAPQVSTPTLVEAAR	N			Cmpd 377, AutoMSn(654.0245), 18.5 min
1	ALBU_MOUSE	Serum albumin OS=Mus musculus GN=Alb PE=1 SV=3	3023	68648	799	629	54	44	74.5	5.75	10320	1	1	1	654.025	1959.05	3	1959.04	0.0094	1	38.76	0.0053	R	YTQKAPQVSTPTLVEAAR	N			Cmpd 333, AutoMSn(654.0246), 18.5 min
1	ALBU_MOUSE	Serum albumin OS=Mus musculus GN=Alb PE=1 SV=3	3023	68648	799	629	54	44	74.5	5.75	10321	1	1	1	654.025	1959.05	3	1959.04	0.0099	1	58.63	5.4e-05	R	YTQKAPQVSTPTLVEAAR	N			Cmpd 380, AutoMSn(654.0247), 18.5 min
1	ALBU_MOUSE	Serum albumin OS=Mus musculus GN=Alb PE=1 SV=3	3023	68648	799	629	54	44	74.5	5.75	10322	1	1	1	654.025	1959.05	3	1959.04	0.01	1	22.47	0.23	R	YTQKAPQVSTPTLVEAAR	N			Cmpd 237, AutoMSn(654.0248), 18.5 min
1	ALBU_MOUSE	Serum albumin OS=Mus musculus GN=Alb PE=1 SV=3	3023	68648	799	629	54	44	74.5	5.75	10323	1	1	1	654.025	1959.05	3	1959.04	0.01	1	47.71	0.00067	R	YTQKAPQVSTPTLVEAAR	N			Cmpd 331, AutoMSn(654.0248), 18.5 min
1	ALBU_MOUSE	Serum albumin OS=Mus musculus GN=Alb PE=1 SV=3	3023	68648	799	629	54	44	74.5	5.75	10324	1	1	1	654.025	1959.05	3	1959.04	0.0105	1	48.41	0.00057	R	YTQKAPQVSTPTLVEAAR	N			Cmpd 383, AutoMSn(654.0249), 18.6 min
1	ALBU_MOUSE	Serum albumin OS=Mus musculus GN=Alb PE=1 SV=3	3023	68648	799	629	54	44	74.5	5.75	10325	1	1	1	654.025	1959.05	3	1959.04	0.0105	1	36.33	0.0093	R	YTQKAPQVSTPTLVEAAR	N			Cmpd 336, AutoMSn(654.0250), 18.5 min
1	ALBU_MOUSE	Serum albumin OS=Mus musculus GN=Alb PE=1 SV=3	3023	68648	799	629	54	44	74.5	5.75	10326	1	1	1	654.025	1959.05	3	1959.04	0.0114	1	50.41	0.00036	R	YTQKAPQVSTPTLVEAAR	N			Cmpd 337, AutoMSn(654.0253), 18.6 min
1	ALBU_MOUSE	Serum albumin OS=Mus musculus GN=Alb PE=1 SV=3	3023	68648	799	629	54	44	74.5	5.75	10327	1	1	1	654.025	1959.05	3	1959.04	0.0116	1	54.54	0.00014	R	YTQKAPQVSTPTLVEAAR	N			Cmpd 387, AutoMSn(654.0253), 18.6 min
1	ALBU_MOUSE	Serum albumin OS=Mus musculus GN=Alb PE=1 SV=3	3023	68648	799	629	54	44	74.5	5.75	10328	1	1	1	654.025	1959.05	3	1959.04	0.0116	1	55.3	0.00012	R	YTQKAPQVSTPTLVEAAR	N			Cmpd 382, AutoMSn(654.0253), 18.5 min
1	ALBU_MOUSE	Serum albumin OS=Mus musculus GN=Alb PE=1 SV=3	3023	68648	799	629	54	44	74.5	5.75	10329	1	1	1	654.026	1959.05	3	1959.04	0.0124	1	51.26	0.0003	R	YTQKAPQVSTPTLVEAAR	N			Cmpd 374, AutoMSn(654.0256), 18.5 min
1	ALBU_MOUSE	Serum albumin OS=Mus musculus GN=Alb PE=1 SV=3	3023	68648	799	629	54	44	74.5	5.75	10330	1	1	1	654.026	1959.06	3	1959.04	0.0135	1	51.35	0.00029	R	YTQKAPQVSTPTLVEAAR	N			Cmpd 334, AutoMSn(654.0259), 18.5 min
1	ALBU_MOUSE	Serum albumin OS=Mus musculus GN=Alb PE=1 SV=3	3023	68648	799	629	54	44	74.5	5.75	10331	2	1	1	980.537	1959.06	2	1959.04	0.0165	1	6.29	9.4	R	YTQKAPQVSTPTLVEAAR	N			Cmpd 383, AutoMSn(980.5368), 18.6 min
1	ALBU_MOUSE	Serum albumin OS=Mus musculus GN=Alb PE=1 SV=3	3023	68648	799	629	54	44	74.5	5.75	10332	1	1	1	654.028	1959.06	3	1959.04	0.0183	1	57.92	6.5e-05	R	YTQKAPQVSTPTLVEAAR	N			Cmpd 380, AutoMSn(654.0276), 18.6 min
1	ALBU_MOUSE	Serum albumin OS=Mus musculus GN=Alb PE=1 SV=3	3023	68648	799	629	54	44	74.5	5.75	10333	1	1	1	654.028	1959.06	3	1959.04	0.0203	1	48.62	0.00055	R	YTQKAPQVSTPTLVEAAR	N			Cmpd 377, AutoMSn(654.0282), 18.5 min
1	ALBU_MOUSE	Serum albumin OS=Mus musculus GN=Alb PE=1 SV=3	3023	68648	799	629	54	44	74.5	5.75	10334	1	1	1	654.029	1959.07	3	1959.04	0.0225	1	48.68	0.00055	R	YTQKAPQVSTPTLVEAAR	N			Cmpd 373, AutoMSn(654.0290), 18.4 min
1	ALBU_MOUSE	Serum albumin OS=Mus musculus GN=Alb PE=1 SV=3	3023	68648	799	629	54	44	74.5	5.75	10340	8	1	1	654.069	1959.19	3	1959.04	0.1427	1	2.73	31	R	YTQKAPQVSTPTLVEAAR	N			Cmpd 492, AutoMSn(654.0690), 22.9 min
1	ALBU_MOUSE	Serum albumin OS=Mus musculus GN=Alb PE=1 SV=3	3023	68648	799	629	54	44	74.5	5.75	10427	1	1	1	991.464	1980.91	2	1980.92	-0.0086	1	59.95	3.4e-05	K	AADKDTCFSTEGPNLVTR	C	Carbamidomethyl (C)	0.000000100000000000.0	Cmpd 370, AutoMSn(991.4636), 18.3 min
1	ALBU_MOUSE	Serum albumin OS=Mus musculus GN=Alb PE=1 SV=3	3023	68648	799	629	54	44	74.5	5.75	10430	1	1	1	991.468	1980.92	2	1980.92	0.0004	1	17.18	0.65	K	AADKDTCFSTEGPNLVTR	C	Carbamidomethyl (C)	0.000000100000000000.0	Cmpd 366, AutoMSn(991.4680), 18.3 min
1	ALBU_MOUSE	Serum albumin OS=Mus musculus GN=Alb PE=1 SV=3	3023	68648	799	629	54	44	74.5	5.75	10433	1	1	1	991.469	1980.92	2	1980.92	0.0032	1	13.66	1.5	K	AADKDTCFSTEGPNLVTR	C	Carbamidomethyl (C)	0.000000100000000000.0	Cmpd 375, AutoMSn(991.4694), 18.4 min
1	ALBU_MOUSE	Serum albumin OS=Mus musculus GN=Alb PE=1 SV=3	3023	68648	799	629	54	44	74.5	5.75	10435	1	1	1	661.316	1980.93	3	1980.92	0.0052	1	51.84	0.00022	K	AADKDTCFSTEGPNLVTR	C	Carbamidomethyl (C)	0.000000100000000000.0	Cmpd 371, AutoMSn(661.3160), 18.3 min
1	ALBU_MOUSE	Serum albumin OS=Mus musculus GN=Alb PE=1 SV=3	3023	68648	799	629	54	44	74.5	5.75	10436	3	1	1	991.471	1980.93	2	1980.92	0.0055	1	2.98	17	K	AADKDTCFSTEGPNLVTR	C	Carbamidomethyl (C)	0.000000100000000000.0	Cmpd 333, AutoMSn(991.4706), 18.5 min
1	ALBU_MOUSE	Serum albumin OS=Mus musculus GN=Alb PE=1 SV=3	3023	68648	799	629	54	44	74.5	5.75	10437	1	1	1	661.317	1980.93	3	1980.92	0.0065	1	49.47	0.00038	K	AADKDTCFSTEGPNLVTR	C	Carbamidomethyl (C)	0.000000100000000000.0	Cmpd 352, AutoMSn(661.3165), 18.4 min
1	ALBU_MOUSE	Serum albumin OS=Mus musculus GN=Alb PE=1 SV=3	3023	68648	799	629	54	44	74.5	5.75	10438	1	1	1	991.471	1980.93	2	1980.92	0.0067	1	29.56	0.038	K	AADKDTCFSTEGPNLVTR	C	Carbamidomethyl (C)	0.000000100000000000.0	Cmpd 326, AutoMSn(991.4712), 18.4 min
1	ALBU_MOUSE	Serum albumin OS=Mus musculus GN=Alb PE=1 SV=3	3023	68648	799	629	54	44	74.5	5.75	10439	1	1	1	661.317	1980.93	3	1980.92	0.0067	1	25.18	0.1	K	AADKDTCFSTEGPNLVTR	C	Carbamidomethyl (C)	0.000000100000000000.0	Cmpd 231, AutoMSn(661.3166), 18.4 min
1	ALBU_MOUSE	Serum albumin OS=Mus musculus GN=Alb PE=1 SV=3	3023	68648	799	629	54	44	74.5	5.75	10440	1	1	1	661.317	1980.93	3	1980.92	0.0078	1	55.9	8.7e-05	K	AADKDTCFSTEGPNLVTR	C	Carbamidomethyl (C)	0.000000100000000000.0	Cmpd 341, AutoMSn(661.3169), 18.4 min
1	ALBU_MOUSE	Serum albumin OS=Mus musculus GN=Alb PE=1 SV=3	3023	68648	799	629	54	44	74.5	5.75	10441	1	1	1	991.472	1980.93	2	1980.92	0.0079	1	8.58	4.7	K	AADKDTCFSTEGPNLVTR	C	Carbamidomethyl (C)	0.000000100000000000.0	Cmpd 329, AutoMSn(991.4718), 18.4 min
1	ALBU_MOUSE	Serum albumin OS=Mus musculus GN=Alb PE=1 SV=3	3023	68648	799	629	54	44	74.5	5.75	10442	1	1	1	661.317	1980.93	3	1980.92	0.0079	1	44.16	0.0013	K	AADKDTCFSTEGPNLVTR	C	Carbamidomethyl (C)	0.000000100000000000.0	Cmpd 375, AutoMSn(661.3169), 18.4 min
1	ALBU_MOUSE	Serum albumin OS=Mus musculus GN=Alb PE=1 SV=3	3023	68648	799	629	54	44	74.5	5.75	10443	1	1	1	661.317	1980.93	3	1980.92	0.008	1	48.72	0.00046	K	AADKDTCFSTEGPNLVTR	C	Carbamidomethyl (C)	0.000000100000000000.0	Cmpd 365, AutoMSn(661.3170), 18.3 min
1	ALBU_MOUSE	Serum albumin OS=Mus musculus GN=Alb PE=1 SV=3	3023	68648	799	629	54	44	74.5	5.75	10444	1	1	1	661.317	1980.93	3	1980.92	0.0085	1	21.06	0.27	K	AADKDTCFSTEGPNLVTR	C	Carbamidomethyl (C)	0.000000100000000000.0	Cmpd 318, AutoMSn(661.3172), 18.3 min
1	ALBU_MOUSE	Serum albumin OS=Mus musculus GN=Alb PE=1 SV=3	3023	68648	799	629	54	44	74.5	5.75	10445	1	1	1	661.317	1980.93	3	1980.92	0.0086	1	41.42	0.0024	K	AADKDTCFSTEGPNLVTR	C	Carbamidomethyl (C)	0.000000100000000000.0	Cmpd 349, AutoMSn(661.3172), 18.3 min
1	ALBU_MOUSE	Serum albumin OS=Mus musculus GN=Alb PE=1 SV=3	3023	68648	799	629	54	44	74.5	5.75	10446	1	1	1	661.318	1980.93	3	1980.92	0.0098	1	39.92	0.0034	K	AADKDTCFSTEGPNLVTR	C	Carbamidomethyl (C)	0.000000100000000000.0	Cmpd 338, AutoMSn(661.3176), 18.4 min
1	ALBU_MOUSE	Serum albumin OS=Mus musculus GN=Alb PE=1 SV=3	3023	68648	799	629	54	44	74.5	5.75	10447	1	1	1	661.318	1980.93	3	1980.92	0.0101	1	35.58	0.0094	K	AADKDTCFSTEGPNLVTR	C	Carbamidomethyl (C)	0.000000100000000000.0	Cmpd 327, AutoMSn(661.3177), 18.3 min
1	ALBU_MOUSE	Serum albumin OS=Mus musculus GN=Alb PE=1 SV=3	3023	68648	799	629	54	44	74.5	5.75	10448	1	1	1	661.318	1980.93	3	1980.92	0.0103	1	38.34	0.005	K	AADKDTCFSTEGPNLVTR	C	Carbamidomethyl (C)	0.000000100000000000.0	Cmpd 348, AutoMSn(661.3177), 18.3 min
1	ALBU_MOUSE	Serum albumin OS=Mus musculus GN=Alb PE=1 SV=3	3023	68648	799	629	54	44	74.5	5.75	10449	1	1	1	661.318	1980.93	3	1980.92	0.0115	1	52.42	0.00019	K	AADKDTCFSTEGPNLVTR	C	Carbamidomethyl (C)	0.000000100000000000.0	Cmpd 373, AutoMSn(661.3182), 18.4 min
1	ALBU_MOUSE	Serum albumin OS=Mus musculus GN=Alb PE=1 SV=3	3023	68648	799	629	54	44	74.5	5.75	10450	1	1	1	661.318	1980.93	3	1980.92	0.0118	1	50.32	0.00031	K	AADKDTCFSTEGPNLVTR	C	Carbamidomethyl (C)	0.000000100000000000.0	Cmpd 368, AutoMSn(661.3182), 18.3 min
1	ALBU_MOUSE	Serum albumin OS=Mus musculus GN=Alb PE=1 SV=3	3023	68648	799	629	54	44	74.5	5.75	10451	1	1	1	661.318	1980.93	3	1980.92	0.0122	1	41.31	0.0025	K	AADKDTCFSTEGPNLVTR	C	Carbamidomethyl (C)	0.000000100000000000.0	Cmpd 324, AutoMSn(661.3184), 18.3 min
1	ALBU_MOUSE	Serum albumin OS=Mus musculus GN=Alb PE=1 SV=3	3023	68648	799	629	54	44	74.5	5.75	10452	1	1	1	661.319	1980.93	3	1980.92	0.0128	1	32.69	0.018	K	AADKDTCFSTEGPNLVTR	C	Carbamidomethyl (C)	0.000000100000000000.0	Cmpd 321, AutoMSn(661.3186), 18.4 min
1	ALBU_MOUSE	Serum albumin OS=Mus musculus GN=Alb PE=1 SV=3	3023	68648	799	629	54	44	74.5	5.75	10453	1	1	1	661.319	1980.93	3	1980.92	0.0133	1	32.09	0.021	K	AADKDTCFSTEGPNLVTR	C	Carbamidomethyl (C)	0.000000100000000000.0	Cmpd 368, AutoMSn(661.3188), 18.3 min
1	ALBU_MOUSE	Serum albumin OS=Mus musculus GN=Alb PE=1 SV=3	3023	68648	799	629	54	44	74.5	5.75	10454	1	1	1	661.319	1980.93	3	1980.92	0.0136	1	42.34	0.002	K	AADKDTCFSTEGPNLVTR	C	Carbamidomethyl (C)	0.000000100000000000.0	Cmpd 370, AutoMSn(661.3189), 18.3 min
1	ALBU_MOUSE	Serum albumin OS=Mus musculus GN=Alb PE=1 SV=3	3023	68648	799	629	54	44	74.5	5.75	10455	1	1	1	661.319	1980.93	3	1980.92	0.0137	1	50.99	0.00027	K	AADKDTCFSTEGPNLVTR	C	Carbamidomethyl (C)	0.000000100000000000.0	Cmpd 325, AutoMSn(661.3189), 18.3 min
1	ALBU_MOUSE	Serum albumin OS=Mus musculus GN=Alb PE=1 SV=3	3023	68648	799	629	54	44	74.5	5.75	10456	1	1	1	661.319	1980.94	3	1980.92	0.014	1	48.83	0.00044	K	AADKDTCFSTEGPNLVTR	C	Carbamidomethyl (C)	0.000000100000000000.0	Cmpd 322, AutoMSn(661.3190), 18.3 min
1	ALBU_MOUSE	Serum albumin OS=Mus musculus GN=Alb PE=1 SV=3	3023	68648	799	629	54	44	74.5	5.75	10457	1	1	1	661.319	1980.94	3	1980.92	0.0141	1	48.65	0.00046	K	AADKDTCFSTEGPNLVTR	C	Carbamidomethyl (C)	0.000000100000000000.0	Cmpd 373, AutoMSn(661.3190), 18.3 min
1	ALBU_MOUSE	Serum albumin OS=Mus musculus GN=Alb PE=1 SV=3	3023	68648	799	629	54	44	74.5	5.75	10458	1	1	1	661.319	1980.94	3	1980.92	0.0143	1	33.79	0.014	K	AADKDTCFSTEGPNLVTR	C	Carbamidomethyl (C)	0.000000100000000000.0	Cmpd 330, AutoMSn(661.3191), 18.4 min
1	ALBU_MOUSE	Serum albumin OS=Mus musculus GN=Alb PE=1 SV=3	3023	68648	799	629	54	44	74.5	5.75	10459	1	1	1	661.319	1980.94	3	1980.92	0.0153	1	44.33	0.0013	K	AADKDTCFSTEGPNLVTR	C	Carbamidomethyl (C)	0.000000100000000000.0	Cmpd 328, AutoMSn(661.3194), 18.4 min
1	ALBU_MOUSE	Serum albumin OS=Mus musculus GN=Alb PE=1 SV=3	3023	68648	799	629	54	44	74.5	5.75	10460	1	1	1	661.319	1980.94	3	1980.92	0.0154	1	46.46	0.00077	K	AADKDTCFSTEGPNLVTR	C	Carbamidomethyl (C)	0.000000100000000000.0	Cmpd 367, AutoMSn(661.3195), 18.2 min
1	ALBU_MOUSE	Serum albumin OS=Mus musculus GN=Alb PE=1 SV=3	3023	68648	799	629	54	44	74.5	5.75	10461	1	1	1	661.319	1980.94	3	1980.92	0.0155	1	17.68	0.58	K	AADKDTCFSTEGPNLVTR	C	Carbamidomethyl (C)	0.000000100000000000.0	Cmpd 324, AutoMSn(661.3195), 18.5 min
1	ALBU_MOUSE	Serum albumin OS=Mus musculus GN=Alb PE=1 SV=3	3023	68648	799	629	54	44	74.5	5.75	10462	1	1	1	661.32	1980.94	3	1980.92	0.0161	1	48.31	0.0005	K	AADKDTCFSTEGPNLVTR	C	Carbamidomethyl (C)	0.000000100000000000.0	Cmpd 376, AutoMSn(661.3197), 18.4 min
1	ALBU_MOUSE	Serum albumin OS=Mus musculus GN=Alb PE=1 SV=3	3023	68648	799	629	54	44	74.5	5.75	10463	1	1	1	661.32	1980.94	3	1980.92	0.0175	1	43.18	0.0016	K	AADKDTCFSTEGPNLVTR	C	Carbamidomethyl (C)	0.000000100000000000.0	Cmpd 371, AutoMSn(661.3201), 18.4 min
1	ALBU_MOUSE	Serum albumin OS=Mus musculus GN=Alb PE=1 SV=3	3023	68648	799	629	54	44	74.5	5.75	10464	1	1	1	661.321	1980.94	3	1980.92	0.0203	1	11.84	2.2	K	AADKDTCFSTEGPNLVTR	C	Carbamidomethyl (C)	0.000000100000000000.0	Cmpd 234, AutoMSn(661.3211), 18.4 min
1	ALBU_MOUSE	Serum albumin OS=Mus musculus GN=Alb PE=1 SV=3	3023	68648	799	629	54	44	74.5	5.75	6216	1	1	1	661.393	1981.16	3	1980.92	0.2348	1	20.28	0.93	K	AADKDTCFSTEGPNLVTR	C	Carbamidomethyl (C)	0.000000100000000000.0	Cmpd 228, AutoMSn(661.3926), 18.3 min
1	ALBU_MOUSE	Serum albumin OS=Mus musculus GN=Alb PE=1 SV=3	3023	68648	799	629	54	44	74.5	5.75	10811	10	1	1	1023.19	2044.37	2	2044.97	-0.5965	1	2.39	40	K	TPVSEHVTKCCSGSLVER	R	2 Carbamidomethyl (C)	0.000000000110000000.0	Cmpd 1020, AutoMSn(1023.1926), 33.0 min
1	ALBU_MOUSE	Serum albumin OS=Mus musculus GN=Alb PE=1 SV=3	3023	68648	799	629	54	44	74.5	5.75	11135	6	1	1	713.356	2137.05	3	2136.92	0.1289	1	2.74	18	K	TVMDDFAQFLDTCCKAADK	D	Oxidation (M)	0.0020000000000000000.0	Cmpd 362, AutoMSn(713.3558), 18.6 min
1	ALBU_MOUSE	Serum albumin OS=Mus musculus GN=Alb PE=1 SV=3	3023	68648	799	629	54	44	74.5	5.75	11141	6	1	1	714.011	2139.01	3	2138.99	0.0183	1	12.94	1.7	K	CSYDEHAKLVQEVTDFAK	T	Carbamidomethyl (C)	0.100000000000000000.0	Cmpd 504, AutoMSn(714.0115), 21.3 min
1	ALBU_MOUSE	Serum albumin OS=Mus musculus GN=Alb PE=1 SV=3	3023	68648	799	629	54	44	74.5	5.75	11142	3	1	1	714.012	2139.01	3	2138.99	0.0192	1	15.01	1.1	K	CSYDEHAKLVQEVTDFAK	T	Carbamidomethyl (C)	0.100000000000000000.0	Cmpd 501, AutoMSn(714.0117), 21.2 min
1	ALBU_MOUSE	Serum albumin OS=Mus musculus GN=Alb PE=1 SV=3	3023	68648	799	629	54	44	74.5	5.75	11143	9	1	1	714.012	2139.01	3	2138.99	0.0204	1	7.27	6.4	K	CSYDEHAKLVQEVTDFAK	T	Carbamidomethyl (C)	0.100000000000000000.0	Cmpd 507, AutoMSn(714.0122), 21.3 min
1	ALBU_MOUSE	Serum albumin OS=Mus musculus GN=Alb PE=1 SV=3	3023	68648	799	629	54	44	74.5	5.75	11177	8	1	1	1074.49	2146.97	2	2146.91	0.0666	1	4.76	12	K	ECCHGDLLECADDRAELAK	Y	Carbamidomethyl (C)	0.0000000001000000000.0	Cmpd 1049, AutoMSn(1074.4947), 33.5 min
1	ALBU_MOUSE	Serum albumin OS=Mus musculus GN=Alb PE=1 SV=3	3023	68648	799	629	54	44	74.5	5.75	11178	4	1	1	1074.74	2147.47	2	2146.91	0.5646	1	8.42	9.6	K	ECCHGDLLECADDRAELAK	Y	Carbamidomethyl (C)	0.0000000001000000000.0	Cmpd 1047, AutoMSn(1074.7436), 33.4 min
1	ALBU_MOUSE	Serum albumin OS=Mus musculus GN=Alb PE=1 SV=3	3023	68648	799	629	54	44	74.5	5.75	11194	1	1	1	718.348	2152.02	3	2152.01	0.0084	1	27.94	0.055	K	AETFTFHSDICTLPEKEK	Q	Carbamidomethyl (C)	0.000000000010000000.0	Cmpd 369, AutoMSn(718.3483), 19.3 min
1	ALBU_MOUSE	Serum albumin OS=Mus musculus GN=Alb PE=1 SV=3	3023	68648	799	629	54	44	74.5	5.75	11195	1	1	1	718.348	2152.02	3	2152.01	0.0087	1	48.87	0.00045	K	AETFTFHSDICTLPEKEK	Q	Carbamidomethyl (C)	0.000000000010000000.0	Cmpd 372, AutoMSn(718.3484), 19.4 min
1	ALBU_MOUSE	Serum albumin OS=Mus musculus GN=Alb PE=1 SV=3	3023	68648	799	629	54	44	74.5	5.75	11196	1	1	1	718.35	2152.03	3	2152.01	0.0133	1	44.13	0.0013	K	AETFTFHSDICTLPEKEK	Q	Carbamidomethyl (C)	0.000000000010000000.0	Cmpd 411, AutoMSn(718.3499), 19.2 min
1	ALBU_MOUSE	Serum albumin OS=Mus musculus GN=Alb PE=1 SV=3	3023	68648	799	629	54	44	74.5	5.75	11197	1	1	1	718.35	2152.03	3	2152.01	0.014	1	47.81	0.00057	K	AETFTFHSDICTLPEKEK	Q	Carbamidomethyl (C)	0.000000000010000000.0	Cmpd 413, AutoMSn(718.3502), 19.2 min
1	ALBU_MOUSE	Serum albumin OS=Mus musculus GN=Alb PE=1 SV=3	3023	68648	799	629	54	44	74.5	5.75	11558	6	1	1	751.375	2251.1	3	2250.96	0.1451	1	2.34	19	K	TVMDDFAQFLDTCCKAADK	D	2 Carbamidomethyl (C); Oxidation (M)	0.0020000000001100000.0	Cmpd 731, AutoMSn(751.3755), 27.9 min
1	ALBU_MOUSE	Serum albumin OS=Mus musculus GN=Alb PE=1 SV=3	3023	68648	799	629	54	44	74.5	5.75	11659	3	1	1	1143.56	2285.1	2	2285.1	-0.0046	1	6.1	7.7	K	NYAEAKDVFLGTFLYEYSR	R			Cmpd 715, AutoMSn(1143.5552), 26.7 min
1	ALBU_MOUSE	Serum albumin OS=Mus musculus GN=Alb PE=1 SV=3	3023	68648	799	629	54	44	74.5	5.75	11660	4	1	1	1143.56	2285.1	2	2285.1	-0.0019	1	3.12	15	K	NYAEAKDVFLGTFLYEYSR	R			Cmpd 721, AutoMSn(1143.5566), 26.8 min
1	ALBU_MOUSE	Serum albumin OS=Mus musculus GN=Alb PE=1 SV=3	3023	68648	799	629	54	44	74.5	5.75	11662	1	1	1	762.709	2285.1	3	2285.1	0.0041	1	68.84	4.1e-06	K	NYAEAKDVFLGTFLYEYSR	R			Cmpd 714, AutoMSn(762.7088), 26.7 min
1	ALBU_MOUSE	Serum albumin OS=Mus musculus GN=Alb PE=1 SV=3	3023	68648	799	629	54	44	74.5	5.75	11663	1	1	1	762.71	2285.11	3	2285.1	0.0062	1	53.04	0.00016	K	NYAEAKDVFLGTFLYEYSR	R			Cmpd 740, AutoMSn(762.7095), 26.7 min
1	ALBU_MOUSE	Serum albumin OS=Mus musculus GN=Alb PE=1 SV=3	3023	68648	799	629	54	44	74.5	5.75	11664	1	1	1	762.71	2285.11	3	2285.1	0.0066	1	30.8	0.026	K	NYAEAKDVFLGTFLYEYSR	R			Cmpd 696, AutoMSn(762.7096), 26.7 min
1	ALBU_MOUSE	Serum albumin OS=Mus musculus GN=Alb PE=1 SV=3	3023	68648	799	629	54	44	74.5	5.75	11665	1	1	1	762.71	2285.11	3	2285.1	0.0074	1	63.38	1.4e-05	K	NYAEAKDVFLGTFLYEYSR	R			Cmpd 720, AutoMSn(762.7099), 26.8 min
1	ALBU_MOUSE	Serum albumin OS=Mus musculus GN=Alb PE=1 SV=3	3023	68648	799	629	54	44	74.5	5.75	11666	1	1	1	762.71	2285.11	3	2285.1	0.009	1	43.09	0.0015	K	NYAEAKDVFLGTFLYEYSR	R			Cmpd 750, AutoMSn(762.7104), 26.8 min
1	ALBU_MOUSE	Serum albumin OS=Mus musculus GN=Alb PE=1 SV=3	3023	68648	799	629	54	44	74.5	5.75	11672	1	1	1	762.716	2285.13	3	2285.1	0.0269	1	72.57	1.7e-06	K	NYAEAKDVFLGTFLYEYSR	R			Cmpd 744, AutoMSn(762.7164), 26.6 min
1	ALBU_MOUSE	Serum albumin OS=Mus musculus GN=Alb PE=1 SV=3	3023	68648	799	629	54	44	74.5	5.75	11673	1	1	1	762.717	2285.13	3	2285.1	0.0291	1	82.21	1.9e-07	K	NYAEAKDVFLGTFLYEYSR	R			Cmpd 748, AutoMSn(762.7171), 26.8 min
1	ALBU_MOUSE	Serum albumin OS=Mus musculus GN=Alb PE=1 SV=3	3023	68648	799	629	54	44	74.5	5.75	11674	1	1	1	762.717	2285.13	3	2285.1	0.0291	1	78.17	4.8e-07	K	NYAEAKDVFLGTFLYEYSR	R			Cmpd 745, AutoMSn(762.7171), 26.7 min
1	ALBU_MOUSE	Serum albumin OS=Mus musculus GN=Alb PE=1 SV=3	3023	68648	799	629	54	44	74.5	5.75	11694	1	1	1	763.053	2286.14	3	2286.14	0.0025	1	32.56	0.017	R	RPCFSALTVDETYVPKEFK	A	Carbamidomethyl (C)	0.0010000000000000000.0	Cmpd 519, AutoMSn(763.0532), 21.7 min
1	ALBU_MOUSE	Serum albumin OS=Mus musculus GN=Alb PE=1 SV=3	3023	68648	799	629	54	44	74.5	5.75	11695	1	1	1	763.054	2286.14	3	2286.14	0.0048	1	39.61	0.0033	R	RPCFSALTVDETYVPKEFK	A	Carbamidomethyl (C)	0.0010000000000000000.0	Cmpd 522, AutoMSn(763.0540), 21.8 min
1	ALBU_MOUSE	Serum albumin OS=Mus musculus GN=Alb PE=1 SV=3	3023	68648	799	629	54	44	74.5	5.75	11696	1	1	1	763.055	2286.14	3	2286.14	0.0083	1	37.5	0.0053	R	RPCFSALTVDETYVPKEFK	A	Carbamidomethyl (C)	0.0010000000000000000.0	Cmpd 481, AutoMSn(763.0552), 21.8 min
1	ALBU_MOUSE	Serum albumin OS=Mus musculus GN=Alb PE=1 SV=3	3023	68648	799	629	54	44	74.5	5.75	11697	1	1	1	763.056	2286.15	3	2286.14	0.0102	1	35.32	0.0088	R	RPCFSALTVDETYVPKEFK	A	Carbamidomethyl (C)	0.0010000000000000000.0	Cmpd 480, AutoMSn(763.0558), 21.8 min
1	ALBU_MOUSE	Serum albumin OS=Mus musculus GN=Alb PE=1 SV=3	3023	68648	799	629	54	44	74.5	5.75	11700	1	1	1	763.059	2286.16	3	2286.14	0.0213	1	52.72	0.00016	R	RPCFSALTVDETYVPKEFK	A	Carbamidomethyl (C)	0.0010000000000000000.0	Cmpd 520, AutoMSn(763.0595), 21.7 min
1	ALBU_MOUSE	Serum albumin OS=Mus musculus GN=Alb PE=1 SV=3	3023	68648	799	629	54	44	74.5	5.75	11701	1	1	1	763.061	2286.16	3	2286.14	0.0252	1	36.43	0.0069	R	RPCFSALTVDETYVPKEFK	A	Carbamidomethyl (C)	0.0010000000000000000.0	Cmpd 527, AutoMSn(763.0608), 21.8 min
1	ALBU_MOUSE	Serum albumin OS=Mus musculus GN=Alb PE=1 SV=3	3023	68648	799	629	54	44	74.5	5.75	11702	1	1	1	763.061	2286.16	3	2286.14	0.0255	1	44.4	0.0011	R	RPCFSALTVDETYVPKEFK	A	Carbamidomethyl (C)	0.0010000000000000000.0	Cmpd 523, AutoMSn(763.0609), 21.7 min
1	ALBU_MOUSE	Serum albumin OS=Mus musculus GN=Alb PE=1 SV=3	3023	68648	799	629	54	44	74.5	5.75	12006	1	1	1	799.712	2396.11	3	2396.09	0.0224	1	59.36	3.8e-05	K	LCAIPNLRENYGELADCCTK	Q	3 Carbamidomethyl (C)	0.01000000000000001100.0	Cmpd 511, AutoMSn(799.7122), 21.5 min
1	ALBU_MOUSE	Serum albumin OS=Mus musculus GN=Alb PE=1 SV=3	3023	68648	799	629	54	44	74.5	5.75	12007	1	1	1	799.712	2396.12	3	2396.09	0.0228	1	19.45	0.37	K	LCAIPNLRENYGELADCCTK	Q	3 Carbamidomethyl (C)	0.01000000000000001100.0	Cmpd 516, AutoMSn(799.7123), 21.5 min
1	ALBU_MOUSE	Serum albumin OS=Mus musculus GN=Alb PE=1 SV=3	3023	68648	799	629	54	44	74.5	5.75	12082	1	1	1	808.76	2423.26	3	2423.26	-0.0003	1	22.34	0.18	R	LSQTFPNADFAEITKLATDLTK	V			Cmpd 808, AutoMSn(808.7600), 28.8 min
1	ALBU_MOUSE	Serum albumin OS=Mus musculus GN=Alb PE=1 SV=3	3023	68648	799	629	54	44	74.5	5.75	12085	2	1	1	808.761	2423.26	3	2423.26	0.0025	1	8.38	4.6	R	LSQTFPNADFAEITKLATDLTK	V			Cmpd 771, AutoMSn(808.7609), 28.9 min
1	ALBU_MOUSE	Serum albumin OS=Mus musculus GN=Alb PE=1 SV=3	3023	68648	799	629	54	44	74.5	5.75	12086	1	1	1	808.761	2423.26	3	2423.26	0.0027	1	25.34	0.092	R	LSQTFPNADFAEITKLATDLTK	V			Cmpd 810, AutoMSn(808.7610), 28.8 min
1	ALBU_MOUSE	Serum albumin OS=Mus musculus GN=Alb PE=1 SV=3	3023	68648	799	629	54	44	74.5	5.75	12087	1	1	1	808.761	2423.26	3	2423.26	0.0035	1	15.29	0.93	R	LSQTFPNADFAEITKLATDLTK	V			Cmpd 768, AutoMSn(808.7613), 28.8 min
1	ALBU_MOUSE	Serum albumin OS=Mus musculus GN=Alb PE=1 SV=3	3023	68648	799	629	54	44	74.5	5.75	12088	1	1	1	808.762	2423.26	3	2423.26	0.0049	1	21.55	0.22	R	LSQTFPNADFAEITKLATDLTK	V			Cmpd 838, AutoMSn(808.7617), 28.8 min
1	ALBU_MOUSE	Serum albumin OS=Mus musculus GN=Alb PE=1 SV=3	3023	68648	799	629	54	44	74.5	5.75	12089	1	1	1	808.762	2423.26	3	2423.26	0.0053	1	23.42	0.14	R	LSQTFPNADFAEITKLATDLTK	V			Cmpd 837, AutoMSn(808.7619), 28.8 min
1	ALBU_MOUSE	Serum albumin OS=Mus musculus GN=Alb PE=1 SV=3	3023	68648	799	629	54	44	74.5	5.75	12090	1	1	1	808.762	2423.26	3	2423.26	0.0054	1	20.47	0.28	R	LSQTFPNADFAEITKLATDLTK	V			Cmpd 783, AutoMSn(808.7619), 28.7 min
1	ALBU_MOUSE	Serum albumin OS=Mus musculus GN=Alb PE=1 SV=3	3023	68648	799	629	54	44	74.5	5.75	12091	1	1	1	808.762	2423.26	3	2423.26	0.0055	1	21.1	0.25	R	LSQTFPNADFAEITKLATDLTK	V			Cmpd 840, AutoMSn(808.7619), 28.9 min
1	ALBU_MOUSE	Serum albumin OS=Mus musculus GN=Alb PE=1 SV=3	3023	68648	799	629	54	44	74.5	5.75	12092	1	1	1	808.762	2423.26	3	2423.26	0.0061	1	30.38	0.029	R	LSQTFPNADFAEITKLATDLTK	V			Cmpd 813, AutoMSn(808.7621), 28.9 min
1	ALBU_MOUSE	Serum albumin OS=Mus musculus GN=Alb PE=1 SV=3	3023	68648	799	629	54	44	74.5	5.75	12093	1	1	1	808.762	2423.26	3	2423.26	0.0066	1	21.07	0.25	R	LSQTFPNADFAEITKLATDLTK	V			Cmpd 841, AutoMSn(808.7623), 28.8 min
1	ALBU_MOUSE	Serum albumin OS=Mus musculus GN=Alb PE=1 SV=3	3023	68648	799	629	54	44	74.5	5.75	12094	1	1	1	808.763	2423.27	3	2423.26	0.0084	1	19.69	0.34	R	LSQTFPNADFAEITKLATDLTK	V			Cmpd 830, AutoMSn(808.7629), 28.7 min
1	ALBU_MOUSE	Serum albumin OS=Mus musculus GN=Alb PE=1 SV=3	3023	68648	799	629	54	44	74.5	5.75	12095	1	1	1	808.763	2423.27	3	2423.26	0.0088	1	29.46	0.036	R	LSQTFPNADFAEITKLATDLTK	V			Cmpd 786, AutoMSn(808.7630), 28.7 min
1	ALBU_MOUSE	Serum albumin OS=Mus musculus GN=Alb PE=1 SV=3	3023	68648	799	629	54	44	74.5	5.75	12096	1	1	1	808.763	2423.27	3	2423.26	0.0099	1	20.71	0.27	R	LSQTFPNADFAEITKLATDLTK	V			Cmpd 844, AutoMSn(808.7634), 28.9 min
1	ALBU_MOUSE	Serum albumin OS=Mus musculus GN=Alb PE=1 SV=3	3023	68648	799	629	54	44	74.5	5.75	12097	1	1	1	808.763	2423.27	3	2423.26	0.01	1	29.45	0.036	R	LSQTFPNADFAEITKLATDLTK	V			Cmpd 833, AutoMSn(808.7634), 28.8 min
1	ALBU_MOUSE	Serum albumin OS=Mus musculus GN=Alb PE=1 SV=3	3023	68648	799	629	54	44	74.5	5.75	12098	1	1	1	808.764	2423.27	3	2423.26	0.0103	1	22.41	0.18	R	LSQTFPNADFAEITKLATDLTK	V			Cmpd 789, AutoMSn(808.7635), 28.8 min
1	ALBU_MOUSE	Serum albumin OS=Mus musculus GN=Alb PE=1 SV=3	3023	68648	799	629	54	44	74.5	5.75	12099	2	1	1	808.765	2423.27	3	2423.26	0.014	1	8.93	4.1	R	LSQTFPNADFAEITKLATDLTK	V			Cmpd 776, AutoMSn(808.7648), 28.9 min
1	ALBU_MOUSE	Serum albumin OS=Mus musculus GN=Alb PE=1 SV=3	3023	68648	799	629	54	44	74.5	5.75	12100	1	1	1	808.765	2423.27	3	2423.26	0.0149	1	29.55	0.036	R	LSQTFPNADFAEITKLATDLTK	V			Cmpd 836, AutoMSn(808.7650), 28.8 min
1	ALBU_MOUSE	Serum albumin OS=Mus musculus GN=Alb PE=1 SV=3	3023	68648	799	629	54	44	74.5	5.75	12104	1	1	1	808.771	2423.29	3	2423.26	0.0326	1	30.15	0.032	R	LSQTFPNADFAEITKLATDLTK	V			Cmpd 839, AutoMSn(808.7709), 28.8 min
1	ALBU_MOUSE	Serum albumin OS=Mus musculus GN=Alb PE=1 SV=3	3023	68648	799	629	54	44	74.5	5.75	12105	1	1	1	808.773	2423.3	3	2423.26	0.0377	1	37.98	0.0054	R	LSQTFPNADFAEITKLATDLTK	V			Cmpd 844, AutoMSn(808.7726), 28.9 min
1	ALBU_MOUSE	Serum albumin OS=Mus musculus GN=Alb PE=1 SV=3	3023	68648	799	629	54	44	74.5	5.75	12106	1	1	1	808.773	2423.3	3	2423.26	0.0391	1	29.68	0.036	R	LSQTFPNADFAEITKLATDLTK	V			Cmpd 841, AutoMSn(808.7731), 28.8 min
1	ALBU_MOUSE	Serum albumin OS=Mus musculus GN=Alb PE=1 SV=3	3023	68648	799	629	54	44	74.5	5.75	12382	1	1	1	835.079	2502.22	3	2502.22	-0.0054	1	18.25	0.45	K	TNCDLYEKLGEYGFQNAILVR	Y	Carbamidomethyl (C)	0.001000000000000000000.0	Cmpd 697, AutoMSn(835.0792), 25.7 min
1	ALBU_MOUSE	Serum albumin OS=Mus musculus GN=Alb PE=1 SV=3	3023	68648	799	629	54	44	74.5	5.75	12389	1	1	1	835.082	2502.22	3	2502.22	0.0026	1	123.25	1.4e-11	K	TNCDLYEKLGEYGFQNAILVR	Y	Carbamidomethyl (C)	0.001000000000000000000.0	Cmpd 683, AutoMSn(835.0819), 25.8 min
1	ALBU_MOUSE	Serum albumin OS=Mus musculus GN=Alb PE=1 SV=3	3023	68648	799	629	54	44	74.5	5.75	12390	1	1	1	835.083	2502.23	3	2502.22	0.0055	1	129	3.8e-12	K	TNCDLYEKLGEYGFQNAILVR	Y	Carbamidomethyl (C)	0.001000000000000000000.0	Cmpd 701, AutoMSn(835.0829), 25.8 min
1	ALBU_MOUSE	Serum albumin OS=Mus musculus GN=Alb PE=1 SV=3	3023	68648	799	629	54	44	74.5	5.75	12391	1	1	1	835.083	2502.23	3	2502.22	0.0056	1	136.13	7.3e-13	K	TNCDLYEKLGEYGFQNAILVR	Y	Carbamidomethyl (C)	0.001000000000000000000.0	Cmpd 685, AutoMSn(835.0829), 25.9 min
1	ALBU_MOUSE	Serum albumin OS=Mus musculus GN=Alb PE=1 SV=3	3023	68648	799	629	54	44	74.5	5.75	12392	1	1	1	835.083	2502.23	3	2502.22	0.0063	1	110.94	2.4e-10	K	TNCDLYEKLGEYGFQNAILVR	Y	Carbamidomethyl (C)	0.001000000000000000000.0	Cmpd 717, AutoMSn(835.0831), 26.0 min
1	ALBU_MOUSE	Serum albumin OS=Mus musculus GN=Alb PE=1 SV=3	3023	68648	799	629	54	44	74.5	5.75	12393	1	1	1	835.083	2502.23	3	2502.22	0.007	1	112.75	1.6e-10	K	TNCDLYEKLGEYGFQNAILVR	Y	Carbamidomethyl (C)	0.001000000000000000000.0	Cmpd 713, AutoMSn(835.0834), 25.9 min
1	ALBU_MOUSE	Serum albumin OS=Mus musculus GN=Alb PE=1 SV=3	3023	68648	799	629	54	44	74.5	5.75	12394	1	1	1	835.083	2502.23	3	2502.22	0.0072	1	128.98	3.8e-12	K	TNCDLYEKLGEYGFQNAILVR	Y	Carbamidomethyl (C)	0.001000000000000000000.0	Cmpd 704, AutoMSn(835.0834), 25.9 min
1	ALBU_MOUSE	Serum albumin OS=Mus musculus GN=Alb PE=1 SV=3	3023	68648	799	629	54	44	74.5	5.75	12395	1	1	1	835.083	2502.23	3	2502.22	0.0073	1	112.83	1.6e-10	K	TNCDLYEKLGEYGFQNAILVR	Y	Carbamidomethyl (C)	0.001000000000000000000.0	Cmpd 715, AutoMSn(835.0835), 26.1 min
1	ALBU_MOUSE	Serum albumin OS=Mus musculus GN=Alb PE=1 SV=3	3023	68648	799	629	54	44	74.5	5.75	12396	1	1	1	835.084	2502.23	3	2502.22	0.0077	1	144.2	1.1e-13	K	TNCDLYEKLGEYGFQNAILVR	Y	Carbamidomethyl (C)	0.001000000000000000000.0	Cmpd 688, AutoMSn(835.0836), 25.9 min
1	ALBU_MOUSE	Serum albumin OS=Mus musculus GN=Alb PE=1 SV=3	3023	68648	799	629	54	44	74.5	5.75	12397	1	1	1	835.084	2502.23	3	2502.22	0.008	1	142.2	1.8e-13	K	TNCDLYEKLGEYGFQNAILVR	Y	Carbamidomethyl (C)	0.001000000000000000000.0	Cmpd 658, AutoMSn(835.0837), 25.8 min
1	ALBU_MOUSE	Serum albumin OS=Mus musculus GN=Alb PE=1 SV=3	3023	68648	799	629	54	44	74.5	5.75	12398	1	1	1	835.084	2502.23	3	2502.22	0.0083	1	118.99	3.8e-11	K	TNCDLYEKLGEYGFQNAILVR	Y	Carbamidomethyl (C)	0.001000000000000000000.0	Cmpd 710, AutoMSn(835.0838), 25.9 min
1	ALBU_MOUSE	Serum albumin OS=Mus musculus GN=Alb PE=1 SV=3	3023	68648	799	629	54	44	74.5	5.75	12399	1	1	1	835.084	2502.23	3	2502.22	0.0084	1	135.63	8.2e-13	K	TNCDLYEKLGEYGFQNAILVR	Y	Carbamidomethyl (C)	0.001000000000000000000.0	Cmpd 661, AutoMSn(835.0838), 25.9 min
1	ALBU_MOUSE	Serum albumin OS=Mus musculus GN=Alb PE=1 SV=3	3023	68648	799	629	54	44	74.5	5.75	12400	1	1	1	835.084	2502.23	3	2502.22	0.0084	1	128.7	4.1e-12	K	TNCDLYEKLGEYGFQNAILVR	Y	Carbamidomethyl (C)	0.001000000000000000000.0	Cmpd 664, AutoMSn(835.0839), 25.9 min
1	ALBU_MOUSE	Serum albumin OS=Mus musculus GN=Alb PE=1 SV=3	3023	68648	799	629	54	44	74.5	5.75	12401	1	1	1	835.084	2502.23	3	2502.22	0.0095	1	135.71	8.1e-13	K	TNCDLYEKLGEYGFQNAILVR	Y	Carbamidomethyl (C)	0.001000000000000000000.0	Cmpd 707, AutoMSn(835.0842), 25.9 min
1	ALBU_MOUSE	Serum albumin OS=Mus musculus GN=Alb PE=1 SV=3	3023	68648	799	629	54	44	74.5	5.75	12402	1	1	1	835.084	2502.23	3	2502.22	0.0095	1	92.47	1.7e-08	K	TNCDLYEKLGEYGFQNAILVR	Y	Carbamidomethyl (C)	0.001000000000000000000.0	Cmpd 675, AutoMSn(835.0842), 25.6 min
1	ALBU_MOUSE	Serum albumin OS=Mus musculus GN=Alb PE=1 SV=3	3023	68648	799	629	54	44	74.5	5.75	12403	1	1	1	835.084	2502.23	3	2502.22	0.0095	1	123.18	1.4e-11	K	TNCDLYEKLGEYGFQNAILVR	Y	Carbamidomethyl (C)	0.001000000000000000000.0	Cmpd 709, AutoMSn(835.0842), 25.9 min
1	ALBU_MOUSE	Serum albumin OS=Mus musculus GN=Alb PE=1 SV=3	3023	68648	799	629	54	44	74.5	5.75	12404	1	1	1	835.085	2502.23	3	2502.22	0.011	1	117.26	5.6e-11	K	TNCDLYEKLGEYGFQNAILVR	Y	Carbamidomethyl (C)	0.001000000000000000000.0	Cmpd 708, AutoMSn(835.0847), 25.9 min
1	ALBU_MOUSE	Serum albumin OS=Mus musculus GN=Alb PE=1 SV=3	3023	68648	799	629	54	44	74.5	5.75	12405	1	1	1	835.086	2502.24	3	2502.22	0.0138	1	123.14	1.5e-11	K	TNCDLYEKLGEYGFQNAILVR	Y	Carbamidomethyl (C)	0.001000000000000000000.0	Cmpd 712, AutoMSn(835.0856), 26.0 min
1	ALBU_MOUSE	Serum albumin OS=Mus musculus GN=Alb PE=1 SV=3	3023	68648	799	629	54	44	74.5	5.75	12407	1	1	1	835.089	2502.24	3	2502.22	0.0229	1	150.72	2.6e-14	K	TNCDLYEKLGEYGFQNAILVR	Y	Carbamidomethyl (C)	0.001000000000000000000.0	Cmpd 713, AutoMSn(835.0887), 26.0 min
1	ALBU_MOUSE	Serum albumin OS=Mus musculus GN=Alb PE=1 SV=3	3023	68648	799	629	54	44	74.5	5.75	12409	1	1	1	835.09	2502.25	3	2502.22	0.0274	1	145.3	9e-14	K	TNCDLYEKLGEYGFQNAILVR	Y	Carbamidomethyl (C)	0.001000000000000000000.0	Cmpd 715, AutoMSn(835.0902), 26.0 min
1	ALBU_MOUSE	Serum albumin OS=Mus musculus GN=Alb PE=1 SV=3	3023	68648	799	629	54	44	74.5	5.75	12411	1	1	1	835.093	2502.26	3	2502.22	0.0366	1	149.73	3.3e-14	K	TNCDLYEKLGEYGFQNAILVR	Y	Carbamidomethyl (C)	0.001000000000000000000.0	Cmpd 709, AutoMSn(835.0932), 25.9 min
1	ALBU_MOUSE	Serum albumin OS=Mus musculus GN=Alb PE=1 SV=3	3023	68648	799	629	54	44	74.5	5.75	12760	1	1	1	864.732	2591.18	3	2591.17	0.005	1	69.14	3.7e-06	K	ATAEQLKTVMDDFAQFLDTCCK	A	2 Carbamidomethyl (C)	0.0000000000000000000110.0	Cmpd 832, AutoMSn(864.7325), 29.8 min
1	ALBU_MOUSE	Serum albumin OS=Mus musculus GN=Alb PE=1 SV=3	3023	68648	799	629	54	44	74.5	5.75	12761	1	1	1	864.733	2591.18	3	2591.17	0.007	1	61.64	2.1e-05	K	ATAEQLKTVMDDFAQFLDTCCK	A	2 Carbamidomethyl (C)	0.0000000000000000000110.0	Cmpd 836, AutoMSn(864.7331), 29.8 min
1	ALBU_MOUSE	Serum albumin OS=Mus musculus GN=Alb PE=1 SV=3	3023	68648	799	629	54	44	74.5	5.75	12762	1	1	1	864.734	2591.18	3	2591.17	0.0107	1	58.43	4.3e-05	K	ATAEQLKTVMDDFAQFLDTCCK	A	2 Carbamidomethyl (C)	0.0000000000000000000110.0	Cmpd 830, AutoMSn(864.7344), 29.7 min
1	ALBU_MOUSE	Serum albumin OS=Mus musculus GN=Alb PE=1 SV=3	3023	68648	799	629	54	44	74.5	5.75	12763	1	1	1	864.739	2591.19	3	2591.17	0.0235	1	103.25	1.4e-09	K	ATAEQLKTVMDDFAQFLDTCCK	A	2 Carbamidomethyl (C)	0.0000000000000000000110.0	Cmpd 877, AutoMSn(864.7387), 29.6 min
1	ALBU_MOUSE	Serum albumin OS=Mus musculus GN=Alb PE=1 SV=3	3023	68648	799	629	54	44	74.5	5.75	12765	1	1	1	864.74	2591.2	3	2591.17	0.0288	1	109.13	3.6e-10	K	ATAEQLKTVMDDFAQFLDTCCK	A	2 Carbamidomethyl (C)	0.0000000000000000000110.0	Cmpd 880, AutoMSn(864.7404), 29.7 min
1	ALBU_MOUSE	Serum albumin OS=Mus musculus GN=Alb PE=1 SV=3	3023	68648	799	629	54	44	74.5	5.75	12766	1	1	1	864.743	2591.21	3	2591.17	0.0359	1	112.85	1.5e-10	K	ATAEQLKTVMDDFAQFLDTCCK	A	2 Carbamidomethyl (C)	0.0000000000000000000110.0	Cmpd 884, AutoMSn(864.7428), 29.8 min
1	ALBU_MOUSE	Serum albumin OS=Mus musculus GN=Alb PE=1 SV=3	3023	68648	799	629	54	44	74.5	5.75	12815	1	1	1	870.064	2607.17	3	2607.17	0.0058	1	67.71	5.2e-06	K	ATAEQLKTVMDDFAQFLDTCCK	A	2 Carbamidomethyl (C); Oxidation (M)	0.0000000002000000000110.0	Cmpd 720, AutoMSn(870.0644), 26.2 min
1	ALBU_MOUSE	Serum albumin OS=Mus musculus GN=Alb PE=1 SV=3	3023	68648	799	629	54	44	74.5	5.75	12816	1	1	1	870.065	2607.17	3	2607.17	0.0074	1	68.37	4.5e-06	K	ATAEQLKTVMDDFAQFLDTCCK	A	2 Carbamidomethyl (C); Oxidation (M)	0.0000000002000000000110.0	Cmpd 676, AutoMSn(870.0649), 26.3 min
1	ALBU_MOUSE	Serum albumin OS=Mus musculus GN=Alb PE=1 SV=3	3023	68648	799	629	54	44	74.5	5.75	12817	1	1	1	870.065	2607.17	3	2607.17	0.0087	1	77.98	4.9e-07	K	ATAEQLKTVMDDFAQFLDTCCK	A	2 Carbamidomethyl (C); Oxidation (M)	0.0000000002000000000110.0	Cmpd 736, AutoMSn(870.0653), 26.6 min
1	ALBU_MOUSE	Serum albumin OS=Mus musculus GN=Alb PE=1 SV=3	3023	68648	799	629	54	44	74.5	5.75	12818	1	1	1	870.066	2607.18	3	2607.17	0.0098	1	45.64	0.00083	K	ATAEQLKTVMDDFAQFLDTCCK	A	2 Carbamidomethyl (C); Oxidation (M)	0.0000000002000000000110.0	Cmpd 725, AutoMSn(870.0657), 26.3 min
1	ALBU_MOUSE	Serum albumin OS=Mus musculus GN=Alb PE=1 SV=3	3023	68648	799	629	54	44	74.5	5.75	12819	1	1	1	870.066	2607.18	3	2607.17	0.0103	1	67.73	5.1e-06	K	ATAEQLKTVMDDFAQFLDTCCK	A	2 Carbamidomethyl (C); Oxidation (M)	0.0000000002000000000110.0	Cmpd 739, AutoMSn(870.0659), 26.6 min
1	ALBU_MOUSE	Serum albumin OS=Mus musculus GN=Alb PE=1 SV=3	3023	68648	799	629	54	44	74.5	5.75	12820	1	1	1	870.066	2607.18	3	2607.17	0.0104	1	63.34	1.4e-05	K	ATAEQLKTVMDDFAQFLDTCCK	A	2 Carbamidomethyl (C); Oxidation (M)	0.0000000002000000000110.0	Cmpd 674, AutoMSn(870.0659), 26.2 min
1	ALBU_MOUSE	Serum albumin OS=Mus musculus GN=Alb PE=1 SV=3	3023	68648	799	629	54	44	74.5	5.75	12821	1	1	1	870.066	2607.18	3	2607.17	0.0119	1	67.74	5.1e-06	K	ATAEQLKTVMDDFAQFLDTCCK	A	2 Carbamidomethyl (C); Oxidation (M)	0.0000000002000000000110.0	Cmpd 727, AutoMSn(870.0664), 26.3 min
1	ALBU_MOUSE	Serum albumin OS=Mus musculus GN=Alb PE=1 SV=3	3023	68648	799	629	54	44	74.5	5.75	12822	1	1	1	870.068	2607.18	3	2607.17	0.0156	1	28.93	0.039	K	ATAEQLKTVMDDFAQFLDTCCK	A	2 Carbamidomethyl (C); Oxidation (M)	0.0000000002000000000110.0	Cmpd 742, AutoMSn(870.0676), 26.7 min
1	ALBU_MOUSE	Serum albumin OS=Mus musculus GN=Alb PE=1 SV=3	3023	68648	799	629	54	44	74.5	5.75	12824	1	1	1	870.073	2607.2	3	2607.17	0.0307	1	92.24	1.8e-08	K	ATAEQLKTVMDDFAQFLDTCCK	A	2 Carbamidomethyl (C); Oxidation (M)	0.0000000002000000000110.0	Cmpd 730, AutoMSn(870.0727), 26.4 min
1	ALBU_MOUSE	Serum albumin OS=Mus musculus GN=Alb PE=1 SV=3	3023	68648	799	629	54	44	74.5	5.75	12825	1	1	1	870.074	2607.2	3	2607.17	0.0344	1	112.82	1.6e-10	K	ATAEQLKTVMDDFAQFLDTCCK	A	2 Carbamidomethyl (C); Oxidation (M)	0.0000000002000000000110.0	Cmpd 727, AutoMSn(870.0739), 26.3 min
1	ALBU_MOUSE	Serum albumin OS=Mus musculus GN=Alb PE=1 SV=3	3023	68648	799	629	54	44	74.5	5.75	12826	1	1	1	870.074	2607.2	3	2607.17	0.0351	1	106.97	6e-10	K	ATAEQLKTVMDDFAQFLDTCCK	A	2 Carbamidomethyl (C); Oxidation (M)	0.0000000002000000000110.0	Cmpd 725, AutoMSn(870.0742), 26.2 min
1	ALBU_MOUSE	Serum albumin OS=Mus musculus GN=Alb PE=1 SV=3	3023	68648	799	629	54	44	74.5	5.75	13016	1	1	1	904.224	2709.65	3	2710.41	-0.7617	1	7	10	R	YNDLGEQHFKGLVLIAFSQYLQK	C			Cmpd 724, AutoMSn(904.2240), 27.3 min
1	ALBU_MOUSE	Serum albumin OS=Mus musculus GN=Alb PE=1 SV=3	3023	68648	799	629	54	44	74.5	5.75	13017	3	1	1	904.469	2710.39	3	2710.41	-0.0259	1	2.82	17	R	YNDLGEQHFKGLVLIAFSQYLQK	C			Cmpd 727, AutoMSn(904.4693), 27.4 min
1	ALBU_MOUSE	Serum albumin OS=Mus musculus GN=Alb PE=1 SV=3	3023	68648	799	629	54	44	74.5	5.75	13018	1	1	1	904.474	2710.4	3	2710.41	-0.0128	1	38.84	0.0042	R	YNDLGEQHFKGLVLIAFSQYLQK	C			Cmpd 748, AutoMSn(904.4736), 27.4 min
1	ALBU_MOUSE	Serum albumin OS=Mus musculus GN=Alb PE=1 SV=3	3023	68648	799	629	54	44	74.5	5.75	13019	1	1	1	904.474	2710.4	3	2710.41	-0.0121	1	38.14	0.0049	R	YNDLGEQHFKGLVLIAFSQYLQK	C			Cmpd 752, AutoMSn(904.4739), 27.5 min
1	ALBU_MOUSE	Serum albumin OS=Mus musculus GN=Alb PE=1 SV=3	3023	68648	799	629	54	44	74.5	5.75	13020	1	1	1	904.476	2710.41	3	2710.41	-0.0055	1	11.28	2.4	R	YNDLGEQHFKGLVLIAFSQYLQK	C			Cmpd 755, AutoMSn(904.4761), 27.6 min
1	ALBU_MOUSE	Serum albumin OS=Mus musculus GN=Alb PE=1 SV=3	3023	68648	799	629	54	44	74.5	5.75	13021	1	1	1	904.489	2710.45	3	2710.41	0.0335	1	33.64	0.015	R	YNDLGEQHFKGLVLIAFSQYLQK	C			Cmpd 780, AutoMSn(904.4891), 27.4 min
1	ALBU_MOUSE	Serum albumin OS=Mus musculus GN=Alb PE=1 SV=3	3023	68648	799	629	54	44	74.5	5.75	13022	1	1	1	904.489	2710.45	3	2710.41	0.0335	1	30.14	0.034	R	YNDLGEQHFKGLVLIAFSQYLQK	C			Cmpd 782, AutoMSn(904.4891), 27.5 min
1	ALBU_MOUSE	Serum albumin OS=Mus musculus GN=Alb PE=1 SV=3	3023	68648	799	629	54	44	74.5	5.75	13313	4	1	1	939.671	2815.99	3	2816.33	-0.3381	1	3.85	19	K	CCSGSLVERRPCFSALTVDETYVPK	E	Carbamidomethyl (C)	0.0000000000010000000000000.0	Cmpd 826, AutoMSn(939.6711), 29.2 min
1	ALBU_MOUSE	Serum albumin OS=Mus musculus GN=Alb PE=1 SV=3	3023	68648	799	629	54	44	74.5	5.75	13330	1	1	1	941.449	2821.33	3	2821.32	0.0058	1	22.35	0.16	K	CCTLPEDQRLPCVEDYLSAILNR	V	3 Carbamidomethyl (C)	0.11000000000100000000000.0	Cmpd 832, AutoMSn(941.4491), 28.6 min
1	ALBU_MOUSE	Serum albumin OS=Mus musculus GN=Alb PE=1 SV=3	3023	68648	799	629	54	44	74.5	5.75	13331	1	1	1	941.449	2821.33	3	2821.32	0.0069	1	23.74	0.11	K	CCTLPEDQRLPCVEDYLSAILNR	V	3 Carbamidomethyl (C)	0.11000000000100000000000.0	Cmpd 829, AutoMSn(941.4495), 28.6 min
1	ALBU_MOUSE	Serum albumin OS=Mus musculus GN=Alb PE=1 SV=3	3023	68648	799	629	54	44	74.5	5.75	13332	1	1	1	941.45	2821.33	3	2821.32	0.0076	1	18.28	0.4	K	CCTLPEDQRLPCVEDYLSAILNR	V	3 Carbamidomethyl (C)	0.11000000000100000000000.0	Cmpd 822, AutoMSn(941.4497), 28.5 min
1	ALBU_MOUSE	Serum albumin OS=Mus musculus GN=Alb PE=1 SV=3	3023	68648	799	629	54	44	74.5	5.75	13333	1	1	1	941.45	2821.33	3	2821.32	0.0079	1	14.42	0.98	K	CCTLPEDQRLPCVEDYLSAILNR	V	3 Carbamidomethyl (C)	0.11000000000100000000000.0	Cmpd 825, AutoMSn(941.4498), 28.5 min
1	ALBU_MOUSE	Serum albumin OS=Mus musculus GN=Alb PE=1 SV=3	3023	68648	799	629	54	44	74.5	5.75	13334	1	1	1	941.45	2821.33	3	2821.32	0.0084	1	27.15	0.052	K	CCTLPEDQRLPCVEDYLSAILNR	V	3 Carbamidomethyl (C)	0.11000000000100000000000.0	Cmpd 798, AutoMSn(941.4500), 28.5 min
1	ALBU_MOUSE	Serum albumin OS=Mus musculus GN=Alb PE=1 SV=3	3023	68648	799	629	54	44	74.5	5.75	13335	1	1	1	941.45	2821.33	3	2821.32	0.0084	1	18.27	0.4	K	CCTLPEDQRLPCVEDYLSAILNR	V	3 Carbamidomethyl (C)	0.11000000000100000000000.0	Cmpd 824, AutoMSn(941.4500), 28.5 min
1	ALBU_MOUSE	Serum albumin OS=Mus musculus GN=Alb PE=1 SV=3	3023	68648	799	629	54	44	74.5	5.75	13336	1	1	1	941.45	2821.33	3	2821.32	0.0084	1	18.42	0.39	K	CCTLPEDQRLPCVEDYLSAILNR	V	3 Carbamidomethyl (C)	0.11000000000100000000000.0	Cmpd 827, AutoMSn(941.4500), 28.5 min
1	ALBU_MOUSE	Serum albumin OS=Mus musculus GN=Alb PE=1 SV=3	3023	68648	799	629	54	44	74.5	5.75	13337	1	1	1	941.451	2821.33	3	2821.32	0.0098	1	33.07	0.013	K	CCTLPEDQRLPCVEDYLSAILNR	V	3 Carbamidomethyl (C)	0.11000000000100000000000.0	Cmpd 795, AutoMSn(941.4505), 28.5 min
1	ALBU_MOUSE	Serum albumin OS=Mus musculus GN=Alb PE=1 SV=3	3023	68648	799	629	54	44	74.5	5.75	13339	1	1	1	941.451	2821.33	3	2821.32	0.0112	1	16.71	0.57	K	CCTLPEDQRLPCVEDYLSAILNR	V	3 Carbamidomethyl (C)	0.11000000000100000000000.0	Cmpd 774, AutoMSn(941.4509), 28.5 min
1	ALBU_MOUSE	Serum albumin OS=Mus musculus GN=Alb PE=1 SV=3	3023	68648	799	629	54	44	74.5	5.75	13340	1	1	1	941.451	2821.33	3	2821.32	0.0121	1	9.68	2.9	K	CCTLPEDQRLPCVEDYLSAILNR	V	3 Carbamidomethyl (C)	0.11000000000100000000000.0	Cmpd 828, AutoMSn(941.4512), 28.6 min
1	ALBU_MOUSE	Serum albumin OS=Mus musculus GN=Alb PE=1 SV=3	3023	68648	799	629	54	44	74.5	5.75	13341	5	1	1	941.451	2821.33	3	2821.32	0.0123	1	4.28	10	K	CCTLPEDQRLPCVEDYLSAILNR	V	3 Carbamidomethyl (C)	0.11000000000100000000000.0	Cmpd 823, AutoMSn(941.4513), 28.5 min
1	ALBU_MOUSE	Serum albumin OS=Mus musculus GN=Alb PE=1 SV=3	3023	68648	799	629	54	44	74.5	5.75	13342	1	1	1	941.451	2821.33	3	2821.32	0.0127	1	10.87	2.2	K	CCTLPEDQRLPCVEDYLSAILNR	V	3 Carbamidomethyl (C)	0.11000000000100000000000.0	Cmpd 820, AutoMSn(941.4514), 28.4 min
1	ALBU_MOUSE	Serum albumin OS=Mus musculus GN=Alb PE=1 SV=3	3023	68648	799	629	54	44	74.5	5.75	13343	1	1	1	941.452	2821.33	3	2821.32	0.0128	1	19.38	0.31	K	CCTLPEDQRLPCVEDYLSAILNR	V	3 Carbamidomethyl (C)	0.11000000000100000000000.0	Cmpd 777, AutoMSn(941.4515), 28.5 min
1	ALBU_MOUSE	Serum albumin OS=Mus musculus GN=Alb PE=1 SV=3	3023	68648	799	629	54	44	74.5	5.75	13344	1	1	1	941.452	2821.33	3	2821.32	0.0145	1	14.34	0.99	K	CCTLPEDQRLPCVEDYLSAILNR	V	3 Carbamidomethyl (C)	0.11000000000100000000000.0	Cmpd 772, AutoMSn(941.4520), 28.4 min
1	ALBU_MOUSE	Serum albumin OS=Mus musculus GN=Alb PE=1 SV=3	3023	68648	799	629	54	44	74.5	5.75	13345	1	1	1	941.456	2821.35	3	2821.32	0.0263	1	74.45	9.6e-07	K	CCTLPEDQRLPCVEDYLSAILNR	V	3 Carbamidomethyl (C)	0.11000000000100000000000.0	Cmpd 832, AutoMSn(941.4560), 28.6 min
1	ALBU_MOUSE	Serum albumin OS=Mus musculus GN=Alb PE=1 SV=3	3023	68648	799	629	54	44	74.5	5.75	13347	1	1	1	941.458	2821.35	3	2821.32	0.0323	1	22.92	0.14	K	CCTLPEDQRLPCVEDYLSAILNR	V	3 Carbamidomethyl (C)	0.11000000000100000000000.0	Cmpd 825, AutoMSn(941.4580), 28.5 min
1	ALBU_MOUSE	Serum albumin OS=Mus musculus GN=Alb PE=1 SV=3	3023	68648	799	629	54	44	74.5	5.75	13350	1	1	1	941.459	2821.36	3	2821.32	0.0368	1	67.4	4.9e-06	K	CCTLPEDQRLPCVEDYLSAILNR	V	3 Carbamidomethyl (C)	0.11000000000100000000000.0	Cmpd 835, AutoMSn(941.4595), 28.7 min
1	ALBU_MOUSE	Serum albumin OS=Mus musculus GN=Alb PE=1 SV=3	3023	68648	799	629	54	44	74.5	5.75	13351	1	1	1	941.461	2821.36	3	2821.32	0.0416	1	54.48	9.6e-05	K	CCTLPEDQRLPCVEDYLSAILNR	V	3 Carbamidomethyl (C)	0.11000000000100000000000.0	Cmpd 826, AutoMSn(941.4610), 28.5 min
1	ALBU_MOUSE	Serum albumin OS=Mus musculus GN=Alb PE=1 SV=3	3023	68648	799	629	54	44	74.5	5.75	13352	1	1	1	941.461	2821.36	3	2821.32	0.042	1	69.17	3.2e-06	K	CCTLPEDQRLPCVEDYLSAILNR	V	3 Carbamidomethyl (C)	0.11000000000100000000000.0	Cmpd 829, AutoMSn(941.4612), 28.6 min
1	ALBU_MOUSE	Serum albumin OS=Mus musculus GN=Alb PE=1 SV=3	3023	68648	799	629	54	44	74.5	5.75	13368	3	1	1	946.129	2835.37	3	2835.29	0.0735	0	0.01	27	K	CCAEANPPACYGTVLAEFQPLVEEPK	N	Carbamidomethyl (C)	0.01000000000000000000000000.0	Cmpd 725, AutoMSn(946.1290), 26.2 min
1	ALBU_MOUSE	Serum albumin OS=Mus musculus GN=Alb PE=1 SV=3	3023	68648	799	629	54	44	74.5	5.75	13674	1	1	1	1475.67	2949.32	2	2949.33	-0.0103	0	13.67	1.2	K	CCAEANPPACYGTVLAEFQPLVEEPK	N	3 Carbamidomethyl (C)	0.11000000010000000000000000.0	Cmpd 798, AutoMSn(1475.6695), 28.0 min
1	ALBU_MOUSE	Serum albumin OS=Mus musculus GN=Alb PE=1 SV=3	3023	68648	799	629	54	44	74.5	5.75	13676	1	1	1	1475.67	2949.33	2	2949.33	-0.0086	0	34.11	0.011	K	CCAEANPPACYGTVLAEFQPLVEEPK	N	3 Carbamidomethyl (C)	0.11000000010000000000000000.0	Cmpd 800, AutoMSn(1475.6703), 28.0 min
1	ALBU_MOUSE	Serum albumin OS=Mus musculus GN=Alb PE=1 SV=3	3023	68648	799	629	54	44	74.5	5.75	13677	2	1	1	1475.67	2949.33	2	2949.33	-0.0082	0	7.39	5	K	CCAEANPPACYGTVLAEFQPLVEEPK	N	3 Carbamidomethyl (C)	0.11000000010000000000000000.0	Cmpd 807, AutoMSn(1475.6705), 28.0 min
1	ALBU_MOUSE	Serum albumin OS=Mus musculus GN=Alb PE=1 SV=3	3023	68648	799	629	54	44	74.5	5.75	13678	1	1	1	1475.67	2949.33	2	2949.33	-0.0072	0	18.54	0.38	K	CCAEANPPACYGTVLAEFQPLVEEPK	N	3 Carbamidomethyl (C)	0.11000000010000000000000000.0	Cmpd 795, AutoMSn(1475.6710), 27.9 min
1	ALBU_MOUSE	Serum albumin OS=Mus musculus GN=Alb PE=1 SV=3	3023	68648	799	629	54	44	74.5	5.75	13679	1	1	1	984.117	2949.33	3	2949.33	-0.0041	0	77.45	4.8e-07	K	CCAEANPPACYGTVLAEFQPLVEEPK	N	3 Carbamidomethyl (C)	0.11000000010000000000000000.0	Cmpd 774, AutoMSn(984.1175), 28.0 min
1	ALBU_MOUSE	Serum albumin OS=Mus musculus GN=Alb PE=1 SV=3	3023	68648	799	629	54	44	74.5	5.75	13680	1	1	1	984.119	2949.33	3	2949.33	-0.001	0	73.81	1.1e-06	K	CCAEANPPACYGTVLAEFQPLVEEPK	N	3 Carbamidomethyl (C)	0.11000000010000000000000000.0	Cmpd 771, AutoMSn(984.1185), 27.9 min
1	ALBU_MOUSE	Serum albumin OS=Mus musculus GN=Alb PE=1 SV=3	3023	68648	799	629	54	44	74.5	5.75	13681	1	1	1	984.119	2949.34	3	2949.33	0.0017	0	84.52	9.3e-08	K	CCAEANPPACYGTVLAEFQPLVEEPK	N	3 Carbamidomethyl (C)	0.11000000010000000000000000.0	Cmpd 797, AutoMSn(984.1194), 27.9 min
1	ALBU_MOUSE	Serum albumin OS=Mus musculus GN=Alb PE=1 SV=3	3023	68648	799	629	54	44	74.5	5.75	13682	1	1	1	984.12	2949.34	3	2949.33	0.0029	0	52.58	0.00014	K	CCAEANPPACYGTVLAEFQPLVEEPK	N	3 Carbamidomethyl (C)	0.11000000010000000000000000.0	Cmpd 798, AutoMSn(984.1198), 27.9 min
1	ALBU_MOUSE	Serum albumin OS=Mus musculus GN=Alb PE=1 SV=3	3023	68648	799	629	54	44	74.5	5.75	13685	1	1	1	984.12	2949.34	3	2949.33	0.0047	0	73.81	1.1e-06	K	CCAEANPPACYGTVLAEFQPLVEEPK	N	3 Carbamidomethyl (C)	0.11000000010000000000000000.0	Cmpd 802, AutoMSn(984.1204), 27.9 min
1	ALBU_MOUSE	Serum albumin OS=Mus musculus GN=Alb PE=1 SV=3	3023	68648	799	629	54	44	74.5	5.75	13687	1	1	1	984.121	2949.34	3	2949.33	0.0081	0	74.44	9.4e-07	K	CCAEANPPACYGTVLAEFQPLVEEPK	N	3 Carbamidomethyl (C)	0.11000000010000000000000000.0	Cmpd 747, AutoMSn(984.1215), 27.9 min
1	ALBU_MOUSE	Serum albumin OS=Mus musculus GN=Alb PE=1 SV=3	3023	68648	799	629	54	44	74.5	5.75	13688	1	1	1	984.122	2949.34	3	2949.33	0.0096	0	88.19	4e-08	K	CCAEANPPACYGTVLAEFQPLVEEPK	N	3 Carbamidomethyl (C)	0.11000000010000000000000000.0	Cmpd 794, AutoMSn(984.1220), 27.9 min
1	ALBU_MOUSE	Serum albumin OS=Mus musculus GN=Alb PE=1 SV=3	3023	68648	799	629	54	44	74.5	5.75	13689	1	1	1	984.122	2949.35	3	2949.33	0.0107	0	106.32	6.1e-10	K	CCAEANPPACYGTVLAEFQPLVEEPK	N	3 Carbamidomethyl (C)	0.11000000010000000000000000.0	Cmpd 805, AutoMSn(984.1224), 28.0 min
1	ALBU_MOUSE	Serum albumin OS=Mus musculus GN=Alb PE=1 SV=3	3023	68648	799	629	54	44	74.5	5.75	13690	1	1	1	984.122	2949.35	3	2949.33	0.0109	0	87.58	4.5e-08	K	CCAEANPPACYGTVLAEFQPLVEEPK	N	3 Carbamidomethyl (C)	0.11000000010000000000000000.0	Cmpd 801, AutoMSn(984.1225), 27.9 min
1	ALBU_MOUSE	Serum albumin OS=Mus musculus GN=Alb PE=1 SV=3	3023	68648	799	629	54	44	74.5	5.75	13691	1	1	1	984.122	2949.35	3	2949.33	0.011	0	90.73	2.2e-08	K	CCAEANPPACYGTVLAEFQPLVEEPK	N	3 Carbamidomethyl (C)	0.11000000010000000000000000.0	Cmpd 750, AutoMSn(984.1225), 27.9 min
1	ALBU_MOUSE	Serum albumin OS=Mus musculus GN=Alb PE=1 SV=3	3023	68648	799	629	54	44	74.5	5.75	13692	1	1	1	984.123	2949.35	3	2949.33	0.0112	0	90.31	2.4e-08	K	CCAEANPPACYGTVLAEFQPLVEEPK	N	3 Carbamidomethyl (C)	0.11000000010000000000000000.0	Cmpd 753, AutoMSn(984.1226), 28.0 min
1	ALBU_MOUSE	Serum albumin OS=Mus musculus GN=Alb PE=1 SV=3	3023	68648	799	629	54	44	74.5	5.75	13693	1	1	1	984.123	2949.35	3	2949.33	0.012	0	69	3.3e-06	K	CCAEANPPACYGTVLAEFQPLVEEPK	N	3 Carbamidomethyl (C)	0.11000000010000000000000000.0	Cmpd 804, AutoMSn(984.1228), 28.1 min
1	ALBU_MOUSE	Serum albumin OS=Mus musculus GN=Alb PE=1 SV=3	3023	68648	799	629	54	44	74.5	5.75	13694	1	1	1	984.123	2949.35	3	2949.33	0.0135	0	76.47	5.8e-07	K	CCAEANPPACYGTVLAEFQPLVEEPK	N	3 Carbamidomethyl (C)	0.11000000010000000000000000.0	Cmpd 801, AutoMSn(984.1234), 28.0 min
1	ALBU_MOUSE	Serum albumin OS=Mus musculus GN=Alb PE=1 SV=3	3023	68648	799	629	54	44	74.5	5.75	13695	1	1	1	1475.69	2949.36	2	2949.33	0.0217	0	12.84	1.3	K	CCAEANPPACYGTVLAEFQPLVEEPK	N	3 Carbamidomethyl (C)	0.11000000010000000000000000.0	Cmpd 797, AutoMSn(1475.6855), 27.8 min
1	ALBU_MOUSE	Serum albumin OS=Mus musculus GN=Alb PE=1 SV=3	3023	68648	799	629	54	44	74.5	5.75	13696	1	1	1	1475.69	2949.36	2	2949.33	0.024	0	12.84	1.3	K	CCAEANPPACYGTVLAEFQPLVEEPK	N	3 Carbamidomethyl (C)	0.11000000010000000000000000.0	Cmpd 799, AutoMSn(1475.6866), 27.9 min
1	ALBU_MOUSE	Serum albumin OS=Mus musculus GN=Alb PE=1 SV=3	3023	68648	799	629	54	44	74.5	5.75	13697	1	1	1	1475.69	2949.37	2	2949.33	0.0313	0	12.84	1.3	K	CCAEANPPACYGTVLAEFQPLVEEPK	N	3 Carbamidomethyl (C)	0.11000000010000000000000000.0	Cmpd 802, AutoMSn(1475.6902), 28.0 min
1	ALBU_MOUSE	Serum albumin OS=Mus musculus GN=Alb PE=1 SV=3	3023	68648	799	629	54	44	74.5	5.75	13698	1	1	1	984.131	2949.37	3	2949.33	0.0373	0	100.87	2.1e-09	K	CCAEANPPACYGTVLAEFQPLVEEPK	N	3 Carbamidomethyl (C)	0.11000000010000000000000000.0	Cmpd 800, AutoMSn(984.1313), 27.9 min	emPAI	28
2	TRFE_MOUSE	Serotransferrin OS=Mus musculus GN=Tf PE=1 SV=1	2114	76674	222	170	37	32	53.9	6.94	2676	1	1	1	439.74	877.466	2	877.466	0.0007	0	36.49	0.013	K	DSAFGLLR	V			Cmpd 572, AutoMSn(439.7405), 22.8 min
2	TRFE_MOUSE	Serotransferrin OS=Mus musculus GN=Tf PE=1 SV=1	2114	76674	222	170	37	32	53.9	6.94	2677	1	1	1	439.742	877.469	2	877.466	0.0029	0	36.52	0.013	K	DSAFGLLR	V			Cmpd 576, AutoMSn(439.7416), 22.9 min
2	TRFE_MOUSE	Serotransferrin OS=Mus musculus GN=Tf PE=1 SV=1	2114	76674	222	170	37	32	53.9	6.94	2678	1	1	1	439.742	877.47	2	877.466	0.004	0	36.49	0.013	K	DSAFGLLR	V			Cmpd 582, AutoMSn(439.7422), 23.0 min
2	TRFE_MOUSE	Serotransferrin OS=Mus musculus GN=Tf PE=1 SV=1	2114	76674	222	170	37	32	53.9	6.94	2991	1	1	1	458.238	914.462	2	914.461	0.0015	0	38.35	0.0082	K	VAQEHFGK	G			Cmpd 38, AutoMSn(458.2385), 10.9 min
2	TRFE_MOUSE	Serotransferrin OS=Mus musculus GN=Tf PE=1 SV=1	2114	76674	222	170	37	32	53.9	6.94	2992	1	1	1	458.239	914.463	2	914.461	0.0025	0	31.61	0.039	K	VAQEHFGK	G			Cmpd 40, AutoMSn(458.2390), 10.9 min
2	TRFE_MOUSE	Serotransferrin OS=Mus musculus GN=Tf PE=1 SV=1	2114	76674	222	170	37	32	53.9	6.94	2993	1	1	1	458.24	914.465	2	914.461	0.0042	0	31.58	0.039	K	VAQEHFGK	G			Cmpd 55, AutoMSn(458.2399), 11.2 min
2	TRFE_MOUSE	Serotransferrin OS=Mus musculus GN=Tf PE=1 SV=1	2114	76674	222	170	37	32	53.9	6.94	2994	1	1	1	458.24	914.466	2	914.461	0.0046	0	31.63	0.039	K	VAQEHFGK	G			Cmpd 49, AutoMSn(458.2401), 11.1 min
2	TRFE_MOUSE	Serotransferrin OS=Mus musculus GN=Tf PE=1 SV=1	2114	76674	222	170	37	32	53.9	6.94	2995	1	1	1	458.241	914.467	2	914.461	0.0059	0	35.77	0.015	K	VAQEHFGK	G			Cmpd 43, AutoMSn(458.2407), 11.0 min
2	TRFE_MOUSE	Serotransferrin OS=Mus musculus GN=Tf PE=1 SV=1	2114	76674	222	170	37	32	53.9	6.94	3180	1	1	1	475.283	948.552	2	948.551	0.0018	0	48.42	0.00079	R	IPSHAVVAR	K			Cmpd 131, AutoMSn(475.2834), 13.0 min
2	TRFE_MOUSE	Serotransferrin OS=Mus musculus GN=Tf PE=1 SV=1	2114	76674	222	170	37	32	53.9	6.94	3181	1	1	1	475.284	948.554	2	948.551	0.0034	0	47.23	0.001	R	IPSHAVVAR	K			Cmpd 143, AutoMSn(475.2842), 13.2 min
2	TRFE_MOUSE	Serotransferrin OS=Mus musculus GN=Tf PE=1 SV=1	2114	76674	222	170	37	32	53.9	6.94	3182	1	1	1	475.284	948.554	2	948.551	0.0038	0	50.44	0.0005	R	IPSHAVVAR	K			Cmpd 137, AutoMSn(475.2844), 13.1 min
2	TRFE_MOUSE	Serotransferrin OS=Mus musculus GN=Tf PE=1 SV=1	2114	76674	222	170	37	32	53.9	6.94	3183	1	1	1	475.285	948.555	2	948.551	0.0042	0	53.38	0.00025	R	IPSHAVVAR	K			Cmpd 134, AutoMSn(475.2846), 13.0 min
2	TRFE_MOUSE	Serotransferrin OS=Mus musculus GN=Tf PE=1 SV=1	2114	76674	222	170	37	32	53.9	6.94	3184	1	1	1	475.285	948.555	2	948.551	0.0042	0	46.51	0.0012	R	IPSHAVVAR	K			Cmpd 137, AutoMSn(475.2846), 13.1 min
2	TRFE_MOUSE	Serotransferrin OS=Mus musculus GN=Tf PE=1 SV=1	2114	76674	222	170	37	32	53.9	6.94	3185	1	1	1	475.285	948.555	2	948.551	0.0045	0	56.55	0.00012	R	IPSHAVVAR	K			Cmpd 140, AutoMSn(475.2848), 13.1 min
2	TRFE_MOUSE	Serotransferrin OS=Mus musculus GN=Tf PE=1 SV=1	2114	76674	222	170	37	32	53.9	6.94	3191	1	1	1	475.941	949.868	2	950.519	-0.6509	0	38.58	0.014	K	TVLPPDGPR	L			Cmpd 280, AutoMSn(475.9411), 16.3 min
2	TRFE_MOUSE	Serotransferrin OS=Mus musculus GN=Tf PE=1 SV=1	2114	76674	222	170	37	32	53.9	6.94	3194	1	1	1	476.268	950.521	2	950.519	0.0024	0	44.63	0.0018	K	TVLPPDGPR	L			Cmpd 283, AutoMSn(476.2678), 16.3 min
2	TRFE_MOUSE	Serotransferrin OS=Mus musculus GN=Tf PE=1 SV=1	2114	76674	222	170	37	32	53.9	6.94	3195	1	1	1	476.268	950.521	2	950.519	0.003	0	40.7	0.0044	K	TVLPPDGPR	L			Cmpd 286, AutoMSn(476.2680), 16.4 min
2	TRFE_MOUSE	Serotransferrin OS=Mus musculus GN=Tf PE=1 SV=1	2114	76674	222	170	37	32	53.9	6.94	3196	1	1	1	476.268	950.522	2	950.519	0.0033	0	41.39	0.0037	K	TVLPPDGPR	L			Cmpd 283, AutoMSn(476.2682), 16.4 min
2	TRFE_MOUSE	Serotransferrin OS=Mus musculus GN=Tf PE=1 SV=1	2114	76674	222	170	37	32	53.9	6.94	3321	2	1	1	964.472	963.465	1	963.466	-0.0014	0	37.79	0.0087	K	DGGGDVAFVK	H			Cmpd 353, AutoMSn(964.4721), 17.9 min
2	TRFE_MOUSE	Serotransferrin OS=Mus musculus GN=Tf PE=1 SV=1	2114	76674	222	170	37	32	53.9	6.94	3322	1	1	1	482.742	963.469	2	963.466	0.0032	0	49.61	0.00057	K	DGGGDVAFVK	H			Cmpd 350, AutoMSn(482.7419), 17.8 min
2	TRFE_MOUSE	Serotransferrin OS=Mus musculus GN=Tf PE=1 SV=1	2114	76674	222	170	37	32	53.9	6.94	3323	1	1	1	482.742	963.47	2	963.466	0.004	0	50.28	0.00049	K	DGGGDVAFVK	H			Cmpd 355, AutoMSn(482.7424), 17.9 min
2	TRFE_MOUSE	Serotransferrin OS=Mus musculus GN=Tf PE=1 SV=1	2114	76674	222	170	37	32	53.9	6.94	3324	1	1	1	482.742	963.47	2	963.466	0.0041	0	50.43	0.00048	K	DGGGDVAFVK	H			Cmpd 348, AutoMSn(482.7424), 17.8 min
2	TRFE_MOUSE	Serotransferrin OS=Mus musculus GN=Tf PE=1 SV=1	2114	76674	222	170	37	32	53.9	6.94	3325	1	1	1	482.743	963.47	2	963.466	0.0042	0	48.49	0.00074	K	DGGGDVAFVK	H			Cmpd 349, AutoMSn(482.7425), 17.9 min
2	TRFE_MOUSE	Serotransferrin OS=Mus musculus GN=Tf PE=1 SV=1	2114	76674	222	170	37	32	53.9	6.94	3326	1	1	1	482.743	963.471	2	963.466	0.0045	0	50.14	0.00051	K	DGGGDVAFVK	H			Cmpd 352, AutoMSn(482.7426), 17.9 min
2	TRFE_MOUSE	Serotransferrin OS=Mus musculus GN=Tf PE=1 SV=1	2114	76674	222	170	37	32	53.9	6.94	3359	1	1	1	969.538	968.531	1	968.533	-0.0023	0	66.59	1e-05	K	GYYAVAVVK	A			Cmpd 389, AutoMSn(969.5381), 18.7 min
2	TRFE_MOUSE	Serotransferrin OS=Mus musculus GN=Tf PE=1 SV=1	2114	76674	222	170	37	32	53.9	6.94	3360	1	1	1	969.539	968.531	1	968.533	-0.0017	0	66.66	9.9e-06	K	GYYAVAVVK	A			Cmpd 386, AutoMSn(969.5387), 18.6 min
2	TRFE_MOUSE	Serotransferrin OS=Mus musculus GN=Tf PE=1 SV=1	2114	76674	222	170	37	32	53.9	6.94	3361	1	1	1	969.539	968.532	1	968.533	-0.001	0	61.99	2.9e-05	K	GYYAVAVVK	A			Cmpd 384, AutoMSn(969.5394), 18.6 min
2	TRFE_MOUSE	Serotransferrin OS=Mus musculus GN=Tf PE=1 SV=1	2114	76674	222	170	37	32	53.9	6.94	3362	1	1	1	969.54	968.533	1	968.533	-0.0005	0	66.47	1e-05	K	GYYAVAVVK	A			Cmpd 386, AutoMSn(969.5398), 18.7 min
2	TRFE_MOUSE	Serotransferrin OS=Mus musculus GN=Tf PE=1 SV=1	2114	76674	222	170	37	32	53.9	6.94	3363	1	1	1	485.275	968.536	2	968.533	0.0027	0	31.92	0.03	K	GYYAVAVVK	A			Cmpd 382, AutoMSn(485.2752), 18.6 min
2	TRFE_MOUSE	Serotransferrin OS=Mus musculus GN=Tf PE=1 SV=1	2114	76674	222	170	37	32	53.9	6.94	3364	1	1	1	485.276	968.537	2	968.533	0.0034	0	33.76	0.019	K	GYYAVAVVK	A			Cmpd 383, AutoMSn(485.2755), 18.6 min
2	TRFE_MOUSE	Serotransferrin OS=Mus musculus GN=Tf PE=1 SV=1	2114	76674	222	170	37	32	53.9	6.94	3365	1	1	1	485.276	968.537	2	968.533	0.0034	0	24.5	0.16	K	GYYAVAVVK	A			Cmpd 389, AutoMSn(485.2755), 18.7 min
2	TRFE_MOUSE	Serotransferrin OS=Mus musculus GN=Tf PE=1 SV=1	2114	76674	222	170	37	32	53.9	6.94	3366	1	1	1	485.276	968.537	2	968.533	0.0036	0	31.61	0.032	K	GYYAVAVVK	A			Cmpd 385, AutoMSn(485.2756), 18.7 min
2	TRFE_MOUSE	Serotransferrin OS=Mus musculus GN=Tf PE=1 SV=1	2114	76674	222	170	37	32	53.9	6.94	3367	1	1	1	485.277	968.539	2	968.533	0.0059	0	31.79	0.03	K	GYYAVAVVK	A			Cmpd 388, AutoMSn(485.2768), 18.7 min
2	TRFE_MOUSE	Serotransferrin OS=Mus musculus GN=Tf PE=1 SV=1	2114	76674	222	170	37	32	53.9	6.94	3368	1	1	1	485.277	968.54	2	968.533	0.0069	0	30.49	0.041	K	GYYAVAVVK	A			Cmpd 385, AutoMSn(485.2773), 18.6 min
2	TRFE_MOUSE	Serotransferrin OS=Mus musculus GN=Tf PE=1 SV=1	2114	76674	222	170	37	32	53.9	6.94	3378	1	1	1	486.257	970.5	2	970.497	0.0024	0	53.81	0.00021	K	LPEGTTPEK	Y			Cmpd 159, AutoMSn(486.2570), 13.5 min
2	TRFE_MOUSE	Serotransferrin OS=Mus musculus GN=Tf PE=1 SV=1	2114	76674	222	170	37	32	53.9	6.94	3546	1	1	1	983.447	982.44	1	982.443	-0.003	0	18.62	0.6	K	TSYPDCIK	A	Carbamidomethyl (C)	0.00000100.0	Cmpd 246, AutoMSn(983.4472), 15.5 min
2	TRFE_MOUSE	Serotransferrin OS=Mus musculus GN=Tf PE=1 SV=1	2114	76674	222	170	37	32	53.9	6.94	3547	1	1	1	983.448	982.441	1	982.443	-0.0024	0	23.09	0.22	K	TSYPDCIK	A	Carbamidomethyl (C)	0.00000100.0	Cmpd 242, AutoMSn(983.4479), 15.4 min
2	TRFE_MOUSE	Serotransferrin OS=Mus musculus GN=Tf PE=1 SV=1	2114	76674	222	170	37	32	53.9	6.94	3548	1	1	1	492.231	982.447	2	982.443	0.004	0	40.1	0.0042	K	TSYPDCIK	A	Carbamidomethyl (C)	0.00000100.0	Cmpd 239, AutoMSn(492.2308), 15.3 min
2	TRFE_MOUSE	Serotransferrin OS=Mus musculus GN=Tf PE=1 SV=1	2114	76674	222	170	37	32	53.9	6.94	3549	1	1	1	492.231	982.447	2	982.443	0.0043	0	40.08	0.0042	K	TSYPDCIK	A	Carbamidomethyl (C)	0.00000100.0	Cmpd 244, AutoMSn(492.2309), 15.5 min
2	TRFE_MOUSE	Serotransferrin OS=Mus musculus GN=Tf PE=1 SV=1	2114	76674	222	170	37	32	53.9	6.94	3550	1	1	1	492.231	982.448	2	982.443	0.0052	0	40.11	0.0042	K	TSYPDCIK	A	Carbamidomethyl (C)	0.00000100.0	Cmpd 238, AutoMSn(492.2314), 15.4 min
2	TRFE_MOUSE	Serotransferrin OS=Mus musculus GN=Tf PE=1 SV=1	2114	76674	222	170	37	32	53.9	6.94	3551	1	1	1	492.232	982.449	2	982.443	0.0056	0	37.24	0.0081	K	TSYPDCIK	A	Carbamidomethyl (C)	0.00000100.0	Cmpd 241, AutoMSn(492.2316), 15.4 min
2	TRFE_MOUSE	Serotransferrin OS=Mus musculus GN=Tf PE=1 SV=1	2114	76674	222	170	37	32	53.9	6.94	3552	1	1	1	492.232	982.449	2	982.443	0.0062	0	37.12	0.0084	K	TSYPDCIK	A	Carbamidomethyl (C)	0.00000100.0	Cmpd 234, AutoMSn(492.2319), 15.3 min
2	TRFE_MOUSE	Serotransferrin OS=Mus musculus GN=Tf PE=1 SV=1	2114	76674	222	170	37	32	53.9	6.94	4161	1	1	1	350.511	1048.51	3	1048.51	-0.0013	1	30.52	0.046	R	VPPRMDYR	L	Oxidation (M)	0.00002000.0	Cmpd 55, AutoMSn(350.5110), 11.3 min
2	TRFE_MOUSE	Serotransferrin OS=Mus musculus GN=Tf PE=1 SV=1	2114	76674	222	170	37	32	53.9	6.94	4162	3	1	1	350.512	1048.51	3	1048.51	0.0019	1	7.51	9.1	R	VPPRMDYR	L	Oxidation (M)	0.00002000.0	Cmpd 72, AutoMSn(350.5121), 11.6 min
2	TRFE_MOUSE	Serotransferrin OS=Mus musculus GN=Tf PE=1 SV=1	2114	76674	222	170	37	32	53.9	6.94	4163	1	1	1	525.265	1048.52	2	1048.51	0.0034	1	8.27	7.6	R	VPPRMDYR	L	Oxidation (M)	0.00002000.0	Cmpd 71, AutoMSn(525.2651), 11.6 min
2	TRFE_MOUSE	Serotransferrin OS=Mus musculus GN=Tf PE=1 SV=1	2114	76674	222	170	37	32	53.9	6.94	4164	2	1	1	350.513	1048.52	3	1048.51	0.0039	1	14.84	1.7	R	VPPRMDYR	L	Oxidation (M)	0.00002000.0	Cmpd 61, AutoMSn(350.5127), 11.4 min
2	TRFE_MOUSE	Serotransferrin OS=Mus musculus GN=Tf PE=1 SV=1	2114	76674	222	170	37	32	53.9	6.94	4165	2	1	1	350.513	1048.52	3	1048.51	0.0044	1	15.39	1.5	R	VPPRMDYR	L	Oxidation (M)	0.00002000.0	Cmpd 73, AutoMSn(350.5129), 11.6 min
2	TRFE_MOUSE	Serotransferrin OS=Mus musculus GN=Tf PE=1 SV=1	2114	76674	222	170	37	32	53.9	6.94	4166	3	1	1	525.266	1048.52	2	1048.51	0.0051	1	0.67	44	R	VPPRMDYR	L	Oxidation (M)	0.00002000.0	Cmpd 69, AutoMSn(525.2660), 11.5 min
2	TRFE_MOUSE	Serotransferrin OS=Mus musculus GN=Tf PE=1 SV=1	2114	76674	222	170	37	32	53.9	6.94	4167	2	1	1	350.513	1048.52	3	1048.51	0.0054	1	21.71	0.35	R	VPPRMDYR	L	Oxidation (M)	0.00002000.0	Cmpd 59, AutoMSn(350.5132), 11.4 min
2	TRFE_MOUSE	Serotransferrin OS=Mus musculus GN=Tf PE=1 SV=1	2114	76674	222	170	37	32	53.9	6.94	4168	2	1	1	350.513	1048.52	3	1048.51	0.0054	1	19.49	0.58	R	VPPRMDYR	L	Oxidation (M)	0.00002000.0	Cmpd 58, AutoMSn(350.5132), 11.3 min
2	TRFE_MOUSE	Serotransferrin OS=Mus musculus GN=Tf PE=1 SV=1	2114	76674	222	170	37	32	53.9	6.94	4169	1	1	1	525.266	1048.52	2	1048.51	0.0056	1	4.91	17	R	VPPRMDYR	L	Oxidation (M)	0.00002000.0	Cmpd 75, AutoMSn(525.2663), 11.6 min
2	TRFE_MOUSE	Serotransferrin OS=Mus musculus GN=Tf PE=1 SV=1	2114	76674	222	170	37	32	53.9	6.94	4226	2	1	1	352.19	1053.55	3	1053.52	0.0319	1	0.69	38	K	KTSYPDCIK	A			Cmpd 66, AutoMSn(352.1900), 11.4 min
2	TRFE_MOUSE	Serotransferrin OS=Mus musculus GN=Tf PE=1 SV=1	2114	76674	222	170	37	32	53.9	6.94	4241	1	1	1	352.191	1053.55	3	1053.52	0.0344	1	4.43	16	K	KTSYPDCIK	A			Cmpd 67, AutoMSn(352.1909), 11.5 min
2	TRFE_MOUSE	Serotransferrin OS=Mus musculus GN=Tf PE=1 SV=1	2114	76674	222	170	37	32	53.9	6.94	4408	1	1	1	539.325	1076.64	2	1076.65	-0.01	1	53.57	0.00024	R	IPSHAVVARK	N			Cmpd 77, AutoMSn(539.3250), 11.7 min
2	TRFE_MOUSE	Serotransferrin OS=Mus musculus GN=Tf PE=1 SV=1	2114	76674	222	170	37	32	53.9	6.94	4409	1	1	1	539.327	1076.64	2	1076.65	-0.0066	1	56	0.00014	R	IPSHAVVARK	N			Cmpd 72, AutoMSn(539.3267), 11.6 min
2	TRFE_MOUSE	Serotransferrin OS=Mus musculus GN=Tf PE=1 SV=1	2114	76674	222	170	37	32	53.9	6.94	4410	1	1	1	539.329	1076.64	2	1076.65	-0.0029	1	44.55	0.0019	R	IPSHAVVARK	N			Cmpd 83, AutoMSn(539.3286), 11.8 min
2	TRFE_MOUSE	Serotransferrin OS=Mus musculus GN=Tf PE=1 SV=1	2114	76674	222	170	37	32	53.9	6.94	4411	1	1	1	539.329	1076.64	2	1076.65	-0.0018	1	47.95	0.00088	R	IPSHAVVARK	N			Cmpd 80, AutoMSn(539.3291), 11.8 min
2	TRFE_MOUSE	Serotransferrin OS=Mus musculus GN=Tf PE=1 SV=1	2114	76674	222	170	37	32	53.9	6.94	4412	1	1	1	539.331	1076.65	2	1076.65	0.0015	1	38.84	0.0072	R	IPSHAVVARK	N			Cmpd 74, AutoMSn(539.3307), 11.7 min
2	TRFE_MOUSE	Serotransferrin OS=Mus musculus GN=Tf PE=1 SV=1	2114	76674	222	170	37	32	53.9	6.94	4413	1	1	1	359.89	1076.65	3	1076.65	0.0036	1	53.94	0.00022	R	IPSHAVVARK	N			Cmpd 79, AutoMSn(359.8903), 11.8 min
2	TRFE_MOUSE	Serotransferrin OS=Mus musculus GN=Tf PE=1 SV=1	2114	76674	222	170	37	32	53.9	6.94	4414	1	1	1	359.891	1076.65	3	1076.65	0.0045	1	57.23	0.00011	R	IPSHAVVARK	N			Cmpd 82, AutoMSn(359.8906), 11.8 min
2	TRFE_MOUSE	Serotransferrin OS=Mus musculus GN=Tf PE=1 SV=1	2114	76674	222	170	37	32	53.9	6.94	4415	1	1	1	359.891	1076.65	3	1076.65	0.0056	1	57.59	9.7e-05	R	IPSHAVVARK	N			Cmpd 76, AutoMSn(359.8910), 11.7 min
2	TRFE_MOUSE	Serotransferrin OS=Mus musculus GN=Tf PE=1 SV=1	2114	76674	222	170	37	32	53.9	6.94	4416	1	1	1	359.892	1076.65	3	1076.65	0.008	1	40.71	0.0047	R	IPSHAVVARK	N			Cmpd 70, AutoMSn(359.8918), 11.6 min
2	TRFE_MOUSE	Serotransferrin OS=Mus musculus GN=Tf PE=1 SV=1	2114	76674	222	170	37	32	53.9	6.94	4417	1	1	1	359.892	1076.65	3	1076.65	0.0087	1	67.3	1e-05	R	IPSHAVVARK	N			Cmpd 67, AutoMSn(359.8920), 11.5 min
2	TRFE_MOUSE	Serotransferrin OS=Mus musculus GN=Tf PE=1 SV=1	2114	76674	222	170	37	32	53.9	6.94	4425	2	1	1	540.755	1079.49	2	1079.6	-0.1025	1	7.69	8.4	K	STTKDLLFR	D			Cmpd 208, AutoMSn(540.7548), 17.8 min
2	TRFE_MOUSE	Serotransferrin OS=Mus musculus GN=Tf PE=1 SV=1	2114	76674	222	170	37	32	53.9	6.94	4426	4	1	1	540.755	1079.5	2	1079.6	-0.1023	1	0.03	49	K	STTKDLLFR	D			Cmpd 211, AutoMSn(540.7549), 17.9 min
2	TRFE_MOUSE	Serotransferrin OS=Mus musculus GN=Tf PE=1 SV=1	2114	76674	222	170	37	32	53.9	6.94	4595	1	1	1	367.534	1099.58	3	1099.58	0.0042	1	50.38	0.00047	K	VAQEHFGKGK	S			Cmpd 7, AutoMSn(367.5345), 10.2 min
2	TRFE_MOUSE	Serotransferrin OS=Mus musculus GN=Tf PE=1 SV=1	2114	76674	222	170	37	32	53.9	6.94	4596	1	1	1	550.798	1099.58	2	1099.58	0.0047	1	27.03	0.1	K	VAQEHFGKGK	S			Cmpd 9, AutoMSn(550.7984), 10.2 min
2	TRFE_MOUSE	Serotransferrin OS=Mus musculus GN=Tf PE=1 SV=1	2114	76674	222	170	37	32	53.9	6.94	4863	1	1	1	561.794	1121.57	2	1121.57	0.001	1	32.81	0.025	K	DLLFRDDTK	C			Cmpd 396, AutoMSn(561.7936), 18.8 min
2	TRFE_MOUSE	Serotransferrin OS=Mus musculus GN=Tf PE=1 SV=1	2114	76674	222	170	37	32	53.9	6.94	4864	1	1	1	561.794	1121.57	2	1121.57	0.0017	1	32.35	0.028	K	DLLFRDDTK	C			Cmpd 399, AutoMSn(561.7939), 18.9 min
2	TRFE_MOUSE	Serotransferrin OS=Mus musculus GN=Tf PE=1 SV=1	2114	76674	222	170	37	32	53.9	6.94	5240	1	1	1	391.196	1170.57	3	1170.56	0.0068	0	56.78	0.0001	K	WCALSHLER	T	Carbamidomethyl (C)	0.010000000.0	Cmpd 340, AutoMSn(391.1964), 17.6 min
2	TRFE_MOUSE	Serotransferrin OS=Mus musculus GN=Tf PE=1 SV=1	2114	76674	222	170	37	32	53.9	6.94	5241	1	1	1	391.197	1170.57	3	1170.56	0.0087	0	56.48	0.00011	K	WCALSHLER	T	Carbamidomethyl (C)	0.010000000.0	Cmpd 338, AutoMSn(391.1970), 17.5 min
2	TRFE_MOUSE	Serotransferrin OS=Mus musculus GN=Tf PE=1 SV=1	2114	76674	222	170	37	32	53.9	6.94	5429	4	1	1	403.857	1208.55	3	1208.54	0.0072	1	3.97	19	K	CISFRDHMK	T	Carbamidomethyl (C); Oxidation (M)	0.100000020.0	Cmpd 111, AutoMSn(403.8574), 12.5 min
2	TRFE_MOUSE	Serotransferrin OS=Mus musculus GN=Tf PE=1 SV=1	2114	76674	222	170	37	32	53.9	6.94	5747	1	1	1	628.318	1254.62	2	1254.62	0.0029	1	55.19	0.00014	R	LLEACTFHKH	-	Carbamidomethyl (C)	0.0000100000.0	Cmpd 197, AutoMSn(628.3177), 14.4 min
2	TRFE_MOUSE	Serotransferrin OS=Mus musculus GN=Tf PE=1 SV=1	2114	76674	222	170	37	32	53.9	6.94	5748	1	1	1	628.318	1254.62	2	1254.62	0.0035	1	63.05	2.3e-05	R	LLEACTFHKH	-	Carbamidomethyl (C)	0.0000100000.0	Cmpd 199, AutoMSn(628.3180), 14.5 min
2	TRFE_MOUSE	Serotransferrin OS=Mus musculus GN=Tf PE=1 SV=1	2114	76674	222	170	37	32	53.9	6.94	5749	1	1	1	628.318	1254.62	2	1254.62	0.0038	1	36.83	0.0095	R	LLEACTFHKH	-	Carbamidomethyl (C)	0.0000100000.0	Cmpd 192, AutoMSn(628.3181), 14.3 min
2	TRFE_MOUSE	Serotransferrin OS=Mus musculus GN=Tf PE=1 SV=1	2114	76674	222	170	37	32	53.9	6.94	5750	1	1	1	628.318	1254.62	2	1254.62	0.004	1	68.06	7.1e-06	R	LLEACTFHKH	-	Carbamidomethyl (C)	0.0000100000.0	Cmpd 194, AutoMSn(628.3182), 14.3 min
2	TRFE_MOUSE	Serotransferrin OS=Mus musculus GN=Tf PE=1 SV=1	2114	76674	222	170	37	32	53.9	6.94	5751	1	1	1	419.215	1254.62	3	1254.62	0.005	1	30.85	0.037	R	LLEACTFHKH	-	Carbamidomethyl (C)	0.0000100000.0	Cmpd 197, AutoMSn(419.2149), 14.4 min
2	TRFE_MOUSE	Serotransferrin OS=Mus musculus GN=Tf PE=1 SV=1	2114	76674	222	170	37	32	53.9	6.94	5752	1	1	1	419.215	1254.62	3	1254.62	0.0057	1	66.34	1.1e-05	R	LLEACTFHKH	-	Carbamidomethyl (C)	0.0000100000.0	Cmpd 148, AutoMSn(419.2151), 14.4 min
2	TRFE_MOUSE	Serotransferrin OS=Mus musculus GN=Tf PE=1 SV=1	2114	76674	222	170	37	32	53.9	6.94	5753	1	1	1	628.319	1254.62	2	1254.62	0.0061	1	41.02	0.0036	R	LLEACTFHKH	-	Carbamidomethyl (C)	0.0000100000.0	Cmpd 195, AutoMSn(628.3193), 14.4 min
2	TRFE_MOUSE	Serotransferrin OS=Mus musculus GN=Tf PE=1 SV=1	2114	76674	222	170	37	32	53.9	6.94	5754	1	1	1	419.216	1254.62	3	1254.62	0.0067	1	30.9	0.037	R	LLEACTFHKH	-	Carbamidomethyl (C)	0.0000100000.0	Cmpd 190, AutoMSn(419.2155), 14.3 min
2	TRFE_MOUSE	Serotransferrin OS=Mus musculus GN=Tf PE=1 SV=1	2114	76674	222	170	37	32	53.9	6.94	5755	1	1	1	419.216	1254.63	3	1254.62	0.0073	1	44.79	0.0015	R	LLEACTFHKH	-	Carbamidomethyl (C)	0.0000100000.0	Cmpd 193, AutoMSn(419.2157), 14.4 min
2	TRFE_MOUSE	Serotransferrin OS=Mus musculus GN=Tf PE=1 SV=1	2114	76674	222	170	37	32	53.9	6.94	5756	1	1	1	419.216	1254.63	3	1254.62	0.0074	1	28.64	0.062	R	LLEACTFHKH	-	Carbamidomethyl (C)	0.0000100000.0	Cmpd 191, AutoMSn(419.2157), 14.3 min
2	TRFE_MOUSE	Serotransferrin OS=Mus musculus GN=Tf PE=1 SV=1	2114	76674	222	170	37	32	53.9	6.94	5757	1	1	1	419.216	1254.63	3	1254.62	0.0092	1	48.69	0.00062	R	LLEACTFHKH	-	Carbamidomethyl (C)	0.0000100000.0	Cmpd 196, AutoMSn(419.2163), 14.4 min
2	TRFE_MOUSE	Serotransferrin OS=Mus musculus GN=Tf PE=1 SV=1	2114	76674	222	170	37	32	53.9	6.94	5758	1	1	1	419.216	1254.63	3	1254.62	0.0098	1	30.05	0.045	R	LLEACTFHKH	-	Carbamidomethyl (C)	0.0000100000.0	Cmpd 193, AutoMSn(419.2165), 14.3 min
2	TRFE_MOUSE	Serotransferrin OS=Mus musculus GN=Tf PE=1 SV=1	2114	76674	222	170	37	32	53.9	6.94	5759	1	1	1	419.217	1254.63	3	1254.62	0.0102	1	25.86	0.12	R	LLEACTFHKH	-	Carbamidomethyl (C)	0.0000100000.0	Cmpd 188, AutoMSn(419.2166), 14.3 min
2	TRFE_MOUSE	Serotransferrin OS=Mus musculus GN=Tf PE=1 SV=1	2114	76674	222	170	37	32	53.9	6.94	6387	1	1	1	1349.66	1348.66	1	1348.66	-0.007	0	31.45	0.032	K	ASDTSITWNNLK	G			Cmpd 450, AutoMSn(1349.6625), 20.0 min
2	TRFE_MOUSE	Serotransferrin OS=Mus musculus GN=Tf PE=1 SV=1	2114	76674	222	170	37	32	53.9	6.94	6388	1	1	1	675.34	1348.66	2	1348.66	0.0021	0	61.19	3.4e-05	K	ASDTSITWNNLK	G			Cmpd 446, AutoMSn(675.3395), 20.0 min
2	TRFE_MOUSE	Serotransferrin OS=Mus musculus GN=Tf PE=1 SV=1	2114	76674	222	170	37	32	53.9	6.94	6389	1	1	1	675.34	1348.67	2	1348.66	0.0037	0	63.13	2.2e-05	K	ASDTSITWNNLK	G			Cmpd 448, AutoMSn(675.3403), 20.0 min
2	TRFE_MOUSE	Serotransferrin OS=Mus musculus GN=Tf PE=1 SV=1	2114	76674	222	170	37	32	53.9	6.94	6390	1	1	1	675.341	1348.67	2	1348.66	0.0051	0	56.99	9e-05	K	ASDTSITWNNLK	G			Cmpd 449, AutoMSn(675.3410), 20.1 min
2	TRFE_MOUSE	Serotransferrin OS=Mus musculus GN=Tf PE=1 SV=1	2114	76674	222	170	37	32	53.9	6.94	6391	1	1	1	675.341	1348.67	2	1348.66	0.0055	0	60.36	4.2e-05	K	ASDTSITWNNLK	G			Cmpd 447, AutoMSn(675.3412), 20.0 min
2	TRFE_MOUSE	Serotransferrin OS=Mus musculus GN=Tf PE=1 SV=1	2114	76674	222	170	37	32	53.9	6.94	6392	1	1	1	675.341	1348.67	2	1348.66	0.006	0	46.63	0.00098	K	ASDTSITWNNLK	G			Cmpd 451, AutoMSn(675.3414), 20.1 min
2	TRFE_MOUSE	Serotransferrin OS=Mus musculus GN=Tf PE=1 SV=1	2114	76674	222	170	37	32	53.9	6.94	6393	1	1	1	675.342	1348.67	2	1348.66	0.0065	0	70.75	3.8e-06	K	ASDTSITWNNLK	G			Cmpd 451, AutoMSn(675.3417), 20.1 min
2	TRFE_MOUSE	Serotransferrin OS=Mus musculus GN=Tf PE=1 SV=1	2114	76674	222	170	37	32	53.9	6.94	6466	1	1	1	680.803	1359.59	2	1359.59	0.0029	0	61.37	3.4e-05	K	WCAVSEHENTK	C	Carbamidomethyl (C)	0.01000000000.0	Cmpd 152, AutoMSn(680.8026), 13.4 min
2	TRFE_MOUSE	Serotransferrin OS=Mus musculus GN=Tf PE=1 SV=1	2114	76674	222	170	37	32	53.9	6.94	6467	1	1	1	680.804	1359.59	2	1359.59	0.0066	0	48.68	0.00062	K	WCAVSEHENTK	C	Carbamidomethyl (C)	0.01000000000.0	Cmpd 147, AutoMSn(680.8044), 13.3 min
2	TRFE_MOUSE	Serotransferrin OS=Mus musculus GN=Tf PE=1 SV=1	2114	76674	222	170	37	32	53.9	6.94	6468	1	1	1	454.206	1359.6	3	1359.59	0.0081	0	28.86	0.06	K	WCAVSEHENTK	C	Carbamidomethyl (C)	0.01000000000.0	Cmpd 148, AutoMSn(454.2059), 13.4 min
2	TRFE_MOUSE	Serotransferrin OS=Mus musculus GN=Tf PE=1 SV=1	2114	76674	222	170	37	32	53.9	6.94	6469	1	1	1	454.206	1359.6	3	1359.59	0.0089	0	28.89	0.059	K	WCAVSEHENTK	C	Carbamidomethyl (C)	0.01000000000.0	Cmpd 152, AutoMSn(454.2062), 13.4 min
2	TRFE_MOUSE	Serotransferrin OS=Mus musculus GN=Tf PE=1 SV=1	2114	76674	222	170	37	32	53.9	6.94	6470	1	1	1	454.206	1359.6	3	1359.59	0.0089	0	47.4	0.00084	K	WCAVSEHENTK	C	Carbamidomethyl (C)	0.01000000000.0	Cmpd 151, AutoMSn(454.2062), 13.4 min
2	TRFE_MOUSE	Serotransferrin OS=Mus musculus GN=Tf PE=1 SV=1	2114	76674	222	170	37	32	53.9	6.94	6471	1	1	1	454.206	1359.6	3	1359.59	0.0095	0	34.75	0.015	K	WCAVSEHENTK	C	Carbamidomethyl (C)	0.01000000000.0	Cmpd 156, AutoMSn(454.2064), 13.5 min
2	TRFE_MOUSE	Serotransferrin OS=Mus musculus GN=Tf PE=1 SV=1	2114	76674	222	170	37	32	53.9	6.94	6472	1	1	1	454.207	1359.6	3	1359.59	0.01	0	34.64	0.016	K	WCAVSEHENTK	C	Carbamidomethyl (C)	0.01000000000.0	Cmpd 145, AutoMSn(454.2065), 13.3 min
2	TRFE_MOUSE	Serotransferrin OS=Mus musculus GN=Tf PE=1 SV=1	2114	76674	222	170	37	32	53.9	6.94	6473	1	1	1	454.208	1359.6	3	1359.59	0.0143	0	16.75	0.97	K	WCAVSEHENTK	C	Carbamidomethyl (C)	0.01000000000.0	Cmpd 107, AutoMSn(454.2080), 13.5 min
2	TRFE_MOUSE	Serotransferrin OS=Mus musculus GN=Tf PE=1 SV=1	2114	76674	222	170	37	32	53.9	6.94	6509	1	1	1	455.582	1363.72	3	1363.72	0.0059	1	60.76	4e-05	R	CLVEKGDVAFVK	H	Carbamidomethyl (C)	0.100000000000.0	Cmpd 368, AutoMSn(455.5816), 18.2 min
2	TRFE_MOUSE	Serotransferrin OS=Mus musculus GN=Tf PE=1 SV=1	2114	76674	222	170	37	32	53.9	6.94	6516	1	1	1	455.901	1364.68	3	1364.68	0.0059	1	59.63	5.1e-05	K	CLKDGGGDVAFVK	H	Carbamidomethyl (C)	0.1000000000000.0	Cmpd 299, AutoMSn(455.9012), 16.7 min
2	TRFE_MOUSE	Serotransferrin OS=Mus musculus GN=Tf PE=1 SV=1	2114	76674	222	170	37	32	53.9	6.94	6517	1	1	1	455.902	1364.68	3	1364.68	0.007	1	76.38	1.1e-06	K	CLKDGGGDVAFVK	H	Carbamidomethyl (C)	0.1000000000000.0	Cmpd 302, AutoMSn(455.9016), 16.7 min
2	TRFE_MOUSE	Serotransferrin OS=Mus musculus GN=Tf PE=1 SV=1	2114	76674	222	170	37	32	53.9	6.94	6947	1	1	1	710.39	1418.77	2	1418.77	-0.0009	0	58.93	5.6e-05	R	LYLGHNYVTAIR	N			Cmpd 419, AutoMSn(710.3903), 19.4 min
2	TRFE_MOUSE	Serotransferrin OS=Mus musculus GN=Tf PE=1 SV=1	2114	76674	222	170	37	32	53.9	6.94	6948	1	1	1	710.391	1418.77	2	1418.77	0.0011	0	53.47	0.0002	R	LYLGHNYVTAIR	N			Cmpd 424, AutoMSn(710.3913), 19.5 min
2	TRFE_MOUSE	Serotransferrin OS=Mus musculus GN=Tf PE=1 SV=1	2114	76674	222	170	37	32	53.9	6.94	6949	1	1	1	710.391	1418.77	2	1418.77	0.0014	0	56.28	0.0001	R	LYLGHNYVTAIR	N			Cmpd 422, AutoMSn(710.3915), 19.4 min
2	TRFE_MOUSE	Serotransferrin OS=Mus musculus GN=Tf PE=1 SV=1	2114	76674	222	170	37	32	53.9	6.94	6950	1	1	1	473.932	1418.77	3	1418.77	0.0062	0	92.65	2.4e-08	R	LYLGHNYVTAIR	N			Cmpd 416, AutoMSn(473.9317), 19.3 min
2	TRFE_MOUSE	Serotransferrin OS=Mus musculus GN=Tf PE=1 SV=1	2114	76674	222	170	37	32	53.9	6.94	6951	1	1	1	473.932	1418.77	3	1418.77	0.0063	0	73.08	2.1e-06	R	LYLGHNYVTAIR	N			Cmpd 418, AutoMSn(473.9317), 19.4 min
2	TRFE_MOUSE	Serotransferrin OS=Mus musculus GN=Tf PE=1 SV=1	2114	76674	222	170	37	32	53.9	6.94	6952	1	1	1	473.932	1418.78	3	1418.77	0.008	0	90.56	3.8e-08	R	LYLGHNYVTAIR	N			Cmpd 416, AutoMSn(473.9323), 19.3 min
2	TRFE_MOUSE	Serotransferrin OS=Mus musculus GN=Tf PE=1 SV=1	2114	76674	222	170	37	32	53.9	6.94	6953	1	1	1	473.933	1418.78	3	1418.77	0.009	0	86.49	9.8e-08	R	LYLGHNYVTAIR	N			Cmpd 418, AutoMSn(473.9326), 19.4 min
2	TRFE_MOUSE	Serotransferrin OS=Mus musculus GN=Tf PE=1 SV=1	2114	76674	222	170	37	32	53.9	6.94	6954	1	1	1	473.934	1418.78	3	1418.77	0.0122	0	86.47	9.8e-08	R	LYLGHNYVTAIR	N			Cmpd 421, AutoMSn(473.9337), 19.4 min
2	TRFE_MOUSE	Serotransferrin OS=Mus musculus GN=Tf PE=1 SV=1	2114	76674	222	170	37	32	53.9	6.94	7266	1	1	1	727.388	1452.76	2	1452.76	0.0001	1	77.9	6.7e-07	K	SKDFQLFSSPLGK	D			Cmpd 528, AutoMSn(727.3880), 21.8 min
2	TRFE_MOUSE	Serotransferrin OS=Mus musculus GN=Tf PE=1 SV=1	2114	76674	222	170	37	32	53.9	6.94	7267	1	1	1	727.389	1452.76	2	1452.76	0.0011	1	64.86	1.3e-05	K	SKDFQLFSSPLGK	D			Cmpd 530, AutoMSn(727.3885), 21.8 min
2	TRFE_MOUSE	Serotransferrin OS=Mus musculus GN=Tf PE=1 SV=1	2114	76674	222	170	37	32	53.9	6.94	7268	1	1	1	485.263	1452.77	3	1452.76	0.007	1	46.67	0.00089	K	SKDFQLFSSPLGK	D			Cmpd 527, AutoMSn(485.2634), 21.8 min
2	TRFE_MOUSE	Serotransferrin OS=Mus musculus GN=Tf PE=1 SV=1	2114	76674	222	170	37	32	53.9	6.94	7269	1	1	1	485.264	1452.77	3	1452.76	0.0075	1	20.2	0.39	K	SKDFQLFSSPLGK	D			Cmpd 527, AutoMSn(485.2635), 21.8 min
2	TRFE_MOUSE	Serotransferrin OS=Mus musculus GN=Tf PE=1 SV=1	2114	76674	222	170	37	32	53.9	6.94	7270	1	1	1	485.264	1452.77	3	1452.76	0.0094	1	36.57	0.0091	K	SKDFQLFSSPLGK	D			Cmpd 529, AutoMSn(485.2642), 21.8 min
2	TRFE_MOUSE	Serotransferrin OS=Mus musculus GN=Tf PE=1 SV=1	2114	76674	222	170	37	32	53.9	6.94	7511	1	1	1	739.387	1476.76	2	1476.76	0.0023	1	24.66	0.16	K	GTDFQLNQLEGKK	S			Cmpd 371, AutoMSn(739.3871), 18.3 min
2	TRFE_MOUSE	Serotransferrin OS=Mus musculus GN=Tf PE=1 SV=1	2114	76674	222	170	37	32	53.9	6.94	7512	1	1	1	739.387	1476.76	2	1476.76	0.0028	1	19.86	0.48	K	GTDFQLNQLEGKK	S			Cmpd 369, AutoMSn(739.3873), 18.3 min
2	TRFE_MOUSE	Serotransferrin OS=Mus musculus GN=Tf PE=1 SV=1	2114	76674	222	170	37	32	53.9	6.94	7513	2	1	1	739.388	1476.76	2	1476.76	0.0031	1	15.28	1.4	K	GTDFQLNQLEGKK	S			Cmpd 372, AutoMSn(739.3875), 18.3 min
2	TRFE_MOUSE	Serotransferrin OS=Mus musculus GN=Tf PE=1 SV=1	2114	76674	222	170	37	32	53.9	6.94	7514	1	1	1	493.262	1476.77	3	1476.76	0.0079	1	23.37	0.21	K	GTDFQLNQLEGKK	S			Cmpd 371, AutoMSn(493.2623), 18.3 min
2	TRFE_MOUSE	Serotransferrin OS=Mus musculus GN=Tf PE=1 SV=1	2114	76674	222	170	37	32	53.9	6.94	7515	1	1	1	493.262	1476.77	3	1476.76	0.0079	1	37.09	0.0091	K	GTDFQLNQLEGKK	S			Cmpd 367, AutoMSn(493.2623), 18.3 min
2	TRFE_MOUSE	Serotransferrin OS=Mus musculus GN=Tf PE=1 SV=1	2114	76674	222	170	37	32	53.9	6.94	7516	1	1	1	493.262	1476.77	3	1476.76	0.0082	1	28.37	0.068	K	GTDFQLNQLEGKK	S			Cmpd 366, AutoMSn(493.2624), 18.2 min
2	TRFE_MOUSE	Serotransferrin OS=Mus musculus GN=Tf PE=1 SV=1	2114	76674	222	170	37	32	53.9	6.94	7517	1	1	1	493.263	1476.77	3	1476.76	0.0094	1	46.49	0.001	K	GTDFQLNQLEGKK	S			Cmpd 370, AutoMSn(493.2628), 18.3 min
2	TRFE_MOUSE	Serotransferrin OS=Mus musculus GN=Tf PE=1 SV=1	2114	76674	222	170	37	32	53.9	6.94	7518	1	1	1	493.263	1476.77	3	1476.76	0.0099	1	36.61	0.01	K	GTDFQLNQLEGKK	S			Cmpd 374, AutoMSn(493.2630), 18.4 min
2	TRFE_MOUSE	Serotransferrin OS=Mus musculus GN=Tf PE=1 SV=1	2114	76674	222	170	37	32	53.9	6.94	7686	1	1	1	747.919	1493.82	2	1493.82	0.0003	1	51.07	0.00033	K	DLLFKDSAFGLLR	V			Cmpd 752, AutoMSn(747.9195), 26.8 min
2	TRFE_MOUSE	Serotransferrin OS=Mus musculus GN=Tf PE=1 SV=1	2114	76674	222	170	37	32	53.9	6.94	7687	1	1	1	747.921	1493.83	2	1493.82	0.0029	1	58.95	5.5e-05	K	DLLFKDSAFGLLR	V			Cmpd 762, AutoMSn(747.9208), 27.0 min
2	TRFE_MOUSE	Serotransferrin OS=Mus musculus GN=Tf PE=1 SV=1	2114	76674	222	170	37	32	53.9	6.94	7688	1	1	1	498.951	1493.83	3	1493.82	0.0078	1	79.61	4.7e-07	K	DLLFKDSAFGLLR	V			Cmpd 751, AutoMSn(498.9513), 26.8 min
2	TRFE_MOUSE	Serotransferrin OS=Mus musculus GN=Tf PE=1 SV=1	2114	76674	222	170	37	32	53.9	6.94	7689	1	1	1	498.952	1493.83	3	1493.82	0.0092	1	88.06	6.8e-08	K	DLLFKDSAFGLLR	V			Cmpd 756, AutoMSn(498.9518), 26.9 min
2	TRFE_MOUSE	Serotransferrin OS=Mus musculus GN=Tf PE=1 SV=1	2114	76674	222	170	37	32	53.9	6.94	7690	1	1	1	498.952	1493.83	3	1493.82	0.0101	1	78.58	6e-07	K	DLLFKDSAFGLLR	V			Cmpd 759, AutoMSn(498.9521), 27.0 min
2	TRFE_MOUSE	Serotransferrin OS=Mus musculus GN=Tf PE=1 SV=1	2114	76674	222	170	37	32	53.9	6.94	8249	1	1	1	780.663	1559.31	2	1559.85	-0.5411	0	38.05	0.013	R	SAGWVIPIGLLFCK	L	Carbamidomethyl (C)	0.00000000000010.0	Cmpd 959, AutoMSn(780.6634), 31.5 min
2	TRFE_MOUSE	Serotransferrin OS=Mus musculus GN=Tf PE=1 SV=1	2114	76674	222	170	37	32	53.9	6.94	8250	1	1	1	780.683	1559.35	2	1559.85	-0.5024	0	46.96	0.0017	R	SAGWVIPIGLLFCK	L	Carbamidomethyl (C)	0.00000000000010.0	Cmpd 903, AutoMSn(780.6828), 31.4 min
2	TRFE_MOUSE	Serotransferrin OS=Mus musculus GN=Tf PE=1 SV=1	2114	76674	222	170	37	32	53.9	6.94	8251	1	1	1	780.735	1559.45	2	1559.85	-0.3984	0	33.14	0.041	R	SAGWVIPIGLLFCK	L	Carbamidomethyl (C)	0.00000000000010.0	Cmpd 948, AutoMSn(780.7348), 31.4 min
2	TRFE_MOUSE	Serotransferrin OS=Mus musculus GN=Tf PE=1 SV=1	2114	76674	222	170	37	32	53.9	6.94	8270	1	1	1	780.929	1559.84	2	1559.85	-0.0107	0	27.71	0.08	R	SAGWVIPIGLLFCK	L	Carbamidomethyl (C)	0.00000000000010.0	Cmpd 921, AutoMSn(780.9286), 31.5 min
2	TRFE_MOUSE	Serotransferrin OS=Mus musculus GN=Tf PE=1 SV=1	2114	76674	222	170	37	32	53.9	6.94	8272	1	1	1	780.93	1559.84	2	1559.85	-0.0088	0	23.68	0.2	R	SAGWVIPIGLLFCK	L	Carbamidomethyl (C)	0.00000000000010.0	Cmpd 902, AutoMSn(780.9296), 31.4 min
2	TRFE_MOUSE	Serotransferrin OS=Mus musculus GN=Tf PE=1 SV=1	2114	76674	222	170	37	32	53.9	6.94	8273	1	1	1	1560.85	1559.85	1	1559.85	-0.0083	0	19.18	0.57	R	SAGWVIPIGLLFCK	L	Carbamidomethyl (C)	0.00000000000010.0	Cmpd 958, AutoMSn(1560.8524), 31.4 min
2	TRFE_MOUSE	Serotransferrin OS=Mus musculus GN=Tf PE=1 SV=1	2114	76674	222	170	37	32	53.9	6.94	8274	1	1	1	780.93	1559.85	2	1559.85	-0.0079	0	18.03	0.74	R	SAGWVIPIGLLFCK	L	Carbamidomethyl (C)	0.00000000000010.0	Cmpd 950, AutoMSn(780.9301), 31.2 min
2	TRFE_MOUSE	Serotransferrin OS=Mus musculus GN=Tf PE=1 SV=1	2114	76674	222	170	37	32	53.9	6.94	8275	1	1	1	1560.85	1559.85	1	1559.85	-0.0075	0	14.98	1.5	R	SAGWVIPIGLLFCK	L	Carbamidomethyl (C)	0.00000000000010.0	Cmpd 957, AutoMSn(1560.8532), 31.4 min
2	TRFE_MOUSE	Serotransferrin OS=Mus musculus GN=Tf PE=1 SV=1	2114	76674	222	170	37	32	53.9	6.94	8276	1	1	1	1560.86	1559.85	1	1559.85	-0.0057	0	19.22	0.57	R	SAGWVIPIGLLFCK	L	Carbamidomethyl (C)	0.00000000000010.0	Cmpd 961, AutoMSn(1560.8550), 31.5 min
2	TRFE_MOUSE	Serotransferrin OS=Mus musculus GN=Tf PE=1 SV=1	2114	76674	222	170	37	32	53.9	6.94	8277	2	1	1	780.932	1559.85	2	1559.85	-0.0045	0	13.66	2	R	SAGWVIPIGLLFCK	L	Carbamidomethyl (C)	0.00000000000010.0	Cmpd 880, AutoMSn(780.9317), 31.5 min
2	TRFE_MOUSE	Serotransferrin OS=Mus musculus GN=Tf PE=1 SV=1	2114	76674	222	170	37	32	53.9	6.94	8278	1	1	1	780.933	1559.85	2	1559.85	-0.0023	0	26.6	0.1	R	SAGWVIPIGLLFCK	L	Carbamidomethyl (C)	0.00000000000010.0	Cmpd 948, AutoMSn(780.9328), 31.4 min
2	TRFE_MOUSE	Serotransferrin OS=Mus musculus GN=Tf PE=1 SV=1	2114	76674	222	170	37	32	53.9	6.94	8279	1	1	1	780.933	1559.85	2	1559.85	-0.0013	0	45.43	0.0014	R	SAGWVIPIGLLFCK	L	Carbamidomethyl (C)	0.00000000000010.0	Cmpd 907, AutoMSn(780.9333), 31.5 min
2	TRFE_MOUSE	Serotransferrin OS=Mus musculus GN=Tf PE=1 SV=1	2114	76674	222	170	37	32	53.9	6.94	8280	1	1	1	780.934	1559.85	2	1559.85	-0.0008	0	49.26	0.00056	R	SAGWVIPIGLLFCK	L	Carbamidomethyl (C)	0.00000000000010.0	Cmpd 952, AutoMSn(780.9336), 31.4 min
2	TRFE_MOUSE	Serotransferrin OS=Mus musculus GN=Tf PE=1 SV=1	2114	76674	222	170	37	32	53.9	6.94	8281	1	1	1	780.934	1559.85	2	1559.85	-0.0007	0	15.36	1.4	R	SAGWVIPIGLLFCK	L	Carbamidomethyl (C)	0.00000000000010.0	Cmpd 877, AutoMSn(780.9336), 31.4 min
2	TRFE_MOUSE	Serotransferrin OS=Mus musculus GN=Tf PE=1 SV=1	2114	76674	222	170	37	32	53.9	6.94	8282	2	1	1	780.934	1559.85	2	1559.85	-0.0006	0	12.04	3	R	SAGWVIPIGLLFCK	L	Carbamidomethyl (C)	0.00000000000010.0	Cmpd 875, AutoMSn(780.9337), 31.4 min
2	TRFE_MOUSE	Serotransferrin OS=Mus musculus GN=Tf PE=1 SV=1	2114	76674	222	170	37	32	53.9	6.94	8283	1	1	1	780.934	1559.85	2	1559.85	0.001	0	26.67	0.1	R	SAGWVIPIGLLFCK	L	Carbamidomethyl (C)	0.00000000000010.0	Cmpd 900, AutoMSn(780.9345), 31.4 min
2	TRFE_MOUSE	Serotransferrin OS=Mus musculus GN=Tf PE=1 SV=1	2114	76674	222	170	37	32	53.9	6.94	8284	1	1	1	780.935	1559.85	2	1559.85	0.0012	0	62.47	2.7e-05	R	SAGWVIPIGLLFCK	L	Carbamidomethyl (C)	0.00000000000010.0	Cmpd 955, AutoMSn(780.9346), 31.5 min
2	TRFE_MOUSE	Serotransferrin OS=Mus musculus GN=Tf PE=1 SV=1	2114	76674	222	170	37	32	53.9	6.94	8285	1	1	1	780.935	1559.86	2	1559.85	0.0029	0	46.99	0.00095	R	SAGWVIPIGLLFCK	L	Carbamidomethyl (C)	0.00000000000010.0	Cmpd 952, AutoMSn(780.9354), 31.3 min
2	TRFE_MOUSE	Serotransferrin OS=Mus musculus GN=Tf PE=1 SV=1	2114	76674	222	170	37	32	53.9	6.94	8286	1	1	1	780.936	1559.86	2	1559.85	0.0032	0	22.07	0.3	R	SAGWVIPIGLLFCK	L	Carbamidomethyl (C)	0.00000000000010.0	Cmpd 777, AutoMSn(780.9356), 31.5 min
2	TRFE_MOUSE	Serotransferrin OS=Mus musculus GN=Tf PE=1 SV=1	2114	76674	222	170	37	32	53.9	6.94	8287	1	1	1	780.936	1559.86	2	1559.85	0.0034	0	66.97	9.6e-06	R	SAGWVIPIGLLFCK	L	Carbamidomethyl (C)	0.00000000000010.0	Cmpd 954, AutoMSn(780.9357), 31.5 min
2	TRFE_MOUSE	Serotransferrin OS=Mus musculus GN=Tf PE=1 SV=1	2114	76674	222	170	37	32	53.9	6.94	8288	1	1	1	780.936	1559.86	2	1559.85	0.004	0	67.02	9.5e-06	R	SAGWVIPIGLLFCK	L	Carbamidomethyl (C)	0.00000000000010.0	Cmpd 951, AutoMSn(780.9360), 31.4 min
2	TRFE_MOUSE	Serotransferrin OS=Mus musculus GN=Tf PE=1 SV=1	2114	76674	222	170	37	32	53.9	6.94	8289	1	1	1	780.936	1559.86	2	1559.85	0.0041	0	31.28	0.035	R	SAGWVIPIGLLFCK	L	Carbamidomethyl (C)	0.00000000000010.0	Cmpd 955, AutoMSn(780.9360), 31.4 min
2	TRFE_MOUSE	Serotransferrin OS=Mus musculus GN=Tf PE=1 SV=1	2114	76674	222	170	37	32	53.9	6.94	8290	1	1	1	780.938	1559.86	2	1559.85	0.0074	0	29.72	0.051	R	SAGWVIPIGLLFCK	L	Carbamidomethyl (C)	0.00000000000010.0	Cmpd 963, AutoMSn(780.9377), 31.5 min
2	TRFE_MOUSE	Serotransferrin OS=Mus musculus GN=Tf PE=1 SV=1	2114	76674	222	170	37	32	53.9	6.94	8291	1	1	1	520.961	1559.86	3	1559.85	0.008	0	66.73	1e-05	R	SAGWVIPIGLLFCK	L	Carbamidomethyl (C)	0.00000000000010.0	Cmpd 959, AutoMSn(520.9611), 31.4 min
2	TRFE_MOUSE	Serotransferrin OS=Mus musculus GN=Tf PE=1 SV=1	2114	76674	222	170	37	32	53.9	6.94	8292	1	1	1	520.961	1559.86	3	1559.85	0.0088	0	66.28	1.1e-05	R	SAGWVIPIGLLFCK	L	Carbamidomethyl (C)	0.00000000000010.0	Cmpd 956, AutoMSn(520.9614), 31.4 min
2	TRFE_MOUSE	Serotransferrin OS=Mus musculus GN=Tf PE=1 SV=1	2114	76674	222	170	37	32	53.9	6.94	8293	1	1	1	520.962	1559.87	3	1559.85	0.0118	0	66.28	1.1e-05	R	SAGWVIPIGLLFCK	L	Carbamidomethyl (C)	0.00000000000010.0	Cmpd 962, AutoMSn(520.9624), 31.5 min
2	TRFE_MOUSE	Serotransferrin OS=Mus musculus GN=Tf PE=1 SV=1	2114	76674	222	170	37	32	53.9	6.94	8294	1	1	1	520.963	1559.87	3	1559.85	0.015	0	61.28	3.6e-05	R	SAGWVIPIGLLFCK	L	Carbamidomethyl (C)	0.00000000000010.0	Cmpd 956, AutoMSn(520.9634), 31.5 min
2	TRFE_MOUSE	Serotransferrin OS=Mus musculus GN=Tf PE=1 SV=1	2114	76674	222	170	37	32	53.9	6.94	8295	1	1	1	520.968	1559.88	3	1559.85	0.0284	0	57.24	9.4e-05	R	SAGWVIPIGLLFCK	L	Carbamidomethyl (C)	0.00000000000010.0	Cmpd 953, AutoMSn(520.9679), 31.4 min
2	TRFE_MOUSE	Serotransferrin OS=Mus musculus GN=Tf PE=1 SV=1	2114	76674	222	170	37	32	53.9	6.94	8938	1	1	1	828.388	1654.76	2	1654.76	0.001	0	44.66	0.0015	R	TAGWNIPMGMLYNR	I	2 Oxidation (M)	0.00000002020000.0	Cmpd 529, AutoMSn(828.3875), 21.9 min
2	TRFE_MOUSE	Serotransferrin OS=Mus musculus GN=Tf PE=1 SV=1	2114	76674	222	170	37	32	53.9	6.94	8939	1	1	1	828.388	1654.76	2	1654.76	0.001	0	29.13	0.052	R	TAGWNIPMGMLYNR	I	2 Oxidation (M)	0.00000002020000.0	Cmpd 533, AutoMSn(828.3875), 22.0 min
2	TRFE_MOUSE	Serotransferrin OS=Mus musculus GN=Tf PE=1 SV=1	2114	76674	222	170	37	32	53.9	6.94	8940	1	1	1	828.388	1654.76	2	1654.76	0.0019	0	47.9	0.00069	R	TAGWNIPMGMLYNR	I	2 Oxidation (M)	0.00000002020000.0	Cmpd 532, AutoMSn(828.3880), 21.9 min
2	TRFE_MOUSE	Serotransferrin OS=Mus musculus GN=Tf PE=1 SV=1	2114	76674	222	170	37	32	53.9	6.94	8941	1	1	1	828.388	1654.76	2	1654.76	0.0019	0	39.26	0.0051	R	TAGWNIPMGMLYNR	I	2 Oxidation (M)	0.00000002020000.0	Cmpd 531, AutoMSn(828.3880), 21.9 min
2	TRFE_MOUSE	Serotransferrin OS=Mus musculus GN=Tf PE=1 SV=1	2114	76674	222	170	37	32	53.9	6.94	8942	1	1	1	828.388	1654.76	2	1654.76	0.002	0	49.39	0.00049	R	TAGWNIPMGMLYNR	I	2 Oxidation (M)	0.00000002020000.0	Cmpd 536, AutoMSn(828.3881), 22.0 min
2	TRFE_MOUSE	Serotransferrin OS=Mus musculus GN=Tf PE=1 SV=1	2114	76674	222	170	37	32	53.9	6.94	8943	1	1	1	828.389	1654.76	2	1654.76	0.0048	0	51.07	0.00033	R	TAGWNIPMGMLYNR	I	2 Oxidation (M)	0.00000002020000.0	Cmpd 526, AutoMSn(828.3895), 21.8 min
2	TRFE_MOUSE	Serotransferrin OS=Mus musculus GN=Tf PE=1 SV=1	2114	76674	222	170	37	32	53.9	6.94	8944	1	1	1	552.597	1654.77	3	1654.76	0.0085	0	52.78	0.00022	R	TAGWNIPMGMLYNR	I	2 Oxidation (M)	0.00000002020000.0	Cmpd 531, AutoMSn(552.5966), 21.9 min
2	TRFE_MOUSE	Serotransferrin OS=Mus musculus GN=Tf PE=1 SV=1	2114	76674	222	170	37	32	53.9	6.94	8946	1	1	1	828.89	1655.77	2	1655.76	0.0044	0	8.19	6.4	R	KPVDQYEDCYLAR	I	Carbamidomethyl (C)	0.0000000010000.0	Cmpd 326, AutoMSn(828.8901), 17.3 min
2	TRFE_MOUSE	Serotransferrin OS=Mus musculus GN=Tf PE=1 SV=1	2114	76674	222	170	37	32	53.9	6.94	8947	1	1	1	552.93	1655.77	3	1655.76	0.0057	0	42.55	0.0023	R	KPVDQYEDCYLAR	I	Carbamidomethyl (C)	0.0000000010000.0	Cmpd 319, AutoMSn(552.9296), 17.2 min
2	TRFE_MOUSE	Serotransferrin OS=Mus musculus GN=Tf PE=1 SV=1	2114	76674	222	170	37	32	53.9	6.94	8949	1	1	1	552.93	1655.77	3	1655.76	0.0079	0	41.01	0.0033	R	KPVDQYEDCYLAR	I	Carbamidomethyl (C)	0.0000000010000.0	Cmpd 316, AutoMSn(552.9303), 17.1 min
2	TRFE_MOUSE	Serotransferrin OS=Mus musculus GN=Tf PE=1 SV=1	2114	76674	222	170	37	32	53.9	6.94	8951	1	1	1	552.931	1655.77	3	1655.76	0.0093	0	51.64	0.00029	R	KPVDQYEDCYLAR	I	Carbamidomethyl (C)	0.0000000010000.0	Cmpd 319, AutoMSn(552.9308), 17.1 min
2	TRFE_MOUSE	Serotransferrin OS=Mus musculus GN=Tf PE=1 SV=1	2114	76674	222	170	37	32	53.9	6.94	8952	1	1	1	552.931	1655.77	3	1655.76	0.01	0	49.59	0.00046	R	KPVDQYEDCYLAR	I	Carbamidomethyl (C)	0.0000000010000.0	Cmpd 322, AutoMSn(552.9310), 17.2 min
2	TRFE_MOUSE	Serotransferrin OS=Mus musculus GN=Tf PE=1 SV=1	2114	76674	222	170	37	32	53.9	6.94	8953	1	1	1	552.931	1655.77	3	1655.76	0.0103	0	45.51	0.0012	R	KPVDQYEDCYLAR	I	Carbamidomethyl (C)	0.0000000010000.0	Cmpd 325, AutoMSn(552.9312), 17.3 min
2	TRFE_MOUSE	Serotransferrin OS=Mus musculus GN=Tf PE=1 SV=1	2114	76674	222	170	37	32	53.9	6.94	9508	1	1	1	593.613	1777.82	3	1777.81	0.0053	1	36.23	0.0095	K	YLGAEYMQSVGNMRK	C	2 Oxidation (M)	0.000000200000200.0	Cmpd 262, AutoMSn(593.6133), 15.9 min
2	TRFE_MOUSE	Serotransferrin OS=Mus musculus GN=Tf PE=1 SV=1	2114	76674	222	170	37	32	53.9	6.94	9509	1	1	1	593.614	1777.82	3	1777.81	0.0076	1	23.71	0.17	K	YLGAEYMQSVGNMRK	C	2 Oxidation (M)	0.000000200000200.0	Cmpd 267, AutoMSn(593.6141), 15.9 min
2	TRFE_MOUSE	Serotransferrin OS=Mus musculus GN=Tf PE=1 SV=1	2114	76674	222	170	37	32	53.9	6.94	10142	1	1	1	645.649	1933.93	3	1933.92	0.0058	1	26.24	0.088	K	NLKQEDFELLCPDGTR	K	Carbamidomethyl (C)	0.0000000000100000.0	Cmpd 503, AutoMSn(645.6493), 21.2 min
2	TRFE_MOUSE	Serotransferrin OS=Mus musculus GN=Tf PE=1 SV=1	2114	76674	222	170	37	32	53.9	6.94	10143	1	1	1	645.65	1933.93	3	1933.92	0.009	1	15.51	1	K	NLKQEDFELLCPDGTR	K	Carbamidomethyl (C)	0.0000000000100000.0	Cmpd 507, AutoMSn(645.6504), 21.3 min
2	TRFE_MOUSE	Serotransferrin OS=Mus musculus GN=Tf PE=1 SV=1	2114	76674	222	170	37	32	53.9	6.94	10144	1	1	1	645.65	1933.93	3	1933.92	0.0093	1	27.76	0.062	K	NLKQEDFELLCPDGTR	K	Carbamidomethyl (C)	0.0000000000100000.0	Cmpd 498, AutoMSn(645.6505), 21.2 min
2	TRFE_MOUSE	Serotransferrin OS=Mus musculus GN=Tf PE=1 SV=1	2114	76674	222	170	37	32	53.9	6.94	10145	1	1	1	645.651	1933.93	3	1933.92	0.011	1	30.02	0.037	K	NLKQEDFELLCPDGTR	K	Carbamidomethyl (C)	0.0000000000100000.0	Cmpd 500, AutoMSn(645.6511), 21.2 min
2	TRFE_MOUSE	Serotransferrin OS=Mus musculus GN=Tf PE=1 SV=1	2114	76674	222	170	37	32	53.9	6.94	10281	1	1	1	979.45	1956.89	2	1956.88	0.0011	0	96.78	7.5e-09	R	NQQEGVCPEGSIDNSPVK	W	Carbamidomethyl (C)	0.000000100000000000.0	Cmpd 344, AutoMSn(979.4502), 17.7 min
2	TRFE_MOUSE	Serotransferrin OS=Mus musculus GN=Tf PE=1 SV=1	2114	76674	222	170	37	32	53.9	6.94	10282	1	1	1	979.452	1956.89	2	1956.88	0.0039	0	109.99	3.6e-10	R	NQQEGVCPEGSIDNSPVK	W	Carbamidomethyl (C)	0.000000100000000000.0	Cmpd 348, AutoMSn(979.4516), 17.8 min
2	TRFE_MOUSE	Serotransferrin OS=Mus musculus GN=Tf PE=1 SV=1	2114	76674	222	170	37	32	53.9	6.94	10283	1	1	1	653.305	1956.89	3	1956.88	0.0075	0	68.29	5.3e-06	R	NQQEGVCPEGSIDNSPVK	W	Carbamidomethyl (C)	0.000000100000000000.0	Cmpd 345, AutoMSn(653.3047), 17.7 min
2	TRFE_MOUSE	Serotransferrin OS=Mus musculus GN=Tf PE=1 SV=1	2114	76674	222	170	37	32	53.9	6.94	10284	1	1	1	653.305	1956.89	3	1956.88	0.0097	0	37.78	0.0059	R	NQQEGVCPEGSIDNSPVK	W	Carbamidomethyl (C)	0.000000100000000000.0	Cmpd 342, AutoMSn(653.3054), 17.7 min
2	TRFE_MOUSE	Serotransferrin OS=Mus musculus GN=Tf PE=1 SV=1	2114	76674	222	170	37	32	53.9	6.94	10397	5	1	1	658.95	1973.83	3	1973.99	-0.159	1	0.64	34	K	QEDFELLCPDGTRKPVK	D			Cmpd 461, AutoMSn(658.9503), 20.4 min
2	TRFE_MOUSE	Serotransferrin OS=Mus musculus GN=Tf PE=1 SV=1	2114	76674	222	170	37	32	53.9	6.94	10401	4	1	1	658.952	1973.83	3	1973.99	-0.155	1	1.03	31	K	QEDFELLCPDGTRKPVK	D			Cmpd 459, AutoMSn(658.9516), 20.3 min
2	TRFE_MOUSE	Serotransferrin OS=Mus musculus GN=Tf PE=1 SV=1	2114	76674	222	170	37	32	53.9	6.94	11456	1	1	1	1115.52	2229.02	2	2229.02	-0.0035	0	104.26	1.2e-09	K	AVSSFFSGSCVPCADPVAFPK	L	2 Carbamidomethyl (C)	0.000000000100100000000.0	Cmpd 701, AutoMSn(1115.5173), 25.7 min
2	TRFE_MOUSE	Serotransferrin OS=Mus musculus GN=Tf PE=1 SV=1	2114	76674	222	170	37	32	53.9	6.94	11457	1	1	1	1115.52	2229.02	2	2229.02	-0.0004	0	115.21	9.6e-11	K	AVSSFFSGSCVPCADPVAFPK	L	2 Carbamidomethyl (C)	0.000000000100100000000.0	Cmpd 704, AutoMSn(1115.5188), 25.8 min
2	TRFE_MOUSE	Serotransferrin OS=Mus musculus GN=Tf PE=1 SV=1	2114	76674	222	170	37	32	53.9	6.94	11458	1	1	1	1115.52	2229.02	2	2229.02	0.0009	0	107.47	5.7e-10	K	AVSSFFSGSCVPCADPVAFPK	L	2 Carbamidomethyl (C)	0.000000000100100000000.0	Cmpd 701, AutoMSn(1115.5195), 25.7 min
2	TRFE_MOUSE	Serotransferrin OS=Mus musculus GN=Tf PE=1 SV=1	2114	76674	222	170	37	32	53.9	6.94	11459	1	1	1	1115.52	2229.02	2	2229.02	0.0012	0	126.47	7.1e-12	K	AVSSFFSGSCVPCADPVAFPK	L	2 Carbamidomethyl (C)	0.000000000100100000000.0	Cmpd 704, AutoMSn(1115.5196), 25.7 min
2	TRFE_MOUSE	Serotransferrin OS=Mus musculus GN=Tf PE=1 SV=1	2114	76674	222	170	37	32	53.9	6.94	11460	1	1	1	1115.52	2229.02	2	2229.02	0.0012	0	102.83	1.6e-09	K	AVSSFFSGSCVPCADPVAFPK	L	2 Carbamidomethyl (C)	0.000000000100100000000.0	Cmpd 707, AutoMSn(1115.5196), 25.9 min
2	TRFE_MOUSE	Serotransferrin OS=Mus musculus GN=Tf PE=1 SV=1	2114	76674	222	170	37	32	53.9	6.94	11461	1	1	1	744.017	2229.03	3	2229.02	0.0062	0	27.68	0.054	K	AVSSFFSGSCVPCADPVAFPK	L	2 Carbamidomethyl (C)	0.000000000100100000000.0	Cmpd 656, AutoMSn(744.0172), 25.7 min
2	TRFE_MOUSE	Serotransferrin OS=Mus musculus GN=Tf PE=1 SV=1	2114	76674	222	170	37	32	53.9	6.94	11462	1	1	1	744.018	2229.03	3	2229.02	0.008	0	27.4	0.058	K	AVSSFFSGSCVPCADPVAFPK	L	2 Carbamidomethyl (C)	0.000000000100100000000.0	Cmpd 700, AutoMSn(744.0178), 25.7 min
2	TRFE_MOUSE	Serotransferrin OS=Mus musculus GN=Tf PE=1 SV=1	2114	76674	222	170	37	32	53.9	6.94	11463	1	1	1	744.019	2229.03	3	2229.02	0.0115	0	27.46	0.057	K	AVSSFFSGSCVPCADPVAFPK	L	2 Carbamidomethyl (C)	0.000000000100100000000.0	Cmpd 703, AutoMSn(744.0190), 25.8 min
2	TRFE_MOUSE	Serotransferrin OS=Mus musculus GN=Tf PE=1 SV=1	2114	76674	222	170	37	32	53.9	6.94	11464	1	1	1	744.019	2229.04	3	2229.02	0.0121	0	32.13	0.019	K	AVSSFFSGSCVPCADPVAFPK	L	2 Carbamidomethyl (C)	0.000000000100100000000.0	Cmpd 703, AutoMSn(744.0192), 25.7 min
2	TRFE_MOUSE	Serotransferrin OS=Mus musculus GN=Tf PE=1 SV=1	2114	76674	222	170	37	32	53.9	6.94	11465	1	1	1	744.02	2229.04	3	2229.02	0.0143	0	31.45	0.023	K	AVSSFFSGSCVPCADPVAFPK	L	2 Carbamidomethyl (C)	0.000000000100100000000.0	Cmpd 700, AutoMSn(744.0199), 25.7 min
2	TRFE_MOUSE	Serotransferrin OS=Mus musculus GN=Tf PE=1 SV=1	2114	76674	222	170	37	32	53.9	6.94	8765	1	1	1	810.524	2428.55	3	2428.25	0.3002	1	28.66	0.18	K	SCHTGLGRSAGWVIPIGLLFCK	L	2 Carbamidomethyl (C)	0.0100000000000000000010.0	Cmpd 1132, AutoMSn(810.5243), 35.4 min
2	TRFE_MOUSE	Serotransferrin OS=Mus musculus GN=Tf PE=1 SV=1	2114	76674	222	170	37	32	53.9	6.94	12588	1	1	1	1276.59	2551.17	2	2551.17	-0.0036	0	77.02	6.1e-07	K	AVLTSQETLFGGSDCTGNFCLFK	S	2 Carbamidomethyl (C)	0.00000000000000100001000.0	Cmpd 778, AutoMSn(1276.5917), 27.5 min
2	TRFE_MOUSE	Serotransferrin OS=Mus musculus GN=Tf PE=1 SV=1	2114	76674	222	170	37	32	53.9	6.94	12589	1	1	1	1276.59	2551.17	2	2551.17	-0.0033	0	58.05	4.8e-05	K	AVLTSQETLFGGSDCTGNFCLFK	S	2 Carbamidomethyl (C)	0.00000000000000100001000.0	Cmpd 783, AutoMSn(1276.5918), 27.6 min
2	TRFE_MOUSE	Serotransferrin OS=Mus musculus GN=Tf PE=1 SV=1	2114	76674	222	170	37	32	53.9	6.94	12590	1	1	1	1276.59	2551.17	2	2551.17	-0.0008	0	81.59	2.1e-07	K	AVLTSQETLFGGSDCTGNFCLFK	S	2 Carbamidomethyl (C)	0.00000000000000100001000.0	Cmpd 785, AutoMSn(1276.5931), 27.6 min
2	TRFE_MOUSE	Serotransferrin OS=Mus musculus GN=Tf PE=1 SV=1	2114	76674	222	170	37	32	53.9	6.94	12591	1	1	1	1276.59	2551.17	2	2551.17	-0.0005	0	58.33	4.5e-05	K	AVLTSQETLFGGSDCTGNFCLFK	S	2 Carbamidomethyl (C)	0.00000000000000100001000.0	Cmpd 781, AutoMSn(1276.5932), 27.5 min
2	TRFE_MOUSE	Serotransferrin OS=Mus musculus GN=Tf PE=1 SV=1	2114	76674	222	170	37	32	53.9	6.94	12592	1	1	1	1276.59	2551.17	2	2551.17	-0.0003	0	84.14	1.2e-07	K	AVLTSQETLFGGSDCTGNFCLFK	S	2 Carbamidomethyl (C)	0.00000000000000100001000.0	Cmpd 783, AutoMSn(1276.5933), 27.5 min
2	TRFE_MOUSE	Serotransferrin OS=Mus musculus GN=Tf PE=1 SV=1	2114	76674	222	170	37	32	53.9	6.94	12593	1	1	1	851.401	2551.18	3	2551.17	0.0099	0	168.34	4.4e-16	K	AVLTSQETLFGGSDCTGNFCLFK	S	2 Carbamidomethyl (C)	0.00000000000000100001000.0	Cmpd 780, AutoMSn(851.4014), 27.5 min
2	TRFE_MOUSE	Serotransferrin OS=Mus musculus GN=Tf PE=1 SV=1	2114	76674	222	170	37	32	53.9	6.94	12594	1	1	1	851.402	2551.19	3	2551.17	0.0131	0	162.21	1.8e-15	K	AVLTSQETLFGGSDCTGNFCLFK	S	2 Carbamidomethyl (C)	0.00000000000000100001000.0	Cmpd 781, AutoMSn(851.4024), 27.5 min
2	TRFE_MOUSE	Serotransferrin OS=Mus musculus GN=Tf PE=1 SV=1	2114	76674	222	170	37	32	53.9	6.94	12595	1	1	1	851.403	2551.19	3	2551.17	0.0143	0	141.78	2e-13	K	AVLTSQETLFGGSDCTGNFCLFK	S	2 Carbamidomethyl (C)	0.00000000000000100001000.0	Cmpd 777, AutoMSn(851.4028), 27.5 min
2	TRFE_MOUSE	Serotransferrin OS=Mus musculus GN=Tf PE=1 SV=1	2114	76674	222	170	37	32	53.9	6.94	12596	1	1	1	851.403	2551.19	3	2551.17	0.0143	0	162.36	1.8e-15	K	AVLTSQETLFGGSDCTGNFCLFK	S	2 Carbamidomethyl (C)	0.00000000000000100001000.0	Cmpd 784, AutoMSn(851.4028), 27.5 min
2	TRFE_MOUSE	Serotransferrin OS=Mus musculus GN=Tf PE=1 SV=1	2114	76674	222	170	37	32	53.9	6.94	12598	1	1	1	851.41	2551.21	3	2551.17	0.0348	0	92.95	1.5e-08	K	AVLTSQETLFGGSDCTGNFCLFK	S	2 Carbamidomethyl (C)	0.00000000000000100001000.0	Cmpd 776, AutoMSn(851.4097), 27.4 min
2	TRFE_MOUSE	Serotransferrin OS=Mus musculus GN=Tf PE=1 SV=1	2114	76674	222	170	37	32	53.9	6.94	13082	1	1	1	1371.09	2740.16	2	2740.19	-0.0322	0	39.88	0.0037	K	LCQLCPGCGCSSTQPFFGYVGAFK	C	4 Carbamidomethyl (C)	0.010010010100000000000000.0	Cmpd 1020, AutoMSn(1371.0865), 32.8 min
2	TRFE_MOUSE	Serotransferrin OS=Mus musculus GN=Tf PE=1 SV=1	2114	76674	222	170	37	32	53.9	6.94	13083	1	1	1	1371.1	2740.18	2	2740.19	-0.01	0	31.97	0.022	K	LCQLCPGCGCSSTQPFFGYVGAFK	C	4 Carbamidomethyl (C)	0.010010010100000000000000.0	Cmpd 731, AutoMSn(1371.0976), 26.3 min
2	TRFE_MOUSE	Serotransferrin OS=Mus musculus GN=Tf PE=1 SV=1	2114	76674	222	170	37	32	53.9	6.94	13084	1	1	1	1371.1	2740.19	2	2740.19	-0.0055	0	30.88	0.028	K	LCQLCPGCGCSSTQPFFGYVGAFK	C	4 Carbamidomethyl (C)	0.010010010100000000000000.0	Cmpd 734, AutoMSn(1371.0999), 26.4 min
2	TRFE_MOUSE	Serotransferrin OS=Mus musculus GN=Tf PE=1 SV=1	2114	76674	222	170	37	32	53.9	6.94	13085	1	1	1	1371.1	2740.19	2	2740.19	-0.003	0	31.86	0.022	K	LCQLCPGCGCSSTQPFFGYVGAFK	C	4 Carbamidomethyl (C)	0.010010010100000000000000.0	Cmpd 733, AutoMSn(1371.1011), 26.5 min
2	TRFE_MOUSE	Serotransferrin OS=Mus musculus GN=Tf PE=1 SV=1	2114	76674	222	170	37	32	53.9	6.94	13086	1	1	1	1371.1	2740.19	2	2740.19	-0.0018	0	25.73	0.09	K	LCQLCPGCGCSSTQPFFGYVGAFK	C	4 Carbamidomethyl (C)	0.010010010100000000000000.0	Cmpd 737, AutoMSn(1371.1017), 26.5 min
2	TRFE_MOUSE	Serotransferrin OS=Mus musculus GN=Tf PE=1 SV=1	2114	76674	222	170	37	32	53.9	6.94	13087	1	1	1	1371.1	2740.19	2	2740.19	-0.0014	0	35.73	0.009	K	LCQLCPGCGCSSTQPFFGYVGAFK	C	4 Carbamidomethyl (C)	0.010010010100000000000000.0	Cmpd 736, AutoMSn(1371.1019), 26.5 min
2	TRFE_MOUSE	Serotransferrin OS=Mus musculus GN=Tf PE=1 SV=1	2114	76674	222	170	37	32	53.9	6.94	13088	1	1	1	1371.1	2740.19	2	2740.19	-0.0007	0	32.14	0.021	K	LCQLCPGCGCSSTQPFFGYVGAFK	C	4 Carbamidomethyl (C)	0.010010010100000000000000.0	Cmpd 731, AutoMSn(1371.1023), 26.4 min
2	TRFE_MOUSE	Serotransferrin OS=Mus musculus GN=Tf PE=1 SV=1	2114	76674	222	170	37	32	53.9	6.94	13089	1	1	1	914.408	2740.2	3	2740.19	0.0116	0	46.23	0.00078	K	LCQLCPGCGCSSTQPFFGYVGAFK	C	4 Carbamidomethyl (C)	0.010010010100000000000000.0	Cmpd 730, AutoMSn(914.4080), 26.3 min
2	TRFE_MOUSE	Serotransferrin OS=Mus musculus GN=Tf PE=1 SV=1	2114	76674	222	170	37	32	53.9	6.94	13090	1	1	1	914.408	2740.2	3	2740.19	0.012	0	45.85	0.00086	K	LCQLCPGCGCSSTQPFFGYVGAFK	C	4 Carbamidomethyl (C)	0.010010010100000000000000.0	Cmpd 732, AutoMSn(914.4082), 26.5 min
2	TRFE_MOUSE	Serotransferrin OS=Mus musculus GN=Tf PE=1 SV=1	2114	76674	222	170	37	32	53.9	6.94	13091	1	1	1	914.408	2740.2	3	2740.19	0.0125	0	50.3	0.00031	K	LCQLCPGCGCSSTQPFFGYVGAFK	C	4 Carbamidomethyl (C)	0.010010010100000000000000.0	Cmpd 733, AutoMSn(914.4083), 26.4 min
2	TRFE_MOUSE	Serotransferrin OS=Mus musculus GN=Tf PE=1 SV=1	2114	76674	222	170	37	32	53.9	6.94	13092	1	1	1	914.409	2740.2	3	2740.19	0.014	0	45.32	0.00096	K	LCQLCPGCGCSSTQPFFGYVGAFK	C	4 Carbamidomethyl (C)	0.010010010100000000000000.0	Cmpd 729, AutoMSn(914.4088), 26.4 min
2	TRFE_MOUSE	Serotransferrin OS=Mus musculus GN=Tf PE=1 SV=1	2114	76674	222	170	37	32	53.9	6.94	13093	1	1	1	914.409	2740.2	3	2740.19	0.0143	0	46.31	0.00076	K	LCQLCPGCGCSSTQPFFGYVGAFK	C	4 Carbamidomethyl (C)	0.010010010100000000000000.0	Cmpd 735, AutoMSn(914.4089), 26.5 min
2	TRFE_MOUSE	Serotransferrin OS=Mus musculus GN=Tf PE=1 SV=1	2114	76674	222	170	37	32	53.9	6.94	13094	1	1	1	914.409	2740.21	3	2740.19	0.0156	0	45.94	0.00083	K	LCQLCPGCGCSSTQPFFGYVGAFK	C	4 Carbamidomethyl (C)	0.010010010100000000000000.0	Cmpd 736, AutoMSn(914.4094), 26.5 min
2	TRFE_MOUSE	Serotransferrin OS=Mus musculus GN=Tf PE=1 SV=1	2114	76674	222	170	37	32	53.9	6.94	13184	1	1	1	927.121	2778.34	3	2778.34	0.0044	1	107.06	5.5e-10	R	VKAVLTSQETLFGGSDCTGNFCLFK	S	2 Carbamidomethyl (C)	0.0000000000000000100001000.0	Cmpd 692, AutoMSn(927.1206), 25.5 min
2	TRFE_MOUSE	Serotransferrin OS=Mus musculus GN=Tf PE=1 SV=1	2114	76674	222	170	37	32	53.9	6.94	13185	1	1	1	927.121	2778.34	3	2778.34	0.0048	1	123.12	1.4e-11	R	VKAVLTSQETLFGGSDCTGNFCLFK	S	2 Carbamidomethyl (C)	0.0000000000000000100001000.0	Cmpd 685, AutoMSn(927.1208), 25.3 min
2	TRFE_MOUSE	Serotransferrin OS=Mus musculus GN=Tf PE=1 SV=1	2114	76674	222	170	37	32	53.9	6.94	13186	1	1	1	927.122	2778.34	3	2778.34	0.0088	1	111.65	1.9e-10	R	VKAVLTSQETLFGGSDCTGNFCLFK	S	2 Carbamidomethyl (C)	0.0000000000000000100001000.0	Cmpd 688, AutoMSn(927.1221), 25.4 min
2	TRFE_MOUSE	Serotransferrin OS=Mus musculus GN=Tf PE=1 SV=1	2114	76674	222	170	37	32	53.9	6.94	13187	1	1	1	927.124	2778.35	3	2778.34	0.0135	1	94.75	9.4e-09	R	VKAVLTSQETLFGGSDCTGNFCLFK	S	2 Carbamidomethyl (C)	0.0000000000000000100001000.0	Cmpd 685, AutoMSn(927.1237), 25.4 min
2	TRFE_MOUSE	Serotransferrin OS=Mus musculus GN=Tf PE=1 SV=1	2114	76674	222	170	37	32	53.9	6.94	13188	1	1	1	927.126	2778.36	3	2778.34	0.0195	1	100.24	2.7e-09	R	VKAVLTSQETLFGGSDCTGNFCLFK	S	2 Carbamidomethyl (C)	0.0000000000000000100001000.0	Cmpd 682, AutoMSn(927.1257), 25.3 min
2	TRFE_MOUSE	Serotransferrin OS=Mus musculus GN=Tf PE=1 SV=1	2114	76674	222	170	37	32	53.9	6.94	13189	1	1	1	927.126	2778.36	3	2778.34	0.0213	1	111.11	2.2e-10	R	VKAVLTSQETLFGGSDCTGNFCLFK	S	2 Carbamidomethyl (C)	0.0000000000000000100001000.0	Cmpd 688, AutoMSn(927.1263), 25.4 min	emPAI	6.79
3	CO3_MOUSE	Complement C3 OS=Mus musculus GN=C3 PE=1 SV=2	2014	186365	152	78	54	32	36.2	6.39	1587	1	1	1	347.199	692.384	2	692.386	-0.0019	0	30.34	0.048	K	FLNTAK	D			Cmpd 113, AutoMSn(347.1992), 13.3 min
3	CO3_MOUSE	Complement C3 OS=Mus musculus GN=C3 PE=1 SV=2	2014	186365	152	78	54	32	36.2	6.39	1588	1	1	1	347.2	692.386	2	692.386	0.0007	0	13.89	2.1	K	FLNTAK	D			Cmpd 109, AutoMSn(347.2005), 13.2 min
3	CO3_MOUSE	Complement C3 OS=Mus musculus GN=C3 PE=1 SV=2	2014	186365	152	78	54	32	36.2	6.39	1589	1	1	1	347.201	692.387	2	692.386	0.0009	0	17.42	0.95	K	FLNTAK	D			Cmpd 110, AutoMSn(347.2006), 13.3 min
3	CO3_MOUSE	Complement C3 OS=Mus musculus GN=C3 PE=1 SV=2	2014	186365	152	78	54	32	36.2	6.39	2040	2	1	1	385.209	768.404	2	768.377	0.0279	0	21.35	0.28	R	SSATTFR	L			Cmpd 139, AutoMSn(385.2095), 13.2 min
3	CO3_MOUSE	Complement C3 OS=Mus musculus GN=C3 PE=1 SV=2	2014	186365	152	78	54	32	36.2	6.39	2041	2	1	1	385.21	768.405	2	768.377	0.028	0	21.9	0.25	R	SSATTFR	L			Cmpd 135, AutoMSn(385.2096), 13.0 min
3	CO3_MOUSE	Complement C3 OS=Mus musculus GN=C3 PE=1 SV=2	2014	186365	152	78	54	32	36.2	6.39	2042	4	1	1	385.21	768.405	2	768.377	0.0283	0	12.33	2.3	R	SSATTFR	L			Cmpd 138, AutoMSn(385.2097), 13.1 min
3	CO3_MOUSE	Complement C3 OS=Mus musculus GN=C3 PE=1 SV=2	2014	186365	152	78	54	32	36.2	6.39	2145	3	1	1	400.221	798.427	2	798.428	-0.0001	0	10.85	3.9	R	YFQTIK	I			Cmpd 226, AutoMSn(400.2210), 16.1 min
3	CO3_MOUSE	Complement C3 OS=Mus musculus GN=C3 PE=1 SV=2	2014	186365	152	78	54	32	36.2	6.39	2146	1	1	1	400.221	798.428	2	798.428	0.0002	0	19.14	0.58	R	YFQTIK	I			Cmpd 223, AutoMSn(400.2212), 16.0 min
3	CO3_MOUSE	Complement C3 OS=Mus musculus GN=C3 PE=1 SV=2	2014	186365	152	78	54	32	36.2	6.39	2147	1	1	1	400.222	798.429	2	798.428	0.0015	0	19.12	0.59	R	YFQTIK	I			Cmpd 220, AutoMSn(400.2218), 15.9 min
3	CO3_MOUSE	Complement C3 OS=Mus musculus GN=C3 PE=1 SV=2	2014	186365	152	78	54	32	36.2	6.39	2182	1	1	0	407.76	813.505	2	813.507	-0.0018	1	21.93	0.34	R	NALKLQK	G			Cmpd 78, AutoMSn(407.7600), 12.2 min
3	CO3_MOUSE	Complement C3 OS=Mus musculus GN=C3 PE=1 SV=2	2014	186365	152	78	54	32	36.2	6.39	2184	1	1	0	407.761	813.507	2	813.507	0	1	27.95	0.085	R	NALKLQK	G			Cmpd 80, AutoMSn(407.7609), 12.3 min
3	CO3_MOUSE	Complement C3 OS=Mus musculus GN=C3 PE=1 SV=2	2014	186365	152	78	54	32	36.2	6.39	2187	1	1	0	407.762	813.51	2	813.507	0.0025	1	30.35	0.049	R	NALKLQK	G			Cmpd 84, AutoMSn(407.7621), 12.4 min
3	CO3_MOUSE	Complement C3 OS=Mus musculus GN=C3 PE=1 SV=2	2014	186365	152	78	54	32	36.2	6.39	2337	1	1	1	417.248	832.481	2	832.481	0.0005	0	16.08	1.4	R	LPYSVVR	N			Cmpd 300, AutoMSn(417.2479), 17.7 min
3	CO3_MOUSE	Complement C3 OS=Mus musculus GN=C3 PE=1 SV=2	2014	186365	152	78	54	32	36.2	6.39	2338	1	1	1	417.248	832.481	2	832.481	0.0008	0	34.44	0.02	R	LPYSVVR	N			Cmpd 305, AutoMSn(417.2480), 17.8 min
3	CO3_MOUSE	Complement C3 OS=Mus musculus GN=C3 PE=1 SV=2	2014	186365	152	78	54	32	36.2	6.39	2535	1	1	1	423.217	844.42	2	844.419	0.0006	0	30.93	0.052	R	WLNEQR	Y			Cmpd 179, AutoMSn(423.2171), 14.8 min
3	CO3_MOUSE	Complement C3 OS=Mus musculus GN=C3 PE=1 SV=2	2014	186365	152	78	54	32	36.2	6.39	2536	2	1	1	423.218	844.421	2	844.419	0.0015	0	20.49	0.58	R	WLNEQR	Y			Cmpd 182, AutoMSn(423.2176), 14.9 min
3	CO3_MOUSE	Complement C3 OS=Mus musculus GN=C3 PE=1 SV=2	2014	186365	152	78	54	32	36.2	6.39	2537	1	1	1	423.218	844.421	2	844.419	0.0017	0	23.09	0.32	R	WLNEQR	Y			Cmpd 193, AutoMSn(423.2177), 15.1 min
3	CO3_MOUSE	Complement C3 OS=Mus musculus GN=C3 PE=1 SV=2	2014	186365	152	78	54	32	36.2	6.39	2538	1	1	1	423.218	844.422	2	844.419	0.0025	0	31.73	0.043	R	WLNEQR	Y			Cmpd 176, AutoMSn(423.2181), 14.7 min
3	CO3_MOUSE	Complement C3 OS=Mus musculus GN=C3 PE=1 SV=2	2014	186365	152	78	54	32	36.2	6.39	2643	1	1	1	436.77	871.525	2	871.528	-0.0033	1	24.92	0.18	R	KFISHIK	C			Cmpd 75, AutoMSn(436.7696), 12.2 min
3	CO3_MOUSE	Complement C3 OS=Mus musculus GN=C3 PE=1 SV=2	2014	186365	152	78	54	32	36.2	6.39	2644	1	1	1	436.77	871.525	2	871.528	-0.0028	1	19.8	0.58	R	KFISHIK	C			Cmpd 70, AutoMSn(436.7699), 12.1 min
3	CO3_MOUSE	Complement C3 OS=Mus musculus GN=C3 PE=1 SV=2	2014	186365	152	78	54	32	36.2	6.39	2645	1	1	1	436.771	871.527	2	871.528	-0.0005	1	22.5	0.31	R	KFISHIK	C			Cmpd 64, AutoMSn(436.7710), 12.2 min
3	CO3_MOUSE	Complement C3 OS=Mus musculus GN=C3 PE=1 SV=2	2014	186365	152	78	54	32	36.2	6.39	2646	1	1	1	436.772	871.529	2	871.528	0.0005	1	29.02	0.07	R	KFISHIK	C			Cmpd 67, AutoMSn(436.7715), 12.3 min
3	CO3_MOUSE	Complement C3 OS=Mus musculus GN=C3 PE=1 SV=2	2014	186365	152	78	54	32	36.2	6.39	2647	1	1	1	436.773	871.531	2	871.528	0.0026	1	24.64	0.19	R	KFISHIK	C			Cmpd 69, AutoMSn(436.7726), 12.3 min
3	CO3_MOUSE	Complement C3 OS=Mus musculus GN=C3 PE=1 SV=2	2014	186365	152	78	54	32	36.2	6.39	2671	1	1	1	439.723	877.432	2	877.433	-0.0006	0	22.06	0.36	R	SVQLMER	R	Oxidation (M)	0.0000200.0	Cmpd 83, AutoMSn(439.7234), 13.4 min
3	CO3_MOUSE	Complement C3 OS=Mus musculus GN=C3 PE=1 SV=2	2014	186365	152	78	54	32	36.2	6.39	2672	1	1	1	439.724	877.434	2	877.433	0.0017	0	19.2	0.7	R	SVQLMER	R	Oxidation (M)	0.0000200.0	Cmpd 70, AutoMSn(439.7245), 13.1 min
3	CO3_MOUSE	Complement C3 OS=Mus musculus GN=C3 PE=1 SV=2	2014	186365	152	78	54	32	36.2	6.39	2673	1	1	1	439.725	877.434	2	877.433	0.0018	0	22.12	0.36	R	SVQLMER	R	Oxidation (M)	0.0000200.0	Cmpd 73, AutoMSn(439.7246), 13.2 min
3	CO3_MOUSE	Complement C3 OS=Mus musculus GN=C3 PE=1 SV=2	2014	186365	152	78	54	32	36.2	6.39	2674	1	1	1	439.725	877.435	2	877.433	0.0019	0	26.38	0.13	R	SVQLMER	R	Oxidation (M)	0.0000200.0	Cmpd 76, AutoMSn(439.7246), 13.2 min
3	CO3_MOUSE	Complement C3 OS=Mus musculus GN=C3 PE=1 SV=2	2014	186365	152	78	54	32	36.2	6.39	2675	1	1	1	439.725	877.435	2	877.433	0.0022	0	22.07	0.36	R	SVQLMER	R	Oxidation (M)	0.0000200.0	Cmpd 84, AutoMSn(439.7248), 13.5 min
3	CO3_MOUSE	Complement C3 OS=Mus musculus GN=C3 PE=1 SV=2	2014	186365	152	78	54	32	36.2	6.39	2764	2	1	1	444.232	886.45	2	886.451	-0.0007	0	16.49	1.4	R	NEQVEIR	A			Cmpd 119, AutoMSn(444.2324), 13.6 min
3	CO3_MOUSE	Complement C3 OS=Mus musculus GN=C3 PE=1 SV=2	2014	186365	152	78	54	32	36.2	6.39	2765	1	1	1	444.233	886.451	2	886.451	-0.0001	0	15.59	1.7	R	NEQVEIR	A			Cmpd 120, AutoMSn(444.2326), 13.7 min
3	CO3_MOUSE	Complement C3 OS=Mus musculus GN=C3 PE=1 SV=2	2014	186365	152	78	54	32	36.2	6.39	3167	1	1	1	474.757	947.499	2	947.496	0.0021	0	23.75	0.24	K	LEEPYLGK	F			Cmpd 316, AutoMSn(474.7565), 17.9 min
3	CO3_MOUSE	Complement C3 OS=Mus musculus GN=C3 PE=1 SV=2	2014	186365	152	78	54	32	36.2	6.39	3722	1	1	1	501.269	1000.52	2	1000.53	-0.0074	0	22.54	0.33	K	LSINTPNSR	Q			Cmpd 269, AutoMSn(501.2686), 16.0 min
3	CO3_MOUSE	Complement C3 OS=Mus musculus GN=C3 PE=1 SV=2	2014	186365	152	78	54	32	36.2	6.39	3940	1	1	1	515.283	1028.55	2	1028.55	0.0011	0	39.7	0.0057	K	IGQQEVEVK	A			Cmpd 162, AutoMSn(515.2829), 14.6 min
3	CO3_MOUSE	Complement C3 OS=Mus musculus GN=C3 PE=1 SV=2	2014	186365	152	78	54	32	36.2	6.39	3941	1	1	1	515.283	1028.55	2	1028.55	0.0012	0	44.19	0.002	K	IGQQEVEVK	A			Cmpd 159, AutoMSn(515.2830), 14.6 min
3	CO3_MOUSE	Complement C3 OS=Mus musculus GN=C3 PE=1 SV=2	2014	186365	152	78	54	32	36.2	6.39	3942	1	1	1	515.284	1028.55	2	1028.55	0.0022	0	44.05	0.0021	K	IGQQEVEVK	A			Cmpd 156, AutoMSn(515.2835), 14.5 min
3	CO3_MOUSE	Complement C3 OS=Mus musculus GN=C3 PE=1 SV=2	2014	186365	152	78	54	32	36.2	6.39	4252	1	1	1	528.28	1054.55	2	1054.54	0.0003	0	35.64	0.013	K	GYTQQLAFK	Q			Cmpd 335, AutoMSn(528.2798), 18.3 min
3	CO3_MOUSE	Complement C3 OS=Mus musculus GN=C3 PE=1 SV=2	2014	186365	152	78	54	32	36.2	6.39	4253	1	1	1	528.28	1054.55	2	1054.54	0.0008	0	35	0.015	K	GYTQQLAFK	Q			Cmpd 333, AutoMSn(528.2801), 18.2 min
3	CO3_MOUSE	Complement C3 OS=Mus musculus GN=C3 PE=1 SV=2	2014	186365	152	78	54	32	36.2	6.39	4254	1	1	1	528.28	1054.55	2	1054.54	0.0011	0	35.91	0.012	K	GYTQQLAFK	Q			Cmpd 339, AutoMSn(528.2802), 18.4 min
3	CO3_MOUSE	Complement C3 OS=Mus musculus GN=C3 PE=1 SV=2	2014	186365	152	78	54	32	36.2	6.39	4334	1	1	1	535.291	1068.57	2	1068.57	-0.0035	1	22.75	0.24	K	NRYFQTIK	I			Cmpd 190, AutoMSn(535.2913), 15.2 min
3	CO3_MOUSE	Complement C3 OS=Mus musculus GN=C3 PE=1 SV=2	2014	186365	152	78	54	32	36.2	6.39	4335	1	1	1	535.292	1068.57	2	1068.57	-0.0032	1	29.99	0.044	K	NRYFQTIK	I			Cmpd 183, AutoMSn(535.2915), 15.1 min
3	CO3_MOUSE	Complement C3 OS=Mus musculus GN=C3 PE=1 SV=2	2014	186365	152	78	54	32	36.2	6.39	4336	6	1	1	535.292	1068.57	2	1068.57	-0.002	1	18.25	0.66	K	NRYFQTIK	I			Cmpd 186, AutoMSn(535.2921), 15.2 min
3	CO3_MOUSE	Complement C3 OS=Mus musculus GN=C3 PE=1 SV=2	2014	186365	152	78	54	32	36.2	6.39	4705	1	1	1	554.79	1107.57	2	1107.57	-0.0018	1	18.34	0.69	K	AGQYTDKGLR	K			Cmpd 31, AutoMSn(554.7900), 12.1 min
3	CO3_MOUSE	Complement C3 OS=Mus musculus GN=C3 PE=1 SV=2	2014	186365	152	78	54	32	36.2	6.39	4706	1	1	1	370.197	1107.57	3	1107.57	0.0033	1	51.76	0.00031	K	AGQYTDKGLR	K			Cmpd 33, AutoMSn(370.1974), 12.2 min
3	CO3_MOUSE	Complement C3 OS=Mus musculus GN=C3 PE=1 SV=2	2014	186365	152	78	54	32	36.2	6.39	4707	1	1	1	370.199	1107.58	3	1107.57	0.0081	1	52.26	0.00028	K	AGQYTDKGLR	K			Cmpd 30, AutoMSn(370.1991), 12.1 min
3	CO3_MOUSE	Complement C3 OS=Mus musculus GN=C3 PE=1 SV=2	2014	186365	152	78	54	32	36.2	6.39	4933	1	1	1	565.798	1129.58	2	1129.58	0.0036	0	20.65	0.44	K	DFDSVPPVVR	W			Cmpd 493, AutoMSn(565.7975), 21.8 min
3	CO3_MOUSE	Complement C3 OS=Mus musculus GN=C3 PE=1 SV=2	2014	186365	152	78	54	32	36.2	6.39	5218	1	1	1	584.837	1167.66	2	1167.66	-0.0012	0	19.58	0.51	R	VSIRPAPETAK	K			Cmpd 135, AutoMSn(584.8372), 13.8 min
3	CO3_MOUSE	Complement C3 OS=Mus musculus GN=C3 PE=1 SV=2	2014	186365	152	78	54	32	36.2	6.39	5219	2	1	1	390.228	1167.66	3	1167.66	0.0016	0	1.95	30	R	VSIRPAPETAK	K			Cmpd 150, AutoMSn(390.2282), 13.9 min
3	CO3_MOUSE	Complement C3 OS=Mus musculus GN=C3 PE=1 SV=2	2014	186365	152	78	54	32	36.2	6.39	5220	1	1	1	390.228	1167.66	3	1167.66	0.0016	0	11.24	3.5	R	VSIRPAPETAK	K			Cmpd 149, AutoMSn(390.2282), 13.8 min
3	CO3_MOUSE	Complement C3 OS=Mus musculus GN=C3 PE=1 SV=2	2014	186365	152	78	54	32	36.2	6.39	5221	1	1	1	390.228	1167.66	3	1167.66	0.002	0	23.89	0.19	R	VSIRPAPETAK	K			Cmpd 137, AutoMSn(390.2283), 13.9 min
3	CO3_MOUSE	Complement C3 OS=Mus musculus GN=C3 PE=1 SV=2	2014	186365	152	78	54	32	36.2	6.39	5222	1	1	1	390.229	1167.66	3	1167.66	0.0033	0	16.2	1.1	R	VSIRPAPETAK	K			Cmpd 147, AutoMSn(390.2288), 13.8 min
3	CO3_MOUSE	Complement C3 OS=Mus musculus GN=C3 PE=1 SV=2	2014	186365	152	78	54	32	36.2	6.39	5223	1	1	1	390.229	1167.67	3	1167.66	0.0045	0	32.01	0.029	R	VSIRPAPETAK	K			Cmpd 134, AutoMSn(390.2292), 13.8 min
3	CO3_MOUSE	Complement C3 OS=Mus musculus GN=C3 PE=1 SV=2	2014	186365	152	78	54	32	36.2	6.39	5260	1	1	1	588.308	1174.6	2	1174.6	0.0008	0	57.26	9.4e-05	R	LITQGENCIK	A	Carbamidomethyl (C)	0.0000000100.0	Cmpd 176, AutoMSn(588.3085), 15.7 min
3	CO3_MOUSE	Complement C3 OS=Mus musculus GN=C3 PE=1 SV=2	2014	186365	152	78	54	32	36.2	6.39	5261	1	1	1	588.31	1174.61	2	1174.6	0.0036	0	67.44	9e-06	R	LITQGENCIK	A	Carbamidomethyl (C)	0.0000000100.0	Cmpd 173, AutoMSn(588.3099), 15.7 min
3	CO3_MOUSE	Complement C3 OS=Mus musculus GN=C3 PE=1 SV=2	2014	186365	152	78	54	32	36.2	6.39	5262	1	1	1	588.311	1174.61	2	1174.6	0.0066	0	62.46	2.8e-05	R	LITQGENCIK	A	Carbamidomethyl (C)	0.0000000100.0	Cmpd 172, AutoMSn(588.3114), 15.6 min
3	CO3_MOUSE	Complement C3 OS=Mus musculus GN=C3 PE=1 SV=2	2014	186365	152	78	54	32	36.2	6.39	5321	1	1	1	594.317	1186.62	2	1186.62	0.0006	0	47.69	0.00086	K	DLELLASGVDR	Y			Cmpd 581, AutoMSn(594.3173), 23.8 min
3	CO3_MOUSE	Complement C3 OS=Mus musculus GN=C3 PE=1 SV=2	2014	186365	152	78	54	32	36.2	6.39	5322	1	1	1	594.318	1186.62	2	1186.62	0.0014	0	44.22	0.0019	K	DLELLASGVDR	Y			Cmpd 585, AutoMSn(594.3177), 23.9 min
3	CO3_MOUSE	Complement C3 OS=Mus musculus GN=C3 PE=1 SV=2	2014	186365	152	78	54	32	36.2	6.39	5323	1	1	1	594.319	1186.62	2	1186.62	0.004	0	50.6	0.00044	K	DLELLASGVDR	Y			Cmpd 578, AutoMSn(594.3190), 23.7 min
3	CO3_MOUSE	Complement C3 OS=Mus musculus GN=C3 PE=1 SV=2	2014	186365	152	78	54	32	36.2	6.39	5338	1	1	1	397.863	1190.57	3	1190.56	0.0042	1	4.66	17	R	YISKYEMNK	A	Oxidation (M)	0.000000200.0	Cmpd 58, AutoMSn(397.8634), 12.1 min
3	CO3_MOUSE	Complement C3 OS=Mus musculus GN=C3 PE=1 SV=2	2014	186365	152	78	54	32	36.2	6.39	5339	3	1	1	397.863	1190.57	3	1190.56	0.0044	1	10.24	4.7	R	YISKYEMNK	A	Oxidation (M)	0.000000200.0	Cmpd 53, AutoMSn(397.8634), 12.0 min
3	CO3_MOUSE	Complement C3 OS=Mus musculus GN=C3 PE=1 SV=2	2014	186365	152	78	54	32	36.2	6.39	5889	1	1	1	646.821	1291.63	2	1291.62	0.0051	0	43.65	0.0022	K	GICVADPYEIR	V	Carbamidomethyl (C)	0.00100000000.0	Cmpd 454, AutoMSn(646.8213), 21.2 min
3	CO3_MOUSE	Complement C3 OS=Mus musculus GN=C3 PE=1 SV=2	2014	186365	152	78	54	32	36.2	6.39	5890	1	1	1	646.821	1291.63	2	1291.62	0.0051	0	44.25	0.0019	K	GICVADPYEIR	V	Carbamidomethyl (C)	0.00100000000.0	Cmpd 450, AutoMSn(646.8214), 21.1 min
3	CO3_MOUSE	Complement C3 OS=Mus musculus GN=C3 PE=1 SV=2	2014	186365	152	78	54	32	36.2	6.39	5891	1	1	1	646.822	1291.63	2	1291.62	0.0054	0	45.64	0.0014	K	GICVADPYEIR	V	Carbamidomethyl (C)	0.00100000000.0	Cmpd 447, AutoMSn(646.8215), 21.0 min
3	CO3_MOUSE	Complement C3 OS=Mus musculus GN=C3 PE=1 SV=2	2014	186365	152	78	54	32	36.2	6.39	5982	1	1	1	650.325	1298.64	2	1298.63	0.0022	0	27.97	0.073	R	VMQDFFIDLR	L	Oxidation (M)	0.0200000000.0	Cmpd 623, AutoMSn(650.3249), 24.9 min
3	CO3_MOUSE	Complement C3 OS=Mus musculus GN=C3 PE=1 SV=2	2014	186365	152	78	54	32	36.2	6.39	5983	1	1	1	650.325	1298.64	2	1298.63	0.0034	0	44.53	0.0016	R	VMQDFFIDLR	L	Oxidation (M)	0.0200000000.0	Cmpd 616, AutoMSn(650.3254), 24.8 min
3	CO3_MOUSE	Complement C3 OS=Mus musculus GN=C3 PE=1 SV=2	2014	186365	152	78	54	32	36.2	6.39	5984	1	1	1	650.326	1298.64	2	1298.63	0.0037	0	37.56	0.008	R	VMQDFFIDLR	L	Oxidation (M)	0.0200000000.0	Cmpd 619, AutoMSn(650.3256), 24.8 min
3	CO3_MOUSE	Complement C3 OS=Mus musculus GN=C3 PE=1 SV=2	2014	186365	152	78	54	32	36.2	6.39	5985	1	1	1	650.798	1299.58	2	1299.58	0.0016	0	48.4	0.00067	K	ACEPGVDYVYK	T	Carbamidomethyl (C)	0.01000000000.0	Cmpd 336, AutoMSn(650.7983), 18.3 min
3	CO3_MOUSE	Complement C3 OS=Mus musculus GN=C3 PE=1 SV=2	2014	186365	152	78	54	32	36.2	6.39	6554	1	1	1	686.413	1370.81	2	1370.82	-0.0057	0	49.45	0.00058	K	SSVAVPYVIVPLK	I			Cmpd 640, AutoMSn(686.4131), 25.3 min
3	CO3_MOUSE	Complement C3 OS=Mus musculus GN=C3 PE=1 SV=2	2014	186365	152	78	54	32	36.2	6.39	6555	1	1	1	686.417	1370.82	2	1370.82	0.0017	0	58.84	6.8e-05	K	SSVAVPYVIVPLK	I			Cmpd 642, AutoMSn(686.4168), 25.4 min
3	CO3_MOUSE	Complement C3 OS=Mus musculus GN=C3 PE=1 SV=2	2014	186365	152	78	54	32	36.2	6.39	6556	1	1	1	686.418	1370.82	2	1370.82	0.0032	0	55.36	0.00015	K	SSVAVPYVIVPLK	I			Cmpd 645, AutoMSn(686.4176), 25.4 min
3	CO3_MOUSE	Complement C3 OS=Mus musculus GN=C3 PE=1 SV=2	2014	186365	152	78	54	32	36.2	6.39	6625	1	1	1	460.218	1377.63	3	1377.62	0.0158	0	40.32	0.0042	K	AFIDCCNHITK	L	2 Carbamidomethyl (C)	0.00001100000.0	Cmpd 192, AutoMSn(460.2182), 16.1 min
3	CO3_MOUSE	Complement C3 OS=Mus musculus GN=C3 PE=1 SV=2	2014	186365	152	78	54	32	36.2	6.39	6881	1	1	1	468.915	1403.72	3	1403.72	0.004	0	36.7	0.0093	K	AAVFNHFISDGVK	K			Cmpd 392, AutoMSn(468.9152), 19.8 min
3	CO3_MOUSE	Complement C3 OS=Mus musculus GN=C3 PE=1 SV=2	2014	186365	152	78	54	32	36.2	6.39	7051	1	1	1	715.409	1428.8	2	1428.8	0.0049	0	44.83	0.0015	R	IFTVDNNLLPVGK	T			Cmpd 659, AutoMSn(715.4085), 24.8 min
3	CO3_MOUSE	Complement C3 OS=Mus musculus GN=C3 PE=1 SV=2	2014	186365	152	78	54	32	36.2	6.39	7052	1	1	1	715.411	1428.81	2	1428.8	0.0106	0	59.94	4.6e-05	R	IFTVDNNLLPVGK	T			Cmpd 661, AutoMSn(715.4114), 24.8 min
3	CO3_MOUSE	Complement C3 OS=Mus musculus GN=C3 PE=1 SV=2	2014	186365	152	78	54	32	36.2	6.39	8034	9	1	1	511.591	1531.75	3	1531.81	-0.0628	1	3.84	18	K	AAVFNHFISDGVKK	T			Cmpd 72, AutoMSn(511.5912), 12.8 min
3	CO3_MOUSE	Complement C3 OS=Mus musculus GN=C3 PE=1 SV=2	2014	186365	152	78	54	32	36.2	6.39	8035	4	1	1	511.591	1531.75	3	1531.81	-0.0626	1	6.89	9.2	K	AAVFNHFISDGVKK	T			Cmpd 80, AutoMSn(511.5913), 12.8 min
3	CO3_MOUSE	Complement C3 OS=Mus musculus GN=C3 PE=1 SV=2	2014	186365	152	78	54	32	36.2	6.39	8036	7	1	1	511.591	1531.75	3	1531.81	-0.0622	1	5.52	13	K	AAVFNHFISDGVKK	T			Cmpd 17, AutoMSn(511.5914), 12.8 min
3	CO3_MOUSE	Complement C3 OS=Mus musculus GN=C3 PE=1 SV=2	2014	186365	152	78	54	32	36.2	6.39	8038	1	1	1	511.592	1531.75	3	1531.81	-0.0611	1	13.42	2	K	AAVFNHFISDGVKK	T			Cmpd 18, AutoMSn(511.5918), 12.8 min
3	CO3_MOUSE	Complement C3 OS=Mus musculus GN=C3 PE=1 SV=2	2014	186365	152	78	54	32	36.2	6.39	8039	2	1	1	511.592	1531.75	3	1531.81	-0.0605	1	11.62	3.1	K	AAVFNHFISDGVKK	T			Cmpd 69, AutoMSn(511.5920), 12.7 min
3	CO3_MOUSE	Complement C3 OS=Mus musculus GN=C3 PE=1 SV=2	2014	186365	152	78	54	32	36.2	6.39	8044	1	1	1	511.614	1531.82	3	1531.81	0.0048	1	56.7	9.8e-05	K	AAVFNHFISDGVKK	T			Cmpd 297, AutoMSn(511.6138), 17.7 min
3	CO3_MOUSE	Complement C3 OS=Mus musculus GN=C3 PE=1 SV=2	2014	186365	152	78	54	32	36.2	6.39	8045	1	1	1	511.614	1531.82	3	1531.81	0.0055	1	57.28	8.6e-05	K	AAVFNHFISDGVKK	T			Cmpd 294, AutoMSn(511.6140), 17.6 min
3	CO3_MOUSE	Complement C3 OS=Mus musculus GN=C3 PE=1 SV=2	2014	186365	152	78	54	32	36.2	6.39	8046	1	1	1	511.615	1531.82	3	1531.81	0.0069	1	32.12	0.028	K	AAVFNHFISDGVKK	T			Cmpd 302, AutoMSn(511.6145), 17.7 min
3	CO3_MOUSE	Complement C3 OS=Mus musculus GN=C3 PE=1 SV=2	2014	186365	152	78	54	32	36.2	6.39	8427	1	1	1	528.249	1581.73	3	1581.71	0.013	1	25.71	0.11	R	FYHPEKDDGMLSK	L	Oxidation (M)	0.0000000002000.0	Cmpd 159, AutoMSn(528.2494), 14.1 min
3	CO3_MOUSE	Complement C3 OS=Mus musculus GN=C3 PE=1 SV=2	2014	186365	152	78	54	32	36.2	6.39	8428	1	1	1	528.25	1581.73	3	1581.71	0.0147	1	22.17	0.25	R	FYHPEKDDGMLSK	L	Oxidation (M)	0.0000000002000.0	Cmpd 148, AutoMSn(528.2500), 14.1 min
3	CO3_MOUSE	Complement C3 OS=Mus musculus GN=C3 PE=1 SV=2	2014	186365	152	78	54	32	36.2	6.39	8851	2	1	1	546.958	1637.85	3	1637.84	0.01	1	19.55	0.44	R	AVLFNYREQEELK	V			Cmpd 366, AutoMSn(546.9577), 19.2 min
3	CO3_MOUSE	Complement C3 OS=Mus musculus GN=C3 PE=1 SV=2	2014	186365	152	78	54	32	36.2	6.39	8854	1	1	1	546.958	1637.85	3	1637.84	0.0116	1	25.08	0.12	R	AVLFNYREQEELK	V			Cmpd 370, AutoMSn(546.9582), 19.3 min
3	CO3_MOUSE	Complement C3 OS=Mus musculus GN=C3 PE=1 SV=2	2014	186365	152	78	54	32	36.2	6.39	8855	1	1	1	546.958	1637.85	3	1637.84	0.0125	1	34.65	0.014	R	AVLFNYREQEELK	V			Cmpd 363, AutoMSn(546.9585), 19.1 min
3	CO3_MOUSE	Complement C3 OS=Mus musculus GN=C3 PE=1 SV=2	2014	186365	152	78	54	32	36.2	6.39	8954	1	1	1	552.941	1655.8	3	1655.79	0.0157	1	26.43	0.094	R	LDKACEPGVDYVYK	T	Carbamidomethyl (C)	0.00001000000000.0	Cmpd 310, AutoMSn(552.9414), 17.7 min
3	CO3_MOUSE	Complement C3 OS=Mus musculus GN=C3 PE=1 SV=2	2014	186365	152	78	54	32	36.2	6.39	9037	9	1	1	837.37	1672.73	2	1672.81	-0.0834	0	2.03	26	R	DICEGQVNSLPGSINK	A			Cmpd 567, AutoMSn(837.3701), 24.6 min
3	CO3_MOUSE	Complement C3 OS=Mus musculus GN=C3 PE=1 SV=2	2014	186365	152	78	54	32	36.2	6.39	9134	1	1	1	561.614	1681.82	3	1681.82	0.0038	1	33.13	0.019	R	SEETKQNEAFSLTAK	G			Cmpd 250, AutoMSn(561.6138), 16.1 min
3	CO3_MOUSE	Complement C3 OS=Mus musculus GN=C3 PE=1 SV=2	2014	186365	152	78	54	32	36.2	6.39	9135	1	1	1	561.614	1681.82	3	1681.82	0.004	1	62.97	2e-05	R	SEETKQNEAFSLTAK	G			Cmpd 256, AutoMSn(561.6139), 16.3 min
3	CO3_MOUSE	Complement C3 OS=Mus musculus GN=C3 PE=1 SV=2	2014	186365	152	78	54	32	36.2	6.39	9136	1	1	1	561.614	1681.82	3	1681.82	0.0046	1	51.94	0.00025	R	SEETKQNEAFSLTAK	G			Cmpd 253, AutoMSn(561.6141), 16.2 min
3	CO3_MOUSE	Complement C3 OS=Mus musculus GN=C3 PE=1 SV=2	2014	186365	152	78	54	32	36.2	6.39	9138	1	1	1	842.092	1682.17	2	1682.72	-0.5553	0	64.79	2.6e-05	K	VYSYYNLEESCTR	F	Carbamidomethyl (C)	0.0000000000100.0	Cmpd 401, AutoMSn(842.0919), 19.8 min
3	CO3_MOUSE	Complement C3 OS=Mus musculus GN=C3 PE=1 SV=2	2014	186365	152	78	54	32	36.2	6.39	9139	1	1	1	842.371	1682.73	2	1682.72	0.0035	0	72.96	2.3e-06	K	VYSYYNLEESCTR	F	Carbamidomethyl (C)	0.0000000000100.0	Cmpd 406, AutoMSn(842.3714), 19.9 min
3	CO3_MOUSE	Complement C3 OS=Mus musculus GN=C3 PE=1 SV=2	2014	186365	152	78	54	32	36.2	6.39	9140	1	1	1	842.374	1682.73	2	1682.72	0.0089	0	80.96	3.5e-07	K	VYSYYNLEESCTR	F	Carbamidomethyl (C)	0.0000000000100.0	Cmpd 400, AutoMSn(842.3740), 19.7 min
3	CO3_MOUSE	Complement C3 OS=Mus musculus GN=C3 PE=1 SV=2	2014	186365	152	78	54	32	36.2	6.39	9218	1	1	1	567.983	1700.93	3	1700.92	0.0052	1	17.92	0.67	R	LPYSVVRNEQVEIR	A			Cmpd 361, AutoMSn(567.9827), 19.1 min
3	CO3_MOUSE	Complement C3 OS=Mus musculus GN=C3 PE=1 SV=2	2014	186365	152	78	54	32	36.2	6.39	9347	1	1	1	865.931	1729.85	2	1729.83	0.0161	0	61.55	2.8e-05	R	DICEGQVNSLPGSINK	A	Carbamidomethyl (C)	0.0010000000000000.0	Cmpd 431, AutoMSn(865.9306), 20.5 min
3	CO3_MOUSE	Complement C3 OS=Mus musculus GN=C3 PE=1 SV=2	2014	186365	152	78	54	32	36.2	6.39	9348	1	1	1	865.931	1729.85	2	1729.83	0.0175	0	49.6	0.00044	R	DICEGQVNSLPGSINK	A	Carbamidomethyl (C)	0.0010000000000000.0	Cmpd 429, AutoMSn(865.9313), 20.4 min
3	CO3_MOUSE	Complement C3 OS=Mus musculus GN=C3 PE=1 SV=2	2014	186365	152	78	54	32	36.2	6.39	9349	1	1	1	577.625	1729.85	3	1729.83	0.0243	0	22.05	0.25	R	DICEGQVNSLPGSINK	A	Carbamidomethyl (C)	0.0010000000000000.0	Cmpd 433, AutoMSn(577.6255), 20.5 min
3	CO3_MOUSE	Complement C3 OS=Mus musculus GN=C3 PE=1 SV=2	2014	186365	152	78	54	32	36.2	6.39	9597	1	1	1	602.298	1803.87	3	1803.86	0.0084	0	39.43	0.0045	R	VELLHNPAFCSMATAK	N	Carbamidomethyl (C); Oxidation (M)	0.0000000001020000.0	Cmpd 365, AutoMSn(602.2983), 19.2 min
3	CO3_MOUSE	Complement C3 OS=Mus musculus GN=C3 PE=1 SV=2	2014	186365	152	78	54	32	36.2	6.39	9598	1	1	1	602.303	1803.89	3	1803.86	0.0214	0	53.78	0.00016	R	VELLHNPAFCSMATAK	N	Carbamidomethyl (C); Oxidation (M)	0.0000000001020000.0	Cmpd 362, AutoMSn(602.3027), 19.1 min
3	CO3_MOUSE	Complement C3 OS=Mus musculus GN=C3 PE=1 SV=2	2014	186365	152	78	54	32	36.2	6.39	9599	1	1	1	603.042	1806.1	3	1806.1	0.0024	1	27.29	0.11	K	IPPKSSVAVPYVIVPLK	I			Cmpd 553, AutoMSn(603.0420), 23.4 min
3	CO3_MOUSE	Complement C3 OS=Mus musculus GN=C3 PE=1 SV=2	2014	186365	152	78	54	32	36.2	6.39	9600	1	1	1	603.045	1806.11	3	1806.1	0.0108	1	24.04	0.25	K	IPPKSSVAVPYVIVPLK	I			Cmpd 550, AutoMSn(603.0449), 23.3 min
3	CO3_MOUSE	Complement C3 OS=Mus musculus GN=C3 PE=1 SV=2	2014	186365	152	78	54	32	36.2	6.39	9783	9	1	1	617.637	1849.89	3	1850.03	-0.1362	1	3.9	15	R	VSIRPAPETAKKPEEAK	N			Cmpd 745, AutoMSn(617.6373), 30.7 min
3	CO3_MOUSE	Complement C3 OS=Mus musculus GN=C3 PE=1 SV=2	2014	186365	152	78	54	32	36.2	6.39	9942	1	1	1	943.966	1885.92	2	1885.92	0.0017	0	35.01	0.012	R	SELEEDIIPEEDIISR	S			Cmpd 619, AutoMSn(943.9659), 25.2 min
3	CO3_MOUSE	Complement C3 OS=Mus musculus GN=C3 PE=1 SV=2	2014	186365	152	78	54	32	36.2	6.39	9943	1	1	1	943.966	1885.92	2	1885.92	0.0025	0	58.93	4.8e-05	R	SELEEDIIPEEDIISR	S			Cmpd 627, AutoMSn(943.9663), 25.0 min
3	CO3_MOUSE	Complement C3 OS=Mus musculus GN=C3 PE=1 SV=2	2014	186365	152	78	54	32	36.2	6.39	9944	1	1	1	943.967	1885.92	2	1885.92	0.0034	0	58.83	4.9e-05	R	SELEEDIIPEEDIISR	S			Cmpd 633, AutoMSn(943.9668), 25.2 min
3	CO3_MOUSE	Complement C3 OS=Mus musculus GN=C3 PE=1 SV=2	2014	186365	152	78	54	32	36.2	6.39	9945	1	1	1	943.967	1885.92	2	1885.92	0.0034	0	58.76	4.9e-05	R	SELEEDIIPEEDIISR	S			Cmpd 630, AutoMSn(943.9668), 25.1 min
3	CO3_MOUSE	Complement C3 OS=Mus musculus GN=C3 PE=1 SV=2	2014	186365	152	78	54	32	36.2	6.39	9946	1	1	1	943.967	1885.92	2	1885.92	0.0035	0	56.39	8.5e-05	R	SELEEDIIPEEDIISR	S			Cmpd 623, AutoMSn(943.9668), 25.3 min
3	CO3_MOUSE	Complement C3 OS=Mus musculus GN=C3 PE=1 SV=2	2014	186365	152	78	54	32	36.2	6.39	9947	1	1	1	629.649	1885.93	3	1885.92	0.0097	0	46.14	0.00091	R	SELEEDIIPEEDIISR	S			Cmpd 631, AutoMSn(629.6490), 25.1 min
3	CO3_MOUSE	Complement C3 OS=Mus musculus GN=C3 PE=1 SV=2	2014	186365	152	78	54	32	36.2	6.39	9948	1	1	1	629.649	1885.93	3	1885.92	0.0106	0	43.8	0.0016	R	SELEEDIIPEEDIISR	S			Cmpd 634, AutoMSn(629.6493), 25.2 min
3	CO3_MOUSE	Complement C3 OS=Mus musculus GN=C3 PE=1 SV=2	2014	186365	152	78	54	32	36.2	6.39	9949	1	1	1	629.649	1885.93	3	1885.92	0.0111	0	38.61	0.0051	R	SELEEDIIPEEDIISR	S			Cmpd 636, AutoMSn(629.6495), 25.2 min
3	CO3_MOUSE	Complement C3 OS=Mus musculus GN=C3 PE=1 SV=2	2014	186365	152	78	54	32	36.2	6.39	9989	8	1	1	633.028	1896.06	3	1896.04	0.0196	1	1.69	30	R	QVLTSEKTVLTGASGHLR	S			Cmpd 583, AutoMSn(633.0281), 23.1 min
3	CO3_MOUSE	Complement C3 OS=Mus musculus GN=C3 PE=1 SV=2	2014	186365	152	78	54	32	36.2	6.39	10018	1	1	1	636.014	1905.02	3	1905.01	0.0117	1	42.31	0.0023	K	DSITTWEILAVSLSDKK	G			Cmpd 761, AutoMSn(636.0143), 28.1 min
3	CO3_MOUSE	Complement C3 OS=Mus musculus GN=C3 PE=1 SV=2	2014	186365	152	78	54	32	36.2	6.39	10019	1	1	1	636.016	1905.03	3	1905.01	0.0165	1	47.77	0.00065	K	DSITTWEILAVSLSDKK	G			Cmpd 756, AutoMSn(636.0159), 28.0 min
3	CO3_MOUSE	Complement C3 OS=Mus musculus GN=C3 PE=1 SV=2	2014	186365	152	78	54	32	36.2	6.39	10134	1	1	1	644.659	1930.96	3	1930.95	0.0097	1	64.33	1.3e-05	K	IWDVVEKADIGCTPGSGK	N	Carbamidomethyl (C)	0.000000000001000000.0	Cmpd 488, AutoMSn(644.6591), 20.9 min
3	CO3_MOUSE	Complement C3 OS=Mus musculus GN=C3 PE=1 SV=2	2014	186365	152	78	54	32	36.2	6.39	10213	1	1	1	973.173	1944.33	2	1945.05	-0.7196	0	35.87	0.019	K	EADVSLTAFVLIALQEAR	D			Cmpd 1039, AutoMSn(973.1735), 34.3 min
3	CO3_MOUSE	Complement C3 OS=Mus musculus GN=C3 PE=1 SV=2	2014	186365	152	78	54	32	36.2	6.39	10214	1	1	1	973.534	1945.05	2	1945.05	0.0018	0	39.35	0.0049	K	EADVSLTAFVLIALQEAR	D			Cmpd 1036, AutoMSn(973.5342), 34.2 min
3	CO3_MOUSE	Complement C3 OS=Mus musculus GN=C3 PE=1 SV=2	2014	186365	152	78	54	32	36.2	6.39	10215	1	1	1	649.36	1945.06	3	1945.05	0.0068	0	34.44	0.015	K	EADVSLTAFVLIALQEAR	D			Cmpd 1034, AutoMSn(649.3602), 34.2 min
3	CO3_MOUSE	Complement C3 OS=Mus musculus GN=C3 PE=1 SV=2	2014	186365	152	78	54	32	36.2	6.39	10216	1	1	1	649.362	1945.06	3	1945.05	0.0109	0	46.94	0.00086	K	EADVSLTAFVLIALQEAR	D			Cmpd 1037, AutoMSn(649.3616), 34.2 min
3	CO3_MOUSE	Complement C3 OS=Mus musculus GN=C3 PE=1 SV=2	2014	186365	152	78	54	32	36.2	6.39	10217	1	1	1	649.363	1945.07	3	1945.05	0.0138	0	26.71	0.091	K	EADVSLTAFVLIALQEAR	D			Cmpd 1032, AutoMSn(649.3626), 34.1 min
3	CO3_MOUSE	Complement C3 OS=Mus musculus GN=C3 PE=1 SV=2	2014	186365	152	78	54	32	36.2	6.39	10218	1	1	1	649.363	1945.07	3	1945.05	0.0161	0	15.94	1.1	K	EADVSLTAFVLIALQEAR	D			Cmpd 1016, AutoMSn(649.3633), 34.1 min
3	CO3_MOUSE	Complement C3 OS=Mus musculus GN=C3 PE=1 SV=2	2014	186365	152	78	54	32	36.2	6.39	10503	2	1	1	664.632	1990.87	3	1990.08	0.7893	1	3.49	18	K	TVAIHTLDPEKLGQGGVQK	V			Cmpd 513, AutoMSn(664.6320), 22.5 min
3	CO3_MOUSE	Complement C3 OS=Mus musculus GN=C3 PE=1 SV=2	2014	186365	152	78	54	32	36.2	6.39	11105	1	1	1	1065.49	2128.97	2	2128.98	-0.0023	0	64.81	1.1e-05	K	VDVPAADLSDQVPDTDSETR	I			Cmpd 480, AutoMSn(1065.4942), 21.5 min
3	CO3_MOUSE	Complement C3 OS=Mus musculus GN=C3 PE=1 SV=2	2014	186365	152	78	54	32	36.2	6.39	11106	1	1	1	1065.49	2128.97	2	2128.98	-0.0016	0	80.78	2.9e-07	K	VDVPAADLSDQVPDTDSETR	I			Cmpd 487, AutoMSn(1065.4945), 21.7 min
3	CO3_MOUSE	Complement C3 OS=Mus musculus GN=C3 PE=1 SV=2	2014	186365	152	78	54	32	36.2	6.39	11107	1	1	1	710.668	2128.98	3	2128.98	0.0068	0	44.53	0.0012	K	VDVPAADLSDQVPDTDSETR	I			Cmpd 479, AutoMSn(710.6682), 21.5 min
3	CO3_MOUSE	Complement C3 OS=Mus musculus GN=C3 PE=1 SV=2	2014	186365	152	78	54	32	36.2	6.39	11108	1	1	1	710.669	2128.98	3	2128.98	0.008	0	41.51	0.0024	K	VDVPAADLSDQVPDTDSETR	I			Cmpd 482, AutoMSn(710.6686), 21.6 min
3	CO3_MOUSE	Complement C3 OS=Mus musculus GN=C3 PE=1 SV=2	2014	186365	152	78	54	32	36.2	6.39	11161	1	1	1	1072.04	2142.06	2	2142.06	-0.002	0	103.42	1.5e-09	R	IILQGSPVVQMAEDAVDGER	L	Oxidation (M)	0.00000000002000000000.0	Cmpd 615, AutoMSn(1072.0376), 24.6 min
3	CO3_MOUSE	Complement C3 OS=Mus musculus GN=C3 PE=1 SV=2	2014	186365	152	78	54	32	36.2	6.39	11162	1	1	1	1072.04	2142.06	2	2142.06	-0.0005	0	115.13	1e-10	R	IILQGSPVVQMAEDAVDGER	L	Oxidation (M)	0.00000000002000000000.0	Cmpd 618, AutoMSn(1072.0383), 24.6 min
3	CO3_MOUSE	Complement C3 OS=Mus musculus GN=C3 PE=1 SV=2	2014	186365	152	78	54	32	36.2	6.39	11163	1	1	1	715.028	2142.06	3	2142.06	0.0005	0	92.86	1.7e-08	R	IILQGSPVVQMAEDAVDGER	L	Oxidation (M)	0.00000000002000000000.0	Cmpd 627, AutoMSn(715.0283), 24.8 min
3	CO3_MOUSE	Complement C3 OS=Mus musculus GN=C3 PE=1 SV=2	2014	186365	152	78	54	32	36.2	6.39	11164	1	1	1	1072.04	2142.06	2	2142.06	0.0018	0	103.96	1.3e-09	R	IILQGSPVVQMAEDAVDGER	L	Oxidation (M)	0.00000000002000000000.0	Cmpd 613, AutoMSn(1072.0395), 24.5 min
3	CO3_MOUSE	Complement C3 OS=Mus musculus GN=C3 PE=1 SV=2	2014	186365	152	78	54	32	36.2	6.39	11165	1	1	1	715.029	2142.07	3	2142.06	0.0039	0	114.11	1.3e-10	R	IILQGSPVVQMAEDAVDGER	L	Oxidation (M)	0.00000000002000000000.0	Cmpd 625, AutoMSn(715.0295), 24.8 min
3	CO3_MOUSE	Complement C3 OS=Mus musculus GN=C3 PE=1 SV=2	2014	186365	152	78	54	32	36.2	6.39	11166	1	1	1	715.03	2142.07	3	2142.06	0.0043	0	113.52	1.5e-10	R	IILQGSPVVQMAEDAVDGER	L	Oxidation (M)	0.00000000002000000000.0	Cmpd 611, AutoMSn(715.0296), 24.5 min
3	CO3_MOUSE	Complement C3 OS=Mus musculus GN=C3 PE=1 SV=2	2014	186365	152	78	54	32	36.2	6.39	11167	1	1	1	715.03	2142.07	3	2142.06	0.0057	0	126.67	7e-12	R	IILQGSPVVQMAEDAVDGER	L	Oxidation (M)	0.00000000002000000000.0	Cmpd 614, AutoMSn(715.0301), 24.6 min
3	CO3_MOUSE	Complement C3 OS=Mus musculus GN=C3 PE=1 SV=2	2014	186365	152	78	54	32	36.2	6.39	11168	1	1	1	715.031	2142.07	3	2142.06	0.0081	0	139.37	3.8e-13	R	IILQGSPVVQMAEDAVDGER	L	Oxidation (M)	0.00000000002000000000.0	Cmpd 622, AutoMSn(715.0309), 24.7 min
3	CO3_MOUSE	Complement C3 OS=Mus musculus GN=C3 PE=1 SV=2	2014	186365	152	78	54	32	36.2	6.39	11169	1	1	1	715.031	2142.07	3	2142.06	0.0083	0	152.59	1.8e-14	R	IILQGSPVVQMAEDAVDGER	L	Oxidation (M)	0.00000000002000000000.0	Cmpd 617, AutoMSn(715.0310), 24.6 min
3	CO3_MOUSE	Complement C3 OS=Mus musculus GN=C3 PE=1 SV=2	2014	186365	152	78	54	32	36.2	6.39	11352	1	1	1	733.405	2197.19	3	2197.19	0.0001	0	27.93	0.066	K	VFSLAANLIAIDSHVLCGAVK	W	Carbamidomethyl (C)	0.000000000000000010000.0	Cmpd 779, AutoMSn(733.4050), 28.3 min
3	CO3_MOUSE	Complement C3 OS=Mus musculus GN=C3 PE=1 SV=2	2014	186365	152	78	54	32	36.2	6.39	11384	1	1	1	736.314	2205.92	3	2205.9	0.0176	0	44.26	0.0015	K	QCEELGAFTESMVVYGCPN	-	2 Carbamidomethyl (C); Oxidation (M)	0.0100000000020000100.0	Cmpd 654, AutoMSn(736.3137), 25.4 min
3	CO3_MOUSE	Complement C3 OS=Mus musculus GN=C3 PE=1 SV=2	2014	186365	152	78	54	32	36.2	6.39	11385	1	1	1	736.314	2205.92	3	2205.9	0.0192	0	29.66	0.043	K	QCEELGAFTESMVVYGCPN	-	2 Carbamidomethyl (C); Oxidation (M)	0.0100000000020000100.0	Cmpd 651, AutoMSn(736.3143), 25.4 min
3	CO3_MOUSE	Complement C3 OS=Mus musculus GN=C3 PE=1 SV=2	2014	186365	152	78	54	32	36.2	6.39	11386	1	1	1	736.317	2205.93	3	2205.9	0.028	0	17.54	0.68	K	QCEELGAFTESMVVYGCPN	-	2 Carbamidomethyl (C); Oxidation (M)	0.0100000000020000100.0	Cmpd 648, AutoMSn(736.3172), 25.3 min
3	CO3_MOUSE	Complement C3 OS=Mus musculus GN=C3 PE=1 SV=2	2014	186365	152	78	54	32	36.2	6.39	11576	4	1	1	753.886	2258.64	3	2258.23	0.41	1	0.52	59	R	NAKEADVSLTAFVLIALQEAR	D			Cmpd 719, AutoMSn(753.8863), 26.7 min
3	CO3_MOUSE	Complement C3 OS=Mus musculus GN=C3 PE=1 SV=2	2014	186365	152	78	54	32	36.2	6.39	11978	1	1	1	794.795	2381.36	3	2381.36	0.0065	1	20.21	0.43	K	SSVAVPYVIVPLKIGQQEVEVK	A			Cmpd 649, AutoMSn(794.7951), 25.5 min
3	CO3_MOUSE	Complement C3 OS=Mus musculus GN=C3 PE=1 SV=2	2014	186365	152	78	54	32	36.2	6.39	11979	1	1	1	794.796	2381.37	3	2381.36	0.0095	1	35.35	0.013	K	SSVAVPYVIVPLKIGQQEVEVK	A			Cmpd 651, AutoMSn(794.7961), 25.6 min
3	CO3_MOUSE	Complement C3 OS=Mus musculus GN=C3 PE=1 SV=2	2014	186365	152	78	54	32	36.2	6.39	11980	1	1	1	794.797	2381.37	3	2381.36	0.0107	1	28.3	0.068	K	SSVAVPYVIVPLKIGQQEVEVK	A			Cmpd 654, AutoMSn(794.7965), 25.6 min
3	CO3_MOUSE	Complement C3 OS=Mus musculus GN=C3 PE=1 SV=2	2014	186365	152	78	54	32	36.2	6.39	12172	1	1	1	1227.67	2453.32	2	2453.32	-0.0043	0	19.92	0.35	R	EPGQDLVVLSLPITPEFIPSFR	L			Cmpd 1042, AutoMSn(1227.6654), 33.3 min
3	CO3_MOUSE	Complement C3 OS=Mus musculus GN=C3 PE=1 SV=2	2014	186365	152	78	54	32	36.2	6.39	12173	1	1	1	1227.67	2453.32	2	2453.32	-0.0012	0	23.22	0.16	R	EPGQDLVVLSLPITPEFIPSFR	L			Cmpd 1037, AutoMSn(1227.6670), 33.2 min
3	CO3_MOUSE	Complement C3 OS=Mus musculus GN=C3 PE=1 SV=2	2014	186365	152	78	54	32	36.2	6.39	12174	1	1	1	1227.67	2453.32	2	2453.32	-0.0005	0	25.93	0.088	R	EPGQDLVVLSLPITPEFIPSFR	L			Cmpd 1040, AutoMSn(1227.6673), 33.3 min
3	CO3_MOUSE	Complement C3 OS=Mus musculus GN=C3 PE=1 SV=2	2014	186365	152	78	54	32	36.2	6.39	12175	1	1	1	818.783	2453.33	3	2453.32	0.0077	0	14.85	1.2	R	EPGQDLVVLSLPITPEFIPSFR	L			Cmpd 1043, AutoMSn(818.7834), 33.3 min
3	CO3_MOUSE	Complement C3 OS=Mus musculus GN=C3 PE=1 SV=2	2014	186365	152	78	54	32	36.2	6.39	12176	1	1	1	818.784	2453.33	3	2453.32	0.0099	0	17.06	0.69	R	EPGQDLVVLSLPITPEFIPSFR	L			Cmpd 1039, AutoMSn(818.7841), 33.3 min
3	CO3_MOUSE	Complement C3 OS=Mus musculus GN=C3 PE=1 SV=2	2014	186365	152	78	54	32	36.2	6.39	12177	1	1	1	818.784	2453.33	3	2453.32	0.0102	0	12.95	1.8	R	EPGQDLVVLSLPITPEFIPSFR	L			Cmpd 1036, AutoMSn(818.7842), 33.2 min
3	CO3_MOUSE	Complement C3 OS=Mus musculus GN=C3 PE=1 SV=2	2014	186365	152	78	54	32	36.2	6.39	12898	1	1	1	883.749	2648.23	3	2649.02	-0.7956	1	6.24	7.2	K	LCHSEMCRCAEENCFMQQSQEK	I	Oxidation (M)	0.0000000000000002000000.0	Cmpd 902, AutoMSn(883.7490), 30.2 min
3	CO3_MOUSE	Complement C3 OS=Mus musculus GN=C3 PE=1 SV=2	2014	186365	152	78	54	32	36.2	6.39	13385	1	1	1	946.51	2836.51	3	2836.55	-0.0406	1	18.2	0.49	R	QVREPGQDLVVLSLPITPEFIPSFR	L			Cmpd 895, AutoMSn(946.5100), 30.1 min
3	CO3_MOUSE	Complement C3 OS=Mus musculus GN=C3 PE=1 SV=2	2014	186365	152	78	54	32	36.2	6.39	13387	5	1	1	946.768	2837.28	3	2837.5	-0.2131	1	6.37	6.8	R	LVAYYTLIGASGQREVVADSVWVDVK	D			Cmpd 661, AutoMSn(946.7684), 26.2 min	emPAI	1.26
4	A2M_MOUSE	Alpha-2-macroglobulin OS=Mus musculus GN=A2m PE=1 SV=2	1574	165776	128	96	32	25	25.3	6.24	1193	1	1	1	636.405	635.398	1	635.401	-0.0026	1	20.03	0.61	K	LKFTK	V			Cmpd 100, AutoMSn(636.4054), 12.3 min
4	A2M_MOUSE	Alpha-2-macroglobulin OS=Mus musculus GN=A2m PE=1 SV=2	1574	165776	128	96	32	25	25.3	6.24	1194	3	1	1	318.707	635.4	2	635.401	-0.001	1	17.97	0.98	K	LKFTK	V			Cmpd 98, AutoMSn(318.7071), 12.3 min
4	A2M_MOUSE	Alpha-2-macroglobulin OS=Mus musculus GN=A2m PE=1 SV=2	1574	165776	128	96	32	25	25.3	6.24	1357	1	1	1	332.692	663.369	2	663.37	-0.0015	0	12.94	3.7	R	TFQIR	I			Cmpd 220, AutoMSn(332.6917), 15.7 min
4	A2M_MOUSE	Alpha-2-macroglobulin OS=Mus musculus GN=A2m PE=1 SV=2	1574	165776	128	96	32	25	25.3	6.24	1358	1	1	1	332.692	663.369	2	663.37	-0.0012	0	10.06	7.2	R	TFQIR	I			Cmpd 226, AutoMSn(332.6919), 15.8 min
4	A2M_MOUSE	Alpha-2-macroglobulin OS=Mus musculus GN=A2m PE=1 SV=2	1574	165776	128	96	32	25	25.3	6.24	1359	2	1	1	332.692	663.37	2	663.37	-0.0004	0	8.54	10	R	TFQIR	I			Cmpd 222, AutoMSn(332.6923), 15.8 min
4	A2M_MOUSE	Alpha-2-macroglobulin OS=Mus musculus GN=A2m PE=1 SV=2	1574	165776	128	96	32	25	25.3	6.24	2629	1	1	1	435.773	869.532	2	869.533	-0.0013	0	41.46	0.0032	R	LLLQEVR	L			Cmpd 366, AutoMSn(435.7733), 19.2 min
4	A2M_MOUSE	Alpha-2-macroglobulin OS=Mus musculus GN=A2m PE=1 SV=2	1574	165776	128	96	32	25	25.3	6.24	2632	1	1	1	435.775	869.535	2	869.533	0.002	0	42.37	0.0026	R	LLLQEVR	L			Cmpd 372, AutoMSn(435.7750), 19.1 min
4	A2M_MOUSE	Alpha-2-macroglobulin OS=Mus musculus GN=A2m PE=1 SV=2	1574	165776	128	96	32	25	25.3	6.24	2633	1	1	1	435.775	869.536	2	869.533	0.0027	0	42.44	0.0025	R	LLLQEVR	L			Cmpd 374, AutoMSn(435.7754), 19.2 min
4	A2M_MOUSE	Alpha-2-macroglobulin OS=Mus musculus GN=A2m PE=1 SV=2	1574	165776	128	96	32	25	25.3	6.24	2634	1	1	1	435.776	869.537	2	869.533	0.0038	0	42.35	0.0026	R	LLLQEVR	L			Cmpd 377, AutoMSn(435.7759), 19.2 min
4	A2M_MOUSE	Alpha-2-macroglobulin OS=Mus musculus GN=A2m PE=1 SV=2	1574	165776	128	96	32	25	25.3	6.24	2683	1	1	1	440.784	879.554	2	879.554	0.0003	0	46.44	0.0012	K	NLKPAPIK	V			Cmpd 107, AutoMSn(440.7845), 13.2 min
4	A2M_MOUSE	Alpha-2-macroglobulin OS=Mus musculus GN=A2m PE=1 SV=2	1574	165776	128	96	32	25	25.3	6.24	2684	1	1	1	440.785	879.556	2	879.554	0.002	0	41.27	0.004	K	NLKPAPIK	V			Cmpd 104, AutoMSn(440.7853), 13.1 min
4	A2M_MOUSE	Alpha-2-macroglobulin OS=Mus musculus GN=A2m PE=1 SV=2	1574	165776	128	96	32	25	25.3	6.24	2685	1	1	1	440.785	879.556	2	879.554	0.0022	0	43.12	0.0026	K	NLKPAPIK	V			Cmpd 103, AutoMSn(440.7854), 13.1 min
4	A2M_MOUSE	Alpha-2-macroglobulin OS=Mus musculus GN=A2m PE=1 SV=2	1574	165776	128	96	32	25	25.3	6.24	2761	1	1	0	443.725	885.435	2	885.434	0.0004	0	46.21	0.0013	K	YGAATFTR	S			Cmpd 213, AutoMSn(443.7247), 15.6 min
4	A2M_MOUSE	Alpha-2-macroglobulin OS=Mus musculus GN=A2m PE=1 SV=2	1574	165776	128	96	32	25	25.3	6.24	2762	1	1	0	443.725	885.436	2	885.434	0.0017	0	45.91	0.0014	K	YGAATFTR	S			Cmpd 216, AutoMSn(443.7254), 15.6 min
4	A2M_MOUSE	Alpha-2-macroglobulin OS=Mus musculus GN=A2m PE=1 SV=2	1574	165776	128	96	32	25	25.3	6.24	2763	1	1	0	443.726	885.437	2	885.434	0.0023	0	45.5	0.0015	K	YGAATFTR	S			Cmpd 211, AutoMSn(443.7257), 15.5 min
4	A2M_MOUSE	Alpha-2-macroglobulin OS=Mus musculus GN=A2m PE=1 SV=2	1574	165776	128	96	32	25	25.3	6.24	3509	1	1	1	491.26	980.506	2	980.508	-0.002	0	23.43	0.22	K	ALSFYQPR	A			Cmpd 271, AutoMSn(491.2602), 19.2 min
4	A2M_MOUSE	Alpha-2-macroglobulin OS=Mus musculus GN=A2m PE=1 SV=2	1574	165776	128	96	32	25	25.3	6.24	3510	1	1	1	491.262	980.509	2	980.508	0.0013	0	41.19	0.0037	K	ALSFYQPR	A			Cmpd 407, AutoMSn(491.2619), 19.2 min
4	A2M_MOUSE	Alpha-2-macroglobulin OS=Mus musculus GN=A2m PE=1 SV=2	1574	165776	128	96	32	25	25.3	6.24	3511	1	1	1	491.262	980.51	2	980.508	0.0023	0	41.12	0.0038	K	ALSFYQPR	A			Cmpd 364, AutoMSn(491.2624), 19.2 min
4	A2M_MOUSE	Alpha-2-macroglobulin OS=Mus musculus GN=A2m PE=1 SV=2	1574	165776	128	96	32	25	25.3	6.24	3512	1	1	1	491.262	980.51	2	980.508	0.0023	0	41.19	0.0037	K	ALSFYQPR	A			Cmpd 403, AutoMSn(491.2624), 19.1 min
4	A2M_MOUSE	Alpha-2-macroglobulin OS=Mus musculus GN=A2m PE=1 SV=2	1574	165776	128	96	32	25	25.3	6.24	3513	1	1	1	491.262	980.51	2	980.508	0.0024	0	53.8	0.0002	K	ALSFYQPR	A			Cmpd 360, AutoMSn(491.2624), 19.1 min
4	A2M_MOUSE	Alpha-2-macroglobulin OS=Mus musculus GN=A2m PE=1 SV=2	1574	165776	128	96	32	25	25.3	6.24	3515	1	1	1	491.263	980.511	2	980.508	0.0026	0	41.23	0.0037	K	ALSFYQPR	A			Cmpd 406, AutoMSn(491.2626), 19.2 min
4	A2M_MOUSE	Alpha-2-macroglobulin OS=Mus musculus GN=A2m PE=1 SV=2	1574	165776	128	96	32	25	25.3	6.24	3516	1	1	1	491.263	980.511	2	980.508	0.0031	0	41.09	0.0038	K	ALSFYQPR	A			Cmpd 362, AutoMSn(491.2628), 19.2 min
4	A2M_MOUSE	Alpha-2-macroglobulin OS=Mus musculus GN=A2m PE=1 SV=2	1574	165776	128	96	32	25	25.3	6.24	3540	3	1	1	491.285	980.556	2	980.508	0.048	0	8.1	7.7	K	ALSFYQPR	A			Cmpd 353, AutoMSn(491.2853), 17.9 min
4	A2M_MOUSE	Alpha-2-macroglobulin OS=Mus musculus GN=A2m PE=1 SV=2	1574	165776	128	96	32	25	25.3	6.24	3597	1	1	1	494.777	987.54	2	987.539	0.0012	0	41.68	0.004	K	TVSWAVTPK	S			Cmpd 344, AutoMSn(494.7774), 18.8 min
4	A2M_MOUSE	Alpha-2-macroglobulin OS=Mus musculus GN=A2m PE=1 SV=2	1574	165776	128	96	32	25	25.3	6.24	3598	1	1	1	494.778	987.541	2	987.539	0.0025	0	42.73	0.0031	K	TVSWAVTPK	S			Cmpd 388, AutoMSn(494.7780), 18.8 min
4	A2M_MOUSE	Alpha-2-macroglobulin OS=Mus musculus GN=A2m PE=1 SV=2	1574	165776	128	96	32	25	25.3	6.24	3599	1	1	1	494.778	987.542	2	987.539	0.003	0	42.89	0.003	K	TVSWAVTPK	S			Cmpd 384, AutoMSn(494.7783), 18.7 min
4	A2M_MOUSE	Alpha-2-macroglobulin OS=Mus musculus GN=A2m PE=1 SV=2	1574	165776	128	96	32	25	25.3	6.24	3600	1	1	1	494.778	987.542	2	987.539	0.003	0	42.61	0.0032	K	TVSWAVTPK	S			Cmpd 382, AutoMSn(494.7783), 18.6 min
4	A2M_MOUSE	Alpha-2-macroglobulin OS=Mus musculus GN=A2m PE=1 SV=2	1574	165776	128	96	32	25	25.3	6.24	3601	1	1	1	494.778	987.542	2	987.539	0.0032	0	42.09	0.0036	K	TVSWAVTPK	S			Cmpd 341, AutoMSn(494.7784), 18.7 min
4	A2M_MOUSE	Alpha-2-macroglobulin OS=Mus musculus GN=A2m PE=1 SV=2	1574	165776	128	96	32	25	25.3	6.24	3602	1	1	1	494.779	987.543	2	987.539	0.0041	0	27.58	0.1	K	TVSWAVTPK	S			Cmpd 348, AutoMSn(494.7788), 18.8 min
4	A2M_MOUSE	Alpha-2-macroglobulin OS=Mus musculus GN=A2m PE=1 SV=2	1574	165776	128	96	32	25	25.3	6.24	3981	1	1	1	516.255	1030.49	2	1030.49	0.0004	0	52.6	0.00029	K	TFHVNSGNR	L			Cmpd 38, AutoMSn(516.2547), 11.7 min
4	A2M_MOUSE	Alpha-2-macroglobulin OS=Mus musculus GN=A2m PE=1 SV=2	1574	165776	128	96	32	25	25.3	6.24	3982	1	1	1	516.255	1030.5	2	1030.49	0.0014	0	18.34	0.78	K	TFHVNSGNR	L			Cmpd 33, AutoMSn(516.2552), 11.8 min
4	A2M_MOUSE	Alpha-2-macroglobulin OS=Mus musculus GN=A2m PE=1 SV=2	1574	165776	128	96	32	25	25.3	6.24	3983	1	1	1	344.506	1030.5	3	1030.49	0.0021	0	40.26	0.005	K	TFHVNSGNR	L			Cmpd 39, AutoMSn(344.5061), 11.7 min
4	A2M_MOUSE	Alpha-2-macroglobulin OS=Mus musculus GN=A2m PE=1 SV=2	1574	165776	128	96	32	25	25.3	6.24	3984	1	1	1	516.256	1030.5	2	1030.49	0.0022	0	37.47	0.0096	K	TFHVNSGNR	L			Cmpd 35, AutoMSn(516.2556), 11.6 min
4	A2M_MOUSE	Alpha-2-macroglobulin OS=Mus musculus GN=A2m PE=1 SV=2	1574	165776	128	96	32	25	25.3	6.24	3985	1	1	1	516.256	1030.5	2	1030.49	0.0025	0	43.72	0.0023	K	TFHVNSGNR	L			Cmpd 34, AutoMSn(516.2557), 11.5 min
4	A2M_MOUSE	Alpha-2-macroglobulin OS=Mus musculus GN=A2m PE=1 SV=2	1574	165776	128	96	32	25	25.3	6.24	3986	1	1	1	344.507	1030.5	3	1030.49	0.0038	0	43.43	0.0024	K	TFHVNSGNR	L			Cmpd 41, AutoMSn(344.5067), 11.7 min
4	A2M_MOUSE	Alpha-2-macroglobulin OS=Mus musculus GN=A2m PE=1 SV=2	1574	165776	128	96	32	25	25.3	6.24	3987	1	1	1	344.507	1030.5	3	1030.49	0.0049	0	44.16	0.0021	K	TFHVNSGNR	L			Cmpd 37, AutoMSn(344.5071), 11.6 min
4	A2M_MOUSE	Alpha-2-macroglobulin OS=Mus musculus GN=A2m PE=1 SV=2	1574	165776	128	96	32	25	25.3	6.24	4508	1	1	1	545.301	1088.59	2	1088.59	0.0005	0	49.7	0.00059	K	YNILPVADGK	A			Cmpd 446, AutoMSn(545.3008), 20.8 min
4	A2M_MOUSE	Alpha-2-macroglobulin OS=Mus musculus GN=A2m PE=1 SV=2	1574	165776	128	96	32	25	25.3	6.24	4509	1	1	1	545.302	1088.59	2	1088.59	0.0025	0	50.46	0.0005	K	YNILPVADGK	A			Cmpd 453, AutoMSn(545.3018), 20.9 min
4	A2M_MOUSE	Alpha-2-macroglobulin OS=Mus musculus GN=A2m PE=1 SV=2	1574	165776	128	96	32	25	25.3	6.24	4510	1	1	1	545.302	1088.59	2	1088.59	0.0029	0	50.85	0.00045	K	YNILPVADGK	A			Cmpd 449, AutoMSn(545.3020), 20.9 min
4	A2M_MOUSE	Alpha-2-macroglobulin OS=Mus musculus GN=A2m PE=1 SV=2	1574	165776	128	96	32	25	25.3	6.24	4805	1	1	1	556.298	1110.58	2	1110.58	0.0029	0	54.48	0.00016	K	LQDQPNIQR	T			Cmpd 167, AutoMSn(556.2978), 14.5 min
4	A2M_MOUSE	Alpha-2-macroglobulin OS=Mus musculus GN=A2m PE=1 SV=2	1574	165776	128	96	32	25	25.3	6.24	4806	1	1	1	556.298	1110.58	2	1110.58	0.0034	0	54.49	0.00016	K	LQDQPNIQR	T			Cmpd 173, AutoMSn(556.2981), 14.7 min
4	A2M_MOUSE	Alpha-2-macroglobulin OS=Mus musculus GN=A2m PE=1 SV=2	1574	165776	128	96	32	25	25.3	6.24	4807	1	1	1	556.298	1110.58	2	1110.58	0.0039	0	54.24	0.00017	K	LQDQPNIQR	T			Cmpd 170, AutoMSn(556.2983), 14.6 min
4	A2M_MOUSE	Alpha-2-macroglobulin OS=Mus musculus GN=A2m PE=1 SV=2	1574	165776	128	96	32	25	25.3	6.24	4818	1	1	1	558.823	1115.63	2	1115.63	-0.0017	1	66.98	1e-05	R	KTVSWAVTPK	S			Cmpd 259, AutoMSn(558.8234), 15.9 min
4	A2M_MOUSE	Alpha-2-macroglobulin OS=Mus musculus GN=A2m PE=1 SV=2	1574	165776	128	96	32	25	25.3	6.24	4819	1	1	1	558.824	1115.63	2	1115.63	0.0006	1	61.74	3.5e-05	R	KTVSWAVTPK	S			Cmpd 218, AutoMSn(558.8245), 15.9 min
4	A2M_MOUSE	Alpha-2-macroglobulin OS=Mus musculus GN=A2m PE=1 SV=2	1574	165776	128	96	32	25	25.3	6.24	4820	1	1	1	558.825	1115.63	2	1115.63	0.0011	1	63.31	2.4e-05	R	KTVSWAVTPK	S			Cmpd 260, AutoMSn(558.8248), 15.9 min
4	A2M_MOUSE	Alpha-2-macroglobulin OS=Mus musculus GN=A2m PE=1 SV=2	1574	165776	128	96	32	25	25.3	6.24	4821	1	1	1	558.826	1115.64	2	1115.63	0.0028	1	63.13	2.5e-05	R	KTVSWAVTPK	S			Cmpd 263, AutoMSn(558.8256), 16.0 min
4	A2M_MOUSE	Alpha-2-macroglobulin OS=Mus musculus GN=A2m PE=1 SV=2	1574	165776	128	96	32	25	25.3	6.24	4822	1	1	1	558.826	1115.64	2	1115.63	0.0028	1	54.26	0.0002	R	KTVSWAVTPK	S			Cmpd 221, AutoMSn(558.8256), 16.0 min
4	A2M_MOUSE	Alpha-2-macroglobulin OS=Mus musculus GN=A2m PE=1 SV=2	1574	165776	128	96	32	25	25.3	6.24	5425	1	1	1	604.843	1207.67	2	1207.67	0.0007	1	46.82	0.001	K	VKALSFYQPR	A			Cmpd 339, AutoMSn(604.8433), 17.7 min
4	A2M_MOUSE	Alpha-2-macroglobulin OS=Mus musculus GN=A2m PE=1 SV=2	1574	165776	128	96	32	25	25.3	6.24	5426	1	1	1	604.844	1207.67	2	1207.67	0.0017	1	31	0.04	K	VKALSFYQPR	A			Cmpd 346, AutoMSn(604.8438), 17.8 min
4	A2M_MOUSE	Alpha-2-macroglobulin OS=Mus musculus GN=A2m PE=1 SV=2	1574	165776	128	96	32	25	25.3	6.24	5427	1	1	1	403.565	1207.67	3	1207.67	0.0024	1	20.06	0.49	K	VKALSFYQPR	A			Cmpd 340, AutoMSn(403.5652), 17.7 min
4	A2M_MOUSE	Alpha-2-macroglobulin OS=Mus musculus GN=A2m PE=1 SV=2	1574	165776	128	96	32	25	25.3	6.24	5428	1	1	1	403.566	1207.68	3	1207.67	0.0051	1	20.2	0.48	K	VKALSFYQPR	A			Cmpd 342, AutoMSn(403.5661), 17.7 min
4	A2M_MOUSE	Alpha-2-macroglobulin OS=Mus musculus GN=A2m PE=1 SV=2	1574	165776	128	96	32	25	25.3	6.24	5430	2	1	1	1210.58	1209.57	1	1209.57	-0.0022	0	23.24	0.23	R	DLSSSDLSTASK	I			Cmpd 264, AutoMSn(1210.5775), 16.7 min
4	A2M_MOUSE	Alpha-2-macroglobulin OS=Mus musculus GN=A2m PE=1 SV=2	1574	165776	128	96	32	25	25.3	6.24	5431	1	1	1	1210.58	1209.57	1	1209.57	-0.0021	0	22.5	0.27	R	DLSSSDLSTASK	I			Cmpd 261, AutoMSn(1210.5776), 16.6 min
4	A2M_MOUSE	Alpha-2-macroglobulin OS=Mus musculus GN=A2m PE=1 SV=2	1574	165776	128	96	32	25	25.3	6.24	5432	1	1	1	605.795	1209.57	2	1209.57	0.0024	0	39.08	0.006	R	DLSSSDLSTASK	I			Cmpd 254, AutoMSn(605.7947), 16.5 min
4	A2M_MOUSE	Alpha-2-macroglobulin OS=Mus musculus GN=A2m PE=1 SV=2	1574	165776	128	96	32	25	25.3	6.24	5433	1	1	1	605.795	1209.58	2	1209.57	0.0028	0	35.93	0.012	R	DLSSSDLSTASK	I			Cmpd 257, AutoMSn(605.7949), 16.6 min
4	A2M_MOUSE	Alpha-2-macroglobulin OS=Mus musculus GN=A2m PE=1 SV=2	1574	165776	128	96	32	25	25.3	6.24	5434	1	1	1	605.795	1209.58	2	1209.57	0.0038	0	34.72	0.016	R	DLSSSDLSTASK	I			Cmpd 252, AutoMSn(605.7954), 16.7 min
4	A2M_MOUSE	Alpha-2-macroglobulin OS=Mus musculus GN=A2m PE=1 SV=2	1574	165776	128	96	32	25	25.3	6.24	5435	1	1	1	605.796	1209.58	2	1209.57	0.0048	0	35.99	0.012	R	DLSSSDLSTASK	I			Cmpd 260, AutoMSn(605.7959), 16.6 min
4	A2M_MOUSE	Alpha-2-macroglobulin OS=Mus musculus GN=A2m PE=1 SV=2	1574	165776	128	96	32	25	25.3	6.24	5447	1	1	1	608.831	1215.65	2	1215.65	-0.0023	0	18.6	0.71	R	LPDLPGNYVTK	G			Cmpd 444, AutoMSn(608.8311), 21.0 min
4	A2M_MOUSE	Alpha-2-macroglobulin OS=Mus musculus GN=A2m PE=1 SV=2	1574	165776	128	96	32	25	25.3	6.24	5448	1	1	1	608.835	1215.65	2	1215.65	0.0045	0	45.8	0.0013	R	LPDLPGNYVTK	G			Cmpd 455, AutoMSn(608.8345), 21.0 min
4	A2M_MOUSE	Alpha-2-macroglobulin OS=Mus musculus GN=A2m PE=1 SV=2	1574	165776	128	96	32	25	25.3	6.24	5449	1	1	1	608.835	1215.65	2	1215.65	0.0046	0	50.52	0.00045	R	LPDLPGNYVTK	G			Cmpd 452, AutoMSn(608.8345), 20.9 min
4	A2M_MOUSE	Alpha-2-macroglobulin OS=Mus musculus GN=A2m PE=1 SV=2	1574	165776	128	96	32	25	25.3	6.24	5450	1	1	1	608.836	1215.66	2	1215.65	0.0071	0	45.68	0.0014	R	LPDLPGNYVTK	G			Cmpd 450, AutoMSn(608.8358), 20.9 min
4	A2M_MOUSE	Alpha-2-macroglobulin OS=Mus musculus GN=A2m PE=1 SV=2	1574	165776	128	96	32	25	25.3	6.24	5562	1	1	1	413.899	1238.68	3	1238.67	0.0026	1	20.92	0.35	K	KLQDQPNIQR	T			Cmpd 114, AutoMSn(413.8992), 13.3 min
4	A2M_MOUSE	Alpha-2-macroglobulin OS=Mus musculus GN=A2m PE=1 SV=2	1574	165776	128	96	32	25	25.3	6.24	5563	1	1	1	620.345	1238.68	2	1238.67	0.0028	1	45.4	0.0012	K	KLQDQPNIQR	T			Cmpd 116, AutoMSn(620.3452), 13.4 min
4	A2M_MOUSE	Alpha-2-macroglobulin OS=Mus musculus GN=A2m PE=1 SV=2	1574	165776	128	96	32	25	25.3	6.24	5564	1	1	1	620.345	1238.68	2	1238.67	0.0029	1	45.01	0.0014	K	KLQDQPNIQR	T			Cmpd 120, AutoMSn(620.3453), 13.5 min
4	A2M_MOUSE	Alpha-2-macroglobulin OS=Mus musculus GN=A2m PE=1 SV=2	1574	165776	128	96	32	25	25.3	6.24	5565	1	1	1	620.345	1238.68	2	1238.67	0.003	1	50.38	0.00039	K	KLQDQPNIQR	T			Cmpd 124, AutoMSn(620.3453), 13.6 min
4	A2M_MOUSE	Alpha-2-macroglobulin OS=Mus musculus GN=A2m PE=1 SV=2	1574	165776	128	96	32	25	25.3	6.24	5566	1	1	1	413.9	1238.68	3	1238.67	0.0064	1	22.29	0.25	K	KLQDQPNIQR	T			Cmpd 119, AutoMSn(413.9004), 13.5 min
4	A2M_MOUSE	Alpha-2-macroglobulin OS=Mus musculus GN=A2m PE=1 SV=2	1574	165776	128	96	32	25	25.3	6.24	5973	1	1	1	649.346	1296.68	2	1296.68	-0.0041	0	28.33	0.064	K	AINYLISGYQR	Q			Cmpd 461, AutoMSn(649.3465), 21.3 min
4	A2M_MOUSE	Alpha-2-macroglobulin OS=Mus musculus GN=A2m PE=1 SV=2	1574	165776	128	96	32	25	25.3	6.24	5974	1	1	1	649.347	1296.68	2	1296.68	-0.0026	0	22.66	0.24	K	AINYLISGYQR	Q			Cmpd 458, AutoMSn(649.3473), 21.2 min
4	A2M_MOUSE	Alpha-2-macroglobulin OS=Mus musculus GN=A2m PE=1 SV=2	1574	165776	128	96	32	25	25.3	6.24	5975	1	1	1	649.349	1296.68	2	1296.68	0.0016	0	50.49	0.00039	K	AINYLISGYQR	Q			Cmpd 450, AutoMSn(649.3494), 21.1 min
4	A2M_MOUSE	Alpha-2-macroglobulin OS=Mus musculus GN=A2m PE=1 SV=2	1574	165776	128	96	32	25	25.3	6.24	5976	1	1	1	649.35	1296.68	2	1296.68	0.0019	0	62.87	2.3e-05	K	AINYLISGYQR	Q			Cmpd 492, AutoMSn(649.3495), 21.1 min
4	A2M_MOUSE	Alpha-2-macroglobulin OS=Mus musculus GN=A2m PE=1 SV=2	1574	165776	128	96	32	25	25.3	6.24	5977	1	1	1	649.35	1296.68	2	1296.68	0.0022	0	63.13	2.1e-05	K	AINYLISGYQR	Q			Cmpd 497, AutoMSn(649.3497), 21.2 min
4	A2M_MOUSE	Alpha-2-macroglobulin OS=Mus musculus GN=A2m PE=1 SV=2	1574	165776	128	96	32	25	25.3	6.24	5978	1	1	1	649.35	1296.69	2	1296.68	0.0028	0	42.31	0.0026	K	AINYLISGYQR	Q			Cmpd 451, AutoMSn(649.3500), 21.2 min
4	A2M_MOUSE	Alpha-2-macroglobulin OS=Mus musculus GN=A2m PE=1 SV=2	1574	165776	128	96	32	25	25.3	6.24	5979	1	1	1	649.35	1296.69	2	1296.68	0.0029	0	55.69	0.00012	K	AINYLISGYQR	Q			Cmpd 494, AutoMSn(649.3500), 21.2 min
4	A2M_MOUSE	Alpha-2-macroglobulin OS=Mus musculus GN=A2m PE=1 SV=2	1574	165776	128	96	32	25	25.3	6.24	5980	1	1	1	649.351	1296.69	2	1296.68	0.0041	0	40.84	0.0036	K	AINYLISGYQR	Q			Cmpd 454, AutoMSn(649.3506), 21.2 min
4	A2M_MOUSE	Alpha-2-macroglobulin OS=Mus musculus GN=A2m PE=1 SV=2	1574	165776	128	96	32	25	25.3	6.24	6220	1	1	1	661.878	1321.74	2	1321.74	0.0024	0	54.91	0.00016	K	ALLAYAFALAGNK	A			Cmpd 692, AutoMSn(661.8782), 26.6 min
4	A2M_MOUSE	Alpha-2-macroglobulin OS=Mus musculus GN=A2m PE=1 SV=2	1574	165776	128	96	32	25	25.3	6.24	6221	1	1	1	661.88	1321.75	2	1321.74	0.0058	0	54.62	0.00017	K	ALLAYAFALAGNK	A			Cmpd 689, AutoMSn(661.8799), 26.6 min
4	A2M_MOUSE	Alpha-2-macroglobulin OS=Mus musculus GN=A2m PE=1 SV=2	1574	165776	128	96	32	25	25.3	6.24	6778	2	1	1	463.563	1387.67	3	1387.72	-0.0511	0	8.55	6.5	R	IHYLLNEDIMK	N			Cmpd 61, AutoMSn(463.5626), 14.1 min
4	A2M_MOUSE	Alpha-2-macroglobulin OS=Mus musculus GN=A2m PE=1 SV=2	1574	165776	128	96	32	25	25.3	6.24	7296	1	1	1	728.861	1455.71	2	1455.7	0.0037	0	65.63	1.2e-05	K	GSGSGCVYLQTSLK	Y	Carbamidomethyl (C)	0.00000100000000.0	Cmpd 362, AutoMSn(728.8605), 18.9 min
4	A2M_MOUSE	Alpha-2-macroglobulin OS=Mus musculus GN=A2m PE=1 SV=2	1574	165776	128	96	32	25	25.3	6.24	7297	1	1	1	728.861	1455.71	2	1455.7	0.0053	0	80.89	3.6e-07	K	GSGSGCVYLQTSLK	Y	Carbamidomethyl (C)	0.00000100000000.0	Cmpd 368, AutoMSn(728.8613), 19.0 min
4	A2M_MOUSE	Alpha-2-macroglobulin OS=Mus musculus GN=A2m PE=1 SV=2	1574	165776	128	96	32	25	25.3	6.24	7298	1	1	1	728.861	1455.71	2	1455.7	0.0056	0	100.45	4e-09	K	GSGSGCVYLQTSLK	Y	Carbamidomethyl (C)	0.00000100000000.0	Cmpd 365, AutoMSn(728.8615), 19.0 min
4	A2M_MOUSE	Alpha-2-macroglobulin OS=Mus musculus GN=A2m PE=1 SV=2	1574	165776	128	96	32	25	25.3	6.24	7661	10	1	1	497.266	1488.78	3	1488.77	0.0038	0	5.77	11	K	AFAQAQSHIFIEK	T			Cmpd 520, AutoMSn(497.2660), 29.8 min
4	A2M_MOUSE	Alpha-2-macroglobulin OS=Mus musculus GN=A2m PE=1 SV=2	1574	165776	128	96	32	25	25.3	6.24	9031	1	1	1	836.948	1671.88	2	1671.88	-0.0012	0	49.72	0.00044	R	TEVNTNHVLIYIEK	L			Cmpd 422, AutoMSn(836.9483), 20.3 min
4	A2M_MOUSE	Alpha-2-macroglobulin OS=Mus musculus GN=A2m PE=1 SV=2	1574	165776	128	96	32	25	25.3	6.24	9032	1	1	1	836.949	1671.88	2	1671.88	0.0011	0	42.29	0.0024	R	TEVNTNHVLIYIEK	L			Cmpd 425, AutoMSn(836.9494), 20.3 min
4	A2M_MOUSE	Alpha-2-macroglobulin OS=Mus musculus GN=A2m PE=1 SV=2	1574	165776	128	96	32	25	25.3	6.24	9033	1	1	1	558.304	1671.89	3	1671.88	0.006	0	80.77	3.5e-07	R	TEVNTNHVLIYIEK	L			Cmpd 424, AutoMSn(558.3037), 20.3 min
4	A2M_MOUSE	Alpha-2-macroglobulin OS=Mus musculus GN=A2m PE=1 SV=2	1574	165776	128	96	32	25	25.3	6.24	9034	1	1	1	558.304	1671.89	3	1671.88	0.0067	0	88.51	5.8e-08	R	TEVNTNHVLIYIEK	L			Cmpd 426, AutoMSn(558.3039), 20.3 min
4	A2M_MOUSE	Alpha-2-macroglobulin OS=Mus musculus GN=A2m PE=1 SV=2	1574	165776	128	96	32	25	25.3	6.24	9534	1	1	1	894.488	1786.96	2	1786.96	0.0003	0	81.78	2.8e-07	K	APFALQVNTLPLNFDK	A			Cmpd 748, AutoMSn(894.4883), 27.6 min
4	A2M_MOUSE	Alpha-2-macroglobulin OS=Mus musculus GN=A2m PE=1 SV=2	1574	165776	128	96	32	25	25.3	6.24	9535	1	1	1	894.49	1786.96	2	1786.96	0.0031	0	90.46	3.9e-08	K	APFALQVNTLPLNFDK	A			Cmpd 752, AutoMSn(894.4897), 27.6 min
4	A2M_MOUSE	Alpha-2-macroglobulin OS=Mus musculus GN=A2m PE=1 SV=2	1574	165776	128	96	32	25	25.3	6.24	9536	1	1	1	894.49	1786.97	2	1786.96	0.0039	0	85.16	1.3e-07	K	APFALQVNTLPLNFDK	A			Cmpd 755, AutoMSn(894.4901), 27.7 min
4	A2M_MOUSE	Alpha-2-macroglobulin OS=Mus musculus GN=A2m PE=1 SV=2	1574	165776	128	96	32	25	25.3	6.24	9537	1	1	1	596.664	1786.97	3	1786.96	0.0084	0	63.56	1.9e-05	K	APFALQVNTLPLNFDK	A			Cmpd 750, AutoMSn(596.6640), 27.6 min
4	A2M_MOUSE	Alpha-2-macroglobulin OS=Mus musculus GN=A2m PE=1 SV=2	1574	165776	128	96	32	25	25.3	6.24	9538	1	1	1	596.665	1786.97	3	1786.96	0.0121	0	45.18	0.0013	K	APFALQVNTLPLNFDK	A			Cmpd 758, AutoMSn(596.6652), 27.8 min
4	A2M_MOUSE	Alpha-2-macroglobulin OS=Mus musculus GN=A2m PE=1 SV=2	1574	165776	128	96	32	25	25.3	6.24	9734	1	1	1	613.996	1838.97	3	1838.96	0.0041	1	62.86	2e-05	R	SQKEVLVTIESSGTFSK	T			Cmpd 415, AutoMSn(613.9962), 20.1 min
4	A2M_MOUSE	Alpha-2-macroglobulin OS=Mus musculus GN=A2m PE=1 SV=2	1574	165776	128	96	32	25	25.3	6.24	9735	1	1	1	613.997	1838.97	3	1838.96	0.0068	1	82.18	2.3e-07	R	SQKEVLVTIESSGTFSK	T			Cmpd 407, AutoMSn(613.9971), 19.9 min
4	A2M_MOUSE	Alpha-2-macroglobulin OS=Mus musculus GN=A2m PE=1 SV=2	1574	165776	128	96	32	25	25.3	6.24	9736	1	1	1	613.998	1838.97	3	1838.96	0.0084	1	65.18	1.2e-05	R	SQKEVLVTIESSGTFSK	T			Cmpd 411, AutoMSn(613.9976), 20.0 min
4	A2M_MOUSE	Alpha-2-macroglobulin OS=Mus musculus GN=A2m PE=1 SV=2	1574	165776	128	96	32	25	25.3	6.24	6630	6	1	1	689.983	2066.93	3	2067.17	-0.2463	1	0.28	110	R	LLLQEVRLPDLPGNYVTK	G			Cmpd 1070, AutoMSn(689.9828), 35.5 min
4	A2M_MOUSE	Alpha-2-macroglobulin OS=Mus musculus GN=A2m PE=1 SV=2	1574	165776	128	96	32	25	25.3	6.24	10880	1	1	1	690.066	2067.18	3	2067.17	0.0029	1	55.8	0.00012	R	LLLQEVRLPDLPGNYVTK	G			Cmpd 650, AutoMSn(690.0659), 25.6 min
4	A2M_MOUSE	Alpha-2-macroglobulin OS=Mus musculus GN=A2m PE=1 SV=2	1574	165776	128	96	32	25	25.3	6.24	10881	1	1	1	690.067	2067.18	3	2067.17	0.005	1	56.37	0.00011	R	LLLQEVRLPDLPGNYVTK	G			Cmpd 657, AutoMSn(690.0665), 25.5 min
4	A2M_MOUSE	Alpha-2-macroglobulin OS=Mus musculus GN=A2m PE=1 SV=2	1574	165776	128	96	32	25	25.3	6.24	10882	1	1	1	690.067	2067.18	3	2067.17	0.0067	1	71.49	3.4e-06	R	LLLQEVRLPDLPGNYVTK	G			Cmpd 653, AutoMSn(690.0671), 25.7 min
4	A2M_MOUSE	Alpha-2-macroglobulin OS=Mus musculus GN=A2m PE=1 SV=2	1574	165776	128	96	32	25	25.3	6.24	10883	1	1	1	690.067	2067.18	3	2067.17	0.0076	1	61.45	3.4e-05	R	LLLQEVRLPDLPGNYVTK	G			Cmpd 659, AutoMSn(690.0674), 25.6 min
4	A2M_MOUSE	Alpha-2-macroglobulin OS=Mus musculus GN=A2m PE=1 SV=2	1574	165776	128	96	32	25	25.3	6.24	10884	1	1	1	690.067	2067.18	3	2067.17	0.0078	1	57.27	9e-05	R	LLLQEVRLPDLPGNYVTK	G			Cmpd 662, AutoMSn(690.0675), 25.6 min
4	A2M_MOUSE	Alpha-2-macroglobulin OS=Mus musculus GN=A2m PE=1 SV=2	1574	165776	128	96	32	25	25.3	6.24	11877	1	1	1	782.755	2345.24	3	2345.24	0.0049	0	45.96	0.00093	K	VNTNYRPGLPFSGQVLLVDEK	G			Cmpd 579, AutoMSn(782.7549), 24.0 min
4	A2M_MOUSE	Alpha-2-macroglobulin OS=Mus musculus GN=A2m PE=1 SV=2	1574	165776	128	96	32	25	25.3	6.24	11878	1	1	1	782.755	2345.24	3	2345.24	0.0062	0	50.61	0.00032	K	VNTNYRPGLPFSGQVLLVDEK	G			Cmpd 619, AutoMSn(782.7553), 23.9 min
4	A2M_MOUSE	Alpha-2-macroglobulin OS=Mus musculus GN=A2m PE=1 SV=2	1574	165776	128	96	32	25	25.3	6.24	11879	1	1	1	782.755	2345.24	3	2345.24	0.0067	0	70.2	3.5e-06	K	VNTNYRPGLPFSGQVLLVDEK	G			Cmpd 575, AutoMSn(782.7555), 23.9 min
4	A2M_MOUSE	Alpha-2-macroglobulin OS=Mus musculus GN=A2m PE=1 SV=2	1574	165776	128	96	32	25	25.3	6.24	12018	1	1	1	801.736	2402.18	3	2402.18	0.002	0	56.86	6.6e-05	K	QQNSHGGFSSTQDTVVALQALSK	Y			Cmpd 489, AutoMSn(801.7355), 21.7 min
4	A2M_MOUSE	Alpha-2-macroglobulin OS=Mus musculus GN=A2m PE=1 SV=2	1574	165776	128	96	32	25	25.3	6.24	12019	1	1	1	801.736	2402.19	3	2402.18	0.0035	0	68.01	5.1e-06	K	QQNSHGGFSSTQDTVVALQALSK	Y			Cmpd 486, AutoMSn(801.7360), 21.7 min
4	A2M_MOUSE	Alpha-2-macroglobulin OS=Mus musculus GN=A2m PE=1 SV=2	1574	165776	128	96	32	25	25.3	6.24	12020	1	1	1	801.736	2402.19	3	2402.18	0.0049	0	53.18	0.00016	K	QQNSHGGFSSTQDTVVALQALSK	Y			Cmpd 484, AutoMSn(801.7365), 21.6 min
4	A2M_MOUSE	Alpha-2-macroglobulin OS=Mus musculus GN=A2m PE=1 SV=2	1574	165776	128	96	32	25	25.3	6.24	12296	1	1	1	828.893	2483.66	3	2484.13	-0.4768	0	1.44	40	R	AMGVPMMGLDYSDEINQVVEVR	E	2 Oxidation (M)	0.0000022000000000000000.0	Cmpd 604, AutoMSn(828.8928), 24.6 min
4	A2M_MOUSE	Alpha-2-macroglobulin OS=Mus musculus GN=A2m PE=1 SV=2	1574	165776	128	96	32	25	25.3	6.24	12314	1	1	1	830.765	2489.27	3	2489.27	0.0038	1	80.37	2.7e-07	K	IKEEGTGIELTGIGSCEIANALSK	L	Carbamidomethyl (C)	0.000000000000000100000000.0	Cmpd 578, AutoMSn(830.7646), 24.0 min
4	A2M_MOUSE	Alpha-2-macroglobulin OS=Mus musculus GN=A2m PE=1 SV=2	1574	165776	128	96	32	25	25.3	6.24	12315	1	1	1	830.765	2489.27	3	2489.27	0.0038	1	51.43	0.00022	K	IKEEGTGIELTGIGSCEIANALSK	L	Carbamidomethyl (C)	0.000000000000000100000000.0	Cmpd 584, AutoMSn(830.7646), 24.1 min
4	A2M_MOUSE	Alpha-2-macroglobulin OS=Mus musculus GN=A2m PE=1 SV=2	1574	165776	128	96	32	25	25.3	6.24	12316	1	1	1	830.765	2489.27	3	2489.27	0.0046	1	86.41	6.8e-08	K	IKEEGTGIELTGIGSCEIANALSK	L	Carbamidomethyl (C)	0.000000000000000100000000.0	Cmpd 581, AutoMSn(830.7649), 24.1 min
4	A2M_MOUSE	Alpha-2-macroglobulin OS=Mus musculus GN=A2m PE=1 SV=2	1574	165776	128	96	32	25	25.3	6.24	12317	1	1	1	830.766	2489.28	3	2489.27	0.0068	1	71	2.4e-06	K	IKEEGTGIELTGIGSCEIANALSK	L	Carbamidomethyl (C)	0.000000000000000100000000.0	Cmpd 624, AutoMSn(830.7656), 24.1 min
4	A2M_MOUSE	Alpha-2-macroglobulin OS=Mus musculus GN=A2m PE=1 SV=2	1574	165776	128	96	32	25	25.3	6.24	12318	1	1	1	830.768	2489.28	3	2489.27	0.0136	1	67.2	5.7e-06	K	IKEEGTGIELTGIGSCEIANALSK	L	Carbamidomethyl (C)	0.000000000000000100000000.0	Cmpd 627, AutoMSn(830.7679), 24.1 min
4	A2M_MOUSE	Alpha-2-macroglobulin OS=Mus musculus GN=A2m PE=1 SV=2	1574	165776	128	96	32	25	25.3	6.24	12369	1	1	1	834.127	2499.36	3	2500.13	-0.7685	0	23.02	0.18	R	AMGVPMMGLDYSDEINQVVEVR	E	3 Oxidation (M)	0.0200022000000000000000.0	Cmpd 650, AutoMSn(834.1273), 24.7 min
4	A2M_MOUSE	Alpha-2-macroglobulin OS=Mus musculus GN=A2m PE=1 SV=2	1574	165776	128	96	32	25	25.3	6.24	12370	1	1	1	834.129	2499.36	3	2500.13	-0.7646	0	25.76	0.099	R	AMGVPMMGLDYSDEINQVVEVR	E	3 Oxidation (M)	0.0200022000000000000000.0	Cmpd 654, AutoMSn(834.1285), 24.7 min
4	A2M_MOUSE	Alpha-2-macroglobulin OS=Mus musculus GN=A2m PE=1 SV=2	1574	165776	128	96	32	25	25.3	6.24	12371	1	1	1	834.135	2499.38	3	2500.13	-0.7451	0	2.77	21	R	AMGVPMMGLDYSDEINQVVEVR	E	3 Oxidation (M)	0.0200022000000000000000.0	Cmpd 649, AutoMSn(834.1351), 24.6 min
4	A2M_MOUSE	Alpha-2-macroglobulin OS=Mus musculus GN=A2m PE=1 SV=2	1574	165776	128	96	32	25	25.3	6.24	12372	1	1	1	834.387	2500.14	3	2500.13	0.0115	0	21.08	0.24	R	AMGVPMMGLDYSDEINQVVEVR	E	3 Oxidation (M)	0.0200022000000000000000.0	Cmpd 607, AutoMSn(834.3873), 24.7 min
4	A2M_MOUSE	Alpha-2-macroglobulin OS=Mus musculus GN=A2m PE=1 SV=2	1574	165776	128	96	32	25	25.3	6.24	12444	1	1	1	836.81	2507.41	3	2507.4	0.0052	0	48.6	0.00059	K	AAPLSLCALTAVDQSVLLLKPEAK	L	Carbamidomethyl (C)	0.000000100000000000000000.0	Cmpd 817, AutoMSn(836.8101), 28.3 min
4	A2M_MOUSE	Alpha-2-macroglobulin OS=Mus musculus GN=A2m PE=1 SV=2	1574	165776	128	96	32	25	25.3	6.24	12445	1	1	1	836.81	2507.41	3	2507.4	0.0052	0	49.91	0.00043	K	AAPLSLCALTAVDQSVLLLKPEAK	L	Carbamidomethyl (C)	0.000000100000000000000000.0	Cmpd 820, AutoMSn(836.8101), 28.4 min
4	A2M_MOUSE	Alpha-2-macroglobulin OS=Mus musculus GN=A2m PE=1 SV=2	1574	165776	128	96	32	25	25.3	6.24	12446	1	1	1	836.811	2507.41	3	2507.4	0.0069	0	23.9	0.17	K	AAPLSLCALTAVDQSVLLLKPEAK	L	Carbamidomethyl (C)	0.000000100000000000000000.0	Cmpd 809, AutoMSn(836.8107), 28.2 min
4	A2M_MOUSE	Alpha-2-macroglobulin OS=Mus musculus GN=A2m PE=1 SV=2	1574	165776	128	96	32	25	25.3	6.24	12447	1	1	1	836.811	2507.41	3	2507.4	0.0089	0	52.55	0.00024	K	AAPLSLCALTAVDQSVLLLKPEAK	L	Carbamidomethyl (C)	0.000000100000000000000000.0	Cmpd 763, AutoMSn(836.8113), 28.2 min
4	A2M_MOUSE	Alpha-2-macroglobulin OS=Mus musculus GN=A2m PE=1 SV=2	1574	165776	128	96	32	25	25.3	6.24	12448	1	1	1	836.812	2507.41	3	2507.4	0.0096	0	33.21	0.021	K	AAPLSLCALTAVDQSVLLLKPEAK	L	Carbamidomethyl (C)	0.000000100000000000000000.0	Cmpd 768, AutoMSn(836.8116), 28.3 min
4	A2M_MOUSE	Alpha-2-macroglobulin OS=Mus musculus GN=A2m PE=1 SV=2	1574	165776	128	96	32	25	25.3	6.24	12449	1	1	1	836.812	2507.41	3	2507.4	0.0097	0	33.62	0.019	K	AAPLSLCALTAVDQSVLLLKPEAK	L	Carbamidomethyl (C)	0.000000100000000000000000.0	Cmpd 812, AutoMSn(836.8116), 28.3 min
4	A2M_MOUSE	Alpha-2-macroglobulin OS=Mus musculus GN=A2m PE=1 SV=2	1574	165776	128	96	32	25	25.3	6.24	12450	1	1	1	836.812	2507.41	3	2507.4	0.011	0	25.08	0.13	K	AAPLSLCALTAVDQSVLLLKPEAK	L	Carbamidomethyl (C)	0.000000100000000000000000.0	Cmpd 765, AutoMSn(836.8120), 28.3 min
4	A2M_MOUSE	Alpha-2-macroglobulin OS=Mus musculus GN=A2m PE=1 SV=2	1574	165776	128	96	32	25	25.3	6.24	12451	1	1	1	836.812	2507.42	3	2507.4	0.0121	0	33.69	0.018	K	AAPLSLCALTAVDQSVLLLKPEAK	L	Carbamidomethyl (C)	0.000000100000000000000000.0	Cmpd 815, AutoMSn(836.8124), 28.3 min
4	A2M_MOUSE	Alpha-2-macroglobulin OS=Mus musculus GN=A2m PE=1 SV=2	1574	165776	128	96	32	25	25.3	6.24	12785	7	1	1	867.761	2600.26	3	2600.26	-0.0019	0	0.13	29	K	HSLGDNDAHSIFQSVGINIFTNSK	I			Cmpd 670, AutoMSn(867.7606), 25.1 min
4	A2M_MOUSE	Alpha-2-macroglobulin OS=Mus musculus GN=A2m PE=1 SV=2	1574	165776	128	96	32	25	25.3	6.24	12786	1	1	1	867.763	2600.27	3	2600.26	0.0057	0	26.06	0.073	K	HSLGDNDAHSIFQSVGINIFTNSK	I			Cmpd 624, AutoMSn(867.7632), 25.0 min
4	A2M_MOUSE	Alpha-2-macroglobulin OS=Mus musculus GN=A2m PE=1 SV=2	1574	165776	128	96	32	25	25.3	6.24	12787	1	1	1	867.764	2600.27	3	2600.26	0.0073	0	30.28	0.028	K	HSLGDNDAHSIFQSVGINIFTNSK	I			Cmpd 626, AutoMSn(867.7637), 25.1 min
4	A2M_MOUSE	Alpha-2-macroglobulin OS=Mus musculus GN=A2m PE=1 SV=2	1574	165776	128	96	32	25	25.3	6.24	13406	2	1	1	953.638	2857.89	3	2857.54	0.354	1	8.75	6.3	K	YNILPVADGKAPFALQVNTLPLNFDK	A			Cmpd 799, AutoMSn(953.6379), 28.7 min
4	A2M_MOUSE	Alpha-2-macroglobulin OS=Mus musculus GN=A2m PE=1 SV=2	1574	165776	128	96	32	25	25.3	6.24	13740	9	1	1	994.237	2979.69	3	2979.45	0.2404	0	3.08	20	K	ACVSLNHVNETVMLSLTLEYAMQQTK	L	Carbamidomethyl (C)	0.01000000000000000000000000.0	Cmpd 1043, AutoMSn(994.2375), 33.5 min	emPAI	0.83
5	SPA3K_MOUSE	Serine protease inhibitor A3K OS=Mus musculus GN=Serpina3k PE=1 SV=2	1186	46850	102	82	20	12	47.8	5.05	2679	1	1	1	439.761	877.508	2	877.505	0.0022	1	24.29	0.22	K	MKLLTTR	H	Oxidation (M)	0.2000000.0	Cmpd 139, AutoMSn(439.7611), 13.1 min
5	SPA3K_MOUSE	Serine protease inhibitor A3K OS=Mus musculus GN=Serpina3k PE=1 SV=2	1186	46850	102	82	20	12	47.8	5.05	3277	1	1	1	479.246	956.478	2	956.472	0.0061	0	11.71	3.6	K	FSIASNYR	L			Cmpd 354, AutoMSn(479.2461), 17.9 min
5	SPA3K_MOUSE	Serine protease inhibitor A3K OS=Mus musculus GN=Serpina3k PE=1 SV=2	1186	46850	102	82	20	12	47.8	5.05	3642	1	1	1	498.771	995.526	2	995.576	-0.0499	0	5.4	13	K	LSVSQVVHK	A			Cmpd 261, AutoMSn(498.7705), 15.8 min
5	SPA3K_MOUSE	Serine protease inhibitor A3K OS=Mus musculus GN=Serpina3k PE=1 SV=2	1186	46850	102	82	20	12	47.8	5.05	3643	2	1	1	996.543	995.536	1	995.576	-0.0408	0	5.21	14	K	LSVSQVVHK	A			Cmpd 267, AutoMSn(996.5429), 16.0 min
5	SPA3K_MOUSE	Serine protease inhibitor A3K OS=Mus musculus GN=Serpina3k PE=1 SV=2	1186	46850	102	82	20	12	47.8	5.05	3645	1	1	1	498.78	995.546	2	995.576	-0.0306	0	23.32	0.21	K	LSVSQVVHK	A			Cmpd 263, AutoMSn(498.7802), 15.9 min
5	SPA3K_MOUSE	Serine protease inhibitor A3K OS=Mus musculus GN=Serpina3k PE=1 SV=2	1186	46850	102	82	20	12	47.8	5.05	3646	1	1	1	498.78	995.546	2	995.576	-0.0305	0	23.69	0.19	K	LSVSQVVHK	A			Cmpd 260, AutoMSn(498.7802), 15.8 min
5	SPA3K_MOUSE	Serine protease inhibitor A3K OS=Mus musculus GN=Serpina3k PE=1 SV=2	1186	46850	102	82	20	12	47.8	5.05	3647	1	1	1	498.781	995.548	2	995.576	-0.0287	0	22.22	0.27	K	LSVSQVVHK	A			Cmpd 265, AutoMSn(498.7811), 16.0 min
5	SPA3K_MOUSE	Serine protease inhibitor A3K OS=Mus musculus GN=Serpina3k PE=1 SV=2	1186	46850	102	82	20	12	47.8	5.05	4669	1	1	1	552.287	1102.56	2	1102.55	0.0085	0	18.1	0.81	K	ELISELDER	T			Cmpd 443, AutoMSn(552.2868), 19.9 min
5	SPA3K_MOUSE	Serine protease inhibitor A3K OS=Mus musculus GN=Serpina3k PE=1 SV=2	1186	46850	102	82	20	12	47.8	5.05	4896	1	1	1	375.565	1123.67	3	1123.67	0.0024	1	47.58	0.00084	K	KLSVSQVVHK	A			Cmpd 174, AutoMSn(375.5652), 13.9 min
5	SPA3K_MOUSE	Serine protease inhibitor A3K OS=Mus musculus GN=Serpina3k PE=1 SV=2	1186	46850	102	82	20	12	47.8	5.05	7772	1	1	0	752.413	1502.81	2	1502.82	-0.0103	0	57.63	7.9e-05	R	TLMVLVNYIYFK	G			Cmpd 817, AutoMSn(752.4125), 29.0 min
5	SPA3K_MOUSE	Serine protease inhibitor A3K OS=Mus musculus GN=Serpina3k PE=1 SV=2	1186	46850	102	82	20	12	47.8	5.05	7774	1	1	0	752.417	1502.82	2	1502.82	-0.0006	0	52.46	0.00026	R	TLMVLVNYIYFK	G			Cmpd 819, AutoMSn(752.4173), 29.0 min
5	SPA3K_MOUSE	Serine protease inhibitor A3K OS=Mus musculus GN=Serpina3k PE=1 SV=2	1186	46850	102	82	20	12	47.8	5.05	7775	1	1	0	752.418	1502.82	2	1502.82	0.0009	0	60.39	4.2e-05	R	TLMVLVNYIYFK	G			Cmpd 823, AutoMSn(752.4181), 29.1 min
5	SPA3K_MOUSE	Serine protease inhibitor A3K OS=Mus musculus GN=Serpina3k PE=1 SV=2	1186	46850	102	82	20	12	47.8	5.05	8811	1	1	1	814.948	1627.88	2	1627.88	0.0004	0	67.57	7.3e-06	K	TLFPSQIEELNLPK	F			Cmpd 699, AutoMSn(814.9485), 25.7 min
5	SPA3K_MOUSE	Serine protease inhibitor A3K OS=Mus musculus GN=Serpina3k PE=1 SV=2	1186	46850	102	82	20	12	47.8	5.05	8812	1	1	1	814.949	1627.88	2	1627.88	0.0006	0	70.43	3.8e-06	K	TLFPSQIEELNLPK	F			Cmpd 702, AutoMSn(814.9486), 25.7 min
5	SPA3K_MOUSE	Serine protease inhibitor A3K OS=Mus musculus GN=Serpina3k PE=1 SV=2	1186	46850	102	82	20	12	47.8	5.05	8813	1	1	1	814.95	1627.89	2	1627.88	0.0034	0	73.99	1.7e-06	K	TLFPSQIEELNLPK	F			Cmpd 708, AutoMSn(814.9500), 25.8 min
5	SPA3K_MOUSE	Serine protease inhibitor A3K OS=Mus musculus GN=Serpina3k PE=1 SV=2	1186	46850	102	82	20	12	47.8	5.05	8814	1	1	1	814.95	1627.89	2	1627.88	0.0035	0	88.09	6.5e-08	K	TLFPSQIEELNLPK	F			Cmpd 705, AutoMSn(814.9501), 25.7 min
5	SPA3K_MOUSE	Serine protease inhibitor A3K OS=Mus musculus GN=Serpina3k PE=1 SV=2	1186	46850	102	82	20	12	47.8	5.05	8815	1	1	1	814.955	1627.9	2	1627.88	0.0142	0	73.06	2.1e-06	K	TLFPSQIEELNLPK	F			Cmpd 701, AutoMSn(814.9554), 25.7 min
5	SPA3K_MOUSE	Serine protease inhibitor A3K OS=Mus musculus GN=Serpina3k PE=1 SV=2	1186	46850	102	82	20	12	47.8	5.05	8816	1	1	1	814.957	1627.9	2	1627.88	0.0166	0	71.59	2.9e-06	K	TLFPSQIEELNLPK	F			Cmpd 704, AutoMSn(814.9566), 25.8 min
5	SPA3K_MOUSE	Serine protease inhibitor A3K OS=Mus musculus GN=Serpina3k PE=1 SV=2	1186	46850	102	82	20	12	47.8	5.05	8817	1	1	1	814.957	1627.9	2	1627.88	0.0166	0	73.99	1.7e-06	K	TLFPSQIEELNLPK	F			Cmpd 708, AutoMSn(814.9566), 25.8 min
5	SPA3K_MOUSE	Serine protease inhibitor A3K OS=Mus musculus GN=Serpina3k PE=1 SV=2	1186	46850	102	82	20	12	47.8	5.05	8818	1	1	0	815.463	1628.91	2	1628.82	0.0932	0	8.21	6.8	R	MQQVEASLQPETLR	K			Cmpd 365, AutoMSn(815.4635), 18.2 min
5	SPA3K_MOUSE	Serine protease inhibitor A3K OS=Mus musculus GN=Serpina3k PE=1 SV=2	1186	46850	102	82	20	12	47.8	5.05	9228	6	1	0	852.811	1703.61	2	1703.93	-0.3253	1	0.39	63	R	TLMVLVNYIYFKGK	W	Oxidation (M)	0.00200000000000.0	Cmpd 1200, AutoMSn(852.8106), 37.0 min
5	SPA3K_MOUSE	Serine protease inhibitor A3K OS=Mus musculus GN=Serpina3k PE=1 SV=2	1186	46850	102	82	20	12	47.8	5.05	9449	1	1	1	586.333	1755.98	3	1755.98	-0.0001	1	53.85	0.00018	R	KTLFPSQIEELNLPK	F			Cmpd 585, AutoMSn(586.3329), 23.1 min
5	SPA3K_MOUSE	Serine protease inhibitor A3K OS=Mus musculus GN=Serpina3k PE=1 SV=2	1186	46850	102	82	20	12	47.8	5.05	9450	1	1	1	586.333	1755.98	3	1755.98	0.0002	1	35.15	0.014	R	KTLFPSQIEELNLPK	F			Cmpd 578, AutoMSn(586.3330), 23.0 min
5	SPA3K_MOUSE	Serine protease inhibitor A3K OS=Mus musculus GN=Serpina3k PE=1 SV=2	1186	46850	102	82	20	12	47.8	5.05	9452	1	1	0	586.649	1756.92	3	1756.91	0.0106	1	40.51	0.0037	R	MQQVEASLQPETLRK	W			Cmpd 348, AutoMSn(586.6489), 17.8 min
5	SPA3K_MOUSE	Serine protease inhibitor A3K OS=Mus musculus GN=Serpina3k PE=1 SV=2	1186	46850	102	82	20	12	47.8	5.05	9835	1	1	0	621.314	1860.92	3	1860.9	0.0176	1	24.4	0.13	R	HFRDEELSCSVLELK	Y	Carbamidomethyl (C)	0.000000001000000.0	Cmpd 455, AutoMSn(621.3145), 20.2 min
5	SPA3K_MOUSE	Serine protease inhibitor A3K OS=Mus musculus GN=Serpina3k PE=1 SV=2	1186	46850	102	82	20	12	47.8	5.05	11147	1	1	1	1071.57	2141.13	2	2141.13	-0.0055	0	152.46	2.1e-14	K	AVLDVAETGTEAAAATGVIGGIR	K			Cmpd 689, AutoMSn(1071.5709), 25.9 min
5	SPA3K_MOUSE	Serine protease inhibitor A3K OS=Mus musculus GN=Serpina3k PE=1 SV=2	1186	46850	102	82	20	12	47.8	5.05	11148	1	1	1	1071.57	2141.13	2	2141.13	-0.0034	0	138.85	4.8e-13	K	AVLDVAETGTEAAAATGVIGGIR	K			Cmpd 690, AutoMSn(1071.5720), 26.0 min
5	SPA3K_MOUSE	Serine protease inhibitor A3K OS=Mus musculus GN=Serpina3k PE=1 SV=2	1186	46850	102	82	20	12	47.8	5.05	11149	1	1	1	1071.57	2141.13	2	2141.13	-0.0016	0	135.87	9.6e-13	K	AVLDVAETGTEAAAATGVIGGIR	K			Cmpd 686, AutoMSn(1071.5729), 25.9 min
5	SPA3K_MOUSE	Serine protease inhibitor A3K OS=Mus musculus GN=Serpina3k PE=1 SV=2	1186	46850	102	82	20	12	47.8	5.05	11150	1	1	1	714.72	2141.14	3	2141.13	0.0064	0	88.01	6e-08	K	AVLDVAETGTEAAAATGVIGGIR	K			Cmpd 684, AutoMSn(714.7204), 25.9 min
5	SPA3K_MOUSE	Serine protease inhibitor A3K OS=Mus musculus GN=Serpina3k PE=1 SV=2	1186	46850	102	82	20	12	47.8	5.05	11151	1	1	1	714.72	2141.14	3	2141.13	0.0066	0	86.11	9.3e-08	K	AVLDVAETGTEAAAATGVIGGIR	K			Cmpd 712, AutoMSn(714.7204), 25.9 min
5	SPA3K_MOUSE	Serine protease inhibitor A3K OS=Mus musculus GN=Serpina3k PE=1 SV=2	1186	46850	102	82	20	12	47.8	5.05	11152	1	1	1	714.721	2141.14	3	2141.13	0.0068	0	89.82	4e-08	K	AVLDVAETGTEAAAATGVIGGIR	K			Cmpd 716, AutoMSn(714.7205), 26.0 min
5	SPA3K_MOUSE	Serine protease inhibitor A3K OS=Mus musculus GN=Serpina3k PE=1 SV=2	1186	46850	102	82	20	12	47.8	5.05	11153	1	1	1	714.721	2141.14	3	2141.13	0.0072	0	39.69	0.0041	K	AVLDVAETGTEAAAATGVIGGIR	K			Cmpd 711, AutoMSn(714.7206), 26.0 min
5	SPA3K_MOUSE	Serine protease inhibitor A3K OS=Mus musculus GN=Serpina3k PE=1 SV=2	1186	46850	102	82	20	12	47.8	5.05	11154	1	1	1	714.721	2141.14	3	2141.13	0.0079	0	65.43	1.1e-05	K	AVLDVAETGTEAAAATGVIGGIR	K			Cmpd 711, AutoMSn(714.7209), 25.9 min
5	SPA3K_MOUSE	Serine protease inhibitor A3K OS=Mus musculus GN=Serpina3k PE=1 SV=2	1186	46850	102	82	20	12	47.8	5.05	11155	1	1	1	714.721	2141.14	3	2141.13	0.0084	0	84.63	1.3e-07	K	AVLDVAETGTEAAAATGVIGGIR	K			Cmpd 682, AutoMSn(714.7210), 25.8 min
5	SPA3K_MOUSE	Serine protease inhibitor A3K OS=Mus musculus GN=Serpina3k PE=1 SV=2	1186	46850	102	82	20	12	47.8	5.05	11156	1	1	1	714.721	2141.14	3	2141.13	0.0087	0	92.61	2.1e-08	K	AVLDVAETGTEAAAATGVIGGIR	K			Cmpd 687, AutoMSn(714.7211), 25.9 min
5	SPA3K_MOUSE	Serine protease inhibitor A3K OS=Mus musculus GN=Serpina3k PE=1 SV=2	1186	46850	102	82	20	12	47.8	5.05	11157	1	1	1	714.721	2141.14	3	2141.13	0.0089	0	78.78	5e-07	K	AVLDVAETGTEAAAATGVIGGIR	K			Cmpd 714, AutoMSn(714.7212), 26.0 min
5	SPA3K_MOUSE	Serine protease inhibitor A3K OS=Mus musculus GN=Serpina3k PE=1 SV=2	1186	46850	102	82	20	12	47.8	5.05	11158	1	1	1	714.721	2141.14	3	2141.13	0.0094	0	88.46	5.4e-08	K	AVLDVAETGTEAAAATGVIGGIR	K			Cmpd 720, AutoMSn(714.7213), 26.1 min
5	SPA3K_MOUSE	Serine protease inhibitor A3K OS=Mus musculus GN=Serpina3k PE=1 SV=2	1186	46850	102	82	20	12	47.8	5.05	11159	1	1	1	714.722	2141.14	3	2141.13	0.0114	0	64.96	1.2e-05	K	AVLDVAETGTEAAAATGVIGGIR	K			Cmpd 663, AutoMSn(714.7220), 25.9 min
5	SPA3K_MOUSE	Serine protease inhibitor A3K OS=Mus musculus GN=Serpina3k PE=1 SV=2	1186	46850	102	82	20	12	47.8	5.05	11160	1	1	1	714.728	2141.16	3	2141.13	0.0286	0	91.2	3e-08	K	AVLDVAETGTEAAAATGVIGGIR	K			Cmpd 717, AutoMSn(714.7278), 26.0 min
5	SPA3K_MOUSE	Serine protease inhibitor A3K OS=Mus musculus GN=Serpina3k PE=1 SV=2	1186	46850	102	82	20	12	47.8	5.05	11208	1	1	1	1080.02	2158.02	2	2158.02	-0.0055	0	36.61	0.0077	R	ALYQTEAFTADFQQPTEAK	N			Cmpd 587, AutoMSn(1080.0155), 23.2 min
5	SPA3K_MOUSE	Serine protease inhibitor A3K OS=Mus musculus GN=Serpina3k PE=1 SV=2	1186	46850	102	82	20	12	47.8	5.05	11209	1	1	1	1080.02	2158.02	2	2158.02	-0.0027	0	73.38	1.6e-06	R	ALYQTEAFTADFQQPTEAK	N			Cmpd 588, AutoMSn(1080.0168), 23.1 min
5	SPA3K_MOUSE	Serine protease inhibitor A3K OS=Mus musculus GN=Serpina3k PE=1 SV=2	1186	46850	102	82	20	12	47.8	5.05	11210	1	1	1	1080.02	2158.02	2	2158.02	-0.0006	0	137.84	5.8e-13	R	ALYQTEAFTADFQQPTEAK	N			Cmpd 590, AutoMSn(1080.0179), 23.2 min
5	SPA3K_MOUSE	Serine protease inhibitor A3K OS=Mus musculus GN=Serpina3k PE=1 SV=2	1186	46850	102	82	20	12	47.8	5.05	11211	1	1	1	1080.02	2158.02	2	2158.02	-0.0003	0	100.72	3e-09	R	ALYQTEAFTADFQQPTEAK	N			Cmpd 593, AutoMSn(1080.0181), 23.3 min
5	SPA3K_MOUSE	Serine protease inhibitor A3K OS=Mus musculus GN=Serpina3k PE=1 SV=2	1186	46850	102	82	20	12	47.8	5.05	11212	1	1	1	1080.02	2158.03	2	2158.02	0.0037	0	51.87	0.00023	R	ALYQTEAFTADFQQPTEAK	N			Cmpd 591, AutoMSn(1080.0200), 23.2 min
5	SPA3K_MOUSE	Serine protease inhibitor A3K OS=Mus musculus GN=Serpina3k PE=1 SV=2	1186	46850	102	82	20	12	47.8	5.05	11213	1	1	1	720.35	2158.03	3	2158.02	0.0074	0	38.19	0.0053	R	ALYQTEAFTADFQQPTEAK	N			Cmpd 564, AutoMSn(720.3504), 23.1 min
5	SPA3K_MOUSE	Serine protease inhibitor A3K OS=Mus musculus GN=Serpina3k PE=1 SV=2	1186	46850	102	82	20	12	47.8	5.05	11214	1	1	1	720.351	2158.03	3	2158.02	0.0084	0	40.38	0.0032	R	ALYQTEAFTADFQQPTEAK	N			Cmpd 590, AutoMSn(720.3507), 23.2 min
5	SPA3K_MOUSE	Serine protease inhibitor A3K OS=Mus musculus GN=Serpina3k PE=1 SV=2	1186	46850	102	82	20	12	47.8	5.05	11215	1	1	1	720.351	2158.03	3	2158.02	0.0098	0	41.22	0.0027	R	ALYQTEAFTADFQQPTEAK	N			Cmpd 565, AutoMSn(720.3512), 23.2 min
5	SPA3K_MOUSE	Serine protease inhibitor A3K OS=Mus musculus GN=Serpina3k PE=1 SV=2	1186	46850	102	82	20	12	47.8	5.05	11216	1	1	1	720.351	2158.03	3	2158.02	0.01	0	53.44	0.00016	R	ALYQTEAFTADFQQPTEAK	N			Cmpd 586, AutoMSn(720.3512), 23.2 min
5	SPA3K_MOUSE	Serine protease inhibitor A3K OS=Mus musculus GN=Serpina3k PE=1 SV=2	1186	46850	102	82	20	12	47.8	5.05	11217	1	1	1	720.351	2158.03	3	2158.02	0.0102	0	78.71	4.7e-07	R	ALYQTEAFTADFQQPTEAK	N			Cmpd 587, AutoMSn(720.3513), 23.1 min
5	SPA3K_MOUSE	Serine protease inhibitor A3K OS=Mus musculus GN=Serpina3k PE=1 SV=2	1186	46850	102	82	20	12	47.8	5.05	11218	1	1	1	720.352	2158.03	3	2158.02	0.0121	0	58.42	5.1e-05	R	ALYQTEAFTADFQQPTEAK	N			Cmpd 584, AutoMSn(720.3519), 23.1 min
5	SPA3K_MOUSE	Serine protease inhibitor A3K OS=Mus musculus GN=Serpina3k PE=1 SV=2	1186	46850	102	82	20	12	47.8	5.05	11219	1	1	1	720.352	2158.03	3	2158.02	0.0122	0	68.33	5.2e-06	R	ALYQTEAFTADFQQPTEAK	N			Cmpd 592, AutoMSn(720.3520), 23.2 min
5	SPA3K_MOUSE	Serine protease inhibitor A3K OS=Mus musculus GN=Serpina3k PE=1 SV=2	1186	46850	102	82	20	12	47.8	5.05	11220	1	1	1	720.352	2158.03	3	2158.02	0.013	0	28.61	0.048	R	ALYQTEAFTADFQQPTEAK	N			Cmpd 543, AutoMSn(720.3522), 23.2 min
5	SPA3K_MOUSE	Serine protease inhibitor A3K OS=Mus musculus GN=Serpina3k PE=1 SV=2	1186	46850	102	82	20	12	47.8	5.05	11597	10	1	1	1135.55	2269.08	2	2269.23	-0.15	1	3.92	12	K	AVLDVAETGTEAAAATGVIGGIRK	A			Cmpd 552, AutoMSn(1135.5462), 24.3 min
5	SPA3K_MOUSE	Serine protease inhibitor A3K OS=Mus musculus GN=Serpina3k PE=1 SV=2	1186	46850	102	82	20	12	47.8	5.05	11598	7	1	1	757.367	2269.08	3	2269.23	-0.1498	1	0.98	24	K	AVLDVAETGTEAAAATGVIGGIRK	A			Cmpd 483, AutoMSn(757.3666), 24.3 min
5	SPA3K_MOUSE	Serine protease inhibitor A3K OS=Mus musculus GN=Serpina3k PE=1 SV=2	1186	46850	102	82	20	12	47.8	5.05	11599	9	1	1	1135.55	2269.08	2	2269.23	-0.1465	1	2.7	16	K	AVLDVAETGTEAAAATGVIGGIRK	A			Cmpd 557, AutoMSn(1135.5479), 24.4 min
5	SPA3K_MOUSE	Serine protease inhibitor A3K OS=Mus musculus GN=Serpina3k PE=1 SV=2	1186	46850	102	82	20	12	47.8	5.05	11602	5	1	1	757.369	2269.09	3	2269.23	-0.1415	1	8.33	4.5	K	AVLDVAETGTEAAAATGVIGGIRK	A			Cmpd 313, AutoMSn(757.3694), 24.3 min
5	SPA3K_MOUSE	Serine protease inhibitor A3K OS=Mus musculus GN=Serpina3k PE=1 SV=2	1186	46850	102	82	20	12	47.8	5.05	11610	3	1	1	757.371	2269.09	3	2269.23	-0.1358	1	8.15	4.6	K	AVLDVAETGTEAAAATGVIGGIRK	A			Cmpd 590, AutoMSn(757.3713), 24.5 min
5	SPA3K_MOUSE	Serine protease inhibitor A3K OS=Mus musculus GN=Serpina3k PE=1 SV=2	1186	46850	102	82	20	12	47.8	5.05	11615	1	1	1	757.416	2269.23	3	2269.23	-0.0024	1	73.93	1.4e-06	K	AVLDVAETGTEAAAATGVIGGIRK	A			Cmpd 580, AutoMSn(757.4157), 23.5 min
5	SPA3K_MOUSE	Serine protease inhibitor A3K OS=Mus musculus GN=Serpina3k PE=1 SV=2	1186	46850	102	82	20	12	47.8	5.05	11616	1	1	1	757.417	2269.23	3	2269.23	0.0003	1	71.53	2.5e-06	K	AVLDVAETGTEAAAATGVIGGIRK	A			Cmpd 586, AutoMSn(757.4166), 23.6 min
5	SPA3K_MOUSE	Serine protease inhibitor A3K OS=Mus musculus GN=Serpina3k PE=1 SV=2	1186	46850	102	82	20	12	47.8	5.05	11617	1	1	1	757.417	2269.23	3	2269.23	0.0017	1	60.25	3.3e-05	K	AVLDVAETGTEAAAATGVIGGIRK	A			Cmpd 608, AutoMSn(757.4171), 23.6 min
5	SPA3K_MOUSE	Serine protease inhibitor A3K OS=Mus musculus GN=Serpina3k PE=1 SV=2	1186	46850	102	82	20	12	47.8	5.05	11618	1	1	1	757.418	2269.23	3	2269.23	0.0041	1	59.52	4e-05	K	AVLDVAETGTEAAAATGVIGGIRK	A			Cmpd 583, AutoMSn(757.4179), 23.6 min
5	SPA3K_MOUSE	Serine protease inhibitor A3K OS=Mus musculus GN=Serpina3k PE=1 SV=2	1186	46850	102	82	20	12	47.8	5.05	11619	1	1	1	757.418	2269.23	3	2269.23	0.0051	1	50.91	0.00029	K	AVLDVAETGTEAAAATGVIGGIRK	A			Cmpd 614, AutoMSn(757.4182), 23.7 min
5	SPA3K_MOUSE	Serine protease inhibitor A3K OS=Mus musculus GN=Serpina3k PE=1 SV=2	1186	46850	102	82	20	12	47.8	5.05	11620	1	1	1	757.419	2269.24	3	2269.23	0.0085	1	64.26	1.4e-05	K	AVLDVAETGTEAAAATGVIGGIRK	A			Cmpd 610, AutoMSn(757.4193), 23.7 min
5	SPA3K_MOUSE	Serine protease inhibitor A3K OS=Mus musculus GN=Serpina3k PE=1 SV=2	1186	46850	102	82	20	12	47.8	5.05	11621	1	1	1	757.424	2269.25	3	2269.23	0.0234	1	67.78	6.3e-06	K	AVLDVAETGTEAAAATGVIGGIRK	A			Cmpd 610, AutoMSn(757.4243), 23.7 min
5	SPA3K_MOUSE	Serine protease inhibitor A3K OS=Mus musculus GN=Serpina3k PE=1 SV=2	1186	46850	102	82	20	12	47.8	5.05	11917	1	1	0	789.369	2365.08	3	2365.07	0.0099	1	73.96	1.2e-06	K	ISFDPQDTFESEFYLDEKR	S			Cmpd 697, AutoMSn(789.3689), 25.6 min
5	SPA3K_MOUSE	Serine protease inhibitor A3K OS=Mus musculus GN=Serpina3k PE=1 SV=2	1186	46850	102	82	20	12	47.8	5.05	11918	1	1	0	789.369	2365.09	3	2365.07	0.0104	1	62.23	1.8e-05	K	ISFDPQDTFESEFYLDEKR	S			Cmpd 693, AutoMSn(789.3691), 25.5 min
5	SPA3K_MOUSE	Serine protease inhibitor A3K OS=Mus musculus GN=Serpina3k PE=1 SV=2	1186	46850	102	82	20	12	47.8	5.05	11919	1	1	0	789.369	2365.09	3	2365.07	0.0106	1	65.62	8.3e-06	K	ISFDPQDTFESEFYLDEKR	S			Cmpd 694, AutoMSn(789.3692), 25.5 min
5	SPA3K_MOUSE	Serine protease inhibitor A3K OS=Mus musculus GN=Serpina3k PE=1 SV=2	1186	46850	102	82	20	12	47.8	5.05	11920	1	1	0	789.371	2365.09	3	2365.07	0.0158	1	39.71	0.0032	K	ISFDPQDTFESEFYLDEKR	S			Cmpd 698, AutoMSn(789.3709), 25.7 min
5	SPA3K_MOUSE	Serine protease inhibitor A3K OS=Mus musculus GN=Serpina3k PE=1 SV=2	1186	46850	102	82	20	12	47.8	5.05	11922	1	1	0	789.374	2365.1	3	2365.07	0.0252	1	60.69	2.5e-05	K	ISFDPQDTFESEFYLDEKR	S			Cmpd 702, AutoMSn(789.3740), 25.7 min
5	SPA3K_MOUSE	Serine protease inhibitor A3K OS=Mus musculus GN=Serpina3k PE=1 SV=2	1186	46850	102	82	20	12	47.8	5.05	11923	1	1	0	789.374	2365.1	3	2365.07	0.0254	1	79.21	3.6e-07	K	ISFDPQDTFESEFYLDEKR	S			Cmpd 694, AutoMSn(789.3741), 25.6 min
5	SPA3K_MOUSE	Serine protease inhibitor A3K OS=Mus musculus GN=Serpina3k PE=1 SV=2	1186	46850	102	82	20	12	47.8	5.05	11924	1	1	0	789.374	2365.1	3	2365.07	0.0262	1	79.35	3.5e-07	K	ISFDPQDTFESEFYLDEKR	S			Cmpd 697, AutoMSn(789.3743), 25.6 min
5	SPA3K_MOUSE	Serine protease inhibitor A3K OS=Mus musculus GN=Serpina3k PE=1 SV=2	1186	46850	102	82	20	12	47.8	5.05	11925	1	1	0	789.374	2365.1	3	2365.07	0.0262	1	33.32	0.014	K	ISFDPQDTFESEFYLDEKR	S			Cmpd 692, AutoMSn(789.3743), 25.5 min
5	SPA3K_MOUSE	Serine protease inhibitor A3K OS=Mus musculus GN=Serpina3k PE=1 SV=2	1186	46850	102	82	20	12	47.8	5.05	12355	2	1	1	833.462	2497.37	3	2497.38	-0.0136	0	8.59	5	K	NPDTNIVFSPLSISAALALVSLGAK	G			Cmpd 1105, AutoMSn(833.4625), 35.8 min
5	SPA3K_MOUSE	Serine protease inhibitor A3K OS=Mus musculus GN=Serpina3k PE=1 SV=2	1186	46850	102	82	20	12	47.8	5.05	12356	1	1	1	833.464	2497.37	3	2497.38	-0.0087	0	40.05	0.0036	K	NPDTNIVFSPLSISAALALVSLGAK	G			Cmpd 1103, AutoMSn(833.4641), 35.7 min
5	SPA3K_MOUSE	Serine protease inhibitor A3K OS=Mus musculus GN=Serpina3k PE=1 SV=2	1186	46850	102	82	20	12	47.8	5.05	12357	1	1	1	1249.7	2497.38	2	2497.38	-0.0034	0	33.92	0.015	K	NPDTNIVFSPLSISAALALVSLGAK	G			Cmpd 1142, AutoMSn(1249.6951), 35.6 min
5	SPA3K_MOUSE	Serine protease inhibitor A3K OS=Mus musculus GN=Serpina3k PE=1 SV=2	1186	46850	102	82	20	12	47.8	5.05	12358	1	1	1	1249.7	2497.38	2	2497.38	-0.0011	0	55.98	9.5e-05	K	NPDTNIVFSPLSISAALALVSLGAK	G			Cmpd 1143, AutoMSn(1249.6963), 35.6 min
5	SPA3K_MOUSE	Serine protease inhibitor A3K OS=Mus musculus GN=Serpina3k PE=1 SV=2	1186	46850	102	82	20	12	47.8	5.05	12359	1	1	1	1249.7	2497.38	2	2497.38	-0.0006	0	44.22	0.0014	K	NPDTNIVFSPLSISAALALVSLGAK	G			Cmpd 1144, AutoMSn(1249.6966), 35.6 min
5	SPA3K_MOUSE	Serine protease inhibitor A3K OS=Mus musculus GN=Serpina3k PE=1 SV=2	1186	46850	102	82	20	12	47.8	5.05	12360	1	1	1	1249.7	2497.38	2	2497.38	0.0007	0	51.94	0.00024	K	NPDTNIVFSPLSISAALALVSLGAK	G			Cmpd 1146, AutoMSn(1249.6972), 35.7 min
5	SPA3K_MOUSE	Serine protease inhibitor A3K OS=Mus musculus GN=Serpina3k PE=1 SV=2	1186	46850	102	82	20	12	47.8	5.05	12361	1	1	1	833.468	2497.38	3	2497.38	0.0021	0	101.53	2.7e-09	K	NPDTNIVFSPLSISAALALVSLGAK	G			Cmpd 1139, AutoMSn(833.4677), 35.5 min
5	SPA3K_MOUSE	Serine protease inhibitor A3K OS=Mus musculus GN=Serpina3k PE=1 SV=2	1186	46850	102	82	20	12	47.8	5.05	12362	1	1	1	833.468	2497.38	3	2497.38	0.0021	0	80	3.8e-07	K	NPDTNIVFSPLSISAALALVSLGAK	G			Cmpd 1139, AutoMSn(833.4677), 35.5 min
5	SPA3K_MOUSE	Serine protease inhibitor A3K OS=Mus musculus GN=Serpina3k PE=1 SV=2	1186	46850	102	82	20	12	47.8	5.05	12363	1	1	1	833.468	2497.38	3	2497.38	0.0027	0	77.39	6.9e-07	K	NPDTNIVFSPLSISAALALVSLGAK	G			Cmpd 1142, AutoMSn(833.4679), 35.6 min
5	SPA3K_MOUSE	Serine protease inhibitor A3K OS=Mus musculus GN=Serpina3k PE=1 SV=2	1186	46850	102	82	20	12	47.8	5.05	12364	1	1	1	1249.7	2497.38	2	2497.38	0.0053	0	45.17	0.0012	K	NPDTNIVFSPLSISAALALVSLGAK	G			Cmpd 1140, AutoMSn(1249.6995), 35.5 min
5	SPA3K_MOUSE	Serine protease inhibitor A3K OS=Mus musculus GN=Serpina3k PE=1 SV=2	1186	46850	102	82	20	12	47.8	5.05	12365	1	1	1	833.469	2497.38	3	2497.38	0.0056	0	79.46	4.3e-07	K	NPDTNIVFSPLSISAALALVSLGAK	G			Cmpd 1140, AutoMSn(833.4689), 35.6 min
5	SPA3K_MOUSE	Serine protease inhibitor A3K OS=Mus musculus GN=Serpina3k PE=1 SV=2	1186	46850	102	82	20	12	47.8	5.05	12366	1	1	1	833.471	2497.39	3	2497.38	0.0105	0	89.27	4.5e-08	K	NPDTNIVFSPLSISAALALVSLGAK	G			Cmpd 1143, AutoMSn(833.4705), 35.6 min
5	SPA3K_MOUSE	Serine protease inhibitor A3K OS=Mus musculus GN=Serpina3k PE=1 SV=2	1186	46850	102	82	20	12	47.8	5.05	12749	1	1	1	863.455	2587.34	3	2587.36	-0.0167	1	51.14	0.00023	K	ELISELDERTLMVLVNYIYFK	G			Cmpd 1025, AutoMSn(863.4553), 33.7 min
5	SPA3K_MOUSE	Serine protease inhibitor A3K OS=Mus musculus GN=Serpina3k PE=1 SV=2	1186	46850	102	82	20	12	47.8	5.05	12750	1	1	1	863.456	2587.35	3	2587.36	-0.0147	1	21.16	0.23	K	ELISELDERTLMVLVNYIYFK	G			Cmpd 1022, AutoMSn(863.4559), 33.7 min
5	SPA3K_MOUSE	Serine protease inhibitor A3K OS=Mus musculus GN=Serpina3k PE=1 SV=2	1186	46850	102	82	20	12	47.8	5.05	12751	1	1	1	863.458	2587.35	3	2587.36	-0.0074	1	26.29	0.071	K	ELISELDERTLMVLVNYIYFK	G			Cmpd 1029, AutoMSn(863.4584), 33.8 min
5	SPA3K_MOUSE	Serine protease inhibitor A3K OS=Mus musculus GN=Serpina3k PE=1 SV=2	1186	46850	102	82	20	12	47.8	5.05	12752	1	1	1	863.459	2587.36	3	2587.36	-0.0048	1	63.12	1.5e-05	K	ELISELDERTLMVLVNYIYFK	G			Cmpd 1058, AutoMSn(863.4593), 33.7 min
5	SPA3K_MOUSE	Serine protease inhibitor A3K OS=Mus musculus GN=Serpina3k PE=1 SV=2	1186	46850	102	82	20	12	47.8	5.05	12753	1	1	1	863.461	2587.36	3	2587.36	0.0003	1	66.2	7.4e-06	K	ELISELDERTLMVLVNYIYFK	G			Cmpd 1065, AutoMSn(863.4610), 33.8 min
5	SPA3K_MOUSE	Serine protease inhibitor A3K OS=Mus musculus GN=Serpina3k PE=1 SV=2	1186	46850	102	82	20	12	47.8	5.05	12754	1	1	1	863.461	2587.36	3	2587.36	0.0008	1	74.3	1.2e-06	K	ELISELDERTLMVLVNYIYFK	G			Cmpd 1061, AutoMSn(863.4611), 33.8 min
5	SPA3K_MOUSE	Serine protease inhibitor A3K OS=Mus musculus GN=Serpina3k PE=1 SV=2	1186	46850	102	82	20	12	47.8	5.05	13588	1	1	1	975.229	2922.66	3	2922.68	-0.0157	1	51.33	0.00029	K	LALKNPDTNIVFSPLSISAALALVSLGAK	G			Cmpd 984, AutoMSn(975.2285), 32.8 min
5	SPA3K_MOUSE	Serine protease inhibitor A3K OS=Mus musculus GN=Serpina3k PE=1 SV=2	1186	46850	102	82	20	12	47.8	5.05	13589	1	1	1	975.23	2922.67	3	2922.68	-0.0118	1	79.27	4.7e-07	K	LALKNPDTNIVFSPLSISAALALVSLGAK	G			Cmpd 985, AutoMSn(975.2298), 32.8 min
5	SPA3K_MOUSE	Serine protease inhibitor A3K OS=Mus musculus GN=Serpina3k PE=1 SV=2	1186	46850	102	82	20	12	47.8	5.05	13590	1	1	1	975.232	2922.67	3	2922.68	-0.006	1	79.36	4.7e-07	K	LALKNPDTNIVFSPLSISAALALVSLGAK	G			Cmpd 988, AutoMSn(975.2317), 32.9 min
5	SPA3K_MOUSE	Serine protease inhibitor A3K OS=Mus musculus GN=Serpina3k PE=1 SV=2	1186	46850	102	82	20	12	47.8	5.05	13594	1	1	1	975.234	2922.68	3	2922.68	0.0002	1	116.22	9.7e-11	K	LALKNPDTNIVFSPLSISAALALVSLGAK	G			Cmpd 1019, AutoMSn(975.2338), 32.8 min
5	SPA3K_MOUSE	Serine protease inhibitor A3K OS=Mus musculus GN=Serpina3k PE=1 SV=2	1186	46850	102	82	20	12	47.8	5.05	13595	1	1	1	975.235	2922.68	3	2922.68	0.0029	1	157.04	8.1e-15	K	LALKNPDTNIVFSPLSISAALALVSLGAK	G			Cmpd 1024, AutoMSn(975.2347), 32.9 min
5	SPA3K_MOUSE	Serine protease inhibitor A3K OS=Mus musculus GN=Serpina3k PE=1 SV=2	1186	46850	102	82	20	12	47.8	5.05	13596	1	1	1	975.235	2922.68	3	2922.68	0.0039	1	161.72	2.8e-15	K	LALKNPDTNIVFSPLSISAALALVSLGAK	G			Cmpd 1021, AutoMSn(975.2350), 32.8 min
5	SPA3K_MOUSE	Serine protease inhibitor A3K OS=Mus musculus GN=Serpina3k PE=1 SV=2	1186	46850	102	82	20	12	47.8	5.05	13597	1	1	1	975.235	2922.68	3	2922.68	0.0044	1	96.2	9.8e-09	K	LALKNPDTNIVFSPLSISAALALVSLGAK	G			Cmpd 1014, AutoMSn(975.2352), 32.9 min
5	SPA3K_MOUSE	Serine protease inhibitor A3K OS=Mus musculus GN=Serpina3k PE=1 SV=2	1186	46850	102	82	20	12	47.8	5.05	13598	1	1	1	975.236	2922.69	3	2922.68	0.0073	1	62.38	2.4e-05	K	LALKNPDTNIVFSPLSISAALALVSLGAK	G			Cmpd 1011, AutoMSn(975.2362), 32.8 min
5	SPA3K_MOUSE	Serine protease inhibitor A3K OS=Mus musculus GN=Serpina3k PE=1 SV=2	1186	46850	102	82	20	12	47.8	5.05	13599	1	1	1	975.237	2922.69	3	2922.68	0.0099	1	132.74	2.2e-12	K	LALKNPDTNIVFSPLSISAALALVSLGAK	G			Cmpd 1021, AutoMSn(975.2370), 32.9 min
5	SPA3K_MOUSE	Serine protease inhibitor A3K OS=Mus musculus GN=Serpina3k PE=1 SV=2	1186	46850	102	82	20	12	47.8	5.05	13600	1	1	1	975.238	2922.69	3	2922.68	0.0133	1	94.2	1.6e-08	K	LALKNPDTNIVFSPLSISAALALVSLGAK	G			Cmpd 1015, AutoMSn(975.2381), 32.7 min
5	SPA3K_MOUSE	Serine protease inhibitor A3K OS=Mus musculus GN=Serpina3k PE=1 SV=2	1186	46850	102	82	20	12	47.8	5.05	13601	1	1	1	975.239	2922.69	3	2922.68	0.0147	1	128.99	5.2e-12	K	LALKNPDTNIVFSPLSISAALALVSLGAK	G			Cmpd 1018, AutoMSn(975.2386), 32.8 min
5	SPA3K_MOUSE	Serine protease inhibitor A3K OS=Mus musculus GN=Serpina3k PE=1 SV=2	1186	46850	102	82	20	12	47.8	5.05	13657	6	1	1	980.199	2937.58	3	2937.44	0.1369	1	3.81	13	K	NLINDYVSNQTQGMIKELISELDER	T	Oxidation (M)	0.0000000000000200000000000.0	Cmpd 905, AutoMSn(980.1992), 31.0 min	emPAI	1.97
6	VTDB_MOUSE	Vitamin D-binding protein OS=Mus musculus GN=Gc PE=1 SV=2	1037	53565	63	43	20	13	48.7	5.39	1706	1	1	1	355.731	709.448	2	709.449	-0.0006	0	17.42	0.85	R	LSHLIK	L			Cmpd 103, AutoMSn(355.7313), 12.8 min
6	VTDB_MOUSE	Vitamin D-binding protein OS=Mus musculus GN=Gc PE=1 SV=2	1037	53565	63	43	20	13	48.7	5.39	1707	1	1	1	355.732	709.449	2	709.449	0	0	20.47	0.42	R	LSHLIK	L			Cmpd 109, AutoMSn(355.7316), 13.0 min
6	VTDB_MOUSE	Vitamin D-binding protein OS=Mus musculus GN=Gc PE=1 SV=2	1037	53565	63	43	20	13	48.7	5.39	1708	1	1	1	355.732	709.449	2	709.449	0.0007	0	24.75	0.16	R	LSHLIK	L			Cmpd 106, AutoMSn(355.7320), 12.9 min
6	VTDB_MOUSE	Vitamin D-binding protein OS=Mus musculus GN=Gc PE=1 SV=2	1037	53565	63	43	20	13	48.7	5.39	2012	1	1	1	763.413	762.406	1	762.412	-0.0063	0	26.13	0.17	R	TSELSVK	S			Cmpd 113, AutoMSn(763.4133), 13.0 min
6	VTDB_MOUSE	Vitamin D-binding protein OS=Mus musculus GN=Gc PE=1 SV=2	1037	53565	63	43	20	13	48.7	5.39	2013	1	1	1	763.413	762.406	1	762.412	-0.0061	0	21.34	0.5	R	TSELSVK	S			Cmpd 116, AutoMSn(763.4135), 13.1 min
6	VTDB_MOUSE	Vitamin D-binding protein OS=Mus musculus GN=Gc PE=1 SV=2	1037	53565	63	43	20	13	48.7	5.39	2014	1	1	1	382.214	762.413	2	762.412	0.0004	0	25.77	0.18	R	TSELSVK	S			Cmpd 110, AutoMSn(382.2137), 13.0 min
6	VTDB_MOUSE	Vitamin D-binding protein OS=Mus musculus GN=Gc PE=1 SV=2	1037	53565	63	43	20	13	48.7	5.39	2015	1	1	1	382.214	762.413	2	762.412	0.0005	0	26.29	0.16	R	TSELSVK	S			Cmpd 115, AutoMSn(382.2137), 13.1 min
6	VTDB_MOUSE	Vitamin D-binding protein OS=Mus musculus GN=Gc PE=1 SV=2	1037	53565	63	43	20	13	48.7	5.39	2016	1	1	1	382.442	762.87	2	762.412	0.4577	0	26.17	0.3	R	TSELSVK	S			Cmpd 112, AutoMSn(382.4423), 13.0 min
6	VTDB_MOUSE	Vitamin D-binding protein OS=Mus musculus GN=Gc PE=1 SV=2	1037	53565	63	43	20	13	48.7	5.39	2148	1	1	1	400.25	798.486	2	798.485	0.0014	0	28.45	0.069	K	VLEPTLK	T			Cmpd 289, AutoMSn(400.2505), 17.0 min
6	VTDB_MOUSE	Vitamin D-binding protein OS=Mus musculus GN=Gc PE=1 SV=2	1037	53565	63	43	20	13	48.7	5.39	2149	1	1	1	400.251	798.487	2	798.485	0.0017	0	25.96	0.12	K	VLEPTLK	T			Cmpd 287, AutoMSn(400.2507), 16.9 min
6	VTDB_MOUSE	Vitamin D-binding protein OS=Mus musculus GN=Gc PE=1 SV=2	1037	53565	63	43	20	13	48.7	5.39	2150	1	1	1	400.251	798.487	2	798.485	0.0018	0	25.88	0.12	K	VLEPTLK	T			Cmpd 292, AutoMSn(400.2507), 17.1 min
6	VTDB_MOUSE	Vitamin D-binding protein OS=Mus musculus GN=Gc PE=1 SV=2	1037	53565	63	43	20	13	48.7	5.39	2599	1	1	1	431.726	861.438	2	861.438	0.0007	0	21.69	0.42	K	ICQNLSK	K	Carbamidomethyl (C)	0.0100000.0	Cmpd 64, AutoMSn(431.7265), 12.0 min
6	VTDB_MOUSE	Vitamin D-binding protein OS=Mus musculus GN=Gc PE=1 SV=2	1037	53565	63	43	20	13	48.7	5.39	2600	1	1	1	431.727	861.439	2	861.438	0.0009	0	17.22	1.2	K	ICQNLSK	K	Carbamidomethyl (C)	0.0100000.0	Cmpd 61, AutoMSn(431.7266), 11.9 min
6	VTDB_MOUSE	Vitamin D-binding protein OS=Mus musculus GN=Gc PE=1 SV=2	1037	53565	63	43	20	13	48.7	5.39	2601	1	1	1	431.727	861.439	2	861.438	0.0015	0	16.8	1.3	K	ICQNLSK	K	Carbamidomethyl (C)	0.0100000.0	Cmpd 67, AutoMSn(431.7269), 12.0 min
6	VTDB_MOUSE	Vitamin D-binding protein OS=Mus musculus GN=Gc PE=1 SV=2	1037	53565	63	43	20	13	48.7	5.39	4201	1	1	1	526.31	1050.61	2	1050.61	-0.002	0	42.34	0.0026	R	SLSLILYSR	K			Cmpd 569, AutoMSn(526.3099), 23.2 min
6	VTDB_MOUSE	Vitamin D-binding protein OS=Mus musculus GN=Gc PE=1 SV=2	1037	53565	63	43	20	13	48.7	5.39	4202	1	1	1	526.31	1050.61	2	1050.61	-0.001	0	46.05	0.0011	R	SLSLILYSR	K			Cmpd 567, AutoMSn(526.3104), 23.2 min
6	VTDB_MOUSE	Vitamin D-binding protein OS=Mus musculus GN=Gc PE=1 SV=2	1037	53565	63	43	20	13	48.7	5.39	4203	1	1	1	526.311	1050.61	2	1050.61	0.0002	0	39.18	0.0054	R	SLSLILYSR	K			Cmpd 572, AutoMSn(526.3110), 23.3 min
6	VTDB_MOUSE	Vitamin D-binding protein OS=Mus musculus GN=Gc PE=1 SV=2	1037	53565	63	43	20	13	48.7	5.39	5042	1	1	1	573.767	1145.52	2	1145.52	0.0011	0	51.42	0.00037	R	VCSQYAAYGK	E	Carbamidomethyl (C)	0.0100000000.0	Cmpd 178, AutoMSn(573.7666), 14.5 min
6	VTDB_MOUSE	Vitamin D-binding protein OS=Mus musculus GN=Gc PE=1 SV=2	1037	53565	63	43	20	13	48.7	5.39	5043	1	1	1	573.767	1145.52	2	1145.52	0.0022	0	55.26	0.00015	R	VCSQYAAYGK	E	Carbamidomethyl (C)	0.0100000000.0	Cmpd 182, AutoMSn(573.7671), 14.6 min
6	VTDB_MOUSE	Vitamin D-binding protein OS=Mus musculus GN=Gc PE=1 SV=2	1037	53565	63	43	20	13	48.7	5.39	5044	1	1	1	573.768	1145.52	2	1145.52	0.0036	0	59.45	5.8e-05	R	VCSQYAAYGK	E	Carbamidomethyl (C)	0.0100000000.0	Cmpd 175, AutoMSn(573.7678), 14.4 min
6	VTDB_MOUSE	Vitamin D-binding protein OS=Mus musculus GN=Gc PE=1 SV=2	1037	53565	63	43	20	13	48.7	5.39	5054	1	1	1	574.322	1146.63	2	1146.63	-0.0001	0	38.4	0.0072	R	TQVPEVFLSK	V			Cmpd 481, AutoMSn(574.3215), 21.3 min
6	VTDB_MOUSE	Vitamin D-binding protein OS=Mus musculus GN=Gc PE=1 SV=2	1037	53565	63	43	20	13	48.7	5.39	5055	1	1	1	574.322	1146.63	2	1146.63	0.0002	0	40.35	0.0046	R	TQVPEVFLSK	V			Cmpd 484, AutoMSn(574.3216), 21.4 min
6	VTDB_MOUSE	Vitamin D-binding protein OS=Mus musculus GN=Gc PE=1 SV=2	1037	53565	63	43	20	13	48.7	5.39	5056	1	1	1	574.322	1146.63	2	1146.63	0.0002	0	40.32	0.0047	R	TQVPEVFLSK	V			Cmpd 487, AutoMSn(574.3216), 21.4 min
6	VTDB_MOUSE	Vitamin D-binding protein OS=Mus musculus GN=Gc PE=1 SV=2	1037	53565	63	43	20	13	48.7	5.39	6039	1	1	1	652.372	1302.73	2	1302.73	-0.0004	1	16.59	1.1	R	RTQVPEVFLSK	V			Cmpd 367, AutoMSn(652.3719), 18.7 min
6	VTDB_MOUSE	Vitamin D-binding protein OS=Mus musculus GN=Gc PE=1 SV=2	1037	53565	63	43	20	13	48.7	5.39	6042	1	1	1	652.372	1302.73	2	1302.73	0.0004	1	33.34	0.022	R	RTQVPEVFLSK	V			Cmpd 370, AutoMSn(652.3723), 18.8 min
6	VTDB_MOUSE	Vitamin D-binding protein OS=Mus musculus GN=Gc PE=1 SV=2	1037	53565	63	43	20	13	48.7	5.39	6043	1	1	1	435.251	1302.73	3	1302.73	0.0019	1	34.13	0.019	R	RTQVPEVFLSK	V			Cmpd 368, AutoMSn(435.2511), 18.7 min
6	VTDB_MOUSE	Vitamin D-binding protein OS=Mus musculus GN=Gc PE=1 SV=2	1037	53565	63	43	20	13	48.7	5.39	6044	1	1	1	435.252	1302.73	3	1302.73	0.005	1	34.19	0.018	R	RTQVPEVFLSK	V			Cmpd 371, AutoMSn(435.2522), 18.8 min
6	VTDB_MOUSE	Vitamin D-binding protein OS=Mus musculus GN=Gc PE=1 SV=2	1037	53565	63	43	20	13	48.7	5.39	6868	1	1	1	702.332	1402.65	2	1402.66	-0.0058	1	40.59	0.0039	R	VCSQYAAYGKEK	S	Carbamidomethyl (C)	0.010000000000.0	Cmpd 126, AutoMSn(702.3319), 13.3 min
6	VTDB_MOUSE	Vitamin D-binding protein OS=Mus musculus GN=Gc PE=1 SV=2	1037	53565	63	43	20	13	48.7	5.39	6869	1	1	1	702.335	1402.66	2	1402.66	0	1	74.23	1.7e-06	R	VCSQYAAYGKEK	S	Carbamidomethyl (C)	0.010000000000.0	Cmpd 119, AutoMSn(702.3348), 13.2 min
6	VTDB_MOUSE	Vitamin D-binding protein OS=Mus musculus GN=Gc PE=1 SV=2	1037	53565	63	43	20	13	48.7	5.39	6870	1	1	1	702.337	1402.66	2	1402.66	0.0038	1	55.38	0.00013	R	VCSQYAAYGKEK	S	Carbamidomethyl (C)	0.010000000000.0	Cmpd 122, AutoMSn(702.3367), 13.2 min
6	VTDB_MOUSE	Vitamin D-binding protein OS=Mus musculus GN=Gc PE=1 SV=2	1037	53565	63	43	20	13	48.7	5.39	6871	1	1	1	468.56	1402.66	3	1402.66	0.0042	1	60.21	4.3e-05	R	VCSQYAAYGKEK	S	Carbamidomethyl (C)	0.010000000000.0	Cmpd 124, AutoMSn(468.5604), 13.3 min
6	VTDB_MOUSE	Vitamin D-binding protein OS=Mus musculus GN=Gc PE=1 SV=2	1037	53565	63	43	20	13	48.7	5.39	6872	1	1	1	468.561	1402.66	3	1402.66	0.0058	1	58.33	6.6e-05	R	VCSQYAAYGKEK	S	Carbamidomethyl (C)	0.010000000000.0	Cmpd 118, AutoMSn(468.5609), 13.2 min
6	VTDB_MOUSE	Vitamin D-binding protein OS=Mus musculus GN=Gc PE=1 SV=2	1037	53565	63	43	20	13	48.7	5.39	9420	1	1	1	581.308	1740.9	3	1740.9	-0.004	1	24.31	0.14	R	KFSSSTFEQVNQLVK	E			Cmpd 441, AutoMSn(581.3075), 20.4 min
6	VTDB_MOUSE	Vitamin D-binding protein OS=Mus musculus GN=Gc PE=1 SV=2	1037	53565	63	43	20	13	48.7	5.39	9421	1	1	1	581.311	1740.91	3	1740.9	0.0075	1	21.35	0.28	R	KFSSSTFEQVNQLVK	E			Cmpd 443, AutoMSn(581.3113), 20.4 min
6	VTDB_MOUSE	Vitamin D-binding protein OS=Mus musculus GN=Gc PE=1 SV=2	1037	53565	63	43	20	13	48.7	5.39	9422	1	1	1	581.313	1740.92	3	1740.9	0.0126	1	16.42	0.86	R	KFSSSTFEQVNQLVK	E			Cmpd 445, AutoMSn(581.3130), 20.5 min
6	VTDB_MOUSE	Vitamin D-binding protein OS=Mus musculus GN=Gc PE=1 SV=2	1037	53565	63	43	20	13	48.7	5.39	11645	1	1	1	759.321	2274.94	3	2274.93	0.0073	0	58.05	7.4e-05	K	SCESDAPFPVHPGTPECCTK	E	3 Carbamidomethyl (C)	0.01000000000000001100.0	Cmpd 347, AutoMSn(759.3212), 18.3 min
6	VTDB_MOUSE	Vitamin D-binding protein OS=Mus musculus GN=Gc PE=1 SV=2	1037	53565	63	43	20	13	48.7	5.39	11646	1	1	1	759.321	2274.94	3	2274.93	0.008	0	75.32	1.4e-06	K	SCESDAPFPVHPGTPECCTK	E	3 Carbamidomethyl (C)	0.01000000000000001100.0	Cmpd 343, AutoMSn(759.3214), 18.2 min
6	VTDB_MOUSE	Vitamin D-binding protein OS=Mus musculus GN=Gc PE=1 SV=2	1037	53565	63	43	20	13	48.7	5.39	11647	1	1	1	759.322	2274.94	3	2274.93	0.0088	0	72.91	2.4e-06	K	SCESDAPFPVHPGTPECCTK	E	3 Carbamidomethyl (C)	0.01000000000000001100.0	Cmpd 340, AutoMSn(759.3217), 18.1 min
6	VTDB_MOUSE	Vitamin D-binding protein OS=Mus musculus GN=Gc PE=1 SV=2	1037	53565	63	43	20	13	48.7	5.39	11927	1	1	1	789.681	2366.02	3	2366.02	0.0067	0	104.19	1.4e-09	K	DLCGQSTTQAMDQYTFELSR	R	Carbamidomethyl (C); Oxidation (M)	0.00100000002000000000.0	Cmpd 547, AutoMSn(789.6813), 22.8 min
6	VTDB_MOUSE	Vitamin D-binding protein OS=Mus musculus GN=Gc PE=1 SV=2	1037	53565	63	43	20	13	48.7	5.39	11928	1	1	1	789.682	2366.02	3	2366.02	0.0072	0	82.92	1.9e-07	K	DLCGQSTTQAMDQYTFELSR	R	Carbamidomethyl (C); Oxidation (M)	0.00100000002000000000.0	Cmpd 550, AutoMSn(789.6815), 22.8 min
6	VTDB_MOUSE	Vitamin D-binding protein OS=Mus musculus GN=Gc PE=1 SV=2	1037	53565	63	43	20	13	48.7	5.39	11929	1	1	1	789.682	2366.03	3	2366.02	0.0099	0	76.93	7.5e-07	K	DLCGQSTTQAMDQYTFELSR	R	Carbamidomethyl (C); Oxidation (M)	0.00100000002000000000.0	Cmpd 546, AutoMSn(789.6824), 22.7 min
6	VTDB_MOUSE	Vitamin D-binding protein OS=Mus musculus GN=Gc PE=1 SV=2	1037	53565	63	43	20	13	48.7	5.39	12044	1	1	1	804.357	2410.05	3	2410.04	0.0068	0	44.72	0.0012	K	NYLSMVGSCCTSANPTVCFVK	E	3 Carbamidomethyl (C); Oxidation (M)	0.000020001100000001000.0	Cmpd 544, AutoMSn(804.3571), 22.7 min
6	VTDB_MOUSE	Vitamin D-binding protein OS=Mus musculus GN=Gc PE=1 SV=2	1037	53565	63	43	20	13	48.7	5.39	12045	1	1	1	804.357	2410.05	3	2410.04	0.0069	0	61.06	2.8e-05	K	NYLSMVGSCCTSANPTVCFVK	E	3 Carbamidomethyl (C); Oxidation (M)	0.000020001100000001000.0	Cmpd 541, AutoMSn(804.3571), 22.6 min
6	VTDB_MOUSE	Vitamin D-binding protein OS=Mus musculus GN=Gc PE=1 SV=2	1037	53565	63	43	20	13	48.7	5.39	12046	1	1	1	804.36	2410.06	3	2410.04	0.0168	0	36.56	0.0077	K	NYLSMVGSCCTSANPTVCFVK	E	3 Carbamidomethyl (C); Oxidation (M)	0.000020001100000001000.0	Cmpd 540, AutoMSn(804.3604), 22.6 min
6	VTDB_MOUSE	Vitamin D-binding protein OS=Mus musculus GN=Gc PE=1 SV=2	1037	53565	63	43	20	13	48.7	5.39	12148	1	1	1	814.435	2440.28	3	2440.28	-0.003	0	84.83	1.1e-07	K	VPTANLENVLPLAEDFTEILSR	C			Cmpd 1028, AutoMSn(814.4346), 33.8 min
6	VTDB_MOUSE	Vitamin D-binding protein OS=Mus musculus GN=Gc PE=1 SV=2	1037	53565	63	43	20	13	48.7	5.39	12149	1	1	1	814.435	2440.28	3	2440.28	-0.0015	0	92.03	2.1e-08	K	VPTANLENVLPLAEDFTEILSR	C			Cmpd 1031, AutoMSn(814.4351), 33.9 min
6	VTDB_MOUSE	Vitamin D-binding protein OS=Mus musculus GN=Gc PE=1 SV=2	1037	53565	63	43	20	13	48.7	5.39	12150	1	1	1	814.437	2440.29	3	2440.28	0.0039	0	44.68	0.0012	K	VPTANLENVLPLAEDFTEILSR	C			Cmpd 1024, AutoMSn(814.4369), 33.7 min
6	VTDB_MOUSE	Vitamin D-binding protein OS=Mus musculus GN=Gc PE=1 SV=2	1037	53565	63	43	20	13	48.7	5.39	12374	1	1	1	834.705	2501.09	3	2501.1	-0.0049	1	61.03	2.8e-05	R	ECCDTQDSVACFSTQSPLLKR	Q	3 Carbamidomethyl (C)	0.011000000010000000000.0	Cmpd 464, AutoMSn(834.7052), 20.9 min
6	VTDB_MOUSE	Vitamin D-binding protein OS=Mus musculus GN=Gc PE=1 SV=2	1037	53565	63	43	20	13	48.7	5.39	12375	1	1	1	834.708	2501.1	3	2501.1	0.0031	1	61.72	2.3e-05	R	ECCDTQDSVACFSTQSPLLKR	Q	3 Carbamidomethyl (C)	0.011000000010000000000.0	Cmpd 470, AutoMSn(834.7078), 21.0 min
6	VTDB_MOUSE	Vitamin D-binding protein OS=Mus musculus GN=Gc PE=1 SV=2	1037	53565	63	43	20	13	48.7	5.39	12376	1	1	1	834.708	2501.1	3	2501.1	0.0039	1	76.01	8.7e-07	R	ECCDTQDSVACFSTQSPLLKR	Q	3 Carbamidomethyl (C)	0.011000000010000000000.0	Cmpd 467, AutoMSn(834.7081), 21.0 min
6	VTDB_MOUSE	Vitamin D-binding protein OS=Mus musculus GN=Gc PE=1 SV=2	1037	53565	63	43	20	13	48.7	5.39	12690	1	1	1	854.687	2561.04	3	2561.04	0.0034	0	73.82	1.7e-06	K	EVVSLTEECCAEGADPTCYDTR	T	3 Carbamidomethyl (C)	0.0000000011000000010000.0	Cmpd 469, AutoMSn(854.6870), 21.0 min
6	VTDB_MOUSE	Vitamin D-binding protein OS=Mus musculus GN=Gc PE=1 SV=2	1037	53565	63	43	20	13	48.7	5.39	12691	1	1	1	854.688	2561.04	3	2561.04	0.006	0	89.41	4.6e-08	K	EVVSLTEECCAEGADPTCYDTR	T	3 Carbamidomethyl (C)	0.0000000011000000010000.0	Cmpd 463, AutoMSn(854.6878), 20.9 min
6	VTDB_MOUSE	Vitamin D-binding protein OS=Mus musculus GN=Gc PE=1 SV=2	1037	53565	63	43	20	13	48.7	5.39	12692	1	1	1	854.688	2561.04	3	2561.04	0.0063	0	92.97	2e-08	K	EVVSLTEECCAEGADPTCYDTR	T	3 Carbamidomethyl (C)	0.0000000011000000010000.0	Cmpd 466, AutoMSn(854.6879), 21.0 min
6	VTDB_MOUSE	Vitamin D-binding protein OS=Mus musculus GN=Gc PE=1 SV=2	1037	53565	63	43	20	13	48.7	5.39	13035	1	1	1	906.085	2715.23	3	2715.23	0.0015	1	48.03	0.00049	K	TLRECCDTQDSVACFSTQSPLLK	R	3 Carbamidomethyl (C)	0.00001100000001000000000.0	Cmpd 486, AutoMSn(906.0845), 21.4 min
6	VTDB_MOUSE	Vitamin D-binding protein OS=Mus musculus GN=Gc PE=1 SV=2	1037	53565	63	43	20	13	48.7	5.39	13036	1	1	1	906.085	2715.23	3	2715.23	0.0022	1	52.94	0.00016	K	TLRECCDTQDSVACFSTQSPLLK	R	3 Carbamidomethyl (C)	0.00001100000001000000000.0	Cmpd 490, AutoMSn(906.0848), 21.5 min
6	VTDB_MOUSE	Vitamin D-binding protein OS=Mus musculus GN=Gc PE=1 SV=2	1037	53565	63	43	20	13	48.7	5.39	13037	1	1	1	906.085	2715.23	3	2715.23	0.0023	1	64.48	1.1e-05	K	TLRECCDTQDSVACFSTQSPLLK	R	3 Carbamidomethyl (C)	0.00001100000001000000000.0	Cmpd 488, AutoMSn(906.0848), 21.4 min
6	VTDB_MOUSE	Vitamin D-binding protein OS=Mus musculus GN=Gc PE=1 SV=2	1037	53565	63	43	20	13	48.7	5.39	13134	7	1	1	916.078	2745.21	3	2745.18	0.0283	1	9.1	4	K	SCESDAPFPVHPGTPECCTKEGLER	K	Carbamidomethyl (C)	0.0100000000000000000000000.0	Cmpd 607, AutoMSn(916.0778), 27.3 min
6	VTDB_MOUSE	Vitamin D-binding protein OS=Mus musculus GN=Gc PE=1 SV=2	1037	53565	63	43	20	13	48.7	5.39	13516	1	1	1	961.19	2880.55	3	2880.56	-0.0108	1	41.35	0.0025	K	LAQKVPTANLENVLPLAEDFTEILSR	C			Cmpd 900, AutoMSn(961.1902), 30.9 min
6	VTDB_MOUSE	Vitamin D-binding protein OS=Mus musculus GN=Gc PE=1 SV=2	1037	53565	63	43	20	13	48.7	5.39	13518	1	1	1	961.192	2880.56	3	2880.56	-0.0043	1	76.08	8.4e-07	K	LAQKVPTANLENVLPLAEDFTEILSR	C			Cmpd 922, AutoMSn(961.1924), 31.4 min
6	VTDB_MOUSE	Vitamin D-binding protein OS=Mus musculus GN=Gc PE=1 SV=2	1037	53565	63	43	20	13	48.7	5.39	13519	1	1	1	961.193	2880.56	3	2880.56	-0.0037	1	46.5	0.00076	K	LAQKVPTANLENVLPLAEDFTEILSR	C			Cmpd 925, AutoMSn(961.1926), 31.4 min
6	VTDB_MOUSE	Vitamin D-binding protein OS=Mus musculus GN=Gc PE=1 SV=2	1037	53565	63	43	20	13	48.7	5.39	13520	1	1	1	961.194	2880.56	3	2880.56	-0.0007	1	73.4	1.6e-06	K	LAQKVPTANLENVLPLAEDFTEILSR	C			Cmpd 906, AutoMSn(961.1936), 31.0 min
6	VTDB_MOUSE	Vitamin D-binding protein OS=Mus musculus GN=Gc PE=1 SV=2	1037	53565	63	43	20	13	48.7	5.39	13523	1	1	1	961.194	2880.56	3	2880.56	0.0014	1	68.05	5.5e-06	K	LAQKVPTANLENVLPLAEDFTEILSR	C			Cmpd 903, AutoMSn(961.1943), 31.0 min
6	VTDB_MOUSE	Vitamin D-binding protein OS=Mus musculus GN=Gc PE=1 SV=2	1037	53565	63	43	20	13	48.7	5.39	10948	7	1	1	1038.7	3113.07	3	3112.33	0.7398	1	6.03	28	R	CCESTSEDCMASELPEHTIKICQNLSK	K	2 Carbamidomethyl (C)	0.110000000000000000000000000.0	Cmpd 1061, AutoMSn(1038.6965), 35.3 min	emPAI	2.1
7	A1BG_MOUSE	Alpha-1B-glycoprotein OS=Mus musculus GN=A1bg PE=1 SV=1	986	56518	73	55	18	16	31.1	6.33	1977	1	1	1	759.438	758.431	1	758.433	-0.0017	0	46.66	0.0015	R	LEALWK	S			Cmpd 435, AutoMSn(759.4382), 19.8 min
7	A1BG_MOUSE	Alpha-1B-glycoprotein OS=Mus musculus GN=A1bg PE=1 SV=1	986	56518	73	55	18	16	31.1	6.33	1978	1	1	1	759.439	758.431	1	758.433	-0.0013	0	38.3	0.01	R	LEALWK	S			Cmpd 437, AutoMSn(759.4386), 19.8 min
7	A1BG_MOUSE	Alpha-1B-glycoprotein OS=Mus musculus GN=A1bg PE=1 SV=1	986	56518	73	55	18	16	31.1	6.33	1979	1	1	1	759.44	758.433	1	758.433	0	0	38.56	0.0098	R	LEALWK	S			Cmpd 441, AutoMSn(759.4399), 19.9 min
7	A1BG_MOUSE	Alpha-1B-glycoprotein OS=Mus musculus GN=A1bg PE=1 SV=1	986	56518	73	55	18	16	31.1	6.33	1980	1	1	1	380.225	758.436	2	758.433	0.003	0	42.53	0.0039	R	LEALWK	S			Cmpd 434, AutoMSn(380.2251), 19.7 min
7	A1BG_MOUSE	Alpha-1B-glycoprotein OS=Mus musculus GN=A1bg PE=1 SV=1	986	56518	73	55	18	16	31.1	6.33	1981	1	1	1	380.225	758.436	2	758.433	0.0032	0	42.55	0.0039	R	LEALWK	S			Cmpd 436, AutoMSn(380.2252), 19.8 min
7	A1BG_MOUSE	Alpha-1B-glycoprotein OS=Mus musculus GN=A1bg PE=1 SV=1	986	56518	73	55	18	16	31.1	6.33	1982	1	1	1	380.226	758.437	2	758.433	0.0039	0	42.57	0.0039	R	LEALWK	S			Cmpd 439, AutoMSn(380.2256), 19.9 min
7	A1BG_MOUSE	Alpha-1B-glycoprotein OS=Mus musculus GN=A1bg PE=1 SV=1	986	56518	73	55	18	16	31.1	6.33	2039	1	1	1	769.409	768.402	1	768.402	0.0005	0	22.47	0.22	R	STSAYLK	L			Cmpd 141, AutoMSn(769.4095), 13.2 min
7	A1BG_MOUSE	Alpha-1B-glycoprotein OS=Mus musculus GN=A1bg PE=1 SV=1	986	56518	73	55	18	16	31.1	6.33	2040	1	0	1	385.209	768.404	2	768.402	0.0027	0	27.03	0.077	R	STSAYLK	L			Cmpd 139, AutoMSn(385.2095), 13.2 min
7	A1BG_MOUSE	Alpha-1B-glycoprotein OS=Mus musculus GN=A1bg PE=1 SV=1	986	56518	73	55	18	16	31.1	6.33	2041	1	0	1	385.21	768.405	2	768.402	0.0028	0	27.01	0.077	R	STSAYLK	L			Cmpd 135, AutoMSn(385.2096), 13.0 min
7	A1BG_MOUSE	Alpha-1B-glycoprotein OS=Mus musculus GN=A1bg PE=1 SV=1	986	56518	73	55	18	16	31.1	6.33	2042	1	0	1	385.21	768.405	2	768.402	0.0032	0	26.99	0.078	R	STSAYLK	L			Cmpd 138, AutoMSn(385.2097), 13.1 min
7	A1BG_MOUSE	Alpha-1B-glycoprotein OS=Mus musculus GN=A1bg PE=1 SV=1	986	56518	73	55	18	16	31.1	6.33	2562	1	1	1	425.229	848.443	2	848.443	0.0008	0	25.12	0.17	R	VSMELVR	E	Oxidation (M)	0.0020000.0	Cmpd 194, AutoMSn(425.2290), 14.4 min
7	A1BG_MOUSE	Alpha-1B-glycoprotein OS=Mus musculus GN=A1bg PE=1 SV=1	986	56518	73	55	18	16	31.1	6.33	2563	1	1	1	425.229	848.444	2	848.443	0.0015	0	31.26	0.041	R	VSMELVR	E	Oxidation (M)	0.0020000.0	Cmpd 196, AutoMSn(425.2293), 14.4 min
7	A1BG_MOUSE	Alpha-1B-glycoprotein OS=Mus musculus GN=A1bg PE=1 SV=1	986	56518	73	55	18	16	31.1	6.33	2986	1	1	1	457.746	913.477	2	913.477	0.0005	0	42.12	0.0031	K	IHGFSPTR	D			Cmpd 168, AutoMSn(457.7460), 13.8 min
7	A1BG_MOUSE	Alpha-1B-glycoprotein OS=Mus musculus GN=A1bg PE=1 SV=1	986	56518	73	55	18	16	31.1	6.33	2987	1	1	1	457.746	913.478	2	913.477	0.001	0	44.67	0.0017	K	IHGFSPTR	D			Cmpd 172, AutoMSn(457.7463), 13.9 min
7	A1BG_MOUSE	Alpha-1B-glycoprotein OS=Mus musculus GN=A1bg PE=1 SV=1	986	56518	73	55	18	16	31.1	6.33	2988	1	1	1	457.747	913.48	2	913.477	0.0027	0	39.08	0.0062	K	IHGFSPTR	D			Cmpd 169, AutoMSn(457.7471), 13.8 min
7	A1BG_MOUSE	Alpha-1B-glycoprotein OS=Mus musculus GN=A1bg PE=1 SV=1	986	56518	73	55	18	16	31.1	6.33	3163	1	1	1	474.75	947.486	2	947.482	0.0041	0	36.05	0.014	R	NAAEFQLR	Q			Cmpd 335, AutoMSn(474.7505), 17.5 min
7	A1BG_MOUSE	Alpha-1B-glycoprotein OS=Mus musculus GN=A1bg PE=1 SV=1	986	56518	73	55	18	16	31.1	6.33	3164	1	1	1	474.751	947.487	2	947.482	0.0043	0	38.37	0.0083	R	NAAEFQLR	Q			Cmpd 337, AutoMSn(474.7506), 17.6 min
7	A1BG_MOUSE	Alpha-1B-glycoprotein OS=Mus musculus GN=A1bg PE=1 SV=1	986	56518	73	55	18	16	31.1	6.33	3165	1	1	1	474.751	947.488	2	947.482	0.0054	0	38.33	0.0083	R	NAAEFQLR	Q			Cmpd 333, AutoMSn(474.7512), 17.5 min
7	A1BG_MOUSE	Alpha-1B-glycoprotein OS=Mus musculus GN=A1bg PE=1 SV=1	986	56518	73	55	18	16	31.1	6.33	3166	1	1	1	474.753	947.491	2	947.482	0.009	0	27.44	0.1	R	NAAEFQLR	Q			Cmpd 297, AutoMSn(474.7530), 17.7 min
7	A1BG_MOUSE	Alpha-1B-glycoprotein OS=Mus musculus GN=A1bg PE=1 SV=1	986	56518	73	55	18	16	31.1	6.33	3285	1	1	1	480.752	959.488	2	959.486	0.0026	0	45.88	0.0015	R	CTAPVSGLR	F	Carbamidomethyl (C)	0.100000000.0	Cmpd 244, AutoMSn(480.7515), 15.5 min
7	A1BG_MOUSE	Alpha-1B-glycoprotein OS=Mus musculus GN=A1bg PE=1 SV=1	986	56518	73	55	18	16	31.1	6.33	3286	1	1	1	480.752	959.489	2	959.486	0.0033	0	48.81	0.00076	R	CTAPVSGLR	F	Carbamidomethyl (C)	0.100000000.0	Cmpd 241, AutoMSn(480.7518), 15.4 min
7	A1BG_MOUSE	Alpha-1B-glycoprotein OS=Mus musculus GN=A1bg PE=1 SV=1	986	56518	73	55	18	16	31.1	6.33	3287	1	1	1	480.752	959.49	2	959.486	0.0038	0	49.33	0.00068	R	CTAPVSGLR	F	Carbamidomethyl (C)	0.100000000.0	Cmpd 239, AutoMSn(480.7521), 15.4 min
7	A1BG_MOUSE	Alpha-1B-glycoprotein OS=Mus musculus GN=A1bg PE=1 SV=1	986	56518	73	55	18	16	31.1	6.33	3293	1	1	1	321.191	960.552	3	960.551	0.0018	0	35.41	0.017	R	VNGPPPKPR	L			Cmpd 15, AutoMSn(321.1914), 10.3 min
7	A1BG_MOUSE	Alpha-1B-glycoprotein OS=Mus musculus GN=A1bg PE=1 SV=1	986	56518	73	55	18	16	31.1	6.33	3294	1	1	1	481.284	960.553	2	960.551	0.0026	0	39.54	0.0064	R	VNGPPPKPR	L			Cmpd 4, AutoMSn(481.2838), 10.1 min
7	A1BG_MOUSE	Alpha-1B-glycoprotein OS=Mus musculus GN=A1bg PE=1 SV=1	986	56518	73	55	18	16	31.1	6.33	3295	1	1	1	481.284	960.554	2	960.551	0.0037	0	53.23	0.00027	R	VNGPPPKPR	L			Cmpd 10, AutoMSn(481.2844), 10.2 min
7	A1BG_MOUSE	Alpha-1B-glycoprotein OS=Mus musculus GN=A1bg PE=1 SV=1	986	56518	73	55	18	16	31.1	6.33	3296	1	1	1	481.284	960.554	2	960.551	0.0039	0	48.16	0.00088	R	VNGPPPKPR	L			Cmpd 7, AutoMSn(481.2844), 10.2 min
7	A1BG_MOUSE	Alpha-1B-glycoprotein OS=Mus musculus GN=A1bg PE=1 SV=1	986	56518	73	55	18	16	31.1	6.33	3562	1	1	1	493.238	984.462	2	984.459	0.0038	0	32.44	0.028	K	TYETLACK	A	Carbamidomethyl (C)	0.00000010.0	Cmpd 212, AutoMSn(493.2385), 14.8 min
7	A1BG_MOUSE	Alpha-1B-glycoprotein OS=Mus musculus GN=A1bg PE=1 SV=1	986	56518	73	55	18	16	31.1	6.33	4708	1	1	1	554.804	1107.59	2	1107.59	0.0019	0	53.48	0.00021	R	LETQVLSYR	F			Cmpd 400, AutoMSn(554.8044), 19.0 min
7	A1BG_MOUSE	Alpha-1B-glycoprotein OS=Mus musculus GN=A1bg PE=1 SV=1	986	56518	73	55	18	16	31.1	6.33	4709	1	1	1	554.805	1107.59	2	1107.59	0.0023	0	58.6	6.5e-05	R	LETQVLSYR	F			Cmpd 396, AutoMSn(554.8046), 18.9 min
7	A1BG_MOUSE	Alpha-1B-glycoprotein OS=Mus musculus GN=A1bg PE=1 SV=1	986	56518	73	55	18	16	31.1	6.33	4710	1	1	1	554.805	1107.6	2	1107.59	0.003	0	53.77	0.0002	R	LETQVLSYR	F			Cmpd 397, AutoMSn(554.8050), 18.9 min
7	A1BG_MOUSE	Alpha-1B-glycoprotein OS=Mus musculus GN=A1bg PE=1 SV=1	986	56518	73	55	18	16	31.1	6.33	5436	1	1	1	606.337	1210.66	2	1210.66	0.0006	0	61.72	2.9e-05	R	DAILYYVNLK	E			Cmpd 671, AutoMSn(606.3375), 25.1 min
7	A1BG_MOUSE	Alpha-1B-glycoprotein OS=Mus musculus GN=A1bg PE=1 SV=1	986	56518	73	55	18	16	31.1	6.33	5437	1	1	1	606.339	1210.66	2	1210.66	0.0045	0	61.76	2.9e-05	R	DAILYYVNLK	E			Cmpd 673, AutoMSn(606.3394), 25.1 min
7	A1BG_MOUSE	Alpha-1B-glycoprotein OS=Mus musculus GN=A1bg PE=1 SV=1	986	56518	73	55	18	16	31.1	6.33	5442	1	1	1	607.823	1213.63	2	1213.63	0.0011	0	39.6	0.0052	R	DLEPGSTVQLR	C			Cmpd 390, AutoMSn(607.8230), 19.8 min
7	A1BG_MOUSE	Alpha-1B-glycoprotein OS=Mus musculus GN=A1bg PE=1 SV=1	986	56518	73	55	18	16	31.1	6.33	5443	1	1	1	607.825	1213.64	2	1213.63	0.0049	0	63.58	2.1e-05	R	DLEPGSTVQLR	C			Cmpd 427, AutoMSn(607.8249), 19.6 min
7	A1BG_MOUSE	Alpha-1B-glycoprotein OS=Mus musculus GN=A1bg PE=1 SV=1	986	56518	73	55	18	16	31.1	6.33	5444	1	1	1	607.826	1213.64	2	1213.63	0.0062	0	63.64	2e-05	R	DLEPGSTVQLR	C			Cmpd 430, AutoMSn(607.8255), 19.7 min
7	A1BG_MOUSE	Alpha-1B-glycoprotein OS=Mus musculus GN=A1bg PE=1 SV=1	986	56518	73	55	18	16	31.1	6.33	5445	1	1	1	607.826	1213.64	2	1213.63	0.0066	0	63.62	2.1e-05	R	DLEPGSTVQLR	C			Cmpd 433, AutoMSn(607.8257), 19.7 min
7	A1BG_MOUSE	Alpha-1B-glycoprotein OS=Mus musculus GN=A1bg PE=1 SV=1	986	56518	73	55	18	16	31.1	6.33	5743	1	1	1	418.917	1253.73	3	1253.72	0.0051	1	67.21	9.4e-06	K	VLKIHGFSPTR	D			Cmpd 282, AutoMSn(418.9171), 16.3 min
7	A1BG_MOUSE	Alpha-1B-glycoprotein OS=Mus musculus GN=A1bg PE=1 SV=1	986	56518	73	55	18	16	31.1	6.33	6049	1	1	1	653.302	1304.59	2	1304.58	0.0067	0	16.86	0.97	K	ELDNPGPFTCR	Y	Carbamidomethyl (C)	0.00000000010.0	Cmpd 399, AutoMSn(653.3016), 19.0 min
7	A1BG_MOUSE	Alpha-1B-glycoprotein OS=Mus musculus GN=A1bg PE=1 SV=1	986	56518	73	55	18	16	31.1	6.33	6090	1	1	1	655.333	1308.65	2	1308.65	0.0028	1	64.97	1.4e-05	K	TYETLACKAPR	N	Carbamidomethyl (C)	0.00000010000.0	Cmpd 215, AutoMSn(655.3335), 14.8 min
7	A1BG_MOUSE	Alpha-1B-glycoprotein OS=Mus musculus GN=A1bg PE=1 SV=1	986	56518	73	55	18	16	31.1	6.33	6091	1	1	1	437.226	1308.66	3	1308.65	0.0062	1	74.36	1.6e-06	K	TYETLACKAPR	N	Carbamidomethyl (C)	0.00000010000.0	Cmpd 214, AutoMSn(437.2259), 14.8 min
7	A1BG_MOUSE	Alpha-1B-glycoprotein OS=Mus musculus GN=A1bg PE=1 SV=1	986	56518	73	55	18	16	31.1	6.33	6092	1	1	1	437.226	1308.66	3	1308.65	0.0074	1	57.57	7.5e-05	K	TYETLACKAPR	N	Carbamidomethyl (C)	0.00000010000.0	Cmpd 221, AutoMSn(437.2263), 15.0 min
7	A1BG_MOUSE	Alpha-1B-glycoprotein OS=Mus musculus GN=A1bg PE=1 SV=1	986	56518	73	55	18	16	31.1	6.33	6093	1	1	1	437.226	1308.66	3	1308.65	0.0082	1	68.24	6.4e-06	K	TYETLACKAPR	N	Carbamidomethyl (C)	0.00000010000.0	Cmpd 217, AutoMSn(437.2265), 14.9 min
7	A1BG_MOUSE	Alpha-1B-glycoprotein OS=Mus musculus GN=A1bg PE=1 SV=1	986	56518	73	55	18	16	31.1	6.33	6426	1	1	1	453.245	1356.71	3	1356.71	-0.0006	0	47.05	0.00092	K	STVHLGQEAIFR	C			Cmpd 350, AutoMSn(453.2454), 18.9 min
7	A1BG_MOUSE	Alpha-1B-glycoprotein OS=Mus musculus GN=A1bg PE=1 SV=1	986	56518	73	55	18	16	31.1	6.33	6427	1	1	1	679.366	1356.72	2	1356.71	0.0027	0	38.93	0.006	K	STVHLGQEAIFR	C			Cmpd 390, AutoMSn(679.3661), 18.8 min
7	A1BG_MOUSE	Alpha-1B-glycoprotein OS=Mus musculus GN=A1bg PE=1 SV=1	986	56518	73	55	18	16	31.1	6.33	6428	1	1	1	679.366	1356.72	2	1356.71	0.0029	0	61.66	3.2e-05	K	STVHLGQEAIFR	C			Cmpd 395, AutoMSn(679.3662), 18.9 min
7	A1BG_MOUSE	Alpha-1B-glycoprotein OS=Mus musculus GN=A1bg PE=1 SV=1	986	56518	73	55	18	16	31.1	6.33	6429	1	1	1	453.248	1356.72	3	1356.71	0.0075	0	85.72	1.3e-07	K	STVHLGQEAIFR	C			Cmpd 394, AutoMSn(453.2481), 18.9 min
7	A1BG_MOUSE	Alpha-1B-glycoprotein OS=Mus musculus GN=A1bg PE=1 SV=1	986	56518	73	55	18	16	31.1	6.33	6430	1	1	1	453.248	1356.72	3	1356.71	0.0083	0	43.31	0.0022	K	STVHLGQEAIFR	C			Cmpd 346, AutoMSn(453.2484), 18.8 min
7	A1BG_MOUSE	Alpha-1B-glycoprotein OS=Mus musculus GN=A1bg PE=1 SV=1	986	56518	73	55	18	16	31.1	6.33	6431	1	1	1	453.248	1356.72	3	1356.71	0.0085	0	89.65	5.1e-08	K	STVHLGQEAIFR	C			Cmpd 391, AutoMSn(453.2485), 18.8 min
7	A1BG_MOUSE	Alpha-1B-glycoprotein OS=Mus musculus GN=A1bg PE=1 SV=1	986	56518	73	55	18	16	31.1	6.33	6432	1	1	1	453.249	1356.72	3	1356.71	0.01	0	85.25	1.4e-07	K	STVHLGQEAIFR	C			Cmpd 388, AutoMSn(453.2489), 18.7 min
7	A1BG_MOUSE	Alpha-1B-glycoprotein OS=Mus musculus GN=A1bg PE=1 SV=1	986	56518	73	55	18	16	31.1	6.33	8999	1	1	1	555.286	1662.84	3	1662.83	0.0045	0	33.02	0.021	R	QEGVDGVQKPDVQHK	G			Cmpd 143, AutoMSn(555.2863), 13.2 min
7	A1BG_MOUSE	Alpha-1B-glycoprotein OS=Mus musculus GN=A1bg PE=1 SV=1	986	56518	73	55	18	16	31.1	6.33	9000	1	1	1	555.288	1662.84	3	1662.83	0.0096	0	14.54	1.5	R	QEGVDGVQKPDVQHK	G			Cmpd 146, AutoMSn(555.2880), 13.3 min
7	A1BG_MOUSE	Alpha-1B-glycoprotein OS=Mus musculus GN=A1bg PE=1 SV=1	986	56518	73	55	18	16	31.1	6.33	12139	7	1	1	814.336	2439.99	3	2440.21	-0.2234	1	4.73	14	R	DAILYYVNLKELDNPGPFTCR	Y			Cmpd 78, AutoMSn(814.3360), 14.5 min
7	A1BG_MOUSE	Alpha-1B-glycoprotein OS=Mus musculus GN=A1bg PE=1 SV=1	986	56518	73	55	18	16	31.1	6.33	12140	10	1	1	814.337	2439.99	3	2440.21	-0.2202	1	3.15	20	R	DAILYYVNLKELDNPGPFTCR	Y			Cmpd 149, AutoMSn(814.3371), 14.5 min
7	A1BG_MOUSE	Alpha-1B-glycoprotein OS=Mus musculus GN=A1bg PE=1 SV=1	986	56518	73	55	18	16	31.1	6.33	12210	1	1	1	823.079	2466.21	3	2466.22	-0.0062	0	13.79	1.3	R	YTALPPFTFESGISDPVEVIVEG	-			Cmpd 1099, AutoMSn(823.0787), 34.6 min
7	A1BG_MOUSE	Alpha-1B-glycoprotein OS=Mus musculus GN=A1bg PE=1 SV=1	986	56518	73	55	18	16	31.1	6.33	12211	1	1	1	1234.12	2466.22	2	2466.22	-0.0038	0	66.24	7.6e-06	R	YTALPPFTFESGISDPVEVIVEG	-			Cmpd 1100, AutoMSn(1234.1157), 34.7 min
7	A1BG_MOUSE	Alpha-1B-glycoprotein OS=Mus musculus GN=A1bg PE=1 SV=1	986	56518	73	55	18	16	31.1	6.33	12212	1	1	1	1234.12	2466.22	2	2466.22	-0.0008	0	95.26	9.6e-09	R	YTALPPFTFESGISDPVEVIVEG	-			Cmpd 1087, AutoMSn(1234.1172), 34.6 min
7	A1BG_MOUSE	Alpha-1B-glycoprotein OS=Mus musculus GN=A1bg PE=1 SV=1	986	56518	73	55	18	16	31.1	6.33	12213	1	1	1	1234.12	2466.22	2	2466.22	-0.0005	0	72.63	1.8e-06	R	YTALPPFTFESGISDPVEVIVEG	-			Cmpd 1103, AutoMSn(1234.1174), 34.7 min
7	A1BG_MOUSE	Alpha-1B-glycoprotein OS=Mus musculus GN=A1bg PE=1 SV=1	986	56518	73	55	18	16	31.1	6.33	12214	1	1	1	1234.12	2466.22	2	2466.22	0.0003	0	58.93	4.1e-05	R	YTALPPFTFESGISDPVEVIVEG	-			Cmpd 1097, AutoMSn(1234.1178), 34.6 min
7	A1BG_MOUSE	Alpha-1B-glycoprotein OS=Mus musculus GN=A1bg PE=1 SV=1	986	56518	73	55	18	16	31.1	6.33	12215	1	1	1	1234.12	2466.22	2	2466.22	0.0009	0	102.36	1.9e-09	R	YTALPPFTFESGISDPVEVIVEG	-			Cmpd 1084, AutoMSn(1234.1180), 34.5 min
7	A1BG_MOUSE	Alpha-1B-glycoprotein OS=Mus musculus GN=A1bg PE=1 SV=1	986	56518	73	55	18	16	31.1	6.33	12216	1	1	1	823.081	2466.22	3	2466.22	0.0015	0	20.65	0.28	R	YTALPPFTFESGISDPVEVIVEG	-			Cmpd 1082, AutoMSn(823.0813), 34.5 min
7	A1BG_MOUSE	Alpha-1B-glycoprotein OS=Mus musculus GN=A1bg PE=1 SV=1	986	56518	73	55	18	16	31.1	6.33	12217	1	1	1	1234.12	2466.23	2	2466.22	0.0062	0	100.09	3.2e-09	R	YTALPPFTFESGISDPVEVIVEG	-			Cmpd 1083, AutoMSn(1234.1207), 34.5 min
7	A1BG_MOUSE	Alpha-1B-glycoprotein OS=Mus musculus GN=A1bg PE=1 SV=1	986	56518	73	55	18	16	31.1	6.33	12218	1	1	1	823.083	2466.23	3	2466.22	0.0063	0	19.06	0.4	R	YTALPPFTFESGISDPVEVIVEG	-			Cmpd 1101, AutoMSn(823.0829), 34.7 min
7	A1BG_MOUSE	Alpha-1B-glycoprotein OS=Mus musculus GN=A1bg PE=1 SV=1	986	56518	73	55	18	16	31.1	6.33	12219	1	1	1	823.084	2466.23	3	2466.22	0.0094	0	30.96	0.026	R	YTALPPFTFESGISDPVEVIVEG	-			Cmpd 1088, AutoMSn(823.0839), 34.6 min
7	A1BG_MOUSE	Alpha-1B-glycoprotein OS=Mus musculus GN=A1bg PE=1 SV=1	986	56518	73	55	18	16	31.1	6.33	12220	1	1	1	823.084	2466.23	3	2466.22	0.0094	0	44.89	0.0011	R	YTALPPFTFESGISDPVEVIVEG	-			Cmpd 1085, AutoMSn(823.0840), 34.5 min
7	A1BG_MOUSE	Alpha-1B-glycoprotein OS=Mus musculus GN=A1bg PE=1 SV=1	986	56518	73	55	18	16	31.1	6.33	12221	1	1	1	823.084	2466.23	3	2466.22	0.0096	0	40.58	0.0028	R	YTALPPFTFESGISDPVEVIVEG	-			Cmpd 1104, AutoMSn(823.0840), 34.7 min
7	A1BG_MOUSE	Alpha-1B-glycoprotein OS=Mus musculus GN=A1bg PE=1 SV=1	986	56518	73	55	18	16	31.1	6.33	12222	1	1	1	823.085	2466.23	3	2466.22	0.0113	0	19.31	0.38	R	YTALPPFTFESGISDPVEVIVEG	-			Cmpd 1032, AutoMSn(823.0846), 34.7 min
7	A1BG_MOUSE	Alpha-1B-glycoprotein OS=Mus musculus GN=A1bg PE=1 SV=1	986	56518	73	55	18	16	31.1	6.33	12223	3	1	1	823.086	2466.24	3	2466.22	0.0158	0	7.18	6.2	R	YTALPPFTFESGISDPVEVIVEG	-			Cmpd 1029, AutoMSn(823.0861), 34.6 min
7	A1BG_MOUSE	Alpha-1B-glycoprotein OS=Mus musculus GN=A1bg PE=1 SV=1	986	56518	73	55	18	16	31.1	6.33	12224	1	1	1	823.087	2466.24	3	2466.22	0.0171	0	15.14	0.99	R	YTALPPFTFESGISDPVEVIVEG	-			Cmpd 1035, AutoMSn(823.0865), 34.7 min
7	A1BG_MOUSE	Alpha-1B-glycoprotein OS=Mus musculus GN=A1bg PE=1 SV=1	986	56518	73	55	18	16	31.1	6.33	12344	8	1	1	833.344	2497.01	3	2497.23	-0.2209	1	4.67	14	R	DAILYYVNLKELDNPGPFTCR	Y	Carbamidomethyl (C)	0.000000000000000000010.0	Cmpd 235, AutoMSn(833.3440), 16.4 min
7	A1BG_MOUSE	Alpha-1B-glycoprotein OS=Mus musculus GN=A1bg PE=1 SV=1	986	56518	73	55	18	16	31.1	6.33	12348	1	1	1	833.421	2497.24	3	2497.23	0.0087	1	26.92	0.059	R	DAILYYVNLKELDNPGPFTCR	Y	Carbamidomethyl (C)	0.000000000000000000010.0	Cmpd 773, AutoMSn(833.4206), 27.3 min
7	A1BG_MOUSE	Alpha-1B-glycoprotein OS=Mus musculus GN=A1bg PE=1 SV=1	986	56518	73	55	18	16	31.1	6.33	12349	1	1	1	833.422	2497.24	3	2497.23	0.0116	1	95.23	8.7e-09	R	DAILYYVNLKELDNPGPFTCR	Y	Carbamidomethyl (C)	0.000000000000000000010.0	Cmpd 768, AutoMSn(833.4215), 27.3 min
7	A1BG_MOUSE	Alpha-1B-glycoprotein OS=Mus musculus GN=A1bg PE=1 SV=1	986	56518	73	55	18	16	31.1	6.33	12350	1	1	1	833.422	2497.24	3	2497.23	0.0131	1	94.45	1e-08	R	DAILYYVNLKELDNPGPFTCR	Y	Carbamidomethyl (C)	0.000000000000000000010.0	Cmpd 765, AutoMSn(833.4220), 27.2 min
7	A1BG_MOUSE	Alpha-1B-glycoprotein OS=Mus musculus GN=A1bg PE=1 SV=1	986	56518	73	55	18	16	31.1	6.33	12351	1	1	1	833.423	2497.25	3	2497.23	0.0157	1	84.5	1e-07	R	DAILYYVNLKELDNPGPFTCR	Y	Carbamidomethyl (C)	0.000000000000000000010.0	Cmpd 762, AutoMSn(833.4229), 27.1 min	emPAI	2.48
8	APOA1_MOUSE	Apolipoprotein A-I OS=Mus musculus GN=Apoa1 PE=1 SV=1	928	30569	181	113	21	17	59.1	5.64	1302	1	1	1	328.707	655.399	2	655.402	-0.0022	0	31.56	0.025	R	LGPLTR	D			Cmpd 215, AutoMSn(328.7070), 15.8 min
8	APOA1_MOUSE	Apolipoprotein A-I OS=Mus musculus GN=Apoa1 PE=1 SV=1	928	30569	181	113	21	17	59.1	5.64	1303	1	1	1	328.707	655.4	2	655.402	-0.0019	0	31.55	0.025	R	LGPLTR	D			Cmpd 215, AutoMSn(328.7072), 15.9 min
8	APOA1_MOUSE	Apolipoprotein A-I OS=Mus musculus GN=Apoa1 PE=1 SV=1	928	30569	181	113	21	17	59.1	5.64	1304	1	1	1	328.707	655.4	2	655.402	-0.0014	0	31.57	0.024	R	LGPLTR	D			Cmpd 210, AutoMSn(328.7074), 15.7 min
8	APOA1_MOUSE	Apolipoprotein A-I OS=Mus musculus GN=Apoa1 PE=1 SV=1	928	30569	181	113	21	17	59.1	5.64	1305	1	1	1	328.708	655.401	2	655.402	-0.0007	0	30.52	0.031	R	LGPLTR	D			Cmpd 212, AutoMSn(328.7078), 15.8 min
8	APOA1_MOUSE	Apolipoprotein A-I OS=Mus musculus GN=Apoa1 PE=1 SV=1	928	30569	181	113	21	17	59.1	5.64	1306	1	1	1	328.708	655.402	2	655.402	-0.0001	0	30.55	0.031	R	LGPLTR	D			Cmpd 209, AutoMSn(328.7081), 15.9 min
8	APOA1_MOUSE	Apolipoprotein A-I OS=Mus musculus GN=Apoa1 PE=1 SV=1	928	30569	181	113	21	17	59.1	5.64	1307	1	1	1	328.709	655.403	2	655.402	0.001	0	31.44	0.025	R	LGPLTR	D			Cmpd 203, AutoMSn(328.7086), 15.7 min
8	APOA1_MOUSE	Apolipoprotein A-I OS=Mus musculus GN=Apoa1 PE=1 SV=1	928	30569	181	113	21	17	59.1	5.64	1308	1	1	1	328.709	655.403	2	655.402	0.0011	0	31.56	0.025	R	LGPLTR	D			Cmpd 204, AutoMSn(328.7087), 15.8 min
8	APOA1_MOUSE	Apolipoprotein A-I OS=Mus musculus GN=Apoa1 PE=1 SV=1	928	30569	181	113	21	17	59.1	5.64	2286	1	1	1	413.893	825.772	2	826.43	-0.6578	0	22.27	0.5	R	THVDSLR	T			Cmpd 7, AutoMSn(413.8932), 10.9 min
8	APOA1_MOUSE	Apolipoprotein A-I OS=Mus musculus GN=Apoa1 PE=1 SV=1	928	30569	181	113	21	17	59.1	5.64	2287	1	1	1	414.221	826.428	2	826.43	-0.0019	0	41.89	0.0028	R	THVDSLR	T			Cmpd 25, AutoMSn(414.2212), 10.8 min
8	APOA1_MOUSE	Apolipoprotein A-I OS=Mus musculus GN=Apoa1 PE=1 SV=1	928	30569	181	113	21	17	59.1	5.64	2288	1	1	1	414.222	826.43	2	826.43	0.0005	0	42.07	0.0027	R	THVDSLR	T			Cmpd 10, AutoMSn(414.2224), 10.8 min
8	APOA1_MOUSE	Apolipoprotein A-I OS=Mus musculus GN=Apoa1 PE=1 SV=1	928	30569	181	113	21	17	59.1	5.64	2289	1	1	1	414.222	826.43	2	826.43	0.0006	0	42.59	0.0024	R	THVDSLR	T			Cmpd 42, AutoMSn(414.2224), 11.0 min
8	APOA1_MOUSE	Apolipoprotein A-I OS=Mus musculus GN=Apoa1 PE=1 SV=1	928	30569	181	113	21	17	59.1	5.64	2290	1	1	1	414.223	826.43	2	826.43	0.0007	0	25.78	0.11	R	THVDSLR	T			Cmpd 28, AutoMSn(414.2225), 10.9 min
8	APOA1_MOUSE	Apolipoprotein A-I OS=Mus musculus GN=Apoa1 PE=1 SV=1	928	30569	181	113	21	17	59.1	5.64	2291	1	1	1	414.223	826.431	2	826.43	0.001	0	42.13	0.0026	R	THVDSLR	T			Cmpd 12, AutoMSn(414.2226), 10.9 min
8	APOA1_MOUSE	Apolipoprotein A-I OS=Mus musculus GN=Apoa1 PE=1 SV=1	928	30569	181	113	21	17	59.1	5.64	2293	1	1	1	414.223	826.431	2	826.43	0.0016	0	42.08	0.0026	R	THVDSLR	T			Cmpd 7, AutoMSn(414.2229), 10.7 min
8	APOA1_MOUSE	Apolipoprotein A-I OS=Mus musculus GN=Apoa1 PE=1 SV=1	928	30569	181	113	21	17	59.1	5.64	2294	1	1	1	414.223	826.431	2	826.43	0.0017	0	23.01	0.21	R	THVDSLR	T			Cmpd 27, AutoMSn(414.2230), 10.9 min
8	APOA1_MOUSE	Apolipoprotein A-I OS=Mus musculus GN=Apoa1 PE=1 SV=1	928	30569	181	113	21	17	59.1	5.64	2295	1	1	1	414.223	826.432	2	826.43	0.0019	0	30.35	0.039	R	THVDSLR	T			Cmpd 12, AutoMSn(414.2231), 11.0 min
8	APOA1_MOUSE	Apolipoprotein A-I OS=Mus musculus GN=Apoa1 PE=1 SV=1	928	30569	181	113	21	17	59.1	5.64	2297	1	1	1	414.223	826.432	2	826.43	0.002	0	42.22	0.0026	R	THVDSLR	T			Cmpd 13, AutoMSn(414.2231), 10.9 min
8	APOA1_MOUSE	Apolipoprotein A-I OS=Mus musculus GN=Apoa1 PE=1 SV=1	928	30569	181	113	21	17	59.1	5.64	2298	1	1	1	414.223	826.432	2	826.43	0.0022	0	42.41	0.0025	R	THVDSLR	T			Cmpd 47, AutoMSn(414.2232), 11.1 min
8	APOA1_MOUSE	Apolipoprotein A-I OS=Mus musculus GN=Apoa1 PE=1 SV=1	928	30569	181	113	21	17	59.1	5.64	2299	1	1	1	414.223	826.432	2	826.43	0.0024	0	42.47	0.0024	R	THVDSLR	T			Cmpd 4, AutoMSn(414.2233), 10.7 min
8	APOA1_MOUSE	Apolipoprotein A-I OS=Mus musculus GN=Apoa1 PE=1 SV=1	928	30569	181	113	21	17	59.1	5.64	2300	1	1	1	414.224	826.433	2	826.43	0.0027	0	42.39	0.0025	R	THVDSLR	T			Cmpd 26, AutoMSn(414.2235), 10.8 min
8	APOA1_MOUSE	Apolipoprotein A-I OS=Mus musculus GN=Apoa1 PE=1 SV=1	928	30569	181	113	21	17	59.1	5.64	2301	1	1	1	414.224	826.433	2	826.43	0.0029	0	42.16	0.0026	R	THVDSLR	T			Cmpd 9, AutoMSn(414.2236), 10.9 min
8	APOA1_MOUSE	Apolipoprotein A-I OS=Mus musculus GN=Apoa1 PE=1 SV=1	928	30569	181	113	21	17	59.1	5.64	2302	1	1	1	414.224	826.433	2	826.43	0.0029	0	42.59	0.0024	R	THVDSLR	T			Cmpd 11, AutoMSn(414.2236), 11.0 min
8	APOA1_MOUSE	Apolipoprotein A-I OS=Mus musculus GN=Apoa1 PE=1 SV=1	928	30569	181	113	21	17	59.1	5.64	2303	1	1	1	414.224	826.433	2	826.43	0.0032	0	42.27	0.0025	R	THVDSLR	T			Cmpd 8, AutoMSn(414.2237), 10.9 min
8	APOA1_MOUSE	Apolipoprotein A-I OS=Mus musculus GN=Apoa1 PE=1 SV=1	928	30569	181	113	21	17	59.1	5.64	2304	1	1	1	414.224	826.433	2	826.43	0.0033	0	42.59	0.0024	R	THVDSLR	T			Cmpd 7, AutoMSn(414.2238), 10.8 min
8	APOA1_MOUSE	Apolipoprotein A-I OS=Mus musculus GN=Apoa1 PE=1 SV=1	928	30569	181	113	21	17	59.1	5.64	2305	1	1	1	414.224	826.433	2	826.43	0.0036	0	42.35	0.0025	R	THVDSLR	T			Cmpd 8, AutoMSn(414.2240), 10.8 min
8	APOA1_MOUSE	Apolipoprotein A-I OS=Mus musculus GN=Apoa1 PE=1 SV=1	928	30569	181	113	21	17	59.1	5.64	2306	1	1	1	414.224	826.433	2	826.43	0.0037	0	28.85	0.056	R	THVDSLR	T			Cmpd 40, AutoMSn(414.2240), 11.0 min
8	APOA1_MOUSE	Apolipoprotein A-I OS=Mus musculus GN=Apoa1 PE=1 SV=1	928	30569	181	113	21	17	59.1	5.64	2307	1	1	1	414.224	826.434	2	826.43	0.0039	0	19.53	0.48	R	THVDSLR	T			Cmpd 35, AutoMSn(414.2241), 10.8 min
8	APOA1_MOUSE	Apolipoprotein A-I OS=Mus musculus GN=Apoa1 PE=1 SV=1	928	30569	181	113	21	17	59.1	5.64	2308	1	1	1	414.224	826.434	2	826.43	0.0042	0	42.33	0.0025	R	THVDSLR	T			Cmpd 6, AutoMSn(414.2242), 10.7 min
8	APOA1_MOUSE	Apolipoprotein A-I OS=Mus musculus GN=Apoa1 PE=1 SV=1	928	30569	181	113	21	17	59.1	5.64	2309	1	1	1	414.224	826.434	2	826.43	0.0045	0	42.59	0.0024	R	THVDSLR	T			Cmpd 6, AutoMSn(414.2244), 10.7 min
8	APOA1_MOUSE	Apolipoprotein A-I OS=Mus musculus GN=Apoa1 PE=1 SV=1	928	30569	181	113	21	17	59.1	5.64	2522	1	1	1	422.236	842.457	2	842.461	-0.0042	0	34.87	0.018	K	LQELQGR	L			Cmpd 108, AutoMSn(422.2357), 13.5 min
8	APOA1_MOUSE	Apolipoprotein A-I OS=Mus musculus GN=Apoa1 PE=1 SV=1	928	30569	181	113	21	17	59.1	5.64	2523	1	1	1	422.236	842.457	2	842.461	-0.0041	0	25.57	0.15	K	LQELQGR	L			Cmpd 110, AutoMSn(422.2357), 13.4 min
8	APOA1_MOUSE	Apolipoprotein A-I OS=Mus musculus GN=Apoa1 PE=1 SV=1	928	30569	181	113	21	17	59.1	5.64	2524	1	1	1	422.236	842.457	2	842.461	-0.0035	0	39.62	0.0059	K	LQELQGR	L			Cmpd 111, AutoMSn(422.2360), 13.5 min
8	APOA1_MOUSE	Apolipoprotein A-I OS=Mus musculus GN=Apoa1 PE=1 SV=1	928	30569	181	113	21	17	59.1	5.64	2525	1	1	1	422.236	842.458	2	842.461	-0.0031	0	40.31	0.005	K	LQELQGR	L			Cmpd 111, AutoMSn(422.2363), 13.5 min
8	APOA1_MOUSE	Apolipoprotein A-I OS=Mus musculus GN=Apoa1 PE=1 SV=1	928	30569	181	113	21	17	59.1	5.64	2526	1	1	1	422.238	842.461	2	842.461	-0.0005	0	23.24	0.26	K	LQELQGR	L			Cmpd 93, AutoMSn(422.2375), 13.3 min
8	APOA1_MOUSE	Apolipoprotein A-I OS=Mus musculus GN=Apoa1 PE=1 SV=1	928	30569	181	113	21	17	59.1	5.64	2527	1	1	1	422.238	842.462	2	842.461	0.0007	0	33.62	0.023	K	LQELQGR	L			Cmpd 101, AutoMSn(422.2381), 13.4 min
8	APOA1_MOUSE	Apolipoprotein A-I OS=Mus musculus GN=Apoa1 PE=1 SV=1	928	30569	181	113	21	17	59.1	5.64	2528	1	1	1	422.239	842.463	2	842.461	0.0025	0	41.03	0.0043	K	LQELQGR	L			Cmpd 98, AutoMSn(422.2390), 13.4 min
8	APOA1_MOUSE	Apolipoprotein A-I OS=Mus musculus GN=Apoa1 PE=1 SV=1	928	30569	181	113	21	17	59.1	5.64	4150	1	1	1	524.276	1046.54	2	1046.54	-0.002	0	43.79	0.0022	R	LSPVAEEFR	D			Cmpd 353, AutoMSn(524.2761), 19.1 min
8	APOA1_MOUSE	Apolipoprotein A-I OS=Mus musculus GN=Apoa1 PE=1 SV=1	928	30569	181	113	21	17	59.1	5.64	4151	1	1	1	524.277	1046.54	2	1046.54	0.0006	0	57.55	9.4e-05	R	LSPVAEEFR	D			Cmpd 354, AutoMSn(524.2774), 18.9 min
8	APOA1_MOUSE	Apolipoprotein A-I OS=Mus musculus GN=Apoa1 PE=1 SV=1	928	30569	181	113	21	17	59.1	5.64	4152	1	1	1	524.278	1046.54	2	1046.54	0.0025	0	40.85	0.0044	R	LSPVAEEFR	D			Cmpd 358, AutoMSn(524.2784), 19.0 min
8	APOA1_MOUSE	Apolipoprotein A-I OS=Mus musculus GN=Apoa1 PE=1 SV=1	928	30569	181	113	21	17	59.1	5.64	4302	1	1	1	533.748	1065.48	2	1065.48	0.0039	0	32.92	0.025	R	DFWDNLEK	E			Cmpd 598, AutoMSn(533.7476), 24.4 min
8	APOA1_MOUSE	Apolipoprotein A-I OS=Mus musculus GN=Apoa1 PE=1 SV=1	928	30569	181	113	21	17	59.1	5.64	4303	1	1	1	533.748	1065.48	2	1065.48	0.0043	0	13.55	2.1	R	DFWDNLEK	E			Cmpd 609, AutoMSn(533.7478), 24.4 min
8	APOA1_MOUSE	Apolipoprotein A-I OS=Mus musculus GN=Apoa1 PE=1 SV=1	928	30569	181	113	21	17	59.1	5.64	4304	1	1	1	533.748	1065.48	2	1065.48	0.0049	0	17.15	0.93	R	DFWDNLEK	E			Cmpd 579, AutoMSn(533.7481), 24.3 min
8	APOA1_MOUSE	Apolipoprotein A-I OS=Mus musculus GN=Apoa1 PE=1 SV=1	928	30569	181	113	21	17	59.1	5.64	4305	1	1	1	533.748	1065.48	2	1065.48	0.0052	0	15.89	1.2	R	DFWDNLEK	E			Cmpd 596, AutoMSn(533.7483), 24.3 min
8	APOA1_MOUSE	Apolipoprotein A-I OS=Mus musculus GN=Apoa1 PE=1 SV=1	928	30569	181	113	21	17	59.1	5.64	4306	1	1	1	533.749	1065.48	2	1065.48	0.0057	0	28.48	0.068	R	DFWDNLEK	E			Cmpd 582, AutoMSn(533.7485), 24.4 min
8	APOA1_MOUSE	Apolipoprotein A-I OS=Mus musculus GN=Apoa1 PE=1 SV=1	928	30569	181	113	21	17	59.1	5.64	4307	1	1	1	533.749	1065.48	2	1065.48	0.0058	0	21.13	0.37	R	DFWDNLEK	E			Cmpd 593, AutoMSn(533.7485), 24.3 min
8	APOA1_MOUSE	Apolipoprotein A-I OS=Mus musculus GN=Apoa1 PE=1 SV=1	928	30569	181	113	21	17	59.1	5.64	4308	1	1	1	533.749	1065.48	2	1065.48	0.0074	0	15.08	1.5	R	DFWDNLEK	E			Cmpd 606, AutoMSn(533.7493), 24.4 min
8	APOA1_MOUSE	Apolipoprotein A-I OS=Mus musculus GN=Apoa1 PE=1 SV=1	928	30569	181	113	21	17	59.1	5.64	4309	1	1	1	533.75	1065.48	2	1065.48	0.0079	0	9.4	5.5	R	DFWDNLEK	E			Cmpd 576, AutoMSn(533.7496), 24.2 min
8	APOA1_MOUSE	Apolipoprotein A-I OS=Mus musculus GN=Apoa1 PE=1 SV=1	928	30569	181	113	21	17	59.1	5.64	4569	1	1	1	550.311	1098.61	2	1098.61	-0.0064	1	29.77	0.047	R	QKLQELQGR	L			Cmpd 130, AutoMSn(550.3113), 13.0 min
8	APOA1_MOUSE	Apolipoprotein A-I OS=Mus musculus GN=Apoa1 PE=1 SV=1	928	30569	181	113	21	17	59.1	5.64	4570	1	1	1	550.312	1098.61	2	1098.61	-0.0062	1	33.68	0.019	R	QKLQELQGR	L			Cmpd 108, AutoMSn(550.3115), 12.9 min
8	APOA1_MOUSE	Apolipoprotein A-I OS=Mus musculus GN=Apoa1 PE=1 SV=1	928	30569	181	113	21	17	59.1	5.64	4571	1	1	1	367.21	1098.61	3	1098.61	-0.0052	1	20	0.45	R	QKLQELQGR	L			Cmpd 128, AutoMSn(367.2104), 12.9 min
8	APOA1_MOUSE	Apolipoprotein A-I OS=Mus musculus GN=Apoa1 PE=1 SV=1	928	30569	181	113	21	17	59.1	5.64	4572	1	1	1	550.314	1098.61	2	1098.61	-0.0016	1	28.57	0.062	R	QKLQELQGR	L			Cmpd 98, AutoMSn(550.3137), 13.0 min
8	APOA1_MOUSE	Apolipoprotein A-I OS=Mus musculus GN=Apoa1 PE=1 SV=1	928	30569	181	113	21	17	59.1	5.64	4574	1	1	1	550.314	1098.61	2	1098.61	-0.0006	1	37.07	0.0088	R	QKLQELQGR	L			Cmpd 127, AutoMSn(550.3142), 12.9 min
8	APOA1_MOUSE	Apolipoprotein A-I OS=Mus musculus GN=Apoa1 PE=1 SV=1	928	30569	181	113	21	17	59.1	5.64	4575	1	1	1	367.212	1098.61	3	1098.61	0.0003	1	48.8	0.00059	R	QKLQELQGR	L			Cmpd 82, AutoMSn(367.2122), 12.8 min
8	APOA1_MOUSE	Apolipoprotein A-I OS=Mus musculus GN=Apoa1 PE=1 SV=1	928	30569	181	113	21	17	59.1	5.64	4576	1	1	1	367.212	1098.62	3	1098.61	0.001	1	32.99	0.023	R	QKLQELQGR	L			Cmpd 88, AutoMSn(367.2125), 13.0 min
8	APOA1_MOUSE	Apolipoprotein A-I OS=Mus musculus GN=Apoa1 PE=1 SV=1	928	30569	181	113	21	17	59.1	5.64	4577	1	1	1	550.315	1098.62	2	1098.61	0.0012	1	49.49	0.0005	R	QKLQELQGR	L			Cmpd 73, AutoMSn(550.3152), 12.8 min
8	APOA1_MOUSE	Apolipoprotein A-I OS=Mus musculus GN=Apoa1 PE=1 SV=1	928	30569	181	113	21	17	59.1	5.64	4578	1	1	1	367.213	1098.62	3	1098.61	0.0015	1	43.1	0.0022	R	QKLQELQGR	L			Cmpd 76, AutoMSn(367.2126), 12.9 min
8	APOA1_MOUSE	Apolipoprotein A-I OS=Mus musculus GN=Apoa1 PE=1 SV=1	928	30569	181	113	21	17	59.1	5.64	4579	1	1	1	550.315	1098.62	2	1098.61	0.0015	1	31.62	0.031	R	QKLQELQGR	L			Cmpd 95, AutoMSn(550.3153), 12.9 min
8	APOA1_MOUSE	Apolipoprotein A-I OS=Mus musculus GN=Apoa1 PE=1 SV=1	928	30569	181	113	21	17	59.1	5.64	4580	1	1	1	550.316	1098.62	2	1098.61	0.0022	1	40.64	0.0039	R	QKLQELQGR	L			Cmpd 88, AutoMSn(550.3156), 13.0 min
8	APOA1_MOUSE	Apolipoprotein A-I OS=Mus musculus GN=Apoa1 PE=1 SV=1	928	30569	181	113	21	17	59.1	5.64	4581	1	1	1	550.316	1098.62	2	1098.61	0.0025	1	33.84	0.019	R	QKLQELQGR	L			Cmpd 81, AutoMSn(550.3158), 12.8 min
8	APOA1_MOUSE	Apolipoprotein A-I OS=Mus musculus GN=Apoa1 PE=1 SV=1	928	30569	181	113	21	17	59.1	5.64	4582	1	1	1	550.316	1098.62	2	1098.61	0.0028	1	52.24	0.00027	R	QKLQELQGR	L			Cmpd 87, AutoMSn(550.3159), 13.0 min
8	APOA1_MOUSE	Apolipoprotein A-I OS=Mus musculus GN=Apoa1 PE=1 SV=1	928	30569	181	113	21	17	59.1	5.64	4583	1	1	1	550.316	1098.62	2	1098.61	0.0029	1	32.2	0.027	R	QKLQELQGR	L			Cmpd 85, AutoMSn(550.3160), 13.0 min
8	APOA1_MOUSE	Apolipoprotein A-I OS=Mus musculus GN=Apoa1 PE=1 SV=1	928	30569	181	113	21	17	59.1	5.64	4584	1	1	1	367.213	1098.62	3	1098.61	0.003	1	43.12	0.0022	R	QKLQELQGR	L			Cmpd 85, AutoMSn(367.2131), 12.9 min
8	APOA1_MOUSE	Apolipoprotein A-I OS=Mus musculus GN=Apoa1 PE=1 SV=1	928	30569	181	113	21	17	59.1	5.64	4585	1	1	1	367.213	1098.62	3	1098.61	0.003	1	48.68	0.00061	R	QKLQELQGR	L			Cmpd 82, AutoMSn(367.2131), 13.0 min
8	APOA1_MOUSE	Apolipoprotein A-I OS=Mus musculus GN=Apoa1 PE=1 SV=1	928	30569	181	113	21	17	59.1	5.64	4586	1	1	1	367.213	1098.62	3	1098.61	0.0035	1	49.19	0.00054	R	QKLQELQGR	L			Cmpd 86, AutoMSn(367.2133), 13.0 min
8	APOA1_MOUSE	Apolipoprotein A-I OS=Mus musculus GN=Apoa1 PE=1 SV=1	928	30569	181	113	21	17	59.1	5.64	4587	1	1	1	367.214	1098.62	3	1098.61	0.004	1	55.86	0.00012	R	QKLQELQGR	L			Cmpd 79, AutoMSn(367.2135), 13.0 min
8	APOA1_MOUSE	Apolipoprotein A-I OS=Mus musculus GN=Apoa1 PE=1 SV=1	928	30569	181	113	21	17	59.1	5.64	4588	1	1	1	550.317	1098.62	2	1098.61	0.0047	1	45.01	0.0014	R	QKLQELQGR	L			Cmpd 75, AutoMSn(550.3169), 12.9 min
8	APOA1_MOUSE	Apolipoprotein A-I OS=Mus musculus GN=Apoa1 PE=1 SV=1	928	30569	181	113	21	17	59.1	5.64	4589	1	1	1	550.317	1098.62	2	1098.61	0.0048	1	55.83	0.00012	R	QKLQELQGR	L			Cmpd 84, AutoMSn(550.3169), 12.9 min
8	APOA1_MOUSE	Apolipoprotein A-I OS=Mus musculus GN=Apoa1 PE=1 SV=1	928	30569	181	113	21	17	59.1	5.64	4590	1	1	1	550.317	1098.62	2	1098.61	0.0055	1	52.58	0.00025	R	QKLQELQGR	L			Cmpd 78, AutoMSn(550.3173), 12.9 min
8	APOA1_MOUSE	Apolipoprotein A-I OS=Mus musculus GN=Apoa1 PE=1 SV=1	928	30569	181	113	21	17	59.1	5.64	4591	1	1	1	367.214	1098.62	3	1098.61	0.0065	1	49.3	0.00053	R	QKLQELQGR	L			Cmpd 90, AutoMSn(367.2143), 13.1 min
8	APOA1_MOUSE	Apolipoprotein A-I OS=Mus musculus GN=Apoa1 PE=1 SV=1	928	30569	181	113	21	17	59.1	5.64	4932	1	1	1	377.53	1129.57	3	1129.57	0.0018	1	24.98	0.16	R	MRTHVDSLR	T	Oxidation (M)	0.200000000.0	Cmpd 32, AutoMSn(377.5300), 10.7 min
8	APOA1_MOUSE	Apolipoprotein A-I OS=Mus musculus GN=Apoa1 PE=1 SV=1	928	30569	181	113	21	17	59.1	5.64	5555	1	1	1	619.317	1236.62	2	1236.61	0.0058	1	45.38	0.0013	K	WKEDVELYR	Q			Cmpd 314, AutoMSn(619.3171), 18.2 min
8	APOA1_MOUSE	Apolipoprotein A-I OS=Mus musculus GN=Apoa1 PE=1 SV=1	928	30569	181	113	21	17	59.1	5.64	5556	1	1	1	413.216	1236.63	3	1236.61	0.0124	1	53.6	0.00019	K	WKEDVELYR	Q			Cmpd 316, AutoMSn(413.2160), 18.3 min
8	APOA1_MOUSE	Apolipoprotein A-I OS=Mus musculus GN=Apoa1 PE=1 SV=1	928	30569	181	113	21	17	59.1	5.64	5557	1	1	1	413.216	1236.63	3	1236.61	0.0124	1	53.68	0.00019	K	WKEDVELYR	Q			Cmpd 312, AutoMSn(413.2160), 18.2 min
8	APOA1_MOUSE	Apolipoprotein A-I OS=Mus musculus GN=Apoa1 PE=1 SV=1	928	30569	181	113	21	17	59.1	5.64	5567	1	1	1	620.591	1239.17	2	1239.61	-0.4454	0	21.9	0.56	K	DFANVYVDAVK	D			Cmpd 519, AutoMSn(620.5913), 22.8 min
8	APOA1_MOUSE	Apolipoprotein A-I OS=Mus musculus GN=Apoa1 PE=1 SV=1	928	30569	181	113	21	17	59.1	5.64	5568	1	1	1	620.814	1239.61	2	1239.61	-0.0002	0	44.39	0.0016	K	DFANVYVDAVK	D			Cmpd 528, AutoMSn(620.8140), 22.8 min
8	APOA1_MOUSE	Apolipoprotein A-I OS=Mus musculus GN=Apoa1 PE=1 SV=1	928	30569	181	113	21	17	59.1	5.64	5569	1	1	1	620.815	1239.62	2	1239.61	0.0025	0	37.04	0.0089	K	DFANVYVDAVK	D			Cmpd 531, AutoMSn(620.8153), 22.9 min
8	APOA1_MOUSE	Apolipoprotein A-I OS=Mus musculus GN=Apoa1 PE=1 SV=1	928	30569	181	113	21	17	59.1	5.64	5570	1	1	1	620.817	1239.62	2	1239.61	0.0061	0	36.07	0.011	K	DFANVYVDAVK	D			Cmpd 526, AutoMSn(620.8171), 22.8 min
8	APOA1_MOUSE	Apolipoprotein A-I OS=Mus musculus GN=Apoa1 PE=1 SV=1	928	30569	181	113	21	17	59.1	5.64	5571	1	1	1	620.818	1239.62	2	1239.61	0.0075	0	40.56	0.004	K	DFANVYVDAVK	D			Cmpd 517, AutoMSn(620.8178), 22.8 min
8	APOA1_MOUSE	Apolipoprotein A-I OS=Mus musculus GN=Apoa1 PE=1 SV=1	928	30569	181	113	21	17	59.1	5.64	5784	1	1	1	633.824	1265.63	2	1265.63	0.0038	0	37.95	0.007	K	VQPYLDEFQK	K			Cmpd 410, AutoMSn(633.8238), 20.4 min
8	APOA1_MOUSE	Apolipoprotein A-I OS=Mus musculus GN=Apoa1 PE=1 SV=1	928	30569	181	113	21	17	59.1	5.64	5787	1	1	1	633.825	1265.63	2	1265.63	0.0056	0	51.2	0.00033	K	VQPYLDEFQK	K			Cmpd 407, AutoMSn(633.8247), 20.3 min
8	APOA1_MOUSE	Apolipoprotein A-I OS=Mus musculus GN=Apoa1 PE=1 SV=1	928	30569	181	113	21	17	59.1	5.64	5789	1	1	1	633.825	1265.64	2	1265.63	0.0068	0	31.68	0.03	K	VQPYLDEFQK	K			Cmpd 404, AutoMSn(633.8253), 20.2 min
8	APOA1_MOUSE	Apolipoprotein A-I OS=Mus musculus GN=Apoa1 PE=1 SV=1	928	30569	181	113	21	17	59.1	5.64	6146	1	1	1	438.548	1312.62	3	1312.62	0.0014	0	11.63	3.3	R	TQLAPHSEQMR	E	Oxidation (M)	0.00000000020.0	Cmpd 27, AutoMSn(438.5475), 11.6 min
8	APOA1_MOUSE	Apolipoprotein A-I OS=Mus musculus GN=Apoa1 PE=1 SV=1	928	30569	181	113	21	17	59.1	5.64	6148	1	1	1	438.549	1312.62	3	1312.62	0.0045	0	26.42	0.11	R	TQLAPHSEQMR	E	Oxidation (M)	0.00000000020.0	Cmpd 30, AutoMSn(438.5486), 11.5 min
8	APOA1_MOUSE	Apolipoprotein A-I OS=Mus musculus GN=Apoa1 PE=1 SV=1	928	30569	181	113	21	17	59.1	5.64	6149	1	1	1	438.549	1312.62	3	1312.62	0.0049	0	27.08	0.095	R	TQLAPHSEQMR	E	Oxidation (M)	0.00000000020.0	Cmpd 23, AutoMSn(438.5487), 11.4 min
8	APOA1_MOUSE	Apolipoprotein A-I OS=Mus musculus GN=Apoa1 PE=1 SV=1	928	30569	181	113	21	17	59.1	5.64	6150	1	1	1	438.549	1312.62	3	1312.62	0.0053	0	36.39	0.011	R	TQLAPHSEQMR	E	Oxidation (M)	0.00000000020.0	Cmpd 24, AutoMSn(438.5488), 11.4 min
8	APOA1_MOUSE	Apolipoprotein A-I OS=Mus musculus GN=Apoa1 PE=1 SV=1	928	30569	181	113	21	17	59.1	5.64	6152	1	1	1	438.549	1312.63	3	1312.62	0.0057	0	16.93	0.99	R	TQLAPHSEQMR	E	Oxidation (M)	0.00000000020.0	Cmpd 25, AutoMSn(438.5490), 11.4 min
8	APOA1_MOUSE	Apolipoprotein A-I OS=Mus musculus GN=Apoa1 PE=1 SV=1	928	30569	181	113	21	17	59.1	5.64	6153	1	1	1	438.549	1312.63	3	1312.62	0.006	0	24.66	0.17	R	TQLAPHSEQMR	E	Oxidation (M)	0.00000000020.0	Cmpd 22, AutoMSn(438.5491), 11.3 min
8	APOA1_MOUSE	Apolipoprotein A-I OS=Mus musculus GN=Apoa1 PE=1 SV=1	928	30569	181	113	21	17	59.1	5.64	6154	1	1	1	438.549	1312.63	3	1312.62	0.0063	0	24.44	0.18	R	TQLAPHSEQMR	E	Oxidation (M)	0.00000000020.0	Cmpd 21, AutoMSn(438.5491), 11.3 min
8	APOA1_MOUSE	Apolipoprotein A-I OS=Mus musculus GN=Apoa1 PE=1 SV=1	928	30569	181	113	21	17	59.1	5.64	6155	3	1	1	438.55	1312.63	3	1312.62	0.0076	0	6.55	11	R	TQLAPHSEQMR	E	Oxidation (M)	0.00000000020.0	Cmpd 17, AutoMSn(438.5496), 11.4 min
8	APOA1_MOUSE	Apolipoprotein A-I OS=Mus musculus GN=Apoa1 PE=1 SV=1	928	30569	181	113	21	17	59.1	5.64	6156	1	1	1	438.55	1312.63	3	1312.62	0.0087	0	20.07	0.48	R	TQLAPHSEQMR	E	Oxidation (M)	0.00000000020.0	Cmpd 18, AutoMSn(438.5500), 11.4 min
8	APOA1_MOUSE	Apolipoprotein A-I OS=Mus musculus GN=Apoa1 PE=1 SV=1	928	30569	181	113	21	17	59.1	5.64	6158	1	1	1	438.551	1312.63	3	1312.62	0.0106	0	12.07	3	R	TQLAPHSEQMR	E	Oxidation (M)	0.00000000020.0	Cmpd 28, AutoMSn(438.5506), 11.4 min
8	APOA1_MOUSE	Apolipoprotein A-I OS=Mus musculus GN=Apoa1 PE=1 SV=1	928	30569	181	113	21	17	59.1	5.64	6160	1	1	1	438.551	1312.63	3	1312.62	0.0123	0	16.96	0.98	R	TQLAPHSEQMR	E	Oxidation (M)	0.00000000020.0	Cmpd 19, AutoMSn(438.5512), 11.2 min
8	APOA1_MOUSE	Apolipoprotein A-I OS=Mus musculus GN=Apoa1 PE=1 SV=1	928	30569	181	113	21	17	59.1	5.64	6179	1	1	1	659.841	1317.67	2	1317.67	0.0008	1	12.64	2.4	R	LSPVAEEFRDR	M			Cmpd 274, AutoMSn(659.8415), 17.1 min
8	APOA1_MOUSE	Apolipoprotein A-I OS=Mus musculus GN=Apoa1 PE=1 SV=1	928	30569	181	113	21	17	59.1	5.64	6180	1	1	1	659.842	1317.67	2	1317.67	0.0013	1	21.05	0.35	R	LSPVAEEFRDR	M			Cmpd 276, AutoMSn(659.8418), 17.2 min
8	APOA1_MOUSE	Apolipoprotein A-I OS=Mus musculus GN=Apoa1 PE=1 SV=1	928	30569	181	113	21	17	59.1	5.64	6181	1	1	1	659.842	1317.67	2	1317.67	0.0024	1	17.1	0.86	R	LSPVAEEFRDR	M			Cmpd 281, AutoMSn(659.8423), 17.3 min
8	APOA1_MOUSE	Apolipoprotein A-I OS=Mus musculus GN=Apoa1 PE=1 SV=1	928	30569	181	113	21	17	59.1	5.64	6183	2	1	1	659.842	1317.67	2	1317.67	0.0027	1	5.42	13	R	LSPVAEEFRDR	M			Cmpd 181, AutoMSn(659.8425), 17.2 min
8	APOA1_MOUSE	Apolipoprotein A-I OS=Mus musculus GN=Apoa1 PE=1 SV=1	928	30569	181	113	21	17	59.1	5.64	6185	7	1	1	659.843	1317.67	2	1317.67	0.0033	1	3.46	20	R	LSPVAEEFRDR	M			Cmpd 327, AutoMSn(659.8428), 17.3 min
8	APOA1_MOUSE	Apolipoprotein A-I OS=Mus musculus GN=Apoa1 PE=1 SV=1	928	30569	181	113	21	17	59.1	5.64	6186	1	1	1	440.231	1317.67	3	1317.67	0.0039	1	27.24	0.083	R	LSPVAEEFRDR	M			Cmpd 276, AutoMSn(440.2311), 17.2 min
8	APOA1_MOUSE	Apolipoprotein A-I OS=Mus musculus GN=Apoa1 PE=1 SV=1	928	30569	181	113	21	17	59.1	5.64	6187	1	1	1	440.231	1317.67	3	1317.67	0.0041	1	37.33	0.0081	R	LSPVAEEFRDR	M			Cmpd 273, AutoMSn(440.2312), 17.1 min
8	APOA1_MOUSE	Apolipoprotein A-I OS=Mus musculus GN=Apoa1 PE=1 SV=1	928	30569	181	113	21	17	59.1	5.64	6188	1	1	1	440.231	1317.67	3	1317.67	0.0042	1	32.68	0.024	R	LSPVAEEFRDR	M			Cmpd 274, AutoMSn(440.2312), 17.2 min
8	APOA1_MOUSE	Apolipoprotein A-I OS=Mus musculus GN=Apoa1 PE=1 SV=1	928	30569	181	113	21	17	59.1	5.64	6189	2	1	1	659.843	1317.67	2	1317.67	0.0044	1	7.52	7.8	R	LSPVAEEFRDR	M			Cmpd 278, AutoMSn(659.8433), 17.3 min
8	APOA1_MOUSE	Apolipoprotein A-I OS=Mus musculus GN=Apoa1 PE=1 SV=1	928	30569	181	113	21	17	59.1	5.64	6190	2	1	1	440.231	1317.67	3	1317.67	0.0047	1	1.1	34	R	LSPVAEEFRDR	M			Cmpd 185, AutoMSn(440.2314), 17.3 min
8	APOA1_MOUSE	Apolipoprotein A-I OS=Mus musculus GN=Apoa1 PE=1 SV=1	928	30569	181	113	21	17	59.1	5.64	6192	1	1	1	440.231	1317.67	3	1317.67	0.0048	1	33.39	0.02	R	LSPVAEEFRDR	M			Cmpd 277, AutoMSn(440.2314), 17.3 min
8	APOA1_MOUSE	Apolipoprotein A-I OS=Mus musculus GN=Apoa1 PE=1 SV=1	928	30569	181	113	21	17	59.1	5.64	6193	1	1	1	440.232	1317.67	3	1317.67	0.0052	1	21.58	0.31	R	LSPVAEEFRDR	M			Cmpd 326, AutoMSn(440.2316), 17.3 min
8	APOA1_MOUSE	Apolipoprotein A-I OS=Mus musculus GN=Apoa1 PE=1 SV=1	928	30569	181	113	21	17	59.1	5.64	6194	1	1	1	440.232	1317.67	3	1317.67	0.0053	1	32.42	0.025	R	LSPVAEEFRDR	M			Cmpd 322, AutoMSn(440.2316), 17.3 min
8	APOA1_MOUSE	Apolipoprotein A-I OS=Mus musculus GN=Apoa1 PE=1 SV=1	928	30569	181	113	21	17	59.1	5.64	6195	1	1	1	440.232	1317.67	3	1317.67	0.0053	1	29.48	0.05	R	LSPVAEEFRDR	M			Cmpd 280, AutoMSn(440.2316), 17.3 min
8	APOA1_MOUSE	Apolipoprotein A-I OS=Mus musculus GN=Apoa1 PE=1 SV=1	928	30569	181	113	21	17	59.1	5.64	6196	1	1	1	440.232	1317.67	3	1317.67	0.0056	1	46.71	0.00094	R	LSPVAEEFRDR	M			Cmpd 264, AutoMSn(440.2317), 17.1 min
8	APOA1_MOUSE	Apolipoprotein A-I OS=Mus musculus GN=Apoa1 PE=1 SV=1	928	30569	181	113	21	17	59.1	5.64	6197	1	1	1	440.232	1317.67	3	1317.67	0.0056	1	24.37	0.16	R	LSPVAEEFRDR	M			Cmpd 279, AutoMSn(440.2317), 17.3 min
8	APOA1_MOUSE	Apolipoprotein A-I OS=Mus musculus GN=Apoa1 PE=1 SV=1	928	30569	181	113	21	17	59.1	5.64	6198	2	1	1	659.844	1317.67	2	1317.67	0.0058	1	6.27	10	R	LSPVAEEFRDR	M			Cmpd 271, AutoMSn(659.8440), 17.3 min
8	APOA1_MOUSE	Apolipoprotein A-I OS=Mus musculus GN=Apoa1 PE=1 SV=1	928	30569	181	113	21	17	59.1	5.64	6199	1	1	1	440.232	1317.67	3	1317.67	0.0061	1	22.23	0.26	R	LSPVAEEFRDR	M			Cmpd 302, AutoMSn(440.2319), 17.3 min
8	APOA1_MOUSE	Apolipoprotein A-I OS=Mus musculus GN=Apoa1 PE=1 SV=1	928	30569	181	113	21	17	59.1	5.64	6201	2	1	1	659.845	1317.67	2	1317.67	0.0069	1	6.29	10	R	LSPVAEEFRDR	M			Cmpd 268, AutoMSn(659.8446), 17.2 min
8	APOA1_MOUSE	Apolipoprotein A-I OS=Mus musculus GN=Apoa1 PE=1 SV=1	928	30569	181	113	21	17	59.1	5.64	6202	1	1	1	440.232	1317.67	3	1317.67	0.007	1	28.74	0.059	R	LSPVAEEFRDR	M			Cmpd 267, AutoMSn(440.2322), 17.2 min
8	APOA1_MOUSE	Apolipoprotein A-I OS=Mus musculus GN=Apoa1 PE=1 SV=1	928	30569	181	113	21	17	59.1	5.64	6203	2	1	1	440.232	1317.67	3	1317.67	0.007	1	21.42	0.32	R	LSPVAEEFRDR	M			Cmpd 291, AutoMSn(440.2322), 17.3 min
8	APOA1_MOUSE	Apolipoprotein A-I OS=Mus musculus GN=Apoa1 PE=1 SV=1	928	30569	181	113	21	17	59.1	5.64	6204	1	1	1	440.233	1317.68	3	1317.67	0.008	1	25.7	0.12	R	LSPVAEEFRDR	M			Cmpd 323, AutoMSn(440.2325), 17.3 min
8	APOA1_MOUSE	Apolipoprotein A-I OS=Mus musculus GN=Apoa1 PE=1 SV=1	928	30569	181	113	21	17	59.1	5.64	6205	1	1	1	440.233	1317.68	3	1317.67	0.0082	1	30.14	0.043	R	LSPVAEEFRDR	M			Cmpd 270, AutoMSn(440.2326), 17.2 min
8	APOA1_MOUSE	Apolipoprotein A-I OS=Mus musculus GN=Apoa1 PE=1 SV=1	928	30569	181	113	21	17	59.1	5.64	6206	1	1	1	440.233	1317.68	3	1317.67	0.0105	1	20.97	0.35	R	LSPVAEEFRDR	M			Cmpd 180, AutoMSn(440.2333), 17.2 min
8	APOA1_MOUSE	Apolipoprotein A-I OS=Mus musculus GN=Apoa1 PE=1 SV=1	928	30569	181	113	21	17	59.1	5.64	6207	1	1	1	440.235	1317.68	3	1317.67	0.0146	1	21.2	0.34	R	LSPVAEEFRDR	M			Cmpd 178, AutoMSn(440.2347), 17.2 min
8	APOA1_MOUSE	Apolipoprotein A-I OS=Mus musculus GN=Apoa1 PE=1 SV=1	928	30569	181	113	21	17	59.1	5.64	6261	1	1	1	666.34	1330.67	2	1330.66	0.0034	0	11.76	3	R	HSLMPMLETLK	T	2 Oxidation (M)	0.00020200000.0	Cmpd 290, AutoMSn(666.3402), 17.7 min
8	APOA1_MOUSE	Apolipoprotein A-I OS=Mus musculus GN=Apoa1 PE=1 SV=1	928	30569	181	113	21	17	59.1	5.64	6263	1	1	1	444.563	1330.67	3	1330.66	0.0059	0	7.44	8.2	R	HSLMPMLETLK	T	2 Oxidation (M)	0.00020200000.0	Cmpd 288, AutoMSn(444.5634), 17.7 min
8	APOA1_MOUSE	Apolipoprotein A-I OS=Mus musculus GN=Apoa1 PE=1 SV=1	928	30569	181	113	21	17	59.1	5.64	6264	1	1	1	444.563	1330.67	3	1330.66	0.0062	0	2.84	24	R	HSLMPMLETLK	T	2 Oxidation (M)	0.00020200000.0	Cmpd 285, AutoMSn(444.5635), 17.6 min
8	APOA1_MOUSE	Apolipoprotein A-I OS=Mus musculus GN=Apoa1 PE=1 SV=1	928	30569	181	113	21	17	59.1	5.64	6328	1	1	1	670.86	1339.71	2	1339.71	-0.004	0	6.42	11	K	VAPLGAELQESAR	Q			Cmpd 270, AutoMSn(670.8600), 19.2 min
8	APOA1_MOUSE	Apolipoprotein A-I OS=Mus musculus GN=Apoa1 PE=1 SV=1	928	30569	181	113	21	17	59.1	5.64	6329	1	1	1	670.861	1339.71	2	1339.71	-0.0021	0	71.86	3.1e-06	K	VAPLGAELQESAR	Q			Cmpd 273, AutoMSn(670.8610), 19.3 min
8	APOA1_MOUSE	Apolipoprotein A-I OS=Mus musculus GN=Apoa1 PE=1 SV=1	928	30569	181	113	21	17	59.1	5.64	6330	1	1	1	670.861	1339.71	2	1339.71	-0.0011	0	9.69	5.1	K	VAPLGAELQESAR	Q			Cmpd 155, AutoMSn(670.8615), 19.3 min
8	APOA1_MOUSE	Apolipoprotein A-I OS=Mus musculus GN=Apoa1 PE=1 SV=1	928	30569	181	113	21	17	59.1	5.64	6331	1	1	1	670.862	1339.71	2	1339.71	-0.0007	0	85.43	1.4e-07	K	VAPLGAELQESAR	Q			Cmpd 358, AutoMSn(670.8617), 19.2 min
8	APOA1_MOUSE	Apolipoprotein A-I OS=Mus musculus GN=Apoa1 PE=1 SV=1	928	30569	181	113	21	17	59.1	5.64	6332	1	1	1	670.862	1339.71	2	1339.71	-0.0007	0	35.81	0.012	K	VAPLGAELQESAR	Q			Cmpd 417, AutoMSn(670.8617), 19.4 min
8	APOA1_MOUSE	Apolipoprotein A-I OS=Mus musculus GN=Apoa1 PE=1 SV=1	928	30569	181	113	21	17	59.1	5.64	6333	1	1	1	670.862	1339.71	2	1339.71	0	0	47.65	0.00081	K	VAPLGAELQESAR	Q			Cmpd 415, AutoMSn(670.8620), 19.4 min
8	APOA1_MOUSE	Apolipoprotein A-I OS=Mus musculus GN=Apoa1 PE=1 SV=1	928	30569	181	113	21	17	59.1	5.64	6334	1	1	1	670.863	1339.71	2	1339.71	0.0012	0	77.82	7.8e-07	K	VAPLGAELQESAR	Q			Cmpd 387, AutoMSn(670.8627), 19.5 min
8	APOA1_MOUSE	Apolipoprotein A-I OS=Mus musculus GN=Apoa1 PE=1 SV=1	928	30569	181	113	21	17	59.1	5.64	6335	1	1	1	670.863	1339.71	2	1339.71	0.0017	0	58.47	6.7e-05	K	VAPLGAELQESAR	Q			Cmpd 276, AutoMSn(670.8629), 19.4 min
8	APOA1_MOUSE	Apolipoprotein A-I OS=Mus musculus GN=Apoa1 PE=1 SV=1	928	30569	181	113	21	17	59.1	5.64	6336	1	1	1	670.863	1339.71	2	1339.71	0.0021	0	73.17	2.3e-06	K	VAPLGAELQESAR	Q			Cmpd 380, AutoMSn(670.8631), 19.3 min
8	APOA1_MOUSE	Apolipoprotein A-I OS=Mus musculus GN=Apoa1 PE=1 SV=1	928	30569	181	113	21	17	59.1	5.64	6337	1	1	1	670.863	1339.71	2	1339.71	0.0021	0	101.35	3.5e-09	K	VAPLGAELQESAR	Q			Cmpd 383, AutoMSn(670.8631), 19.4 min
8	APOA1_MOUSE	Apolipoprotein A-I OS=Mus musculus GN=Apoa1 PE=1 SV=1	928	30569	181	113	21	17	59.1	5.64	6338	1	1	1	670.864	1339.71	2	1339.71	0.003	0	69.14	5.8e-06	K	VAPLGAELQESAR	Q			Cmpd 370, AutoMSn(670.8635), 19.4 min
8	APOA1_MOUSE	Apolipoprotein A-I OS=Mus musculus GN=Apoa1 PE=1 SV=1	928	30569	181	113	21	17	59.1	5.64	6339	1	1	1	670.864	1339.71	2	1339.71	0.0033	0	86.11	1.2e-07	K	VAPLGAELQESAR	Q			Cmpd 373, AutoMSn(670.8637), 19.4 min
8	APOA1_MOUSE	Apolipoprotein A-I OS=Mus musculus GN=Apoa1 PE=1 SV=1	928	30569	181	113	21	17	59.1	5.64	6340	1	1	1	670.864	1339.71	2	1339.71	0.0034	0	56.94	9.6e-05	K	VAPLGAELQESAR	Q			Cmpd 338, AutoMSn(670.8637), 19.4 min
8	APOA1_MOUSE	Apolipoprotein A-I OS=Mus musculus GN=Apoa1 PE=1 SV=1	928	30569	181	113	21	17	59.1	5.64	6341	1	1	1	670.864	1339.71	2	1339.71	0.0034	0	90.42	4.3e-08	K	VAPLGAELQESAR	Q			Cmpd 360, AutoMSn(670.8637), 19.3 min
8	APOA1_MOUSE	Apolipoprotein A-I OS=Mus musculus GN=Apoa1 PE=1 SV=1	928	30569	181	113	21	17	59.1	5.64	6342	1	1	1	670.864	1339.71	2	1339.71	0.0034	0	33.62	0.021	K	VAPLGAELQESAR	Q			Cmpd 412, AutoMSn(670.8638), 19.3 min
8	APOA1_MOUSE	Apolipoprotein A-I OS=Mus musculus GN=Apoa1 PE=1 SV=1	928	30569	181	113	21	17	59.1	5.64	6343	1	1	1	670.864	1339.71	2	1339.71	0.0036	0	65.78	1.2e-05	K	VAPLGAELQESAR	Q			Cmpd 420, AutoMSn(670.8639), 19.4 min
8	APOA1_MOUSE	Apolipoprotein A-I OS=Mus musculus GN=Apoa1 PE=1 SV=1	928	30569	181	113	21	17	59.1	5.64	6344	1	1	1	670.864	1339.71	2	1339.71	0.0041	0	59.84	4.9e-05	K	VAPLGAELQESAR	Q			Cmpd 396, AutoMSn(670.8641), 19.4 min
8	APOA1_MOUSE	Apolipoprotein A-I OS=Mus musculus GN=Apoa1 PE=1 SV=1	928	30569	181	113	21	17	59.1	5.64	6345	1	1	1	670.864	1339.71	2	1339.71	0.0042	0	80.84	3.9e-07	K	VAPLGAELQESAR	Q			Cmpd 363, AutoMSn(670.8642), 19.3 min
8	APOA1_MOUSE	Apolipoprotein A-I OS=Mus musculus GN=Apoa1 PE=1 SV=1	928	30569	181	113	21	17	59.1	5.64	6346	1	1	1	670.864	1339.71	2	1339.71	0.0045	0	45.33	0.0014	K	VAPLGAELQESAR	Q			Cmpd 367, AutoMSn(670.8643), 19.3 min
8	APOA1_MOUSE	Apolipoprotein A-I OS=Mus musculus GN=Apoa1 PE=1 SV=1	928	30569	181	113	21	17	59.1	5.64	6347	1	1	1	670.865	1339.71	2	1339.71	0.0049	0	73.07	2.3e-06	K	VAPLGAELQESAR	Q			Cmpd 415, AutoMSn(670.8645), 19.3 min
8	APOA1_MOUSE	Apolipoprotein A-I OS=Mus musculus GN=Apoa1 PE=1 SV=1	928	30569	181	113	21	17	59.1	5.64	6348	1	1	1	670.865	1339.71	2	1339.71	0.005	0	77.29	8.8e-07	K	VAPLGAELQESAR	Q			Cmpd 372, AutoMSn(670.8646), 19.3 min
8	APOA1_MOUSE	Apolipoprotein A-I OS=Mus musculus GN=Apoa1 PE=1 SV=1	928	30569	181	113	21	17	59.1	5.64	6349	1	1	1	447.579	1339.71	3	1339.71	0.0051	0	64.62	1.6e-05	K	VAPLGAELQESAR	Q			Cmpd 369, AutoMSn(447.5788), 19.5 min
8	APOA1_MOUSE	Apolipoprotein A-I OS=Mus musculus GN=Apoa1 PE=1 SV=1	928	30569	181	113	21	17	59.1	5.64	6350	1	1	1	670.865	1339.71	2	1339.71	0.0053	0	63.46	2.1e-05	K	VAPLGAELQESAR	Q			Cmpd 341, AutoMSn(670.8647), 19.4 min
8	APOA1_MOUSE	Apolipoprotein A-I OS=Mus musculus GN=Apoa1 PE=1 SV=1	928	30569	181	113	21	17	59.1	5.64	6351	1	1	1	670.865	1339.71	2	1339.71	0.0055	0	65.23	1.4e-05	K	VAPLGAELQESAR	Q			Cmpd 369, AutoMSn(670.8648), 19.3 min
8	APOA1_MOUSE	Apolipoprotein A-I OS=Mus musculus GN=Apoa1 PE=1 SV=1	928	30569	181	113	21	17	59.1	5.64	6352	1	1	1	670.865	1339.72	2	1339.71	0.0057	0	63.37	2.2e-05	K	VAPLGAELQESAR	Q			Cmpd 367, AutoMSn(670.8649), 19.2 min
8	APOA1_MOUSE	Apolipoprotein A-I OS=Mus musculus GN=Apoa1 PE=1 SV=1	928	30569	181	113	21	17	59.1	5.64	6353	1	1	1	447.579	1339.72	3	1339.71	0.0058	0	76.56	1e-06	K	VAPLGAELQESAR	Q			Cmpd 366, AutoMSn(447.5791), 19.4 min
8	APOA1_MOUSE	Apolipoprotein A-I OS=Mus musculus GN=Apoa1 PE=1 SV=1	928	30569	181	113	21	17	59.1	5.64	6354	1	1	1	447.579	1339.72	3	1339.71	0.0061	0	75.9	1.2e-06	K	VAPLGAELQESAR	Q			Cmpd 364, AutoMSn(447.5792), 19.3 min
8	APOA1_MOUSE	Apolipoprotein A-I OS=Mus musculus GN=Apoa1 PE=1 SV=1	928	30569	181	113	21	17	59.1	5.64	6355	1	1	1	447.58	1339.72	3	1339.71	0.0073	0	59.29	5.6e-05	K	VAPLGAELQESAR	Q			Cmpd 374, AutoMSn(447.5796), 19.4 min
8	APOA1_MOUSE	Apolipoprotein A-I OS=Mus musculus GN=Apoa1 PE=1 SV=1	928	30569	181	113	21	17	59.1	5.64	6814	1	1	1	465.584	1393.73	3	1393.72	0.0059	1	29.54	0.05	K	VQPYLDEFQKK	W			Cmpd 312, AutoMSn(465.5840), 18.0 min
8	APOA1_MOUSE	Apolipoprotein A-I OS=Mus musculus GN=Apoa1 PE=1 SV=1	928	30569	181	113	21	17	59.1	5.64	6816	1	1	1	465.585	1393.73	3	1393.72	0.0094	1	19.84	0.46	K	VQPYLDEFQKK	W			Cmpd 311, AutoMSn(465.5851), 18.1 min
8	APOA1_MOUSE	Apolipoprotein A-I OS=Mus musculus GN=Apoa1 PE=1 SV=1	928	30569	181	113	21	17	59.1	5.64	4067	2	1	1	521.036	1560.09	3	1559.81	0.2805	1	9.44	20	R	HSLMPMLETLKTK	A	2 Oxidation (M)	0.0002020000000.0	Cmpd 1069, AutoMSn(521.0358), 35.5 min
8	APOA1_MOUSE	Apolipoprotein A-I OS=Mus musculus GN=Apoa1 PE=1 SV=1	928	30569	181	113	21	17	59.1	5.64	8299	1	1	1	781.405	1560.8	2	1560.8	-0.0034	1	11.03	3.2	K	AQSVIDKASETLTAQ	-			Cmpd 455, AutoMSn(781.4053), 20.3 min
8	APOA1_MOUSE	Apolipoprotein A-I OS=Mus musculus GN=Apoa1 PE=1 SV=1	928	30569	181	113	21	17	59.1	5.64	8300	1	1	1	781.405	1560.8	2	1560.8	-0.0033	1	5.21	12	K	AQSVIDKASETLTAQ	-			Cmpd 459, AutoMSn(781.4054), 20.4 min
8	APOA1_MOUSE	Apolipoprotein A-I OS=Mus musculus GN=Apoa1 PE=1 SV=1	928	30569	181	113	21	17	59.1	5.64	8301	1	1	1	781.406	1560.8	2	1560.8	-0.0028	1	29.92	0.042	K	AQSVIDKASETLTAQ	-			Cmpd 410, AutoMSn(781.4057), 20.2 min
8	APOA1_MOUSE	Apolipoprotein A-I OS=Mus musculus GN=Apoa1 PE=1 SV=1	928	30569	181	113	21	17	59.1	5.64	8302	1	1	1	781.406	1560.8	2	1560.8	-0.0016	1	26.95	0.083	K	AQSVIDKASETLTAQ	-			Cmpd 412, AutoMSn(781.4062), 20.3 min
8	APOA1_MOUSE	Apolipoprotein A-I OS=Mus musculus GN=Apoa1 PE=1 SV=1	928	30569	181	113	21	17	59.1	5.64	8304	1	1	1	781.408	1560.8	2	1560.8	0.0017	1	37.49	0.0073	K	AQSVIDKASETLTAQ	-			Cmpd 415, AutoMSn(781.4079), 20.3 min
8	APOA1_MOUSE	Apolipoprotein A-I OS=Mus musculus GN=Apoa1 PE=1 SV=1	928	30569	181	113	21	17	59.1	5.64	8305	1	1	1	781.408	1560.8	2	1560.8	0.0019	1	46.84	0.00085	K	AQSVIDKASETLTAQ	-			Cmpd 412, AutoMSn(781.4080), 20.2 min
8	APOA1_MOUSE	Apolipoprotein A-I OS=Mus musculus GN=Apoa1 PE=1 SV=1	928	30569	181	113	21	17	59.1	5.64	8306	1	1	1	781.408	1560.8	2	1560.8	0.002	1	29.35	0.048	K	AQSVIDKASETLTAQ	-			Cmpd 400, AutoMSn(781.4081), 20.1 min
8	APOA1_MOUSE	Apolipoprotein A-I OS=Mus musculus GN=Apoa1 PE=1 SV=1	928	30569	181	113	21	17	59.1	5.64	8308	1	1	1	781.408	1560.8	2	1560.8	0.0028	1	30.14	0.04	K	AQSVIDKASETLTAQ	-			Cmpd 410, AutoMSn(781.4084), 20.2 min
8	APOA1_MOUSE	Apolipoprotein A-I OS=Mus musculus GN=Apoa1 PE=1 SV=1	928	30569	181	113	21	17	59.1	5.64	8310	1	1	1	781.409	1560.8	2	1560.8	0.005	1	58.07	6.4e-05	K	AQSVIDKASETLTAQ	-			Cmpd 406, AutoMSn(781.4095), 20.3 min
8	APOA1_MOUSE	Apolipoprotein A-I OS=Mus musculus GN=Apoa1 PE=1 SV=1	928	30569	181	113	21	17	59.1	5.64	8312	1	1	1	781.41	1560.8	2	1560.8	0.0054	1	44.58	0.0014	K	AQSVIDKASETLTAQ	-			Cmpd 403, AutoMSn(781.4097), 20.2 min
8	APOA1_MOUSE	Apolipoprotein A-I OS=Mus musculus GN=Apoa1 PE=1 SV=1	928	30569	181	113	21	17	59.1	5.64	8314	1	1	1	521.276	1560.81	3	1560.8	0.0076	1	5.91	11	K	AQSVIDKASETLTAQ	-			Cmpd 399, AutoMSn(521.2763), 20.1 min
8	APOA1_MOUSE	Apolipoprotein A-I OS=Mus musculus GN=Apoa1 PE=1 SV=1	928	30569	181	113	21	17	59.1	5.64	8319	1	1	1	521.278	1560.81	3	1560.8	0.0117	1	16.95	0.83	K	AQSVIDKASETLTAQ	-			Cmpd 405, AutoMSn(521.2777), 20.3 min
8	APOA1_MOUSE	Apolipoprotein A-I OS=Mus musculus GN=Apoa1 PE=1 SV=1	928	30569	181	113	21	17	59.1	5.64	8320	1	1	1	521.278	1560.81	3	1560.8	0.0121	1	0.39	38	K	AQSVIDKASETLTAQ	-			Cmpd 409, AutoMSn(521.2778), 20.1 min
8	APOA1_MOUSE	Apolipoprotein A-I OS=Mus musculus GN=Apoa1 PE=1 SV=1	928	30569	181	113	21	17	59.1	5.64	8321	1	1	1	521.278	1560.81	3	1560.8	0.0123	1	16.5	0.92	K	AQSVIDKASETLTAQ	-			Cmpd 402, AutoMSn(521.2779), 20.2 min
8	APOA1_MOUSE	Apolipoprotein A-I OS=Mus musculus GN=Apoa1 PE=1 SV=1	928	30569	181	113	21	17	59.1	5.64	8524	1	1	1	532.963	1595.87	3	1595.86	0.0054	1	50.94	0.00035	R	QKVAPLGAELQESAR	Q			Cmpd 278, AutoMSn(532.9634), 17.4 min
8	APOA1_MOUSE	Apolipoprotein A-I OS=Mus musculus GN=Apoa1 PE=1 SV=1	928	30569	181	113	21	17	59.1	5.64	8525	1	1	1	532.964	1595.87	3	1595.86	0.0077	1	51.52	0.00031	R	QKVAPLGAELQESAR	Q			Cmpd 275, AutoMSn(532.9642), 17.3 min
8	APOA1_MOUSE	Apolipoprotein A-I OS=Mus musculus GN=Apoa1 PE=1 SV=1	928	30569	181	113	21	17	59.1	5.64	9795	1	1	1	618.083	1851.23	3	1851.84	-0.6148	1	63.93	2.9e-05	R	DFWDNLEKETDWVR	Q			Cmpd 753, AutoMSn(618.0833), 27.9 min
8	APOA1_MOUSE	Apolipoprotein A-I OS=Mus musculus GN=Apoa1 PE=1 SV=1	928	30569	181	113	21	17	59.1	5.64	9799	1	1	1	618.292	1851.85	3	1851.84	0.0118	1	7.73	6.4	R	DFWDNLEKETDWVR	Q			Cmpd 771, AutoMSn(618.2921), 28.1 min
8	APOA1_MOUSE	Apolipoprotein A-I OS=Mus musculus GN=Apoa1 PE=1 SV=1	928	30569	181	113	21	17	59.1	5.64	9800	1	1	1	618.293	1851.86	3	1851.84	0.0139	1	28.84	0.049	R	DFWDNLEKETDWVR	Q			Cmpd 739, AutoMSn(618.2928), 28.1 min
8	APOA1_MOUSE	Apolipoprotein A-I OS=Mus musculus GN=Apoa1 PE=1 SV=1	928	30569	181	113	21	17	59.1	5.64	9801	1	1	1	618.293	1851.86	3	1851.84	0.0146	1	41.4	0.0027	R	DFWDNLEKETDWVR	Q			Cmpd 760, AutoMSn(618.2931), 28.1 min
8	APOA1_MOUSE	Apolipoprotein A-I OS=Mus musculus GN=Apoa1 PE=1 SV=1	928	30569	181	113	21	17	59.1	5.64	9802	1	1	1	618.293	1851.86	3	1851.84	0.0157	1	46.89	0.00077	R	DFWDNLEKETDWVR	Q			Cmpd 736, AutoMSn(618.2934), 28.0 min
8	APOA1_MOUSE	Apolipoprotein A-I OS=Mus musculus GN=Apoa1 PE=1 SV=1	928	30569	181	113	21	17	59.1	5.64	9803	1	1	1	618.294	1851.86	3	1851.84	0.0186	1	28.11	0.058	R	DFWDNLEKETDWVR	Q			Cmpd 733, AutoMSn(618.2944), 27.9 min
8	APOA1_MOUSE	Apolipoprotein A-I OS=Mus musculus GN=Apoa1 PE=1 SV=1	928	30569	181	113	21	17	59.1	5.64	9941	1	1	1	629.333	1884.98	3	1884.97	0.0087	1	74.85	1.3e-06	R	LAELKSNPTLNEYHTR	A			Cmpd 227, AutoMSn(629.3333), 16.3 min
8	APOA1_MOUSE	Apolipoprotein A-I OS=Mus musculus GN=Apoa1 PE=1 SV=1	928	30569	181	113	21	17	59.1	5.64	10546	4	1	1	666.667	1996.98	3	1996.97	0.0046	1	7.74	5.7	R	TQLAPHSEQMRESLAQR	L	Oxidation (M)	0.00000000020000000.0	Cmpd 115, AutoMSn(666.6671), 13.6 min
8	APOA1_MOUSE	Apolipoprotein A-I OS=Mus musculus GN=Apoa1 PE=1 SV=1	928	30569	181	113	21	17	59.1	5.64	10548	9	1	1	666.668	1996.98	3	1996.97	0.0084	1	1.96	22	R	TQLAPHSEQMRESLAQR	L	Oxidation (M)	0.00000000020000000.0	Cmpd 122, AutoMSn(666.6683), 13.7 min
8	APOA1_MOUSE	Apolipoprotein A-I OS=Mus musculus GN=Apoa1 PE=1 SV=1	928	30569	181	113	21	17	59.1	5.64	10549	2	1	1	666.669	1996.99	3	1996.97	0.0108	1	15.99	0.85	R	TQLAPHSEQMRESLAQR	L	Oxidation (M)	0.00000000020000000.0	Cmpd 111, AutoMSn(666.6692), 13.7 min
[truncated: 32,264 more rows]

## Sheet: D0 M2
Header	--------------------------------------------------------
Search title	Submitted from mouse no2 d0 by Mascot Daemon on SERVER-BIOINFO
Timestamp	2021-01-06T03:45:42Z
User
Email
[truncated: 36,279 more rows]

## Sheet: D0 M3
Header	--------------------------------------------------------
[truncated: 35,256 more rows]

[truncated: 12 more sheets:  D14 M1, D14 M2, D14 M3, D28 M1, D28 M2, D28 M3, D42 M1, D42 M2, D42 M3, D56 M1, D56 M2, D56 M3]
