# Supplementary material for: Discovery of Schistosoma mekongi circulating proteins and antigens in infected mouse sera
Source: PLoS One. 2022 Oct 13;17(10):e0275992. doi: 10.1371/journal.pone.0275992 (PMC9562170; doi:10.1371/journal.pone.0275992)
Supplement: S2 Table — (XLSX) [file pone.0275992.s003.xlsx]

## Sheet:  D14 M1
Header	--------------------------------------------------------
Search title	Submitted from Copy of mouse no1 d14 smk by Mascot Daemon on SERVER-BIOINFO
Timestamp	2021-01-06T06:55:11Z
User
Email
Report URI	http://localhost/mascot/cgi/master_results.pl?file=../data/20210106/F011466.dat
Peak list data path	C:\Program Files (x86)\Matrix Science\Mascot Daemon\mgf\2021 Copy of mouse no1 d14 smk\mascot_daemon_merge.mgf
Peak list format	Mascot generic
Search type	MIS
Mascot version	2.3.02
Database	Sme_trans_new
Fasta file	peptides.fasta
Total sequences	20798
Total residues	9745449
Sequences after taxonomy filter	20798
Number of queries	13175
Variable modifications	--------------------------------------------------------
Identifier	Name	Delta	Neutral loss(es)
1	Carbamidomethyl (C)	57.0215
2	Oxidation (M)	15.9949	0	63.9983
Search Parameters	--------------------------------------------------------
Taxonomy filter	All entries
Enzyme	Trypsin
Maximum Missed Cleavages	1
Fixed modifications
Variable modifications	Carbamidomethyl (C),Oxidation (M)
Peptide Mass Tolerance	0.8
Peptide Mass Tolerance Units	Da
Fragment Mass Tolerance	0.8
Fragment Mass Tolerance Units	Da
Mass values	Monoisotopic
Instrument type	ESI-QUAD-TOF
Format parameters	--------------------------------------------------------
Significance threshold	0.05
Max. number of hits	0
Use MudPIT protein scoring	0
Ions score cut-off	0
Include same-set proteins
Include sub-set proteins	0
Include unassigned	0
Require bold red	0
Use homology threshold	0
Group protein families	0
Protein hits	--------------------------------------------------------
prot_hit_num	prot_acc	prot_desc	prot_score	prot_mass	prot_matches	prot_matches_sig	prot_sequences	prot_sequences_sig	prot_cover	prot_pi	pep_query	pep_rank	pep_isbold	pep_isunique	pep_exp_mz	pep_exp_mr	pep_exp_z	pep_calc_mr	pep_delta	pep_miss	pep_score	pep_expect	pep_res_before	pep_seq	pep_res_after	pep_var_mod	pep_var_mod_pos	pep_scan_title
1	Gene.33195::comp60874_seq0::g.33195::m.33195	Gene.33195::comp60874_seq0::g.33195 ORF type:3prime_partial len:323 (-),score=-20.59,tr|G7YGH8|G7YGH8_CLOSI|28.57|7e-20,A2M_comp|PF07678.11|1.1e-31,Thiol-ester_cl|PF10569.6|3.3e-13,Thiol-ester_cl|PF10569.6|7.8e+03,A2M|PF00207.19|0.049,A2M|PF00207.1	775	31684	36	22	12	9	38.8	5.91	2501	3	1	1	400.222	798.429	2	798.428	0.0012	0	31.04	0.0035	R	YFQTIK	I			Cmpd 188, AutoMSn(400.2217), 16.0 min
1	Gene.33195::comp60874_seq0::g.33195::m.33195	Gene.33195::comp60874_seq0::g.33195 ORF type:3prime_partial len:323 (-),score=-20.59,tr|G7YGH8|G7YGH8_CLOSI|28.57|7e-20,A2M_comp|PF07678.11|1.1e-31,Thiol-ester_cl|PF10569.6|3.3e-13,Thiol-ester_cl|PF10569.6|7.8e+03,A2M|PF00207.19|0.049,A2M|PF00207.1	775	31684	36	22	12	9	38.8	5.91	2502	1	1	1	400.222	798.43	2	798.428	0.0026	0	34.54	0.0016	R	YFQTIK	I			Cmpd 185, AutoMSn(400.2224), 16.0 min
1	Gene.33195::comp60874_seq0::g.33195::m.33195	Gene.33195::comp60874_seq0::g.33195 ORF type:3prime_partial len:323 (-),score=-20.59,tr|G7YGH8|G7YGH8_CLOSI|28.57|7e-20,A2M_comp|PF07678.11|1.1e-31,Thiol-ester_cl|PF10569.6|3.3e-13,Thiol-ester_cl|PF10569.6|7.8e+03,A2M|PF00207.19|0.049,A2M|PF00207.1	775	31684	36	22	12	9	38.8	5.91	4139	1	1	1	515.283	1028.55	2	1028.55	0.0014	0	80.46	4.5e-08	K	IGQQEVEVK	A			Cmpd 129, AutoMSn(515.2831), 14.7 min
1	Gene.33195::comp60874_seq0::g.33195::m.33195	Gene.33195::comp60874_seq0::g.33195 ORF type:3prime_partial len:323 (-),score=-20.59,tr|G7YGH8|G7YGH8_CLOSI|28.57|7e-20,A2M_comp|PF07678.11|1.1e-31,Thiol-ester_cl|PF10569.6|3.3e-13,Thiol-ester_cl|PF10569.6|7.8e+03,A2M|PF00207.19|0.049,A2M|PF00207.1	775	31684	36	22	12	9	38.8	5.91	4140	1	1	1	515.283	1028.55	2	1028.55	0.0019	0	71.08	3.9e-07	K	IGQQEVEVK	A			Cmpd 135, AutoMSn(515.2833), 14.8 min
1	Gene.33195::comp60874_seq0::g.33195::m.33195	Gene.33195::comp60874_seq0::g.33195 ORF type:3prime_partial len:323 (-),score=-20.59,tr|G7YGH8|G7YGH8_CLOSI|28.57|7e-20,A2M_comp|PF07678.11|1.1e-31,Thiol-ester_cl|PF10569.6|3.3e-13,Thiol-ester_cl|PF10569.6|7.8e+03,A2M|PF00207.19|0.049,A2M|PF00207.1	775	31684	36	22	12	9	38.8	5.91	4141	1	1	1	515.284	1028.55	2	1028.55	0.0031	0	72.94	2.5e-07	K	IGQQEVEVK	A			Cmpd 132, AutoMSn(515.2839), 14.7 min
1	Gene.33195::comp60874_seq0::g.33195::m.33195	Gene.33195::comp60874_seq0::g.33195 ORF type:3prime_partial len:323 (-),score=-20.59,tr|G7YGH8|G7YGH8_CLOSI|28.57|7e-20,A2M_comp|PF07678.11|1.1e-31,Thiol-ester_cl|PF10569.6|3.3e-13,Thiol-ester_cl|PF10569.6|7.8e+03,A2M|PF00207.19|0.049,A2M|PF00207.1	775	31684	36	22	12	9	38.8	5.91	4151	8	1	1	1029.59	1028.59	1	1028.55	0.0348	0	23.38	0.023	K	IGQQEVEVK	A			Cmpd 447, AutoMSn(1029.5923), 20.7 min
1	Gene.33195::comp60874_seq0::g.33195::m.33195	Gene.33195::comp60874_seq0::g.33195 ORF type:3prime_partial len:323 (-),score=-20.59,tr|G7YGH8|G7YGH8_CLOSI|28.57|7e-20,A2M_comp|PF07678.11|1.1e-31,Thiol-ester_cl|PF10569.6|3.3e-13,Thiol-ester_cl|PF10569.6|7.8e+03,A2M|PF00207.19|0.049,A2M|PF00207.1	775	31684	36	22	12	9	38.8	5.91	4403	1	1	1	528.277	1054.54	2	1054.54	-0.0063	0	56.63	1.8e-05	K	GYTQQLAFK	Q			Cmpd 279, AutoMSn(528.2765), 18.4 min
1	Gene.33195::comp60874_seq0::g.33195::m.33195	Gene.33195::comp60874_seq0::g.33195 ORF type:3prime_partial len:323 (-),score=-20.59,tr|G7YGH8|G7YGH8_CLOSI|28.57|7e-20,A2M_comp|PF07678.11|1.1e-31,Thiol-ester_cl|PF10569.6|3.3e-13,Thiol-ester_cl|PF10569.6|7.8e+03,A2M|PF00207.19|0.049,A2M|PF00207.1	775	31684	36	22	12	9	38.8	5.91	4491	1	1	1	535.292	1068.57	2	1068.57	-0.0019	1	44.44	0.00015	K	NRYFQTIK	I			Cmpd 152, AutoMSn(535.2921), 15.2 min
1	Gene.33195::comp60874_seq0::g.33195::m.33195	Gene.33195::comp60874_seq0::g.33195 ORF type:3prime_partial len:323 (-),score=-20.59,tr|G7YGH8|G7YGH8_CLOSI|28.57|7e-20,A2M_comp|PF07678.11|1.1e-31,Thiol-ester_cl|PF10569.6|3.3e-13,Thiol-ester_cl|PF10569.6|7.8e+03,A2M|PF00207.19|0.049,A2M|PF00207.1	775	31684	36	22	12	9	38.8	5.91	5542	1	1	1	408.562	1222.66	3	1222.66	0.0081	0	56.22	1.1e-05	K	TVAIHTLDPEK	L			Cmpd 205, AutoMSn(408.5619), 16.4 min
1	Gene.33195::comp60874_seq0::g.33195::m.33195	Gene.33195::comp60874_seq0::g.33195 ORF type:3prime_partial len:323 (-),score=-20.59,tr|G7YGH8|G7YGH8_CLOSI|28.57|7e-20,A2M_comp|PF07678.11|1.1e-31,Thiol-ester_cl|PF10569.6|3.3e-13,Thiol-ester_cl|PF10569.6|7.8e+03,A2M|PF00207.19|0.049,A2M|PF00207.1	775	31684	36	22	12	9	38.8	5.91	6636	2	1	1	686.408	1370.8	2	1370.82	-0.0164	0	23.3	0.025	K	SSVAVPYVIVPLK	I			Cmpd 632, AutoMSn(686.4077), 25.6 min
1	Gene.33195::comp60874_seq0::g.33195::m.33195	Gene.33195::comp60874_seq0::g.33195 ORF type:3prime_partial len:323 (-),score=-20.59,tr|G7YGH8|G7YGH8_CLOSI|28.57|7e-20,A2M_comp|PF07678.11|1.1e-31,Thiol-ester_cl|PF10569.6|3.3e-13,Thiol-ester_cl|PF10569.6|7.8e+03,A2M|PF00207.19|0.049,A2M|PF00207.1	775	31684	36	22	12	9	38.8	5.91	6637	1	1	1	686.415	1370.82	2	1370.82	-0.0018	0	69.94	5.6e-07	K	SSVAVPYVIVPLK	I			Cmpd 588, AutoMSn(686.4151), 25.5 min
1	Gene.33195::comp60874_seq0::g.33195::m.33195	Gene.33195::comp60874_seq0::g.33195 ORF type:3prime_partial len:323 (-),score=-20.59,tr|G7YGH8|G7YGH8_CLOSI|28.57|7e-20,A2M_comp|PF07678.11|1.1e-31,Thiol-ester_cl|PF10569.6|3.3e-13,Thiol-ester_cl|PF10569.6|7.8e+03,A2M|PF00207.19|0.049,A2M|PF00207.1	775	31684	36	22	12	9	38.8	5.91	6638	1	1	1	686.415	1370.82	2	1370.82	-0.0017	0	77.33	1e-07	K	SSVAVPYVIVPLK	I			Cmpd 591, AutoMSn(686.4151), 25.6 min
1	Gene.33195::comp60874_seq0::g.33195::m.33195	Gene.33195::comp60874_seq0::g.33195 ORF type:3prime_partial len:323 (-),score=-20.59,tr|G7YGH8|G7YGH8_CLOSI|28.57|7e-20,A2M_comp|PF07678.11|1.1e-31,Thiol-ester_cl|PF10569.6|3.3e-13,Thiol-ester_cl|PF10569.6|7.8e+03,A2M|PF00207.19|0.049,A2M|PF00207.1	775	31684	36	22	12	9	38.8	5.91	6639	1	1	1	686.416	1370.82	2	1370.82	-0.0007	0	61.75	3.7e-06	K	SSVAVPYVIVPLK	I			Cmpd 585, AutoMSn(686.4156), 25.4 min
1	Gene.33195::comp60874_seq0::g.33195::m.33195	Gene.33195::comp60874_seq0::g.33195 ORF type:3prime_partial len:323 (-),score=-20.59,tr|G7YGH8|G7YGH8_CLOSI|28.57|7e-20,A2M_comp|PF07678.11|1.1e-31,Thiol-ester_cl|PF10569.6|3.3e-13,Thiol-ester_cl|PF10569.6|7.8e+03,A2M|PF00207.19|0.049,A2M|PF00207.1	775	31684	36	22	12	9	38.8	5.91	6925	1	1	1	468.733	1403.18	3	1403.72	-0.5425	0	65.48	2.7e-06	K	AAVFNHFISDGVK	K			Cmpd 349, AutoMSn(468.7330), 19.8 min
1	Gene.33195::comp60874_seq0::g.33195::m.33195	Gene.33195::comp60874_seq0::g.33195 ORF type:3prime_partial len:323 (-),score=-20.59,tr|G7YGH8|G7YGH8_CLOSI|28.57|7e-20,A2M_comp|PF07678.11|1.1e-31,Thiol-ester_cl|PF10569.6|3.3e-13,Thiol-ester_cl|PF10569.6|7.8e+03,A2M|PF00207.19|0.049,A2M|PF00207.1	775	31684	36	22	12	9	38.8	5.91	6931	1	1	1	468.916	1403.72	3	1403.72	0.0049	0	54.22	1.8e-05	K	AAVFNHFISDGVK	K			Cmpd 344, AutoMSn(468.9155), 19.7 min
1	Gene.33195::comp60874_seq0::g.33195::m.33195	Gene.33195::comp60874_seq0::g.33195 ORF type:3prime_partial len:323 (-),score=-20.59,tr|G7YGH8|G7YGH8_CLOSI|28.57|7e-20,A2M_comp|PF07678.11|1.1e-31,Thiol-ester_cl|PF10569.6|3.3e-13,Thiol-ester_cl|PF10569.6|7.8e+03,A2M|PF00207.19|0.049,A2M|PF00207.1	775	31684	36	22	12	9	38.8	5.91	7890	4	1	1	511.589	1531.74	3	1531.81	-0.0701	1	25.45	0.012	K	AAVFNHFISDGVKK	T			Cmpd 42, AutoMSn(511.5888), 12.9 min
1	Gene.33195::comp60874_seq0::g.33195::m.33195	Gene.33195::comp60874_seq0::g.33195 ORF type:3prime_partial len:323 (-),score=-20.59,tr|G7YGH8|G7YGH8_CLOSI|28.57|7e-20,A2M_comp|PF07678.11|1.1e-31,Thiol-ester_cl|PF10569.6|3.3e-13,Thiol-ester_cl|PF10569.6|7.8e+03,A2M|PF00207.19|0.049,A2M|PF00207.1	775	31684	36	22	12	9	38.8	5.91	7891	2	1	1	511.59	1531.75	3	1531.81	-0.0653	1	28.11	0.0067	K	AAVFNHFISDGVKK	T			Cmpd 72, AutoMSn(511.5904), 12.9 min
1	Gene.33195::comp60874_seq0::g.33195::m.33195	Gene.33195::comp60874_seq0::g.33195 ORF type:3prime_partial len:323 (-),score=-20.59,tr|G7YGH8|G7YGH8_CLOSI|28.57|7e-20,A2M_comp|PF07678.11|1.1e-31,Thiol-ester_cl|PF10569.6|3.3e-13,Thiol-ester_cl|PF10569.6|7.8e+03,A2M|PF00207.19|0.049,A2M|PF00207.1	775	31684	36	22	12	9	38.8	5.91	7894	5	1	1	511.592	1531.76	3	1531.81	-0.0593	1	23.03	0.022	K	AAVFNHFISDGVKK	T			Cmpd 69, AutoMSn(511.5924), 12.8 min
1	Gene.33195::comp60874_seq0::g.33195::m.33195	Gene.33195::comp60874_seq0::g.33195 ORF type:3prime_partial len:323 (-),score=-20.59,tr|G7YGH8|G7YGH8_CLOSI|28.57|7e-20,A2M_comp|PF07678.11|1.1e-31,Thiol-ester_cl|PF10569.6|3.3e-13,Thiol-ester_cl|PF10569.6|7.8e+03,A2M|PF00207.19|0.049,A2M|PF00207.1	775	31684	36	22	12	9	38.8	5.91	7895	1	1	1	511.613	1531.82	3	1531.81	0.0041	1	28.41	0.0064	K	AAVFNHFISDGVKK	T			Cmpd 288, AutoMSn(511.6136), 17.7 min
1	Gene.33195::comp60874_seq0::g.33195::m.33195	Gene.33195::comp60874_seq0::g.33195 ORF type:3prime_partial len:323 (-),score=-20.59,tr|G7YGH8|G7YGH8_CLOSI|28.57|7e-20,A2M_comp|PF07678.11|1.1e-31,Thiol-ester_cl|PF10569.6|3.3e-13,Thiol-ester_cl|PF10569.6|7.8e+03,A2M|PF00207.19|0.049,A2M|PF00207.1	775	31684	36	22	12	9	38.8	5.91	7896	1	1	1	511.614	1531.82	3	1531.81	0.006	1	88.87	5.8e-09	K	AAVFNHFISDGVKK	T			Cmpd 256, AutoMSn(511.6142), 17.7 min
1	Gene.33195::comp60874_seq0::g.33195::m.33195	Gene.33195::comp60874_seq0::g.33195 ORF type:3prime_partial len:323 (-),score=-20.59,tr|G7YGH8|G7YGH8_CLOSI|28.57|7e-20,A2M_comp|PF07678.11|1.1e-31,Thiol-ester_cl|PF10569.6|3.3e-13,Thiol-ester_cl|PF10569.6|7.8e+03,A2M|PF00207.19|0.049,A2M|PF00207.1	775	31684	36	22	12	9	38.8	5.91	7897	1	1	1	511.614	1531.82	3	1531.81	0.0066	1	69.56	4.9e-07	K	AAVFNHFISDGVKK	T			Cmpd 261, AutoMSn(511.6144), 17.8 min
1	Gene.33195::comp60874_seq0::g.33195::m.33195	Gene.33195::comp60874_seq0::g.33195 ORF type:3prime_partial len:323 (-),score=-20.59,tr|G7YGH8|G7YGH8_CLOSI|28.57|7e-20,A2M_comp|PF07678.11|1.1e-31,Thiol-ester_cl|PF10569.6|3.3e-13,Thiol-ester_cl|PF10569.6|7.8e+03,A2M|PF00207.19|0.049,A2M|PF00207.1	775	31684	36	22	12	9	38.8	5.91	7898	1	1	1	511.615	1531.82	3	1531.81	0.0076	1	93.49	2e-09	K	AAVFNHFISDGVKK	T			Cmpd 258, AutoMSn(511.6147), 17.7 min
1	Gene.33195::comp60874_seq0::g.33195::m.33195	Gene.33195::comp60874_seq0::g.33195 ORF type:3prime_partial len:323 (-),score=-20.59,tr|G7YGH8|G7YGH8_CLOSI|28.57|7e-20,A2M_comp|PF07678.11|1.1e-31,Thiol-ester_cl|PF10569.6|3.3e-13,Thiol-ester_cl|PF10569.6|7.8e+03,A2M|PF00207.19|0.049,A2M|PF00207.1	775	31684	36	22	12	9	38.8	5.91	10156	7	1	1	664.299	1989.87	3	1990.08	-0.2104	1	22.73	0.022	K	TVAIHTLDPEKLGQGGVQK	V			Cmpd 293, AutoMSn(664.2987), 16.7 min
1	Gene.33195::comp60874_seq0::g.33195::m.33195	Gene.33195::comp60874_seq0::g.33195 ORF type:3prime_partial len:323 (-),score=-20.59,tr|G7YGH8|G7YGH8_CLOSI|28.57|7e-20,A2M_comp|PF07678.11|1.1e-31,Thiol-ester_cl|PF10569.6|3.3e-13,Thiol-ester_cl|PF10569.6|7.8e+03,A2M|PF00207.19|0.049,A2M|PF00207.1	775	31684	36	22	12	9	38.8	5.91	10746	1	1	1	1064.27	2126.52	2	2126.07	0.4563	0	51.72	4.8e-05	R	IILQGSPVVQMAEDAVDGER	L			Cmpd 682, AutoMSn(1064.2693), 27.8 min
1	Gene.33195::comp60874_seq0::g.33195::m.33195	Gene.33195::comp60874_seq0::g.33195 ORF type:3prime_partial len:323 (-),score=-20.59,tr|G7YGH8|G7YGH8_CLOSI|28.57|7e-20,A2M_comp|PF07678.11|1.1e-31,Thiol-ester_cl|PF10569.6|3.3e-13,Thiol-ester_cl|PF10569.6|7.8e+03,A2M|PF00207.19|0.049,A2M|PF00207.1	775	31684	36	22	12	9	38.8	5.91	10750	1	1	1	1065.5	2128.98	2	2128.98	0.0033	0	71.32	2.4e-07	K	VDVPAADLSDQVPDTDSETR	I			Cmpd 425, AutoMSn(1065.4970), 21.7 min
1	Gene.33195::comp60874_seq0::g.33195::m.33195	Gene.33195::comp60874_seq0::g.33195 ORF type:3prime_partial len:323 (-),score=-20.59,tr|G7YGH8|G7YGH8_CLOSI|28.57|7e-20,A2M_comp|PF07678.11|1.1e-31,Thiol-ester_cl|PF10569.6|3.3e-13,Thiol-ester_cl|PF10569.6|7.8e+03,A2M|PF00207.19|0.049,A2M|PF00207.1	775	31684	36	22	12	9	38.8	5.91	10751	1	1	1	1065.5	2128.98	2	2128.98	0.007	0	54.78	1.1e-05	K	VDVPAADLSDQVPDTDSETR	I			Cmpd 431, AutoMSn(1065.4988), 21.8 min
1	Gene.33195::comp60874_seq0::g.33195::m.33195	Gene.33195::comp60874_seq0::g.33195 ORF type:3prime_partial len:323 (-),score=-20.59,tr|G7YGH8|G7YGH8_CLOSI|28.57|7e-20,A2M_comp|PF07678.11|1.1e-31,Thiol-ester_cl|PF10569.6|3.3e-13,Thiol-ester_cl|PF10569.6|7.8e+03,A2M|PF00207.19|0.049,A2M|PF00207.1	775	31684	36	22	12	9	38.8	5.91	10752	1	1	1	710.668	2128.98	3	2128.98	0.0072	0	68.55	4.6e-07	K	VDVPAADLSDQVPDTDSETR	I			Cmpd 420, AutoMSn(710.6684), 21.6 min
1	Gene.33195::comp60874_seq0::g.33195::m.33195	Gene.33195::comp60874_seq0::g.33195 ORF type:3prime_partial len:323 (-),score=-20.59,tr|G7YGH8|G7YGH8_CLOSI|28.57|7e-20,A2M_comp|PF07678.11|1.1e-31,Thiol-ester_cl|PF10569.6|3.3e-13,Thiol-ester_cl|PF10569.6|7.8e+03,A2M|PF00207.19|0.049,A2M|PF00207.1	775	31684	36	22	12	9	38.8	5.91	10753	1	1	1	710.668	2128.98	3	2128.98	0.0076	0	75.5	9.2e-08	K	VDVPAADLSDQVPDTDSETR	I			Cmpd 423, AutoMSn(710.6685), 21.7 min
1	Gene.33195::comp60874_seq0::g.33195::m.33195	Gene.33195::comp60874_seq0::g.33195 ORF type:3prime_partial len:323 (-),score=-20.59,tr|G7YGH8|G7YGH8_CLOSI|28.57|7e-20,A2M_comp|PF07678.11|1.1e-31,Thiol-ester_cl|PF10569.6|3.3e-13,Thiol-ester_cl|PF10569.6|7.8e+03,A2M|PF00207.19|0.049,A2M|PF00207.1	775	31684	36	22	12	9	38.8	5.91	10754	1	1	1	710.669	2128.98	3	2128.98	0.0089	0	58.6	4.5e-06	K	VDVPAADLSDQVPDTDSETR	I			Cmpd 426, AutoMSn(710.6689), 21.7 min
1	Gene.33195::comp60874_seq0::g.33195::m.33195	Gene.33195::comp60874_seq0::g.33195 ORF type:3prime_partial len:323 (-),score=-20.59,tr|G7YGH8|G7YGH8_CLOSI|28.57|7e-20,A2M_comp|PF07678.11|1.1e-31,Thiol-ester_cl|PF10569.6|3.3e-13,Thiol-ester_cl|PF10569.6|7.8e+03,A2M|PF00207.19|0.049,A2M|PF00207.1	775	31684	36	22	12	9	38.8	5.91	10803	2	1	1	1072.04	2142.06	2	2142.06	-0.0004	0	24.57	0.012	R	IILQGSPVVQMAEDAVDGER	L	Oxidation (M)	0.00000000002000000000.0	Cmpd 554, AutoMSn(1072.0384), 24.8 min
1	Gene.33195::comp60874_seq0::g.33195::m.33195	Gene.33195::comp60874_seq0::g.33195 ORF type:3prime_partial len:323 (-),score=-20.59,tr|G7YGH8|G7YGH8_CLOSI|28.57|7e-20,A2M_comp|PF07678.11|1.1e-31,Thiol-ester_cl|PF10569.6|3.3e-13,Thiol-ester_cl|PF10569.6|7.8e+03,A2M|PF00207.19|0.049,A2M|PF00207.1	775	31684	36	22	12	9	38.8	5.91	10804	1	1	1	715.029	2142.06	3	2142.06	0.001	0	91.75	2.3e-09	R	IILQGSPVVQMAEDAVDGER	L	Oxidation (M)	0.00000000002000000000.0	Cmpd 546, AutoMSn(715.0285), 24.6 min
1	Gene.33195::comp60874_seq0::g.33195::m.33195	Gene.33195::comp60874_seq0::g.33195 ORF type:3prime_partial len:323 (-),score=-20.59,tr|G7YGH8|G7YGH8_CLOSI|28.57|7e-20,A2M_comp|PF07678.11|1.1e-31,Thiol-ester_cl|PF10569.6|3.3e-13,Thiol-ester_cl|PF10569.6|7.8e+03,A2M|PF00207.19|0.049,A2M|PF00207.1	775	31684	36	22	12	9	38.8	5.91	11555	3	1	1	794.795	2381.36	3	2381.36	0.0056	1	26.73	0.01	K	SSVAVPYVIVPLKIGQQEVEVK	A			Cmpd 640, AutoMSn(794.7948), 25.8 min
1	Gene.33195::comp60874_seq0::g.33195::m.33195	Gene.33195::comp60874_seq0::g.33195 ORF type:3prime_partial len:323 (-),score=-20.59,tr|G7YGH8|G7YGH8_CLOSI|28.57|7e-20,A2M_comp|PF07678.11|1.1e-31,Thiol-ester_cl|PF10569.6|3.3e-13,Thiol-ester_cl|PF10569.6|7.8e+03,A2M|PF00207.19|0.049,A2M|PF00207.1	775	31684	36	22	12	9	38.8	5.91	11556	1	1	1	794.795	2381.36	3	2381.36	0.0064	1	70.01	4.8e-07	K	SSVAVPYVIVPLKIGQQEVEVK	A			Cmpd 596, AutoMSn(794.7951), 25.7 min
1	Gene.33195::comp60874_seq0::g.33195::m.33195	Gene.33195::comp60874_seq0::g.33195 ORF type:3prime_partial len:323 (-),score=-20.59,tr|G7YGH8|G7YGH8_CLOSI|28.57|7e-20,A2M_comp|PF07678.11|1.1e-31,Thiol-ester_cl|PF10569.6|3.3e-13,Thiol-ester_cl|PF10569.6|7.8e+03,A2M|PF00207.19|0.049,A2M|PF00207.1	775	31684	36	22	12	9	38.8	5.91	11557	1	1	1	794.795	2381.36	3	2381.36	0.0067	1	76.35	1.1e-07	K	SSVAVPYVIVPLKIGQQEVEVK	A			Cmpd 599, AutoMSn(794.7952), 25.8 min
1	Gene.33195::comp60874_seq0::g.33195::m.33195	Gene.33195::comp60874_seq0::g.33195 ORF type:3prime_partial len:323 (-),score=-20.59,tr|G7YGH8|G7YGH8_CLOSI|28.57|7e-20,A2M_comp|PF07678.11|1.1e-31,Thiol-ester_cl|PF10569.6|3.3e-13,Thiol-ester_cl|PF10569.6|7.8e+03,A2M|PF00207.19|0.049,A2M|PF00207.1	775	31684	36	22	12	9	38.8	5.91	11558	2	1	1	794.796	2381.36	3	2381.36	0.0079	1	26.88	0.0099	K	SSVAVPYVIVPLKIGQQEVEVK	A			Cmpd 638, AutoMSn(794.7956), 25.7 min
1	Gene.33195::comp60874_seq0::g.33195::m.33195	Gene.33195::comp60874_seq0::g.33195 ORF type:3prime_partial len:323 (-),score=-20.59,tr|G7YGH8|G7YGH8_CLOSI|28.57|7e-20,A2M_comp|PF07678.11|1.1e-31,Thiol-ester_cl|PF10569.6|3.3e-13,Thiol-ester_cl|PF10569.6|7.8e+03,A2M|PF00207.19|0.049,A2M|PF00207.1	775	31684	36	22	12	9	38.8	5.91	11559	1	1	1	794.796	2381.37	3	2381.36	0.0097	1	39.87	0.0005	K	SSVAVPYVIVPLKIGQQEVEVK	A			Cmpd 594, AutoMSn(794.7962), 25.6 min	emPAI	2.32
2	Gene.23907::comp7644_seq0::g.23907::m.23907	Gene.23907::comp7644_seq0::g.23907 ORF type:complete len:148 (+),score=-14.34,Globin|PF00042.19|2.7e-29,Globin|PF00042.19|3.6e+03,Glycogen_syn|PF05693.10|0.099 comp7644_seq0:48-491(+)	588	15830	53	34	8	7	49.7	7.12	3269	2	1	1	456.477	910.939	2	911.471	-0.5325	0	43.98	0.00035	M	VHLTDAEK	A			Cmpd 56, AutoMSn(456.4766), 12.3 min
2	Gene.23907::comp7644_seq0::g.23907::m.23907	Gene.23907::comp7644_seq0::g.23907 ORF type:complete len:148 (+),score=-14.34,Globin|PF00042.19|2.7e-29,Globin|PF00042.19|3.6e+03,Glycogen_syn|PF05693.10|0.099 comp7644_seq0:48-491(+)	588	15830	53	34	8	7	49.7	7.12	3271	1	1	1	456.744	911.474	2	911.471	0.0025	0	73.8	1.9e-07	M	VHLTDAEK	A			Cmpd 15, AutoMSn(456.7441), 11.9 min
2	Gene.23907::comp7644_seq0::g.23907::m.23907	Gene.23907::comp7644_seq0::g.23907 ORF type:complete len:148 (+),score=-14.34,Globin|PF00042.19|2.7e-29,Globin|PF00042.19|3.6e+03,Glycogen_syn|PF05693.10|0.099 comp7644_seq0:48-491(+)	588	15830	53	34	8	7	49.7	7.12	3272	1	1	1	456.744	911.474	2	911.471	0.0026	0	54.97	1.4e-05	M	VHLTDAEK	A			Cmpd 18, AutoMSn(456.7442), 12.0 min
2	Gene.23907::comp7644_seq0::g.23907::m.23907	Gene.23907::comp7644_seq0::g.23907 ORF type:complete len:148 (+),score=-14.34,Globin|PF00042.19|2.7e-29,Globin|PF00042.19|3.6e+03,Glycogen_syn|PF05693.10|0.099 comp7644_seq0:48-491(+)	588	15830	53	34	8	7	49.7	7.12	3273	1	1	1	456.745	911.475	2	911.471	0.0036	0	55.21	1.3e-05	M	VHLTDAEK	A			Cmpd 26, AutoMSn(456.7447), 12.2 min
2	Gene.23907::comp7644_seq0::g.23907::m.23907	Gene.23907::comp7644_seq0::g.23907 ORF type:complete len:148 (+),score=-14.34,Globin|PF00042.19|2.7e-29,Globin|PF00042.19|3.6e+03,Glycogen_syn|PF05693.10|0.099 comp7644_seq0:48-491(+)	588	15830	53	34	8	7	49.7	7.12	3275	1	1	1	456.755	911.496	2	911.471	0.0245	0	27.93	0.0072	M	VHLTDAEK	A			Cmpd 74, AutoMSn(456.7552), 12.3 min
2	Gene.23907::comp7644_seq0::g.23907::m.23907	Gene.23907::comp7644_seq0::g.23907 ORF type:complete len:148 (+),score=-14.34,Globin|PF00042.19|2.7e-29,Globin|PF00042.19|3.6e+03,Glycogen_syn|PF05693.10|0.099 comp7644_seq0:48-491(+)	588	15830	53	34	8	7	49.7	7.12	3860	1	1	1	496.255	990.496	2	990.496	-0.0001	0	48.71	7.6e-05	K	AAVSCLWGK	V	Carbamidomethyl (C)	0.000010000.0	Cmpd 309, AutoMSn(496.2551), 19.2 min
2	Gene.23907::comp7644_seq0::g.23907::m.23907	Gene.23907::comp7644_seq0::g.23907 ORF type:complete len:148 (+),score=-14.34,Globin|PF00042.19|2.7e-29,Globin|PF00042.19|3.6e+03,Glycogen_syn|PF05693.10|0.099 comp7644_seq0:48-491(+)	588	15830	53	34	8	7	49.7	7.12	3861	1	1	1	496.256	990.497	2	990.496	0.0017	0	57.28	1.1e-05	K	AAVSCLWGK	V	Carbamidomethyl (C)	0.000010000.0	Cmpd 307, AutoMSn(496.2560), 19.1 min
2	Gene.23907::comp7644_seq0::g.23907::m.23907	Gene.23907::comp7644_seq0::g.23907 ORF type:complete len:148 (+),score=-14.34,Globin|PF00042.19|2.7e-29,Globin|PF00042.19|3.6e+03,Glycogen_syn|PF05693.10|0.099 comp7644_seq0:48-491(+)	588	15830	53	34	8	7	49.7	7.12	3862	1	1	1	496.256	990.498	2	990.496	0.0019	0	41.93	0.00036	K	AAVSCLWGK	V	Carbamidomethyl (C)	0.000010000.0	Cmpd 312, AutoMSn(496.2561), 19.2 min
2	Gene.23907::comp7644_seq0::g.23907::m.23907	Gene.23907::comp7644_seq0::g.23907 ORF type:complete len:148 (+),score=-14.34,Globin|PF00042.19|2.7e-29,Globin|PF00042.19|3.6e+03,Glycogen_syn|PF05693.10|0.099 comp7644_seq0:48-491(+)	588	15830	53	34	8	7	49.7	7.12	5918	1	1	1	637.658	1273.3	2	1273.72	-0.4172	0	56.36	2.3e-05	R	LLVVYPWTQR	Y			Cmpd 597, AutoMSn(637.6578), 24.8 min
2	Gene.23907::comp7644_seq0::g.23907::m.23907	Gene.23907::comp7644_seq0::g.23907 ORF type:complete len:148 (+),score=-14.34,Globin|PF00042.19|2.7e-29,Globin|PF00042.19|3.6e+03,Glycogen_syn|PF05693.10|0.099 comp7644_seq0:48-491(+)	588	15830	53	34	8	7	49.7	7.12	5919	1	1	1	637.866	1273.72	2	1273.72	-0.0015	0	59.41	6e-06	R	LLVVYPWTQR	Y			Cmpd 342, AutoMSn(637.8657), 24.7 min
2	Gene.23907::comp7644_seq0::g.23907::m.23907	Gene.23907::comp7644_seq0::g.23907 ORF type:complete len:148 (+),score=-14.34,Globin|PF00042.19|2.7e-29,Globin|PF00042.19|3.6e+03,Glycogen_syn|PF05693.10|0.099 comp7644_seq0:48-491(+)	588	15830	53	34	8	7	49.7	7.12	5920	1	1	1	637.866	1273.72	2	1273.72	-0.0007	0	59.7	5.7e-06	R	LLVVYPWTQR	Y			Cmpd 559, AutoMSn(637.8661), 24.8 min
2	Gene.23907::comp7644_seq0::g.23907::m.23907	Gene.23907::comp7644_seq0::g.23907 ORF type:complete len:148 (+),score=-14.34,Globin|PF00042.19|2.7e-29,Globin|PF00042.19|3.6e+03,Glycogen_syn|PF05693.10|0.099 comp7644_seq0:48-491(+)	588	15830	53	34	8	7	49.7	7.12	5921	1	1	1	637.866	1273.72	2	1273.72	-0.0001	0	55.37	1.5e-05	R	LLVVYPWTQR	Y			Cmpd 426, AutoMSn(637.8664), 24.8 min
2	Gene.23907::comp7644_seq0::g.23907::m.23907	Gene.23907::comp7644_seq0::g.23907 ORF type:complete len:148 (+),score=-14.34,Globin|PF00042.19|2.7e-29,Globin|PF00042.19|3.6e+03,Glycogen_syn|PF05693.10|0.099 comp7644_seq0:48-491(+)	588	15830	53	34	8	7	49.7	7.12	5922	1	1	1	637.866	1273.72	2	1273.72	-0.0001	0	69.01	6.6e-07	R	LLVVYPWTQR	Y			Cmpd 590, AutoMSn(637.8664), 24.8 min
2	Gene.23907::comp7644_seq0::g.23907::m.23907	Gene.23907::comp7644_seq0::g.23907 ORF type:complete len:148 (+),score=-14.34,Globin|PF00042.19|2.7e-29,Globin|PF00042.19|3.6e+03,Glycogen_syn|PF05693.10|0.099 comp7644_seq0:48-491(+)	588	15830	53	34	8	7	49.7	7.12	5923	1	1	1	637.866	1273.72	2	1273.72	0.0002	0	56.31	1.2e-05	R	LLVVYPWTQR	Y			Cmpd 615, AutoMSn(637.8665), 24.8 min
2	Gene.23907::comp7644_seq0::g.23907::m.23907	Gene.23907::comp7644_seq0::g.23907 ORF type:complete len:148 (+),score=-14.34,Globin|PF00042.19|2.7e-29,Globin|PF00042.19|3.6e+03,Glycogen_syn|PF05693.10|0.099 comp7644_seq0:48-491(+)	588	15830	53	34	8	7	49.7	7.12	5924	1	1	1	637.867	1273.72	2	1273.72	0.0003	0	67.57	9.2e-07	R	LLVVYPWTQR	Y			Cmpd 345, AutoMSn(637.8666), 24.8 min
2	Gene.23907::comp7644_seq0::g.23907::m.23907	Gene.23907::comp7644_seq0::g.23907 ORF type:complete len:148 (+),score=-14.34,Globin|PF00042.19|2.7e-29,Globin|PF00042.19|3.6e+03,Glycogen_syn|PF05693.10|0.099 comp7644_seq0:48-491(+)	588	15830	53	34	8	7	49.7	7.12	5925	1	1	1	637.867	1273.72	2	1273.72	0.0007	0	57.67	9e-06	R	LLVVYPWTQR	Y			Cmpd 594, AutoMSn(637.8668), 24.8 min
2	Gene.23907::comp7644_seq0::g.23907::m.23907	Gene.23907::comp7644_seq0::g.23907 ORF type:complete len:148 (+),score=-14.34,Globin|PF00042.19|2.7e-29,Globin|PF00042.19|3.6e+03,Glycogen_syn|PF05693.10|0.099 comp7644_seq0:48-491(+)	588	15830	53	34	8	7	49.7	7.12	5926	1	1	1	637.867	1273.72	2	1273.72	0.0009	0	52.75	2.8e-05	R	LLVVYPWTQR	Y			Cmpd 598, AutoMSn(637.8669), 24.9 min
2	Gene.23907::comp7644_seq0::g.23907::m.23907	Gene.23907::comp7644_seq0::g.23907 ORF type:complete len:148 (+),score=-14.34,Globin|PF00042.19|2.7e-29,Globin|PF00042.19|3.6e+03,Glycogen_syn|PF05693.10|0.099 comp7644_seq0:48-491(+)	588	15830	53	34	8	7	49.7	7.12	5927	1	1	1	637.867	1273.72	2	1273.72	0.001	0	40.92	0.00043	R	LLVVYPWTQR	Y			Cmpd 560, AutoMSn(637.8669), 24.9 min
2	Gene.23907::comp7644_seq0::g.23907::m.23907	Gene.23907::comp7644_seq0::g.23907 ORF type:complete len:148 (+),score=-14.34,Globin|PF00042.19|2.7e-29,Globin|PF00042.19|3.6e+03,Glycogen_syn|PF05693.10|0.099 comp7644_seq0:48-491(+)	588	15830	53	34	8	7	49.7	7.12	5928	1	1	1	637.867	1273.72	2	1273.72	0.0011	0	56.51	1.2e-05	R	LLVVYPWTQR	Y			Cmpd 617, AutoMSn(637.8670), 24.9 min
2	Gene.23907::comp7644_seq0::g.23907::m.23907	Gene.23907::comp7644_seq0::g.23907 ORF type:complete len:148 (+),score=-14.34,Globin|PF00042.19|2.7e-29,Globin|PF00042.19|3.6e+03,Glycogen_syn|PF05693.10|0.099 comp7644_seq0:48-491(+)	588	15830	53	34	8	7	49.7	7.12	5929	1	1	1	637.867	1273.72	2	1273.72	0.0012	0	42.99	0.00027	R	LLVVYPWTQR	Y			Cmpd 591, AutoMSn(637.8670), 24.7 min
2	Gene.23907::comp7644_seq0::g.23907::m.23907	Gene.23907::comp7644_seq0::g.23907 ORF type:complete len:148 (+),score=-14.34,Globin|PF00042.19|2.7e-29,Globin|PF00042.19|3.6e+03,Glycogen_syn|PF05693.10|0.099 comp7644_seq0:48-491(+)	588	15830	53	34	8	7	49.7	7.12	5930	1	1	1	637.867	1273.72	2	1273.72	0.0016	0	46.01	0.00013	R	LLVVYPWTQR	Y			Cmpd 339, AutoMSn(637.8672), 24.7 min
2	Gene.23907::comp7644_seq0::g.23907::m.23907	Gene.23907::comp7644_seq0::g.23907 ORF type:complete len:148 (+),score=-14.34,Globin|PF00042.19|2.7e-29,Globin|PF00042.19|3.6e+03,Glycogen_syn|PF05693.10|0.099 comp7644_seq0:48-491(+)	588	15830	53	34	8	7	49.7	7.12	5931	1	1	1	637.867	1273.72	2	1273.72	0.0019	0	50.59	4.6e-05	R	LLVVYPWTQR	Y			Cmpd 632, AutoMSn(637.8674), 24.8 min
2	Gene.23907::comp7644_seq0::g.23907::m.23907	Gene.23907::comp7644_seq0::g.23907 ORF type:complete len:148 (+),score=-14.34,Globin|PF00042.19|2.7e-29,Globin|PF00042.19|3.6e+03,Glycogen_syn|PF05693.10|0.099 comp7644_seq0:48-491(+)	588	15830	53	34	8	7	49.7	7.12	5932	1	1	1	637.867	1273.72	2	1273.72	0.0021	0	77.25	1e-07	R	LLVVYPWTQR	Y			Cmpd 542, AutoMSn(637.8674), 24.6 min
2	Gene.23907::comp7644_seq0::g.23907::m.23907	Gene.23907::comp7644_seq0::g.23907 ORF type:complete len:148 (+),score=-14.34,Globin|PF00042.19|2.7e-29,Globin|PF00042.19|3.6e+03,Glycogen_syn|PF05693.10|0.099 comp7644_seq0:48-491(+)	588	15830	53	34	8	7	49.7	7.12	5933	1	1	1	637.867	1273.72	2	1273.72	0.0021	0	61.79	3.5e-06	R	LLVVYPWTQR	Y			Cmpd 545, AutoMSn(637.8675), 24.7 min
2	Gene.23907::comp7644_seq0::g.23907::m.23907	Gene.23907::comp7644_seq0::g.23907 ORF type:complete len:148 (+),score=-14.34,Globin|PF00042.19|2.7e-29,Globin|PF00042.19|3.6e+03,Glycogen_syn|PF05693.10|0.099 comp7644_seq0:48-491(+)	588	15830	53	34	8	7	49.7	7.12	5934	1	1	1	637.867	1273.72	2	1273.72	0.0021	0	64.31	2e-06	R	LLVVYPWTQR	Y			Cmpd 565, AutoMSn(637.8675), 25.0 min
2	Gene.23907::comp7644_seq0::g.23907::m.23907	Gene.23907::comp7644_seq0::g.23907 ORF type:complete len:148 (+),score=-14.34,Globin|PF00042.19|2.7e-29,Globin|PF00042.19|3.6e+03,Glycogen_syn|PF05693.10|0.099 comp7644_seq0:48-491(+)	588	15830	53	34	8	7	49.7	7.12	5935	1	1	1	637.868	1273.72	2	1273.72	0.0026	0	64.28	2e-06	R	LLVVYPWTQR	Y			Cmpd 562, AutoMSn(637.8677), 24.9 min
2	Gene.23907::comp7644_seq0::g.23907::m.23907	Gene.23907::comp7644_seq0::g.23907 ORF type:complete len:148 (+),score=-14.34,Globin|PF00042.19|2.7e-29,Globin|PF00042.19|3.6e+03,Glycogen_syn|PF05693.10|0.099 comp7644_seq0:48-491(+)	588	15830	53	34	8	7	49.7	7.12	5936	1	1	1	637.868	1273.72	2	1273.72	0.0034	0	59.56	5.9e-06	R	LLVVYPWTQR	Y			Cmpd 593, AutoMSn(637.8681), 24.8 min
2	Gene.23907::comp7644_seq0::g.23907::m.23907	Gene.23907::comp7644_seq0::g.23907 ORF type:complete len:148 (+),score=-14.34,Globin|PF00042.19|2.7e-29,Globin|PF00042.19|3.6e+03,Glycogen_syn|PF05693.10|0.099 comp7644_seq0:48-491(+)	588	15830	53	34	8	7	49.7	7.12	5937	1	1	1	637.869	1273.72	2	1273.72	0.0046	0	56.27	1.3e-05	R	LLVVYPWTQR	Y			Cmpd 620, AutoMSn(637.8687), 24.9 min
2	Gene.23907::comp7644_seq0::g.23907::m.23907	Gene.23907::comp7644_seq0::g.23907 ORF type:complete len:148 (+),score=-14.34,Globin|PF00042.19|2.7e-29,Globin|PF00042.19|3.6e+03,Glycogen_syn|PF05693.10|0.099 comp7644_seq0:48-491(+)	588	15830	53	34	8	7	49.7	7.12	5938	1	1	1	637.869	1273.72	2	1273.72	0.0049	0	55.83	1.4e-05	R	LLVVYPWTQR	Y			Cmpd 634, AutoMSn(637.8689), 24.9 min
2	Gene.23907::comp7644_seq0::g.23907::m.23907	Gene.23907::comp7644_seq0::g.23907 ORF type:complete len:148 (+),score=-14.34,Globin|PF00042.19|2.7e-29,Globin|PF00042.19|3.6e+03,Glycogen_syn|PF05693.10|0.099 comp7644_seq0:48-491(+)	588	15830	53	34	8	7	49.7	7.12	5939	1	1	1	637.869	1273.72	2	1273.72	0.005	0	52.09	3.3e-05	R	LLVVYPWTQR	Y			Cmpd 428, AutoMSn(637.8689), 24.9 min
2	Gene.23907::comp7644_seq0::g.23907::m.23907	Gene.23907::comp7644_seq0::g.23907 ORF type:complete len:148 (+),score=-14.34,Globin|PF00042.19|2.7e-29,Globin|PF00042.19|3.6e+03,Glycogen_syn|PF05693.10|0.099 comp7644_seq0:48-491(+)	588	15830	53	34	8	7	49.7	7.12	6091	2	1	1	651.811	1301.61	2	1301.62	-0.0141	0	27.38	0.0086	K	VNSDEVGGEALGR	L			Cmpd 211, AutoMSn(651.8108), 16.6 min
2	Gene.23907::comp7644_seq0::g.23907::m.23907	Gene.23907::comp7644_seq0::g.23907 ORF type:complete len:148 (+),score=-14.34,Globin|PF00042.19|2.7e-29,Globin|PF00042.19|3.6e+03,Glycogen_syn|PF05693.10|0.099 comp7644_seq0:48-491(+)	588	15830	53	34	8	7	49.7	7.12	6092	1	1	1	651.813	1301.61	2	1301.62	-0.01	0	39.5	0.00053	K	VNSDEVGGEALGR	L			Cmpd 209, AutoMSn(651.8129), 16.5 min
2	Gene.23907::comp7644_seq0::g.23907::m.23907	Gene.23907::comp7644_seq0::g.23907 ORF type:complete len:148 (+),score=-14.34,Globin|PF00042.19|2.7e-29,Globin|PF00042.19|3.6e+03,Glycogen_syn|PF05693.10|0.099 comp7644_seq0:48-491(+)	588	15830	53	34	8	7	49.7	7.12	6093	1	1	1	651.819	1301.62	2	1301.62	0.0016	0	105.49	1.3e-10	K	VNSDEVGGEALGR	L			Cmpd 186, AutoMSn(651.8186), 16.4 min
2	Gene.23907::comp7644_seq0::g.23907::m.23907	Gene.23907::comp7644_seq0::g.23907 ORF type:complete len:148 (+),score=-14.34,Globin|PF00042.19|2.7e-29,Globin|PF00042.19|3.6e+03,Glycogen_syn|PF05693.10|0.099 comp7644_seq0:48-491(+)	588	15830	53	34	8	7	49.7	7.12	6094	1	1	1	651.819	1301.62	2	1301.62	0.0033	0	105.17	1.4e-10	K	VNSDEVGGEALGR	L			Cmpd 188, AutoMSn(651.8195), 16.4 min
2	Gene.23907::comp7644_seq0::g.23907::m.23907	Gene.23907::comp7644_seq0::g.23907 ORF type:complete len:148 (+),score=-14.34,Globin|PF00042.19|2.7e-29,Globin|PF00042.19|3.6e+03,Glycogen_syn|PF05693.10|0.099 comp7644_seq0:48-491(+)	588	15830	53	34	8	7	49.7	7.12	6096	1	1	1	651.82	1301.62	2	1301.62	0.0037	0	88.61	6.4e-09	K	VNSDEVGGEALGR	L			Cmpd 191, AutoMSn(651.8197), 16.5 min
2	Gene.23907::comp7644_seq0::g.23907::m.23907	Gene.23907::comp7644_seq0::g.23907 ORF type:complete len:148 (+),score=-14.34,Globin|PF00042.19|2.7e-29,Globin|PF00042.19|3.6e+03,Glycogen_syn|PF05693.10|0.099 comp7644_seq0:48-491(+)	588	15830	53	34	8	7	49.7	7.12	6098	1	1	1	651.824	1301.63	2	1301.62	0.0124	0	37.49	0.00083	K	VNSDEVGGEALGR	L			Cmpd 73, AutoMSn(651.8241), 16.4 min
2	Gene.23907::comp7644_seq0::g.23907::m.23907	Gene.23907::comp7644_seq0::g.23907 ORF type:complete len:148 (+),score=-14.34,Globin|PF00042.19|2.7e-29,Globin|PF00042.19|3.6e+03,Glycogen_syn|PF05693.10|0.099 comp7644_seq0:48-491(+)	588	15830	53	34	8	7	49.7	7.12	7090	7	1	1	479.575	1435.7	3	1435.79	-0.0902	1	21.66	0.031	K	VVAGVATALAHKYH	-			Cmpd 181, AutoMSn(479.5751), 14.7 min
2	Gene.23907::comp7644_seq0::g.23907::m.23907	Gene.23907::comp7644_seq0::g.23907 ORF type:complete len:148 (+),score=-14.34,Globin|PF00042.19|2.7e-29,Globin|PF00042.19|3.6e+03,Glycogen_syn|PF05693.10|0.099 comp7644_seq0:48-491(+)	588	15830	53	34	8	7	49.7	7.12	7092	4	1	1	479.583	1435.73	3	1435.79	-0.0658	1	21.6	0.032	K	VVAGVATALAHKYH	-			Cmpd 34, AutoMSn(479.5832), 11.7 min
2	Gene.23907::comp7644_seq0::g.23907::m.23907	Gene.23907::comp7644_seq0::g.23907 ORF type:complete len:148 (+),score=-14.34,Globin|PF00042.19|2.7e-29,Globin|PF00042.19|3.6e+03,Glycogen_syn|PF05693.10|0.099 comp7644_seq0:48-491(+)	588	15830	53	34	8	7	49.7	7.12	7093	10	1	1	479.584	1435.73	3	1435.79	-0.0651	1	21.4	0.033	K	VVAGVATALAHKYH	-			Cmpd 38, AutoMSn(479.5834), 11.9 min
2	Gene.23907::comp7644_seq0::g.23907::m.23907	Gene.23907::comp7644_seq0::g.23907 ORF type:complete len:148 (+),score=-14.34,Globin|PF00042.19|2.7e-29,Globin|PF00042.19|3.6e+03,Glycogen_syn|PF05693.10|0.099 comp7644_seq0:48-491(+)	588	15830	53	34	8	7	49.7	7.12	7095	1	1	1	479.605	1435.79	3	1435.79	0.0006	1	44.64	0.00016	K	VVAGVATALAHKYH	-			Cmpd 219, AutoMSn(479.6053), 17.1 min
2	Gene.23907::comp7644_seq0::g.23907::m.23907	Gene.23907::comp7644_seq0::g.23907 ORF type:complete len:148 (+),score=-14.34,Globin|PF00042.19|2.7e-29,Globin|PF00042.19|3.6e+03,Glycogen_syn|PF05693.10|0.099 comp7644_seq0:48-491(+)	588	15830	53	34	8	7	49.7	7.12	7096	1	1	1	479.606	1435.8	3	1435.79	0.0031	1	50.97	3.8e-05	K	VVAGVATALAHKYH	-			Cmpd 214, AutoMSn(479.6062), 17.0 min
2	Gene.23907::comp7644_seq0::g.23907::m.23907	Gene.23907::comp7644_seq0::g.23907 ORF type:complete len:148 (+),score=-14.34,Globin|PF00042.19|2.7e-29,Globin|PF00042.19|3.6e+03,Glycogen_syn|PF05693.10|0.099 comp7644_seq0:48-491(+)	588	15830	53	34	8	7	49.7	7.12	9637	3	1	1	628.993	1883.96	3	1883.96	0.0004	1	33.27	0.0019	M	VHLTDAEKAAVSCLWGK	V	Carbamidomethyl (C)	0.00000000000010000.0	Cmpd 413, AutoMSn(628.9929), 21.5 min
2	Gene.23907::comp7644_seq0::g.23907::m.23907	Gene.23907::comp7644_seq0::g.23907 ORF type:complete len:148 (+),score=-14.34,Globin|PF00042.19|2.7e-29,Globin|PF00042.19|3.6e+03,Glycogen_syn|PF05693.10|0.099 comp7644_seq0:48-491(+)	588	15830	53	34	8	7	49.7	7.12	10076	2	1	1	660.974	1979.9	3	1979.89	0.0078	0	24.67	0.011	R	YFDSFGDLSSASAIMGNAK	V			Cmpd 619, AutoMSn(660.9744), 26.5 min
2	Gene.23907::comp7644_seq0::g.23907::m.23907	Gene.23907::comp7644_seq0::g.23907 ORF type:complete len:148 (+),score=-14.34,Globin|PF00042.19|2.7e-29,Globin|PF00042.19|3.6e+03,Glycogen_syn|PF05693.10|0.099 comp7644_seq0:48-491(+)	588	15830	53	34	8	7	49.7	7.12	10191	1	1	1	998.953	1995.89	2	1995.89	0.004	0	111.67	2.7e-11	R	YFDSFGDLSSASAIMGNAK	V	Oxidation (M)	0.0000000000000020000.0	Cmpd 526, AutoMSn(998.9534), 24.2 min
2	Gene.23907::comp7644_seq0::g.23907::m.23907	Gene.23907::comp7644_seq0::g.23907 ORF type:complete len:148 (+),score=-14.34,Globin|PF00042.19|2.7e-29,Globin|PF00042.19|3.6e+03,Glycogen_syn|PF05693.10|0.099 comp7644_seq0:48-491(+)	588	15830	53	34	8	7	49.7	7.12	10192	1	1	1	666.307	1995.9	3	1995.89	0.0097	0	69.47	4.4e-07	R	YFDSFGDLSSASAIMGNAK	V	Oxidation (M)	0.0000000000000020000.0	Cmpd 515, AutoMSn(666.3066), 24.0 min
2	Gene.23907::comp7644_seq0::g.23907::m.23907	Gene.23907::comp7644_seq0::g.23907 ORF type:complete len:148 (+),score=-14.34,Globin|PF00042.19|2.7e-29,Globin|PF00042.19|3.6e+03,Glycogen_syn|PF05693.10|0.099 comp7644_seq0:48-491(+)	588	15830	53	34	8	7	49.7	7.12	10193	1	1	1	666.307	1995.9	3	1995.89	0.01	0	80.71	3.3e-08	R	YFDSFGDLSSASAIMGNAK	V	Oxidation (M)	0.0000000000000020000.0	Cmpd 518, AutoMSn(666.3068), 24.1 min
2	Gene.23907::comp7644_seq0::g.23907::m.23907	Gene.23907::comp7644_seq0::g.23907 ORF type:complete len:148 (+),score=-14.34,Globin|PF00042.19|2.7e-29,Globin|PF00042.19|3.6e+03,Glycogen_syn|PF05693.10|0.099 comp7644_seq0:48-491(+)	588	15830	53	34	8	7	49.7	7.12	10194	1	1	1	666.308	1995.9	3	1995.89	0.0131	0	28.91	0.005	R	YFDSFGDLSSASAIMGNAK	V	Oxidation (M)	0.0000000000000020000.0	Cmpd 317, AutoMSn(666.3078), 24.1 min
2	Gene.23907::comp7644_seq0::g.23907::m.23907	Gene.23907::comp7644_seq0::g.23907 ORF type:complete len:148 (+),score=-14.34,Globin|PF00042.19|2.7e-29,Globin|PF00042.19|3.6e+03,Glycogen_syn|PF05693.10|0.099 comp7644_seq0:48-491(+)	588	15830	53	34	8	7	49.7	7.12	10195	1	1	1	666.309	1995.91	3	1995.89	0.0167	0	33.37	0.0018	R	YFDSFGDLSSASAIMGNAK	V	Oxidation (M)	0.0000000000000020000.0	Cmpd 319, AutoMSn(666.3090), 24.2 min
2	Gene.23907::comp7644_seq0::g.23907::m.23907	Gene.23907::comp7644_seq0::g.23907 ORF type:complete len:148 (+),score=-14.34,Globin|PF00042.19|2.7e-29,Globin|PF00042.19|3.6e+03,Glycogen_syn|PF05693.10|0.099 comp7644_seq0:48-491(+)	588	15830	53	34	8	7	49.7	7.12	10196	1	1	1	666.309	1995.91	3	1995.89	0.0176	0	46.36	9e-05	R	YFDSFGDLSSASAIMGNAK	V	Oxidation (M)	0.0000000000000020000.0	Cmpd 533, AutoMSn(666.3093), 24.2 min
2	Gene.23907::comp7644_seq0::g.23907::m.23907	Gene.23907::comp7644_seq0::g.23907 ORF type:complete len:148 (+),score=-14.34,Globin|PF00042.19|2.7e-29,Globin|PF00042.19|3.6e+03,Glycogen_syn|PF05693.10|0.099 comp7644_seq0:48-491(+)	588	15830	53	34	8	7	49.7	7.12	10197	1	1	1	666.31	1995.91	3	1995.89	0.0197	0	65.57	1.1e-06	R	YFDSFGDLSSASAIMGNAK	V	Oxidation (M)	0.0000000000000020000.0	Cmpd 571, AutoMSn(666.3100), 24.2 min
2	Gene.23907::comp7644_seq0::g.23907::m.23907	Gene.23907::comp7644_seq0::g.23907 ORF type:complete len:148 (+),score=-14.34,Globin|PF00042.19|2.7e-29,Globin|PF00042.19|3.6e+03,Glycogen_syn|PF05693.10|0.099 comp7644_seq0:48-491(+)	588	15830	53	34	8	7	49.7	7.12	10199	1	1	1	666.315	1995.92	3	1995.89	0.0343	0	50.29	3.6e-05	R	YFDSFGDLSSASAIMGNAK	V	Oxidation (M)	0.0000000000000020000.0	Cmpd 514, AutoMSn(666.3148), 23.9 min
2	Gene.23907::comp7644_seq0::g.23907::m.23907	Gene.23907::comp7644_seq0::g.23907 ORF type:complete len:148 (+),score=-14.34,Globin|PF00042.19|2.7e-29,Globin|PF00042.19|3.6e+03,Glycogen_syn|PF05693.10|0.099 comp7644_seq0:48-491(+)	588	15830	53	34	8	7	49.7	7.12	11284	1	1	1	759.046	2274.12	3	2274.11	0.0102	1	63.56	1.6e-06	K	AAVSCLWGKVNSDEVGGEALGR	L	Carbamidomethyl (C)	0.0000100000000000000000.0	Cmpd 427, AutoMSn(759.0461), 21.8 min
2	Gene.23907::comp7644_seq0::g.23907::m.23907	Gene.23907::comp7644_seq0::g.23907 ORF type:complete len:148 (+),score=-14.34,Globin|PF00042.19|2.7e-29,Globin|PF00042.19|3.6e+03,Glycogen_syn|PF05693.10|0.099 comp7644_seq0:48-491(+)	588	15830	53	34	8	7	49.7	7.12	11285	1	1	1	759.047	2274.12	3	2274.11	0.0121	1	80.36	3.4e-08	K	AAVSCLWGKVNSDEVGGEALGR	L	Carbamidomethyl (C)	0.0000100000000000000000.0	Cmpd 423, AutoMSn(759.0467), 21.7 min	emPAI	3.71
3	Gene.161::comp30_seq0::g.161::m.161	Gene.161::comp30_seq0::g.161 ORF type:complete len:377 (-),score=38.67,tr|G4VLW1|G4VLW1_SCHMA|99.20|0.0,Actin|PF00022.16|5.3e-150 comp30_seq0:113-1243(-)	382	41631	11	6	7	4	21.8	5.3	3760	1	1	0	488.728	975.442	2	975.441	0.0013	0	93.55	2.4e-09	K	AGFAGDDAPR	A			Cmpd 168, AutoMSn(488.7284), 14.8 min
3	Gene.161::comp30_seq0::g.161::m.161	Gene.161::comp30_seq0::g.161 ORF type:complete len:377 (-),score=38.67,tr|G4VLW1|G4VLW1_SCHMA|99.20|0.0,Actin|PF00022.16|5.3e-150 comp30_seq0:113-1243(-)	382	41631	11	6	7	4	21.8	5.3	3761	1	1	0	488.729	975.444	2	975.441	0.0028	0	79.93	5.6e-08	K	AGFAGDDAPR	A			Cmpd 166, AutoMSn(488.7292), 14.7 min
3	Gene.161::comp30_seq0::g.161::m.161	Gene.161::comp30_seq0::g.161 ORF type:complete len:377 (-),score=38.67,tr|G4VLW1|G4VLW1_SCHMA|99.20|0.0,Actin|PF00022.16|5.3e-150 comp30_seq0:113-1243(-)	382	41631	11	6	7	4	21.8	5.3	3762	1	1	0	488.729	975.444	2	975.441	0.0028	0	83.4	2.5e-08	K	AGFAGDDAPR	A			Cmpd 172, AutoMSn(488.7292), 14.9 min
3	Gene.161::comp30_seq0::g.161::m.161	Gene.161::comp30_seq0::g.161 ORF type:complete len:377 (-),score=38.67,tr|G4VLW1|G4VLW1_SCHMA|99.20|0.0,Actin|PF00022.16|5.3e-150 comp30_seq0:113-1243(-)	382	41631	11	6	7	4	21.8	5.3	5095	2	1	1	567.327	1132.64	2	1132.58	0.0593	0	25.35	0.016	K	EIGALAPSTMK	I	Oxidation (M)	0.00000000020.0	Cmpd 786, AutoMSn(567.3268), 30.7 min
3	Gene.161::comp30_seq0::g.161::m.161	Gene.161::comp30_seq0::g.161 ORF type:complete len:377 (-),score=38.67,tr|G4VLW1|G4VLW1_SCHMA|99.20|0.0,Actin|PF00022.16|5.3e-150 comp30_seq0:113-1243(-)	382	41631	11	6	7	4	21.8	5.3	6520	1	1	0	452.218	1353.63	3	1353.62	0.0152	1	83.64	2e-08	K	DSYVGDEAQSKR	G			Cmpd 77, AutoMSn(452.2177), 12.7 min
3	Gene.161::comp30_seq0::g.161::m.161	Gene.161::comp30_seq0::g.161 ORF type:complete len:377 (-),score=38.67,tr|G4VLW1|G4VLW1_SCHMA|99.20|0.0,Actin|PF00022.16|5.3e-150 comp30_seq0:113-1243(-)	382	41631	11	6	7	4	21.8	5.3	6643	2	1	1	458.909	1373.71	3	1373.76	-0.0536	1	26.79	0.0092	K	EIGALAPSTMKIK	I	Oxidation (M)	0.0000000002000.0	Cmpd 10, AutoMSn(458.9090), 12.1 min
3	Gene.161::comp30_seq0::g.161::m.161	Gene.161::comp30_seq0::g.161 ORF type:complete len:377 (-),score=38.67,tr|G4VLW1|G4VLW1_SCHMA|99.20|0.0,Actin|PF00022.16|5.3e-150 comp30_seq0:113-1243(-)	382	41631	11	6	7	4	21.8	5.3	6647	2	1	1	458.913	1373.72	3	1373.76	-0.0432	1	23.16	0.021	K	EIGALAPSTMKIK	I	Oxidation (M)	0.0000000002000.0	Cmpd 198, AutoMSn(458.9125), 15.5 min
3	Gene.161::comp30_seq0::g.161::m.161	Gene.161::comp30_seq0::g.161 ORF type:complete len:377 (-),score=38.67,tr|G4VLW1|G4VLW1_SCHMA|99.20|0.0,Actin|PF00022.16|5.3e-150 comp30_seq0:113-1243(-)	382	41631	11	6	7	4	21.8	5.3	7787	1	1	1	758.854	1515.69	2	1515.7	-0.0027	0	20.04	0.046	K	QEYDESGPSIVHR	K			Cmpd 397, AutoMSn(758.8536), 19.0 min
3	Gene.161::comp30_seq0::g.161::m.161	Gene.161::comp30_seq0::g.161 ORF type:complete len:377 (-),score=38.67,tr|G4VLW1|G4VLW1_SCHMA|99.20|0.0,Actin|PF00022.16|5.3e-150 comp30_seq0:113-1243(-)	382	41631	11	6	7	4	21.8	5.3	9241	1	1	0	895.945	1789.87	2	1789.88	-0.0098	0	77.62	6.8e-08	K	SYELPDGQVITIGNER	F			Cmpd 574, AutoMSn(895.9447), 23.9 min
3	Gene.161::comp30_seq0::g.161::m.161	Gene.161::comp30_seq0::g.161 ORF type:complete len:377 (-),score=38.67,tr|G4VLW1|G4VLW1_SCHMA|99.20|0.0,Actin|PF00022.16|5.3e-150 comp30_seq0:113-1243(-)	382	41631	11	6	7	4	21.8	5.3	9947	1	1	0	651.834	1952.48	3	1953.06	-0.5767	0	54.52	2.7e-05	R	VAPEEHPVLLTEAPLNPK	A			Cmpd 443, AutoMSn(651.8341), 21.0 min
3	Gene.161::comp30_seq0::g.161::m.161	Gene.161::comp30_seq0::g.161 ORF type:complete len:377 (-),score=38.67,tr|G4VLW1|G4VLW1_SCHMA|99.20|0.0,Actin|PF00022.16|5.3e-150 comp30_seq0:113-1243(-)	382	41631	11	6	7	4	21.8	5.3	9948	1	1	0	652.027	1953.06	3	1953.06	0.002	0	41.86	0.00028	R	VAPEEHPVLLTEAPLNPK	A			Cmpd 448, AutoMSn(652.0270), 21.1 min	emPAI	0.36
4	Gene.44::comp6_seq0::g.44::m.44	Gene.44::comp6_seq0::g.44 ORF type:complete len:377 (+),score=67.67,tr|Q71TT8|Q71TT8_SCHJA|100.00|0.0,Actin|PF00022.16|1.5e-151 comp6_seq0:592-1722(+)	334	41714	8	6	5	4	21.3	5.3	3760	1	0	0	488.728	975.442	2	975.441	0.0013	0	93.55	2.4e-09	K	AGFAGDDAPR	A			Cmpd 168, AutoMSn(488.7284), 14.8 min
4	Gene.44::comp6_seq0::g.44::m.44	Gene.44::comp6_seq0::g.44 ORF type:complete len:377 (+),score=67.67,tr|Q71TT8|Q71TT8_SCHJA|100.00|0.0,Actin|PF00022.16|1.5e-151 comp6_seq0:592-1722(+)	334	41714	8	6	5	4	21.3	5.3	3761	1	0	0	488.729	975.444	2	975.441	0.0028	0	79.93	5.6e-08	K	AGFAGDDAPR	A			Cmpd 166, AutoMSn(488.7292), 14.7 min
4	Gene.44::comp6_seq0::g.44::m.44	Gene.44::comp6_seq0::g.44 ORF type:complete len:377 (+),score=67.67,tr|Q71TT8|Q71TT8_SCHJA|100.00|0.0,Actin|PF00022.16|1.5e-151 comp6_seq0:592-1722(+)	334	41714	8	6	5	4	21.3	5.3	3762	1	0	0	488.729	975.444	2	975.441	0.0028	0	83.4	2.5e-08	K	AGFAGDDAPR	A			Cmpd 172, AutoMSn(488.7292), 14.9 min
4	Gene.44::comp6_seq0::g.44::m.44	Gene.44::comp6_seq0::g.44 ORF type:complete len:377 (+),score=67.67,tr|Q71TT8|Q71TT8_SCHJA|100.00|0.0,Actin|PF00022.16|1.5e-151 comp6_seq0:592-1722(+)	334	41714	8	6	5	4	21.3	5.3	6520	1	0	0	452.218	1353.63	3	1353.62	0.0152	1	83.64	2e-08	K	DSYVGDEAQSKR	G			Cmpd 77, AutoMSn(452.2177), 12.7 min
4	Gene.44::comp6_seq0::g.44::m.44	Gene.44::comp6_seq0::g.44 ORF type:complete len:377 (+),score=67.67,tr|Q71TT8|Q71TT8_SCHJA|100.00|0.0,Actin|PF00022.16|1.5e-151 comp6_seq0:592-1722(+)	334	41714	8	6	5	4	21.3	5.3	9241	1	0	0	895.945	1789.87	2	1789.88	-0.0098	0	77.62	6.8e-08	K	SYELPDGQVITIGNER	F			Cmpd 574, AutoMSn(895.9447), 23.9 min
4	Gene.44::comp6_seq0::g.44::m.44	Gene.44::comp6_seq0::g.44 ORF type:complete len:377 (+),score=67.67,tr|Q71TT8|Q71TT8_SCHJA|100.00|0.0,Actin|PF00022.16|1.5e-151 comp6_seq0:592-1722(+)	334	41714	8	6	5	4	21.3	5.3	9947	1	0	0	651.834	1952.48	3	1953.06	-0.5767	0	54.52	2.7e-05	R	VAPEEHPVLLTEAPLNPK	A			Cmpd 443, AutoMSn(651.8341), 21.0 min
4	Gene.44::comp6_seq0::g.44::m.44	Gene.44::comp6_seq0::g.44 ORF type:complete len:377 (+),score=67.67,tr|Q71TT8|Q71TT8_SCHJA|100.00|0.0,Actin|PF00022.16|1.5e-151 comp6_seq0:592-1722(+)	334	41714	8	6	5	4	21.3	5.3	9948	1	0	0	652.027	1953.06	3	1953.06	0.002	0	41.86	0.00028	R	VAPEEHPVLLTEAPLNPK	A			Cmpd 448, AutoMSn(652.0270), 21.1 min
4	Gene.44::comp6_seq0::g.44::m.44	Gene.44::comp6_seq0::g.44 ORF type:complete len:377 (+),score=67.67,tr|Q71TT8|Q71TT8_SCHJA|100.00|0.0,Actin|PF00022.16|1.5e-151 comp6_seq0:592-1722(+)	334	41714	8	6	5	4	21.3	5.3	12269	1	1	1	862.812	2585.42	3	2585.26	0.1533	1	24.56	0.013	K	DLYANTVLSGGTTMFPGIADRMQK	E			Cmpd 663, AutoMSn(862.8123), 24.9 min	emPAI	0.36
5	Gene.978::comp223_seq0::g.978::m.978	Gene.978::comp223_seq0::g.978 ORF type:complete len:377 (-),score=109.93,tr|Q5DF69|Q5DF69_SCHJA|99.73|0.0,Actin|PF00022.16|1.3e-148 comp223_seq0:48-1178(-)	382	41819	14	5	8	3	33	5.43	3760	1	0	0	488.728	975.442	2	975.441	0.0013	0	93.55	2.4e-09	K	AGFAGDDAPR	A			Cmpd 168, AutoMSn(488.7284), 14.8 min
5	Gene.978::comp223_seq0::g.978::m.978	Gene.978::comp223_seq0::g.978 ORF type:complete len:377 (-),score=109.93,tr|Q5DF69|Q5DF69_SCHJA|99.73|0.0,Actin|PF00022.16|1.3e-148 comp223_seq0:48-1178(-)	382	41819	14	5	8	3	33	5.43	3761	1	0	0	488.729	975.444	2	975.441	0.0028	0	79.93	5.6e-08	K	AGFAGDDAPR	A			Cmpd 166, AutoMSn(488.7292), 14.7 min
5	Gene.978::comp223_seq0::g.978::m.978	Gene.978::comp223_seq0::g.978 ORF type:complete len:377 (-),score=109.93,tr|Q5DF69|Q5DF69_SCHJA|99.73|0.0,Actin|PF00022.16|1.3e-148 comp223_seq0:48-1178(-)	382	41819	14	5	8	3	33	5.43	3762	1	0	0	488.729	975.444	2	975.441	0.0028	0	83.4	2.5e-08	K	AGFAGDDAPR	A			Cmpd 172, AutoMSn(488.7292), 14.9 min
5	Gene.978::comp223_seq0::g.978::m.978	Gene.978::comp223_seq0::g.978 ORF type:complete len:377 (-),score=109.93,tr|Q5DF69|Q5DF69_SCHJA|99.73|0.0,Actin|PF00022.16|1.3e-148 comp223_seq0:48-1178(-)	382	41819	14	5	8	3	33	5.43	6520	1	0	0	452.218	1353.63	3	1353.62	0.0152	1	83.64	2e-08	K	DSYVGDEAQSKR	G			Cmpd 77, AutoMSn(452.2177), 12.7 min
5	Gene.978::comp223_seq0::g.978::m.978	Gene.978::comp223_seq0::g.978 ORF type:complete len:377 (-),score=109.93,tr|Q5DF69|Q5DF69_SCHJA|99.73|0.0,Actin|PF00022.16|1.3e-148 comp223_seq0:48-1178(-)	382	41819	14	5	8	3	33	5.43	9033	1	1	1	573.879	1718.62	3	1717.87	0.7409	1	34.73	0.0022	K	ILTERGHSFTTTAER	E			Cmpd 190, AutoMSn(573.8792), 20.3 min
5	Gene.978::comp223_seq0::g.978::m.978	Gene.978::comp223_seq0::g.978 ORF type:complete len:377 (-),score=109.93,tr|Q5DF69|Q5DF69_SCHJA|99.73|0.0,Actin|PF00022.16|1.3e-148 comp223_seq0:48-1178(-)	382	41819	14	5	8	3	33	5.43	9241	1	0	0	895.945	1789.87	2	1789.88	-0.0098	0	77.62	6.8e-08	K	SYELPDGQVITIGNER	F			Cmpd 574, AutoMSn(895.9447), 23.9 min
5	Gene.978::comp223_seq0::g.978::m.978	Gene.978::comp223_seq0::g.978 ORF type:complete len:377 (-),score=109.93,tr|Q5DF69|Q5DF69_SCHJA|99.73|0.0,Actin|PF00022.16|1.3e-148 comp223_seq0:48-1178(-)	382	41819	14	5	8	3	33	5.43	9468	6	1	1	617.963	1850.87	3	1850.84	0.0279	0	22.54	0.023	M	ADEEISALVIDNGSGMCK	A			Cmpd 348, AutoMSn(617.9629), 17.9 min
5	Gene.978::comp223_seq0::g.978::m.978	Gene.978::comp223_seq0::g.978 ORF type:complete len:377 (-),score=109.93,tr|Q5DF69|Q5DF69_SCHJA|99.73|0.0,Actin|PF00022.16|1.3e-148 comp223_seq0:48-1178(-)	382	41819	14	5	8	3	33	5.43	9469	6	1	1	617.964	1850.87	3	1850.84	0.0303	0	23.72	0.018	M	ADEEISALVIDNGSGMCK	A			Cmpd 344, AutoMSn(617.9637), 17.8 min
5	Gene.978::comp223_seq0::g.978::m.978	Gene.978::comp223_seq0::g.978 ORF type:complete len:377 (-),score=109.93,tr|Q5DF69|Q5DF69_SCHJA|99.73|0.0,Actin|PF00022.16|1.3e-148 comp223_seq0:48-1178(-)	382	41819	14	5	8	3	33	5.43	10214	2	1	1	999.966	1997.92	2	1997.87	0.0435	0	24.94	0.012	-	MADEEISALVIDNGSGMCK	A	Oxidation (M)	0.2000000000000000000.0	Cmpd 534, AutoMSn(999.9662), 23.0 min
5	Gene.978::comp223_seq0::g.978::m.978	Gene.978::comp223_seq0::g.978 ORF type:complete len:377 (-),score=109.93,tr|Q5DF69|Q5DF69_SCHJA|99.73|0.0,Actin|PF00022.16|1.3e-148 comp223_seq0:48-1178(-)	382	41819	14	5	8	3	33	5.43	10486	2	1	1	686.045	2055.11	3	2054.9	0.2186	0	21.17	0.031	-	MADEEISALVIDNGSGMCK	A	Carbamidomethyl (C); Oxidation (M)	0.2000000000000000010.0	Cmpd 950, AutoMSn(686.0454), 31.2 min
5	Gene.978::comp223_seq0::g.978::m.978	Gene.978::comp223_seq0::g.978 ORF type:complete len:377 (-),score=109.93,tr|Q5DF69|Q5DF69_SCHJA|99.73|0.0,Actin|PF00022.16|1.3e-148 comp223_seq0:48-1178(-)	382	41819	14	5	8	3	33	5.43	10487	4	1	1	686.045	2055.11	3	2054.9	0.2189	0	21.72	0.028	-	MADEEISALVIDNGSGMCK	A	Carbamidomethyl (C); Oxidation (M)	0.2000000000000000010.0	Cmpd 955, AutoMSn(686.0455), 31.4 min
5	Gene.978::comp223_seq0::g.978::m.978	Gene.978::comp223_seq0::g.978 ORF type:complete len:377 (-),score=109.93,tr|Q5DF69|Q5DF69_SCHJA|99.73|0.0,Actin|PF00022.16|1.3e-148 comp223_seq0:48-1178(-)	382	41819	14	5	8	3	33	5.43	10488	6	1	1	686.047	2055.12	3	2054.9	0.2224	0	20.94	0.033	-	MADEEISALVIDNGSGMCK	A	Carbamidomethyl (C); Oxidation (M)	0.2000000000000000010.0	Cmpd 952, AutoMSn(686.0467), 31.3 min
5	Gene.978::comp223_seq0::g.978::m.978	Gene.978::comp223_seq0::g.978 ORF type:complete len:377 (-),score=109.93,tr|Q5DF69|Q5DF69_SCHJA|99.73|0.0,Actin|PF00022.16|1.3e-148 comp223_seq0:48-1178(-)	382	41819	14	5	8	3	33	5.43	12306	6	1	1	867.428	2599.26	3	2599.28	-0.0166	1	21.25	0.025	K	DLYANIVLSGGSTMFPGISDRMQK	E			Cmpd 640, AutoMSn(867.4276), 25.0 min
5	Gene.978::comp223_seq0::g.978::m.978	Gene.978::comp223_seq0::g.978 ORF type:complete len:377 (-),score=109.93,tr|Q5DF69|Q5DF69_SCHJA|99.73|0.0,Actin|PF00022.16|1.3e-148 comp223_seq0:48-1178(-)	382	41819	14	5	8	3	33	5.43	10660	5	1	1	1050.04	3147.09	3	3146.39	0.7048	0	22.8	0.044	R	CPEAMLQPSFLGMECAGIHETTYSSIMK	C	Carbamidomethyl (C); Oxidation (M)	0.0000000000002010000000000000.0	Cmpd 1106, AutoMSn(1050.0386), 35.0 min	emPAI	0.26
6	Gene.32802::comp51102_seq0::g.32802::m.32802	Gene.32802::comp51102_seq0::g.32802 ORF type:complete len:312 (-),score=-33.44,Apolipoprotein|PF01442.15|1.7e+03,Apolipoprotein|PF01442.15|6.2e-57,DUF883|PF05957.10|1.7,DUF883|PF05957.10|0.073,DUF883|PF05957.10|1.2,DUF883|PF05957.10|0.35,Baculo_PEP	326	35844	28	17	6	4	24.8	5.56	3624	1	1	1	484.781	967.548	2	967.545	0.0026	0	86.43	1e-08	R	LGPLVEQGR	Q			Cmpd 255, AutoMSn(484.7811), 17.3 min
6	Gene.32802::comp51102_seq0::g.32802::m.32802	Gene.32802::comp51102_seq0::g.32802 ORF type:complete len:312 (-),score=-33.44,Apolipoprotein|PF01442.15|1.7e+03,Apolipoprotein|PF01442.15|6.2e-57,DUF883|PF05957.10|1.7,DUF883|PF05957.10|0.073,DUF883|PF05957.10|1.2,DUF883|PF05957.10|0.35,Baculo_PEP	326	35844	28	17	6	4	24.8	5.56	5313	1	1	1	585.831	1169.65	2	1169.65	-0.0038	1	83.53	2e-08	R	LGKEVQAAQAR	L			Cmpd 34, AutoMSn(585.8312), 12.3 min
6	Gene.32802::comp51102_seq0::g.32802::m.32802	Gene.32802::comp51102_seq0::g.32802 ORF type:complete len:312 (-),score=-33.44,Apolipoprotein|PF01442.15|1.7e+03,Apolipoprotein|PF01442.15|6.2e-57,DUF883|PF05957.10|1.7,DUF883|PF05957.10|0.073,DUF883|PF05957.10|1.2,DUF883|PF05957.10|0.35,Baculo_PEP	326	35844	28	17	6	4	24.8	5.56	5314	1	1	1	390.891	1169.65	3	1169.65	-0.0005	1	81.47	3.2e-08	R	LGKEVQAAQAR	L			Cmpd 33, AutoMSn(390.8910), 12.3 min
6	Gene.32802::comp51102_seq0::g.32802::m.32802	Gene.32802::comp51102_seq0::g.32802 ORF type:complete len:312 (-),score=-33.44,Apolipoprotein|PF01442.15|1.7e+03,Apolipoprotein|PF01442.15|6.2e-57,DUF883|PF05957.10|1.7,DUF883|PF05957.10|0.073,DUF883|PF05957.10|1.2,DUF883|PF05957.10|0.35,Baculo_PEP	326	35844	28	17	6	4	24.8	5.56	5315	1	1	1	390.892	1169.65	3	1169.65	0.0014	1	50.46	4e-05	R	LGKEVQAAQAR	L			Cmpd 18, AutoMSn(390.8916), 12.4 min
6	Gene.32802::comp51102_seq0::g.32802::m.32802	Gene.32802::comp51102_seq0::g.32802 ORF type:complete len:312 (-),score=-33.44,Apolipoprotein|PF01442.15|1.7e+03,Apolipoprotein|PF01442.15|6.2e-57,DUF883|PF05957.10|1.7,DUF883|PF05957.10|0.073,DUF883|PF05957.10|1.2,DUF883|PF05957.10|0.35,Baculo_PEP	326	35844	28	17	6	4	24.8	5.56	5317	1	1	1	390.892	1169.65	3	1169.65	0.0021	1	59.57	4.9e-06	R	LGKEVQAAQAR	L			Cmpd 23, AutoMSn(390.8919), 12.4 min
6	Gene.32802::comp51102_seq0::g.32802::m.32802	Gene.32802::comp51102_seq0::g.32802 ORF type:complete len:312 (-),score=-33.44,Apolipoprotein|PF01442.15|1.7e+03,Apolipoprotein|PF01442.15|6.2e-57,DUF883|PF05957.10|1.7,DUF883|PF05957.10|0.073,DUF883|PF05957.10|1.2,DUF883|PF05957.10|0.35,Baculo_PEP	326	35844	28	17	6	4	24.8	5.56	5318	1	1	1	390.892	1169.65	3	1169.65	0.0029	1	73.02	2.2e-07	R	LGKEVQAAQAR	L			Cmpd 35, AutoMSn(390.8921), 12.3 min
6	Gene.32802::comp51102_seq0::g.32802::m.32802	Gene.32802::comp51102_seq0::g.32802 ORF type:complete len:312 (-),score=-33.44,Apolipoprotein|PF01442.15|1.7e+03,Apolipoprotein|PF01442.15|6.2e-57,DUF883|PF05957.10|1.7,DUF883|PF05957.10|0.073,DUF883|PF05957.10|1.2,DUF883|PF05957.10|0.35,Baculo_PEP	326	35844	28	17	6	4	24.8	5.56	5319	1	1	1	585.835	1169.66	2	1169.65	0.0039	1	36.98	0.00089	R	LGKEVQAAQAR	L			Cmpd 40, AutoMSn(585.8350), 12.4 min
6	Gene.32802::comp51102_seq0::g.32802::m.32802	Gene.32802::comp51102_seq0::g.32802 ORF type:complete len:312 (-),score=-33.44,Apolipoprotein|PF01442.15|1.7e+03,Apolipoprotein|PF01442.15|6.2e-57,DUF883|PF05957.10|1.7,DUF883|PF05957.10|0.073,DUF883|PF05957.10|1.2,DUF883|PF05957.10|0.35,Baculo_PEP	326	35844	28	17	6	4	24.8	5.56	5320	1	1	1	390.892	1169.66	3	1169.65	0.0041	1	68.87	5.8e-07	R	LGKEVQAAQAR	L			Cmpd 74, AutoMSn(390.8925), 12.4 min
6	Gene.32802::comp51102_seq0::g.32802::m.32802	Gene.32802::comp51102_seq0::g.32802 ORF type:complete len:312 (-),score=-33.44,Apolipoprotein|PF01442.15|1.7e+03,Apolipoprotein|PF01442.15|6.2e-57,DUF883|PF05957.10|1.7,DUF883|PF05957.10|0.073,DUF883|PF05957.10|1.2,DUF883|PF05957.10|0.35,Baculo_PEP	326	35844	28	17	6	4	24.8	5.56	5321	1	1	1	390.893	1169.66	3	1169.65	0.0042	1	77.1	8.7e-08	R	LGKEVQAAQAR	L			Cmpd 59, AutoMSn(390.8926), 12.3 min
6	Gene.32802::comp51102_seq0::g.32802::m.32802	Gene.32802::comp51102_seq0::g.32802 ORF type:complete len:312 (-),score=-33.44,Apolipoprotein|PF01442.15|1.7e+03,Apolipoprotein|PF01442.15|6.2e-57,DUF883|PF05957.10|1.7,DUF883|PF05957.10|0.073,DUF883|PF05957.10|1.2,DUF883|PF05957.10|0.35,Baculo_PEP	326	35844	28	17	6	4	24.8	5.56	5322	1	1	1	585.836	1169.66	2	1169.65	0.0062	1	75.02	1.4e-07	R	LGKEVQAAQAR	L			Cmpd 36, AutoMSn(585.8362), 12.3 min
6	Gene.32802::comp51102_seq0::g.32802::m.32802	Gene.32802::comp51102_seq0::g.32802 ORF type:complete len:312 (-),score=-33.44,Apolipoprotein|PF01442.15|1.7e+03,Apolipoprotein|PF01442.15|6.2e-57,DUF883|PF05957.10|1.7,DUF883|PF05957.10|0.073,DUF883|PF05957.10|1.2,DUF883|PF05957.10|0.35,Baculo_PEP	326	35844	28	17	6	4	24.8	5.56	5323	1	1	1	390.893	1169.66	3	1169.65	0.0066	1	69.19	5.4e-07	R	LGKEVQAAQAR	L			Cmpd 61, AutoMSn(390.8934), 12.4 min
6	Gene.32802::comp51102_seq0::g.32802::m.32802	Gene.32802::comp51102_seq0::g.32802 ORF type:complete len:312 (-),score=-33.44,Apolipoprotein|PF01442.15|1.7e+03,Apolipoprotein|PF01442.15|6.2e-57,DUF883|PF05957.10|1.7,DUF883|PF05957.10|0.073,DUF883|PF05957.10|1.2,DUF883|PF05957.10|0.35,Baculo_PEP	326	35844	28	17	6	4	24.8	5.56	5324	1	1	1	390.894	1169.66	3	1169.65	0.0072	1	71.25	3.3e-07	R	LGKEVQAAQAR	L			Cmpd 4, AutoMSn(390.8935), 12.3 min
6	Gene.32802::comp51102_seq0::g.32802::m.32802	Gene.32802::comp51102_seq0::g.32802 ORF type:complete len:312 (-),score=-33.44,Apolipoprotein|PF01442.15|1.7e+03,Apolipoprotein|PF01442.15|6.2e-57,DUF883|PF05957.10|1.7,DUF883|PF05957.10|0.073,DUF883|PF05957.10|1.2,DUF883|PF05957.10|0.35,Baculo_PEP	326	35844	28	17	6	4	24.8	5.56	5325	1	1	1	390.894	1169.66	3	1169.65	0.0076	1	66.17	1.1e-06	R	LGKEVQAAQAR	L			Cmpd 48, AutoMSn(390.8937), 12.3 min
6	Gene.32802::comp51102_seq0::g.32802::m.32802	Gene.32802::comp51102_seq0::g.32802 ORF type:complete len:312 (-),score=-33.44,Apolipoprotein|PF01442.15|1.7e+03,Apolipoprotein|PF01442.15|6.2e-57,DUF883|PF05957.10|1.7,DUF883|PF05957.10|0.073,DUF883|PF05957.10|1.2,DUF883|PF05957.10|0.35,Baculo_PEP	326	35844	28	17	6	4	24.8	5.56	5326	1	1	1	390.894	1169.66	3	1169.65	0.0097	1	47.12	8.7e-05	R	LGKEVQAAQAR	L			Cmpd 5, AutoMSn(390.8944), 12.3 min
6	Gene.32802::comp51102_seq0::g.32802::m.32802	Gene.32802::comp51102_seq0::g.32802 ORF type:complete len:312 (-),score=-33.44,Apolipoprotein|PF01442.15|1.7e+03,Apolipoprotein|PF01442.15|6.2e-57,DUF883|PF05957.10|1.7,DUF883|PF05957.10|0.073,DUF883|PF05957.10|1.2,DUF883|PF05957.10|0.35,Baculo_PEP	326	35844	28	17	6	4	24.8	5.56	6147	1	1	1	435.88	1304.62	3	1304.61	0.0025	1	41.48	0.00033	R	LGADMEDLRNR	L	Oxidation (M)	0.00002000000.0	Cmpd 116, AutoMSn(435.8796), 14.2 min
6	Gene.32802::comp51102_seq0::g.32802::m.32802	Gene.32802::comp51102_seq0::g.32802 ORF type:complete len:312 (-),score=-33.44,Apolipoprotein|PF01442.15|1.7e+03,Apolipoprotein|PF01442.15|6.2e-57,DUF883|PF05957.10|1.7,DUF883|PF05957.10|0.073,DUF883|PF05957.10|1.2,DUF883|PF05957.10|0.35,Baculo_PEP	326	35844	28	17	6	4	24.8	5.56	6148	1	1	1	435.88	1304.62	3	1304.61	0.0044	1	51.43	3.3e-05	R	LGADMEDLRNR	L	Oxidation (M)	0.00002000000.0	Cmpd 114, AutoMSn(435.8802), 14.1 min
6	Gene.32802::comp51102_seq0::g.32802::m.32802	Gene.32802::comp51102_seq0::g.32802 ORF type:complete len:312 (-),score=-33.44,Apolipoprotein|PF01442.15|1.7e+03,Apolipoprotein|PF01442.15|6.2e-57,DUF883|PF05957.10|1.7,DUF883|PF05957.10|0.073,DUF883|PF05957.10|1.2,DUF883|PF05957.10|0.35,Baculo_PEP	326	35844	28	17	6	4	24.8	5.56	6149	1	1	1	435.881	1304.62	3	1304.61	0.0056	1	33.89	0.0019	R	LGADMEDLRNR	L	Oxidation (M)	0.00002000000.0	Cmpd 97, AutoMSn(435.8806), 14.2 min
6	Gene.32802::comp51102_seq0::g.32802::m.32802	Gene.32802::comp51102_seq0::g.32802 ORF type:complete len:312 (-),score=-33.44,Apolipoprotein|PF01442.15|1.7e+03,Apolipoprotein|PF01442.15|6.2e-57,DUF883|PF05957.10|1.7,DUF883|PF05957.10|0.073,DUF883|PF05957.10|1.2,DUF883|PF05957.10|0.35,Baculo_PEP	326	35844	28	17	6	4	24.8	5.56	6150	4	1	1	435.881	1304.62	3	1304.61	0.0069	1	23.69	0.02	R	LGADMEDLRNR	L	Oxidation (M)	0.00002000000.0	Cmpd 154, AutoMSn(435.8810), 14.2 min
6	Gene.32802::comp51102_seq0::g.32802::m.32802	Gene.32802::comp51102_seq0::g.32802 ORF type:complete len:312 (-),score=-33.44,Apolipoprotein|PF01442.15|1.7e+03,Apolipoprotein|PF01442.15|6.2e-57,DUF883|PF05957.10|1.7,DUF883|PF05957.10|0.073,DUF883|PF05957.10|1.2,DUF883|PF05957.10|0.35,Baculo_PEP	326	35844	28	17	6	4	24.8	5.56	6151	1	1	1	435.881	1304.62	3	1304.61	0.0071	1	35.71	0.0012	R	LGADMEDLRNR	L	Oxidation (M)	0.00002000000.0	Cmpd 145, AutoMSn(435.8811), 14.3 min
6	Gene.32802::comp51102_seq0::g.32802::m.32802	Gene.32802::comp51102_seq0::g.32802 ORF type:complete len:312 (-),score=-33.44,Apolipoprotein|PF01442.15|1.7e+03,Apolipoprotein|PF01442.15|6.2e-57,DUF883|PF05957.10|1.7,DUF883|PF05957.10|0.073,DUF883|PF05957.10|1.2,DUF883|PF05957.10|0.35,Baculo_PEP	326	35844	28	17	6	4	24.8	5.56	6152	7	1	1	435.882	1304.62	3	1304.61	0.0096	1	28.78	0.0062	R	LGADMEDLRNR	L	Oxidation (M)	0.00002000000.0	Cmpd 35, AutoMSn(435.8819), 14.1 min
6	Gene.32802::comp51102_seq0::g.32802::m.32802	Gene.32802::comp51102_seq0::g.32802 ORF type:complete len:312 (-),score=-33.44,Apolipoprotein|PF01442.15|1.7e+03,Apolipoprotein|PF01442.15|6.2e-57,DUF883|PF05957.10|1.7,DUF883|PF05957.10|0.073,DUF883|PF05957.10|1.2,DUF883|PF05957.10|0.35,Baculo_PEP	326	35844	28	17	6	4	24.8	5.56	6842	10	1	1	697.368	1392.72	2	1392.67	0.0556	1	22.33	0.026	R	SKMEEQTQQIR	L	Oxidation (M)	0.00200000000.0	Cmpd 257, AutoMSn(697.3684), 16.4 min
6	Gene.32802::comp51102_seq0::g.32802::m.32802	Gene.32802::comp51102_seq0::g.32802 ORF type:complete len:312 (-),score=-33.44,Apolipoprotein|PF01442.15|1.7e+03,Apolipoprotein|PF01442.15|6.2e-57,DUF883|PF05957.10|1.7,DUF883|PF05957.10|0.073,DUF883|PF05957.10|1.2,DUF883|PF05957.10|0.35,Baculo_PEP	326	35844	28	17	6	4	24.8	5.56	6846	5	1	1	465.251	1392.73	3	1392.67	0.0642	1	22.25	0.026	R	SKMEEQTQQIR	L	Oxidation (M)	0.00200000000.0	Cmpd 105, AutoMSn(465.2509), 16.3 min
6	Gene.32802::comp51102_seq0::g.32802::m.32802	Gene.32802::comp51102_seq0::g.32802 ORF type:complete len:312 (-),score=-33.44,Apolipoprotein|PF01442.15|1.7e+03,Apolipoprotein|PF01442.15|6.2e-57,DUF883|PF05957.10|1.7,DUF883|PF05957.10|0.073,DUF883|PF05957.10|1.2,DUF883|PF05957.10|0.35,Baculo_PEP	326	35844	28	17	6	4	24.8	5.56	7730	1	1	1	504.273	1509.8	3	1509.8	-0.0047	1	61.2	3.3e-06	R	TANLGAGAAQPLRDR	A			Cmpd 184, AutoMSn(504.2728), 15.6 min
6	Gene.32802::comp51102_seq0::g.32802::m.32802	Gene.32802::comp51102_seq0::g.32802 ORF type:complete len:312 (-),score=-33.44,Apolipoprotein|PF01442.15|1.7e+03,Apolipoprotein|PF01442.15|6.2e-57,DUF883|PF05957.10|1.7,DUF883|PF05957.10|0.073,DUF883|PF05957.10|1.2,DUF883|PF05957.10|0.35,Baculo_PEP	326	35844	28	17	6	4	24.8	5.56	7731	1	1	1	504.274	1509.8	3	1509.8	-0.0012	1	50.42	4e-05	R	TANLGAGAAQPLRDR	A			Cmpd 186, AutoMSn(504.2739), 15.7 min
6	Gene.32802::comp51102_seq0::g.32802::m.32802	Gene.32802::comp51102_seq0::g.32802 ORF type:complete len:312 (-),score=-33.44,Apolipoprotein|PF01442.15|1.7e+03,Apolipoprotein|PF01442.15|6.2e-57,DUF883|PF05957.10|1.7,DUF883|PF05957.10|0.073,DUF883|PF05957.10|1.2,DUF883|PF05957.10|0.35,Baculo_PEP	326	35844	28	17	6	4	24.8	5.56	7732	1	1	1	504.274	1509.8	3	1509.8	0.0006	1	53.83	1.8e-05	R	TANLGAGAAQPLRDR	A			Cmpd 189, AutoMSn(504.2745), 15.8 min
6	Gene.32802::comp51102_seq0::g.32802::m.32802	Gene.32802::comp51102_seq0::g.32802 ORF type:complete len:312 (-),score=-33.44,Apolipoprotein|PF01442.15|1.7e+03,Apolipoprotein|PF01442.15|6.2e-57,DUF883|PF05957.10|1.7,DUF883|PF05957.10|0.073,DUF883|PF05957.10|1.2,DUF883|PF05957.10|0.35,Baculo_PEP	326	35844	28	17	6	4	24.8	5.56	7733	1	1	1	504.275	1509.8	3	1509.8	0.0014	1	58.48	6.2e-06	R	TANLGAGAAQPLRDR	A			Cmpd 168, AutoMSn(504.2748), 15.8 min
6	Gene.32802::comp51102_seq0::g.32802::m.32802	Gene.32802::comp51102_seq0::g.32802 ORF type:complete len:312 (-),score=-33.44,Apolipoprotein|PF01442.15|1.7e+03,Apolipoprotein|PF01442.15|6.2e-57,DUF883|PF05957.10|1.7,DUF883|PF05957.10|0.073,DUF883|PF05957.10|1.2,DUF883|PF05957.10|0.35,Baculo_PEP	326	35844	28	17	6	4	24.8	5.56	12062	6	1	1	839.404	2515.19	3	2515.18	0.0128	1	21.16	0.026	K	GWFEPIVEDMHRQWANLMEK	I			Cmpd 439, AutoMSn(839.4041), 22.0 min
6	Gene.32802::comp51102_seq0::g.32802::m.32802	Gene.32802::comp51102_seq0::g.32802 ORF type:complete len:312 (-),score=-33.44,Apolipoprotein|PF01442.15|1.7e+03,Apolipoprotein|PF01442.15|6.2e-57,DUF883|PF05957.10|1.7,DUF883|PF05957.10|0.073,DUF883|PF05957.10|1.2,DUF883|PF05957.10|0.35,Baculo_PEP	326	35844	28	17	6	4	24.8	5.56	12093	5	1	1	844.914	2531.72	3	2531.17	0.5466	1	21.28	0.043	K	GWFEPIVEDMHRQWANLMEK	I	Oxidation (M)	0.00000000000000000200.0	Cmpd 578, AutoMSn(844.9137), 22.9 min	emPAI	0.56
7	Gene.34419::comp125314_seq0::g.34419::m.34419	Gene.34419::comp125314_seq0::g.34419 ORF type:internal len:209 (-),score=-8.75,ANATO|PF01821.15|4.2e+03,ANATO|PF01821.15|7.2e-13,A2M_N_2|PF07703.11|8.7e-06 comp125314_seq0:2-625(-)	315	23344	25	15	6	3	33.7	8.99	3021	1	1	1	439.724	877.433	2	877.433	0.0004	0	45.2	0.00019	R	SVQLMER	R	Oxidation (M)	0.0000200.0	Cmpd 62, AutoMSn(439.7238), 13.2 min
7	Gene.34419::comp125314_seq0::g.34419::m.34419	Gene.34419::comp125314_seq0::g.34419 ORF type:internal len:209 (-),score=-8.75,ANATO|PF01821.15|4.2e+03,ANATO|PF01821.15|7.2e-13,A2M_N_2|PF07703.11|8.7e-06 comp125314_seq0:2-625(-)	315	23344	25	15	6	3	33.7	8.99	3022	1	1	1	439.724	877.434	2	877.433	0.001	0	39.28	0.00073	R	SVQLMER	R	Oxidation (M)	0.0000200.0	Cmpd 73, AutoMSn(439.7242), 13.5 min
7	Gene.34419::comp125314_seq0::g.34419::m.34419	Gene.34419::comp125314_seq0::g.34419 ORF type:internal len:209 (-),score=-8.75,ANATO|PF01821.15|4.2e+03,ANATO|PF01821.15|7.2e-13,A2M_N_2|PF07703.11|8.7e-06 comp125314_seq0:2-625(-)	315	23344	25	15	6	3	33.7	8.99	3023	1	1	1	439.724	877.434	2	877.433	0.001	0	44.53	0.00022	R	SVQLMER	R	Oxidation (M)	0.0000200.0	Cmpd 75, AutoMSn(439.7242), 13.5 min
7	Gene.34419::comp125314_seq0::g.34419::m.34419	Gene.34419::comp125314_seq0::g.34419 ORF type:internal len:209 (-),score=-8.75,ANATO|PF01821.15|4.2e+03,ANATO|PF01821.15|7.2e-13,A2M_N_2|PF07703.11|8.7e-06 comp125314_seq0:2-625(-)	315	23344	25	15	6	3	33.7	8.99	3024	1	1	1	439.725	877.435	2	877.433	0.0022	0	45.07	0.00019	R	SVQLMER	R	Oxidation (M)	0.0000200.0	Cmpd 69, AutoMSn(439.7248), 13.3 min
7	Gene.34419::comp125314_seq0::g.34419::m.34419	Gene.34419::comp125314_seq0::g.34419 ORF type:internal len:209 (-),score=-8.75,ANATO|PF01821.15|4.2e+03,ANATO|PF01821.15|7.2e-13,A2M_N_2|PF07703.11|8.7e-06 comp125314_seq0:2-625(-)	315	23344	25	15	6	3	33.7	8.99	3025	1	1	1	439.725	877.435	2	877.433	0.0025	0	45.01	0.0002	R	SVQLMER	R	Oxidation (M)	0.0000200.0	Cmpd 66, AutoMSn(439.7249), 13.3 min
7	Gene.34419::comp125314_seq0::g.34419::m.34419	Gene.34419::comp125314_seq0::g.34419 ORF type:internal len:209 (-),score=-8.75,ANATO|PF01821.15|4.2e+03,ANATO|PF01821.15|7.2e-13,A2M_N_2|PF07703.11|8.7e-06 comp125314_seq0:2-625(-)	315	23344	25	15	6	3	33.7	8.99	3026	1	1	1	439.725	877.436	2	877.433	0.003	0	48.78	8.2e-05	R	SVQLMER	R	Oxidation (M)	0.0000200.0	Cmpd 74, AutoMSn(439.7252), 13.5 min
7	Gene.34419::comp125314_seq0::g.34419::m.34419	Gene.34419::comp125314_seq0::g.34419 ORF type:internal len:209 (-),score=-8.75,ANATO|PF01821.15|4.2e+03,ANATO|PF01821.15|7.2e-13,A2M_N_2|PF07703.11|8.7e-06 comp125314_seq0:2-625(-)	315	23344	25	15	6	3	33.7	8.99	4831	1	1	1	370.198	1107.57	3	1107.57	0.0044	1	71.72	3.5e-07	K	AGQYTDKGLR	K			Cmpd 27, AutoMSn(370.1978), 12.2 min
7	Gene.34419::comp125314_seq0::g.34419::m.34419	Gene.34419::comp125314_seq0::g.34419 ORF type:internal len:209 (-),score=-8.75,ANATO|PF01821.15|4.2e+03,ANATO|PF01821.15|7.2e-13,A2M_N_2|PF07703.11|8.7e-06 comp125314_seq0:2-625(-)	315	23344	25	15	6	3	33.7	8.99	4832	1	1	1	370.198	1107.57	3	1107.57	0.0054	1	72.14	3.2e-07	K	AGQYTDKGLR	K			Cmpd 28, AutoMSn(370.1982), 12.3 min
7	Gene.34419::comp125314_seq0::g.34419::m.34419	Gene.34419::comp125314_seq0::g.34419 ORF type:internal len:209 (-),score=-8.75,ANATO|PF01821.15|4.2e+03,ANATO|PF01821.15|7.2e-13,A2M_N_2|PF07703.11|8.7e-06 comp125314_seq0:2-625(-)	315	23344	25	15	6	3	33.7	8.99	4833	1	1	1	554.795	1107.57	2	1107.57	0.0074	1	38.34	0.00076	K	AGQYTDKGLR	K			Cmpd 30, AutoMSn(554.7946), 12.3 min
7	Gene.34419::comp125314_seq0::g.34419::m.34419	Gene.34419::comp125314_seq0::g.34419 ORF type:internal len:209 (-),score=-8.75,ANATO|PF01821.15|4.2e+03,ANATO|PF01821.15|7.2e-13,A2M_N_2|PF07703.11|8.7e-06 comp125314_seq0:2-625(-)	315	23344	25	15	6	3	33.7	8.99	5352	1	1	1	588.309	1174.6	2	1174.6	0.001	0	59.8	5.2e-06	R	LITQGENCIK	A	Carbamidomethyl (C)	0.0000000100.0	Cmpd 158, AutoMSn(588.3086), 15.7 min
7	Gene.34419::comp125314_seq0::g.34419::m.34419	Gene.34419::comp125314_seq0::g.34419 ORF type:internal len:209 (-),score=-8.75,ANATO|PF01821.15|4.2e+03,ANATO|PF01821.15|7.2e-13,A2M_N_2|PF07703.11|8.7e-06 comp125314_seq0:2-625(-)	315	23344	25	15	6	3	33.7	8.99	5353	1	1	1	588.309	1174.6	2	1174.6	0.0013	0	53.34	2.3e-05	R	LITQGENCIK	A	Carbamidomethyl (C)	0.0000000100.0	Cmpd 163, AutoMSn(588.3087), 15.8 min
7	Gene.34419::comp125314_seq0::g.34419::m.34419	Gene.34419::comp125314_seq0::g.34419 ORF type:internal len:209 (-),score=-8.75,ANATO|PF01821.15|4.2e+03,ANATO|PF01821.15|7.2e-13,A2M_N_2|PF07703.11|8.7e-06 comp125314_seq0:2-625(-)	315	23344	25	15	6	3	33.7	8.99	5354	1	1	1	588.309	1174.6	2	1174.6	0.0013	0	52.35	2.9e-05	R	LITQGENCIK	A	Carbamidomethyl (C)	0.0000000100.0	Cmpd 155, AutoMSn(588.3087), 15.7 min
7	Gene.34419::comp125314_seq0::g.34419::m.34419	Gene.34419::comp125314_seq0::g.34419 ORF type:internal len:209 (-),score=-8.75,ANATO|PF01821.15|4.2e+03,ANATO|PF01821.15|7.2e-13,A2M_N_2|PF07703.11|8.7e-06 comp125314_seq0:2-625(-)	315	23344	25	15	6	3	33.7	8.99	7185	3	1	1	481.273	1440.8	3	1440.56	0.2367	1	22.64	0.025	K	CCEDGMRDIPMR	Y	Oxidation (M)	0.000002000000.0	Cmpd 1012, AutoMSn(481.2734), 36.1 min
7	Gene.34419::comp125314_seq0::g.34419::m.34419	Gene.34419::comp125314_seq0::g.34419 ORF type:internal len:209 (-),score=-8.75,ANATO|PF01821.15|4.2e+03,ANATO|PF01821.15|7.2e-13,A2M_N_2|PF07703.11|8.7e-06 comp125314_seq0:2-625(-)	315	23344	25	15	6	3	33.7	8.99	8027	3	1	1	779.138	1556.26	2	1556.93	-0.6671	1	21	0.064	R	VGLVAVDKGVFVLNK	K			Cmpd 965, AutoMSn(779.1383), 32.9 min
7	Gene.34419::comp125314_seq0::g.34419::m.34419	Gene.34419::comp125314_seq0::g.34419 ORF type:internal len:209 (-),score=-8.75,ANATO|PF01821.15|4.2e+03,ANATO|PF01821.15|7.2e-13,A2M_N_2|PF07703.11|8.7e-06 comp125314_seq0:2-625(-)	315	23344	25	15	6	3	33.7	8.99	9644	1	1	1	943.966	1885.92	2	1885.92	0.0024	0	91.07	3.1e-09	R	SELEEDIIPEEDIISR	-			Cmpd 615, AutoMSn(943.9663), 25.2 min
7	Gene.34419::comp125314_seq0::g.34419::m.34419	Gene.34419::comp125314_seq0::g.34419 ORF type:internal len:209 (-),score=-8.75,ANATO|PF01821.15|4.2e+03,ANATO|PF01821.15|7.2e-13,A2M_N_2|PF07703.11|8.7e-06 comp125314_seq0:2-625(-)	315	23344	25	15	6	3	33.7	8.99	9645	1	1	1	943.966	1885.92	2	1885.92	0.0024	0	78.61	5.5e-08	R	SELEEDIIPEEDIISR	-			Cmpd 618, AutoMSn(943.9663), 25.3 min
7	Gene.34419::comp125314_seq0::g.34419::m.34419	Gene.34419::comp125314_seq0::g.34419 ORF type:internal len:209 (-),score=-8.75,ANATO|PF01821.15|4.2e+03,ANATO|PF01821.15|7.2e-13,A2M_N_2|PF07703.11|8.7e-06 comp125314_seq0:2-625(-)	315	23344	25	15	6	3	33.7	8.99	9646	1	1	1	943.967	1885.92	2	1885.92	0.004	0	77.35	7.3e-08	R	SELEEDIIPEEDIISR	-			Cmpd 576, AutoMSn(943.9671), 25.2 min
7	Gene.34419::comp125314_seq0::g.34419::m.34419	Gene.34419::comp125314_seq0::g.34419 ORF type:internal len:209 (-),score=-8.75,ANATO|PF01821.15|4.2e+03,ANATO|PF01821.15|7.2e-13,A2M_N_2|PF07703.11|8.7e-06 comp125314_seq0:2-625(-)	315	23344	25	15	6	3	33.7	8.99	9647	1	1	1	943.967	1885.92	2	1885.92	0.0047	0	71.17	3e-07	R	SELEEDIIPEEDIISR	-			Cmpd 623, AutoMSn(943.9674), 25.4 min
7	Gene.34419::comp125314_seq0::g.34419::m.34419	Gene.34419::comp125314_seq0::g.34419 ORF type:internal len:209 (-),score=-8.75,ANATO|PF01821.15|4.2e+03,ANATO|PF01821.15|7.2e-13,A2M_N_2|PF07703.11|8.7e-06 comp125314_seq0:2-625(-)	315	23344	25	15	6	3	33.7	8.99	9648	1	1	1	943.968	1885.92	2	1885.92	0.0062	0	67.12	7.7e-07	R	SELEEDIIPEEDIISR	-			Cmpd 571, AutoMSn(943.9682), 25.1 min
7	Gene.34419::comp125314_seq0::g.34419::m.34419	Gene.34419::comp125314_seq0::g.34419 ORF type:internal len:209 (-),score=-8.75,ANATO|PF01821.15|4.2e+03,ANATO|PF01821.15|7.2e-13,A2M_N_2|PF07703.11|8.7e-06 comp125314_seq0:2-625(-)	315	23344	25	15	6	3	33.7	8.99	9649	1	1	1	943.968	1885.92	2	1885.92	0.0063	0	84.54	1.4e-08	R	SELEEDIIPEEDIISR	-			Cmpd 573, AutoMSn(943.9682), 25.2 min
7	Gene.34419::comp125314_seq0::g.34419::m.34419	Gene.34419::comp125314_seq0::g.34419 ORF type:internal len:209 (-),score=-8.75,ANATO|PF01821.15|4.2e+03,ANATO|PF01821.15|7.2e-13,A2M_N_2|PF07703.11|8.7e-06 comp125314_seq0:2-625(-)	315	23344	25	15	6	3	33.7	8.99	9650	1	1	1	629.648	1885.92	3	1885.92	0.0076	0	66.23	9.5e-07	R	SELEEDIIPEEDIISR	-			Cmpd 619, AutoMSn(629.6484), 25.3 min
7	Gene.34419::comp125314_seq0::g.34419::m.34419	Gene.34419::comp125314_seq0::g.34419 ORF type:internal len:209 (-),score=-8.75,ANATO|PF01821.15|4.2e+03,ANATO|PF01821.15|7.2e-13,A2M_N_2|PF07703.11|8.7e-06 comp125314_seq0:2-625(-)	315	23344	25	15	6	3	33.7	8.99	9651	1	1	1	629.649	1885.92	3	1885.92	0.0085	0	73.13	1.9e-07	R	SELEEDIIPEEDIISR	-			Cmpd 574, AutoMSn(629.6486), 25.2 min
7	Gene.34419::comp125314_seq0::g.34419::m.34419	Gene.34419::comp125314_seq0::g.34419 ORF type:internal len:209 (-),score=-8.75,ANATO|PF01821.15|4.2e+03,ANATO|PF01821.15|7.2e-13,A2M_N_2|PF07703.11|8.7e-06 comp125314_seq0:2-625(-)	315	23344	25	15	6	3	33.7	8.99	9652	1	1	1	629.649	1885.93	3	1885.92	0.0096	0	70.93	3.2e-07	R	SELEEDIIPEEDIISR	-			Cmpd 616, AutoMSn(629.6490), 25.2 min
7	Gene.34419::comp125314_seq0::g.34419::m.34419	Gene.34419::comp125314_seq0::g.34419 ORF type:internal len:209 (-),score=-8.75,ANATO|PF01821.15|4.2e+03,ANATO|PF01821.15|7.2e-13,A2M_N_2|PF07703.11|8.7e-06 comp125314_seq0:2-625(-)	315	23344	25	15	6	3	33.7	8.99	9653	1	1	1	629.649	1885.93	3	1885.92	0.0111	0	70.91	3.2e-07	R	SELEEDIIPEEDIISR	-			Cmpd 579, AutoMSn(629.6495), 25.3 min
7	Gene.34419::comp125314_seq0::g.34419::m.34419	Gene.34419::comp125314_seq0::g.34419 ORF type:internal len:209 (-),score=-8.75,ANATO|PF01821.15|4.2e+03,ANATO|PF01821.15|7.2e-13,A2M_N_2|PF07703.11|8.7e-06 comp125314_seq0:2-625(-)	315	23344	25	15	6	3	33.7	8.99	9655	5	1	1	944.157	1886.3	2	1885.92	0.3846	0	21.21	0.061	R	SELEEDIIPEEDIISR	-			Cmpd 732, AutoMSn(944.1574), 27.5 min	emPAI	0.71
8	Gene.32821::comp51621_seq0::g.32821::m.32821	Gene.32821::comp51621_seq0::g.32821 ORF type:5prime_partial len:271 (+),score=-27.10,NTR|PF01759.18|3.6e-30,A2M_recep|PF07677.11|6.3e-30,FidL_like|PF15941.2|4.4e+02,FidL_like|PF15941.2|0.4 comp51621_seq0:1-813(+)	357	31151	16	6	9	3	27.4	4.92	2211	1	1	1	372.724	743.433	2	743.433	-0.0001	0	43.65	0.00026	K	FISHIK	C			Cmpd 104, AutoMSn(372.7237), 13.3 min
8	Gene.32821::comp51621_seq0::g.32821::m.32821	Gene.32821::comp51621_seq0::g.32821 ORF type:5prime_partial len:271 (+),score=-27.10,NTR|PF01759.18|3.6e-30,A2M_recep|PF07677.11|6.3e-30,FidL_like|PF15941.2|4.4e+02,FidL_like|PF15941.2|0.4 comp51621_seq0:1-813(+)	357	31151	16	6	9	3	27.4	4.92	2530	1	1	1	407.76	813.505	2	813.507	-0.0025	1	61.49	3.2e-06	R	NALKLQK	G			Cmpd 25, AutoMSn(407.7596), 12.5 min
8	Gene.32821::comp51621_seq0::g.32821::m.32821	Gene.32821::comp51621_seq0::g.32821 ORF type:5prime_partial len:271 (+),score=-27.10,NTR|PF01759.18|3.6e-30,A2M_recep|PF07677.11|6.3e-30,FidL_like|PF15941.2|4.4e+02,FidL_like|PF15941.2|0.4 comp51621_seq0:1-813(+)	357	31151	16	6	9	3	27.4	4.92	2531	1	1	1	407.76	813.506	2	813.507	-0.0011	1	49.01	5.6e-05	R	NALKLQK	G			Cmpd 71, AutoMSn(407.7603), 12.6 min
8	Gene.32821::comp51621_seq0::g.32821::m.32821	Gene.32821::comp51621_seq0::g.32821 ORF type:5prime_partial len:271 (+),score=-27.10,NTR|PF01759.18|3.6e-30,A2M_recep|PF07677.11|6.3e-30,FidL_like|PF15941.2|4.4e+02,FidL_like|PF15941.2|0.4 comp51621_seq0:1-813(+)	357	31151	16	6	9	3	27.4	4.92	2532	1	1	1	407.761	813.507	2	813.507	-0.0004	1	32.32	0.0026	R	NALKLQK	G			Cmpd 21, AutoMSn(407.7607), 12.4 min
8	Gene.32821::comp51621_seq0::g.32821::m.32821	Gene.32821::comp51621_seq0::g.32821 ORF type:5prime_partial len:271 (+),score=-27.10,NTR|PF01759.18|3.6e-30,A2M_recep|PF07677.11|6.3e-30,FidL_like|PF15941.2|4.4e+02,FidL_like|PF15941.2|0.4 comp51621_seq0:1-813(+)	357	31151	16	6	9	3	27.4	4.92	2534	1	1	1	407.761	813.507	2	813.507	-0.0001	1	46.06	0.00011	R	NALKLQK	G			Cmpd 63, AutoMSn(407.7608), 12.4 min
8	Gene.32821::comp51621_seq0::g.32821::m.32821	Gene.32821::comp51621_seq0::g.32821 ORF type:5prime_partial len:271 (+),score=-27.10,NTR|PF01759.18|3.6e-30,A2M_recep|PF07677.11|6.3e-30,FidL_like|PF15941.2|4.4e+02,FidL_like|PF15941.2|0.4 comp51621_seq0:1-813(+)	357	31151	16	6	9	3	27.4	4.92	2537	1	1	1	407.762	813.51	2	813.507	0.0026	1	59.65	4.9e-06	R	NALKLQK	G			Cmpd 67, AutoMSn(407.7622), 12.5 min
8	Gene.32821::comp51621_seq0::g.32821::m.32821	Gene.32821::comp51621_seq0::g.32821 ORF type:5prime_partial len:271 (+),score=-27.10,NTR|PF01759.18|3.6e-30,A2M_recep|PF07677.11|6.3e-30,FidL_like|PF15941.2|4.4e+02,FidL_like|PF15941.2|0.4 comp51621_seq0:1-813(+)	357	31151	16	6	9	3	27.4	4.92	2987	1	1	1	436.77	871.525	2	871.528	-0.0032	1	32.13	0.003	R	KFISHIK	C			Cmpd 54, AutoMSn(436.7697), 12.2 min
8	Gene.32821::comp51621_seq0::g.32821::m.32821	Gene.32821::comp51621_seq0::g.32821 ORF type:5prime_partial len:271 (+),score=-27.10,NTR|PF01759.18|3.6e-30,A2M_recep|PF07677.11|6.3e-30,FidL_like|PF15941.2|4.4e+02,FidL_like|PF15941.2|0.4 comp51621_seq0:1-813(+)	357	31151	16	6	9	3	27.4	4.92	2988	1	1	1	436.771	871.528	2	871.528	-0.0003	1	44.92	0.00016	R	KFISHIK	C			Cmpd 57, AutoMSn(436.7711), 12.3 min
8	Gene.32821::comp51621_seq0::g.32821::m.32821	Gene.32821::comp51621_seq0::g.32821 ORF type:5prime_partial len:271 (+),score=-27.10,NTR|PF01759.18|3.6e-30,A2M_recep|PF07677.11|6.3e-30,FidL_like|PF15941.2|4.4e+02,FidL_like|PF15941.2|0.4 comp51621_seq0:1-813(+)	357	31151	16	6	9	3	27.4	4.92	2989	1	1	1	436.772	871.529	2	871.528	0.0011	1	33.71	0.0021	R	KFISHIK	C			Cmpd 62, AutoMSn(436.7718), 12.4 min
8	Gene.32821::comp51621_seq0::g.32821::m.32821	Gene.32821::comp51621_seq0::g.32821 ORF type:5prime_partial len:271 (+),score=-27.10,NTR|PF01759.18|3.6e-30,A2M_recep|PF07677.11|6.3e-30,FidL_like|PF15941.2|4.4e+02,FidL_like|PF15941.2|0.4 comp51621_seq0:1-813(+)	357	31151	16	6	9	3	27.4	4.92	8235	1	1	1	528.25	1581.73	3	1581.71	0.0149	1	42.85	0.00021	R	FYHPEKDDGMLSK	L	Oxidation (M)	0.0000000002000.0	Cmpd 142, AutoMSn(528.2500), 14.2 min
8	Gene.32821::comp51621_seq0::g.32821::m.32821	Gene.32821::comp51621_seq0::g.32821 ORF type:5prime_partial len:271 (+),score=-27.10,NTR|PF01759.18|3.6e-30,A2M_recep|PF07677.11|6.3e-30,FidL_like|PF15941.2|4.4e+02,FidL_like|PF15941.2|0.4 comp51621_seq0:1-813(+)	357	31151	16	6	9	3	27.4	4.92	9315	1	1	1	602.241	1803.7	3	1803.69	0.0154	0	50.03	5.8e-05	R	CAEENCFMQQSQEK	I	2 Carbamidomethyl (C); Oxidation (M)	0.10000102000000.0	Cmpd 150, AutoMSn(602.2411), 14.4 min
8	Gene.32821::comp51621_seq0::g.32821::m.32821	Gene.32821::comp51621_seq0::g.32821 ORF type:5prime_partial len:271 (+),score=-27.10,NTR|PF01759.18|3.6e-30,A2M_recep|PF07677.11|6.3e-30,FidL_like|PF15941.2|4.4e+02,FidL_like|PF15941.2|0.4 comp51621_seq0:1-813(+)	357	31151	16	6	9	3	27.4	4.92	9353	9	1	1	605.306	1812.9	3	1812.73	0.1689	1	20.14	0.036	K	DDGMLSKLCHSEMCR	C	Carbamidomethyl (C); 2 Oxidation (M)	0.000200001000200.0	Cmpd 292, AutoMSn(605.3057), 17.8 min
8	Gene.32821::comp51621_seq0::g.32821::m.32821	Gene.32821::comp51621_seq0::g.32821 ORF type:5prime_partial len:271 (+),score=-27.10,NTR|PF01759.18|3.6e-30,A2M_recep|PF07677.11|6.3e-30,FidL_like|PF15941.2|4.4e+02,FidL_like|PF15941.2|0.4 comp51621_seq0:1-813(+)	357	31151	16	6	9	3	27.4	4.92	10996	1	1	1	736.312	2205.92	3	2205.9	0.0137	0	50.62	3.9e-05	K	QCEELGAFTESMVVYGCPN	-	2 Carbamidomethyl (C); Oxidation (M)	0.0100000000020000100.0	Cmpd 586, AutoMSn(736.3124), 25.5 min
8	Gene.32821::comp51621_seq0::g.32821::m.32821	Gene.32821::comp51621_seq0::g.32821 ORF type:5prime_partial len:271 (+),score=-27.10,NTR|PF01759.18|3.6e-30,A2M_recep|PF07677.11|6.3e-30,FidL_like|PF15941.2|4.4e+02,FidL_like|PF15941.2|0.4 comp51621_seq0:1-813(+)	357	31151	16	6	9	3	27.4	4.92	10997	1	1	1	736.315	2205.92	3	2205.9	0.0214	0	49.53	5e-05	K	QCEELGAFTESMVVYGCPN	-	2 Carbamidomethyl (C); Oxidation (M)	0.0100000000020000100.0	Cmpd 584, AutoMSn(736.3150), 25.4 min
8	Gene.32821::comp51621_seq0::g.32821::m.32821	Gene.32821::comp51621_seq0::g.32821 ORF type:5prime_partial len:271 (+),score=-27.10,NTR|PF01759.18|3.6e-30,A2M_recep|PF07677.11|6.3e-30,FidL_like|PF15941.2|4.4e+02,FidL_like|PF15941.2|0.4 comp51621_seq0:1-813(+)	357	31151	16	6	9	3	27.4	4.92	11733	5	1	1	814.386	2440.14	3	2440.09	0.0437	1	20.36	0.032	R	CAEENCFMQQSQEKINLNVR	L	Carbamidomethyl (C)	0.10000000000000000000.0	Cmpd 522, AutoMSn(814.3863), 23.0 min
8	Gene.32821::comp51621_seq0::g.32821::m.32821	Gene.32821::comp51621_seq0::g.32821 ORF type:5prime_partial len:271 (+),score=-27.10,NTR|PF01759.18|3.6e-30,A2M_recep|PF07677.11|6.3e-30,FidL_like|PF15941.2|4.4e+02,FidL_like|PF15941.2|0.4 comp51621_seq0:1-813(+)	357	31151	16	6	9	3	27.4	4.92	12943	2	1	1	959.955	2876.84	3	2877.11	-0.2626	1	22.47	0.03	K	LCHSEMCRCAEENCFMQQSQEK	I	4 Carbamidomethyl (C); Oxidation (M)	0.0100021010000100000000.0	Cmpd 661, AutoMSn(959.9553), 24.9 min	emPAI	0.66
9	Gene.24001::comp7700_seq0::g.24001::m.24001	Gene.24001::comp7700_seq0::g.24001 ORF type:5prime_partial len:149 (-),score=-11.04,Globin|PF00042.19|9.9e-29,5_3_exonuc|PF01367.17|0.15 comp7700_seq0:154-600(-)	276	15833	25	15	5	3	41.2	6.9	2550	1	1	1	409.725	817.436	2	817.433	0.0027	0	49.21	8.4e-05	R	VDPVNFK	L			Cmpd 215, AutoMSn(409.7253), 17.0 min
9	Gene.24001::comp7700_seq0::g.24001::m.24001	Gene.24001::comp7700_seq0::g.24001 ORF type:5prime_partial len:149 (-),score=-11.04,Globin|PF00042.19|9.9e-29,5_3_exonuc|PF01367.17|0.15 comp7700_seq0:154-600(-)	276	15833	25	15	5	3	41.2	6.9	4136	1	1	1	515.263	1028.51	2	1028.5	0.0103	0	71.59	3.5e-07	R	MFASFPTTK	T			Cmpd 347, AutoMSn(515.2625), 20.0 min
9	Gene.24001::comp7700_seq0::g.24001::m.24001	Gene.24001::comp7700_seq0::g.24001 ORF type:5prime_partial len:149 (-),score=-11.04,Globin|PF00042.19|9.9e-29,5_3_exonuc|PF01367.17|0.15 comp7700_seq0:154-600(-)	276	15833	25	15	5	3	41.2	6.9	4266	1	1	1	523.256	1044.5	2	1044.49	0.0017	0	55.63	1.4e-05	R	MFASFPTTK	T	Oxidation (M)	0.200000000.0	Cmpd 279, AutoMSn(523.2556), 18.5 min
9	Gene.24001::comp7700_seq0::g.24001::m.24001	Gene.24001::comp7700_seq0::g.24001 ORF type:5prime_partial len:149 (-),score=-11.04,Globin|PF00042.19|9.9e-29,5_3_exonuc|PF01367.17|0.15 comp7700_seq0:154-600(-)	276	15833	25	15	5	3	41.2	6.9	4267	1	1	1	523.256	1044.5	2	1044.49	0.0024	0	72.46	3e-07	R	MFASFPTTK	T	Oxidation (M)	0.200000000.0	Cmpd 282, AutoMSn(523.2560), 18.6 min
9	Gene.24001::comp7700_seq0::g.24001::m.24001	Gene.24001::comp7700_seq0::g.24001 ORF type:5prime_partial len:149 (-),score=-11.04,Globin|PF00042.19|9.9e-29,5_3_exonuc|PF01367.17|0.15 comp7700_seq0:154-600(-)	276	15833	25	15	5	3	41.2	6.9	4268	1	1	1	523.256	1044.5	2	1044.49	0.0034	0	53.78	2.2e-05	R	MFASFPTTK	T	Oxidation (M)	0.200000000.0	Cmpd 278, AutoMSn(523.2565), 18.4 min
9	Gene.24001::comp7700_seq0::g.24001::m.24001	Gene.24001::comp7700_seq0::g.24001 ORF type:5prime_partial len:149 (-),score=-11.04,Globin|PF00042.19|9.9e-29,5_3_exonuc|PF01367.17|0.15 comp7700_seq0:154-600(-)	276	15833	25	15	5	3	41.2	6.9	4269	1	1	1	523.258	1044.5	2	1044.49	0.0056	0	54.8	1.7e-05	R	MFASFPTTK	T	Oxidation (M)	0.200000000.0	Cmpd 135, AutoMSn(523.2576), 18.5 min
9	Gene.24001::comp7700_seq0::g.24001::m.24001	Gene.24001::comp7700_seq0::g.24001 ORF type:5prime_partial len:149 (-),score=-11.04,Globin|PF00042.19|9.9e-29,5_3_exonuc|PF01367.17|0.15 comp7700_seq0:154-600(-)	276	15833	25	15	5	3	41.2	6.9	4270	1	1	1	523.258	1044.5	2	1044.49	0.0072	0	48.22	7.9e-05	R	MFASFPTTK	T	Oxidation (M)	0.200000000.0	Cmpd 188, AutoMSn(523.2584), 18.5 min
9	Gene.24001::comp7700_seq0::g.24001::m.24001	Gene.24001::comp7700_seq0::g.24001 ORF type:5prime_partial len:149 (-),score=-11.04,Globin|PF00042.19|9.9e-29,5_3_exonuc|PF01367.17|0.15 comp7700_seq0:154-600(-)	276	15833	25	15	5	3	41.2	6.9	4271	1	1	1	523.259	1044.5	2	1044.49	0.0074	0	46.27	0.00012	R	MFASFPTTK	T	Oxidation (M)	0.200000000.0	Cmpd 190, AutoMSn(523.2585), 18.6 min
9	Gene.24001::comp7700_seq0::g.24001::m.24001	Gene.24001::comp7700_seq0::g.24001 ORF type:5prime_partial len:149 (-),score=-11.04,Globin|PF00042.19|9.9e-29,5_3_exonuc|PF01367.17|0.15 comp7700_seq0:154-600(-)	276	15833	25	15	5	3	41.2	6.9	4272	1	1	1	523.259	1044.5	2	1044.49	0.0074	0	58.68	7.1e-06	R	MFASFPTTK	T	Oxidation (M)	0.200000000.0	Cmpd 133, AutoMSn(523.2585), 18.4 min
9	Gene.24001::comp7700_seq0::g.24001::m.24001	Gene.24001::comp7700_seq0::g.24001 ORF type:5prime_partial len:149 (-),score=-11.04,Globin|PF00042.19|9.9e-29,5_3_exonuc|PF01367.17|0.15 comp7700_seq0:154-600(-)	276	15833	25	15	5	3	41.2	6.9	4273	1	1	1	523.259	1044.5	2	1044.49	0.0088	0	38.49	0.00075	R	MFASFPTTK	T	Oxidation (M)	0.200000000.0	Cmpd 298, AutoMSn(523.2592), 18.6 min
9	Gene.24001::comp7700_seq0::g.24001::m.24001	Gene.24001::comp7700_seq0::g.24001 ORF type:5prime_partial len:149 (-),score=-11.04,Globin|PF00042.19|9.9e-29,5_3_exonuc|PF01367.17|0.15 comp7700_seq0:154-600(-)	276	15833	25	15	5	3	41.2	6.9	4274	1	1	1	523.259	1044.5	2	1044.49	0.0091	0	27.95	0.0085	R	MFASFPTTK	T	Oxidation (M)	0.200000000.0	Cmpd 328, AutoMSn(523.2593), 18.6 min
9	Gene.24001::comp7700_seq0::g.24001::m.24001	Gene.24001::comp7700_seq0::g.24001 ORF type:5prime_partial len:149 (-),score=-11.04,Globin|PF00042.19|9.9e-29,5_3_exonuc|PF01367.17|0.15 comp7700_seq0:154-600(-)	276	15833	25	15	5	3	41.2	6.9	4275	1	1	1	523.26	1044.51	2	1044.49	0.0108	0	58.83	6.9e-06	R	MFASFPTTK	T	Oxidation (M)	0.200000000.0	Cmpd 132, AutoMSn(523.2602), 18.4 min
9	Gene.24001::comp7700_seq0::g.24001::m.24001	Gene.24001::comp7700_seq0::g.24001 ORF type:5prime_partial len:149 (-),score=-11.04,Globin|PF00042.19|9.9e-29,5_3_exonuc|PF01367.17|0.15 comp7700_seq0:154-600(-)	276	15833	25	15	5	3	41.2	6.9	4276	1	1	1	523.26	1044.51	2	1044.49	0.0113	0	38.46	0.00075	R	MFASFPTTK	T	Oxidation (M)	0.200000000.0	Cmpd 295, AutoMSn(523.2605), 18.5 min
9	Gene.24001::comp7700_seq0::g.24001::m.24001	Gene.24001::comp7700_seq0::g.24001 ORF type:5prime_partial len:149 (-),score=-11.04,Globin|PF00042.19|9.9e-29,5_3_exonuc|PF01367.17|0.15 comp7700_seq0:154-600(-)	276	15833	25	15	5	3	41.2	6.9	7849	1	1	1	510.584	1528.73	3	1528.73	0.0035	0	66.43	8.7e-07	K	IGGHGAEYGAEALER	M			Cmpd 63, AutoMSn(510.5841), 16.2 min
9	Gene.24001::comp7700_seq0::g.24001::m.24001	Gene.24001::comp7700_seq0::g.24001 ORF type:5prime_partial len:149 (-),score=-11.04,Globin|PF00042.19|9.9e-29,5_3_exonuc|PF01367.17|0.15 comp7700_seq0:154-600(-)	276	15833	25	15	5	3	41.2	6.9	7850	1	1	1	510.584	1528.73	3	1528.73	0.0039	0	66.75	8.1e-07	K	IGGHGAEYGAEALER	M			Cmpd 182, AutoMSn(510.5842), 16.3 min
9	Gene.24001::comp7700_seq0::g.24001::m.24001	Gene.24001::comp7700_seq0::g.24001 ORF type:5prime_partial len:149 (-),score=-11.04,Globin|PF00042.19|9.9e-29,5_3_exonuc|PF01367.17|0.15 comp7700_seq0:154-600(-)	276	15833	25	15	5	3	41.2	6.9	7851	1	1	1	510.585	1528.73	3	1528.73	0.0064	0	73.75	1.6e-07	K	IGGHGAEYGAEALER	M			Cmpd 185, AutoMSn(510.5851), 16.3 min
9	Gene.24001::comp7700_seq0::g.24001::m.24001	Gene.24001::comp7700_seq0::g.24001 ORF type:5prime_partial len:149 (-),score=-11.04,Globin|PF00042.19|9.9e-29,5_3_exonuc|PF01367.17|0.15 comp7700_seq0:154-600(-)	276	15833	25	15	5	3	41.2	6.9	7852	1	1	1	510.586	1528.73	3	1528.73	0.0079	0	58.58	5.3e-06	K	IGGHGAEYGAEALER	M			Cmpd 179, AutoMSn(510.5856), 16.2 min
9	Gene.24001::comp7700_seq0::g.24001::m.24001	Gene.24001::comp7700_seq0::g.24001 ORF type:5prime_partial len:149 (-),score=-11.04,Globin|PF00042.19|9.9e-29,5_3_exonuc|PF01367.17|0.15 comp7700_seq0:154-600(-)	276	15833	25	15	5	3	41.2	6.9	7853	1	1	1	510.586	1528.74	3	1528.73	0.0095	0	73.85	1.6e-07	K	IGGHGAEYGAEALER	M			Cmpd 67, AutoMSn(510.5861), 16.3 min
9	Gene.24001::comp7700_seq0::g.24001::m.24001	Gene.24001::comp7700_seq0::g.24001 ORF type:5prime_partial len:149 (-),score=-11.04,Globin|PF00042.19|9.9e-29,5_3_exonuc|PF01367.17|0.15 comp7700_seq0:154-600(-)	276	15833	25	15	5	3	41.2	6.9	7854	1	1	1	510.587	1528.74	3	1528.73	0.0113	0	48.69	5.2e-05	K	IGGHGAEYGAEALER	M			Cmpd 70, AutoMSn(510.5867), 16.4 min
9	Gene.24001::comp7700_seq0::g.24001::m.24001	Gene.24001::comp7700_seq0::g.24001 ORF type:5prime_partial len:149 (-),score=-11.04,Globin|PF00042.19|9.9e-29,5_3_exonuc|PF01367.17|0.15 comp7700_seq0:154-600(-)	276	15833	25	15	5	3	41.2	6.9	8178	2	1	1	524.777	1571.31	3	1570.87	0.4377	1	22.62	0.045	K	FLASVSTVLTSKYR	-			Cmpd 71, AutoMSn(524.7771), 11.7 min
9	Gene.24001::comp7700_seq0::g.24001::m.24001	Gene.24001::comp7700_seq0::g.24001 ORF type:5prime_partial len:149 (-),score=-11.04,Globin|PF00042.19|9.9e-29,5_3_exonuc|PF01367.17|0.15 comp7700_seq0:154-600(-)	276	15833	25	15	5	3	41.2	6.9	9367	3	1	1	607.298	1818.87	3	1818.87	0.0018	0	27.05	0.0073	K	TYFPHFDVSHGSAQVK	G			Cmpd 157, AutoMSn(607.2975), 19.0 min
9	Gene.24001::comp7700_seq0::g.24001::m.24001	Gene.24001::comp7700_seq0::g.24001 ORF type:5prime_partial len:149 (-),score=-11.04,Globin|PF00042.19|9.9e-29,5_3_exonuc|PF01367.17|0.15 comp7700_seq0:154-600(-)	276	15833	25	15	5	3	41.2	6.9	9368	1	1	1	607.3	1818.88	3	1818.87	0.0079	0	57.99	5.9e-06	K	TYFPHFDVSHGSAQVK	G			Cmpd 300, AutoMSn(607.2996), 19.0 min
9	Gene.24001::comp7700_seq0::g.24001::m.24001	Gene.24001::comp7700_seq0::g.24001 ORF type:5prime_partial len:149 (-),score=-11.04,Globin|PF00042.19|9.9e-29,5_3_exonuc|PF01367.17|0.15 comp7700_seq0:154-600(-)	276	15833	25	15	5	3	41.2	6.9	9369	1	1	1	607.3	1818.88	3	1818.87	0.0088	0	43.12	0.00018	K	TYFPHFDVSHGSAQVK	G			Cmpd 297, AutoMSn(607.2999), 18.9 min
9	Gene.24001::comp7700_seq0::g.24001::m.24001	Gene.24001::comp7700_seq0::g.24001 ORF type:5prime_partial len:149 (-),score=-11.04,Globin|PF00042.19|9.9e-29,5_3_exonuc|PF01367.17|0.15 comp7700_seq0:154-600(-)	276	15833	25	15	5	3	41.2	6.9	9371	1	1	1	607.301	1818.88	3	1818.87	0.0107	0	58.14	5.7e-06	K	TYFPHFDVSHGSAQVK	G			Cmpd 296, AutoMSn(607.3005), 18.8 min
9	Gene.24001::comp7700_seq0::g.24001::m.24001	Gene.24001::comp7700_seq0::g.24001 ORF type:5prime_partial len:149 (-),score=-11.04,Globin|PF00042.19|9.9e-29,5_3_exonuc|PF01367.17|0.15 comp7700_seq0:154-600(-)	276	15833	25	15	5	3	41.2	6.9	9372	1	1	1	607.302	1818.88	3	1818.87	0.0145	0	36.13	0.0009	K	TYFPHFDVSHGSAQVK	G			Cmpd 155, AutoMSn(607.3018), 18.9 min	emPAI	1.63
10	Gene.33343::comp65086_seq0::g.33343::m.33343	Gene.33343::comp65086_seq0::g.33343 ORF type:3prime_partial len:194 (-),score=-15.41,tr|A0A183M980|A0A183M980_9TREM|94.21|7e-134,Actin|PF00022.16|1.1e-75 comp65086_seq0:3-581(-)	223	21328	6	4	4	2	37.8	5.18	3760	1	0	0	488.728	975.442	2	975.441	0.0013	0	93.55	2.4e-09	K	AGFAGDDAPR	A			Cmpd 168, AutoMSn(488.7284), 14.8 min
10	Gene.33343::comp65086_seq0::g.33343::m.33343	Gene.33343::comp65086_seq0::g.33343 ORF type:3prime_partial len:194 (-),score=-15.41,tr|A0A183M980|A0A183M980_9TREM|94.21|7e-134,Actin|PF00022.16|1.1e-75 comp65086_seq0:3-581(-)	223	21328	6	4	4	2	37.8	5.18	3761	1	0	0	488.729	975.444	2	975.441	0.0028	0	79.93	5.6e-08	K	AGFAGDDAPR	A			Cmpd 166, AutoMSn(488.7292), 14.7 min
10	Gene.33343::comp65086_seq0::g.33343::m.33343	Gene.33343::comp65086_seq0::g.33343 ORF type:3prime_partial len:194 (-),score=-15.41,tr|A0A183M980|A0A183M980_9TREM|94.21|7e-134,Actin|PF00022.16|1.1e-75 comp65086_seq0:3-581(-)	223	21328	6	4	4	2	37.8	5.18	3762	1	0	0	488.729	975.444	2	975.441	0.0028	0	83.4	2.5e-08	K	AGFAGDDAPR	A			Cmpd 172, AutoMSn(488.7292), 14.9 min
10	Gene.33343::comp65086_seq0::g.33343::m.33343	Gene.33343::comp65086_seq0::g.33343 ORF type:3prime_partial len:194 (-),score=-15.41,tr|A0A183M980|A0A183M980_9TREM|94.21|7e-134,Actin|PF00022.16|1.1e-75 comp65086_seq0:3-581(-)	223	21328	6	4	4	2	37.8	5.18	6520	1	0	0	452.218	1353.63	3	1353.62	0.0152	1	83.64	2e-08	K	DSYVGDEAQSKR	G			Cmpd 77, AutoMSn(452.2177), 12.7 min
10	Gene.33343::comp65086_seq0::g.33343::m.33343	Gene.33343::comp65086_seq0::g.33343 ORF type:3prime_partial len:194 (-),score=-15.41,tr|A0A183M980|A0A183M980_9TREM|94.21|7e-134,Actin|PF00022.16|1.1e-75 comp65086_seq0:3-581(-)	223	21328	6	4	4	2	37.8	5.18	10882	2	1	1	726.067	2175.18	3	2175.84	-0.6634	0	24.22	0.016	-	MCEEEDSTALVCDNGSGLCK	A	Carbamidomethyl (C); Oxidation (M)	0.20000000000000000010.0	Cmpd 294, AutoMSn(726.0671), 18.1 min
10	Gene.33343::comp65086_seq0::g.33343::m.33343	Gene.33343::comp65086_seq0::g.33343 ORF type:3prime_partial len:194 (-),score=-15.41,tr|A0A183M980|A0A183M980_9TREM|94.21|7e-134,Actin|PF00022.16|1.1e-75 comp65086_seq0:3-581(-)	223	21328	6	4	4	2	37.8	5.18	11428	3	1	0	1170.23	3507.68	3	3507.76	-0.0842	1	21.36	0.061	R	EKMTQIMFETFNVPAMYVAIQAVLSLYASGR	T			Cmpd 1086, AutoMSn(1170.2327), 35.3 min	emPAI	0.34
11	Gene.4508::comp1222_seq0::g.4508::m.4508	Gene.4508::comp1222_seq0::g.4508 ORF type:complete len:6854 (+),score=2114.83,tr|G7YN43|G7YN43_CLOSI|43.32|0.0,Ig_3|PF13927.3|34,Ig_3|PF13927.3|0.0024,Ig_3|PF13927.3|3.7e+03,Ig_3|PF13927.3|0.003,Ig_3|PF13927.3|0.0045,Ig_3|PF13927.3|0.068,Ig_3|PF139	713	772434	54	0	29	0	6.4	5.05	2327	5	1	1	381.223	760.431	2	760.433	-0.0023	0	30.12	0.0061	K	ALTIDTK	S			Cmpd 142, AutoMSn(381.2227), 14.9 min
11	Gene.4508::comp1222_seq0::g.4508::m.4508	Gene.4508::comp1222_seq0::g.4508 ORF type:complete len:6854 (+),score=2114.83,tr|G7YN43|G7YN43_CLOSI|43.32|0.0,Ig_3|PF13927.3|34,Ig_3|PF13927.3|0.0024,Ig_3|PF13927.3|3.7e+03,Ig_3|PF13927.3|0.003,Ig_3|PF13927.3|0.0045,Ig_3|PF13927.3|0.068,Ig_3|PF139	713	772434	54	0	29	0	6.4	5.05	2341	8	1	1	381.224	760.434	2	760.433	0.001	0	27.31	0.012	K	ALTIDTK	S			Cmpd 186, AutoMSn(381.2243), 14.8 min
11	Gene.4508::comp1222_seq0::g.4508::m.4508	Gene.4508::comp1222_seq0::g.4508 ORF type:complete len:6854 (+),score=2114.83,tr|G7YN43|G7YN43_CLOSI|43.32|0.0,Ig_3|PF13927.3|34,Ig_3|PF13927.3|0.0024,Ig_3|PF13927.3|3.7e+03,Ig_3|PF13927.3|0.003,Ig_3|PF13927.3|0.0045,Ig_3|PF13927.3|0.068,Ig_3|PF139	713	772434	54	0	29	0	6.4	5.05	2344	10	1	1	381.225	760.435	2	760.433	0.0017	0	29.58	0.0069	K	ALTIDTK	S			Cmpd 136, AutoMSn(381.2246), 14.8 min
11	Gene.4508::comp1222_seq0::g.4508::m.4508	Gene.4508::comp1222_seq0::g.4508 ORF type:complete len:6854 (+),score=2114.83,tr|G7YN43|G7YN43_CLOSI|43.32|0.0,Ig_3|PF13927.3|34,Ig_3|PF13927.3|0.0024,Ig_3|PF13927.3|3.7e+03,Ig_3|PF13927.3|0.003,Ig_3|PF13927.3|0.0045,Ig_3|PF13927.3|0.068,Ig_3|PF139	713	772434	54	0	29	0	6.4	5.05	2485	1	1	1	395.212	788.41	2	788.403	0.0074	1	21.62	0.04	K	VAKDDNK	T			Cmpd 81, AutoMSn(395.2124), 12.4 min
11	Gene.4508::comp1222_seq0::g.4508::m.4508	Gene.4508::comp1222_seq0::g.4508 ORF type:complete len:6854 (+),score=2114.83,tr|G7YN43|G7YN43_CLOSI|43.32|0.0,Ig_3|PF13927.3|34,Ig_3|PF13927.3|0.0024,Ig_3|PF13927.3|3.7e+03,Ig_3|PF13927.3|0.003,Ig_3|PF13927.3|0.0045,Ig_3|PF13927.3|0.068,Ig_3|PF139	713	772434	54	0	29	0	6.4	5.05	2669	1	1	1	418.742	835.469	2	835.455	0.0135	1	28.18	0.0085	R	RDGVYVK	V			Cmpd 112, AutoMSn(418.7416), 13.2 min
11	Gene.4508::comp1222_seq0::g.4508::m.4508	Gene.4508::comp1222_seq0::g.4508 ORF type:complete len:6854 (+),score=2114.83,tr|G7YN43|G7YN43_CLOSI|43.32|0.0,Ig_3|PF13927.3|34,Ig_3|PF13927.3|0.0024,Ig_3|PF13927.3|3.7e+03,Ig_3|PF13927.3|0.003,Ig_3|PF13927.3|0.0045,Ig_3|PF13927.3|0.068,Ig_3|PF139	713	772434	54	0	29	0	6.4	5.05	2840	6	1	1	421.759	841.504	2	841.491	0.0134	1	20.46	0.043	K	ELKEPVK	R			Cmpd 297, AutoMSn(421.7594), 17.4 min
11	Gene.4508::comp1222_seq0::g.4508::m.4508	Gene.4508::comp1222_seq0::g.4508 ORF type:complete len:6854 (+),score=2114.83,tr|G7YN43|G7YN43_CLOSI|43.32|0.0,Ig_3|PF13927.3|34,Ig_3|PF13927.3|0.0024,Ig_3|PF13927.3|3.7e+03,Ig_3|PF13927.3|0.003,Ig_3|PF13927.3|0.0045,Ig_3|PF13927.3|0.068,Ig_3|PF139	713	772434	54	0	29	0	6.4	5.05	3845	4	1	1	494.777	987.54	2	987.535	0.005	1	35.1	0.0017	K	SNELEKIR	C			Cmpd 318, AutoMSn(494.7772), 18.7 min
11	Gene.4508::comp1222_seq0::g.4508::m.4508	Gene.4508::comp1222_seq0::g.4508 ORF type:complete len:6854 (+),score=2114.83,tr|G7YN43|G7YN43_CLOSI|43.32|0.0,Ig_3|PF13927.3|34,Ig_3|PF13927.3|0.0024,Ig_3|PF13927.3|3.7e+03,Ig_3|PF13927.3|0.003,Ig_3|PF13927.3|0.0045,Ig_3|PF13927.3|0.068,Ig_3|PF139	713	772434	54	0	29	0	6.4	5.05	3847	10	1	1	494.778	987.542	2	987.535	0.0068	1	22.73	0.03	K	SNELEKIR	C			Cmpd 324, AutoMSn(494.7781), 18.8 min
11	Gene.4508::comp1222_seq0::g.4508::m.4508	Gene.4508::comp1222_seq0::g.4508 ORF type:complete len:6854 (+),score=2114.83,tr|G7YN43|G7YN43_CLOSI|43.32|0.0,Ig_3|PF13927.3|34,Ig_3|PF13927.3|0.0024,Ig_3|PF13927.3|3.7e+03,Ig_3|PF13927.3|0.003,Ig_3|PF13927.3|0.0045,Ig_3|PF13927.3|0.068,Ig_3|PF139	713	772434	54	0	29	0	6.4	5.05	3848	7	1	1	494.778	987.542	2	987.535	0.0071	1	29.99	0.0057	K	SNELEKIR	C			Cmpd 352, AutoMSn(494.7782), 18.6 min
11	Gene.4508::comp1222_seq0::g.4508::m.4508	Gene.4508::comp1222_seq0::g.4508 ORF type:complete len:6854 (+),score=2114.83,tr|G7YN43|G7YN43_CLOSI|43.32|0.0,Ig_3|PF13927.3|34,Ig_3|PF13927.3|0.0024,Ig_3|PF13927.3|3.7e+03,Ig_3|PF13927.3|0.003,Ig_3|PF13927.3|0.0045,Ig_3|PF13927.3|0.068,Ig_3|PF139	713	772434	54	0	29	0	6.4	5.05	3850	5	1	1	494.779	987.543	2	987.535	0.0087	1	31.23	0.0043	K	SNELEKIR	C			Cmpd 354, AutoMSn(494.7790), 18.7 min
11	Gene.4508::comp1222_seq0::g.4508::m.4508	Gene.4508::comp1222_seq0::g.4508 ORF type:complete len:6854 (+),score=2114.83,tr|G7YN43|G7YN43_CLOSI|43.32|0.0,Ig_3|PF13927.3|34,Ig_3|PF13927.3|0.0024,Ig_3|PF13927.3|3.7e+03,Ig_3|PF13927.3|0.003,Ig_3|PF13927.3|0.0045,Ig_3|PF13927.3|0.068,Ig_3|PF139	713	772434	54	0	29	0	6.4	5.05	4046	7	1	1	1012.57	1011.56	1	1011.52	0.0337	0	22.91	0.024	R	QQPNWIAR	F			Cmpd 679, AutoMSn(1012.5660), 25.2 min
11	Gene.4508::comp1222_seq0::g.4508::m.4508	Gene.4508::comp1222_seq0::g.4508 ORF type:complete len:6854 (+),score=2114.83,tr|G7YN43|G7YN43_CLOSI|43.32|0.0,Ig_3|PF13927.3|34,Ig_3|PF13927.3|0.0024,Ig_3|PF13927.3|3.7e+03,Ig_3|PF13927.3|0.003,Ig_3|PF13927.3|0.0045,Ig_3|PF13927.3|0.068,Ig_3|PF139	713	772434	54	0	29	0	6.4	5.05	4047	1	1	1	1012.57	1011.56	1	1011.52	0.0362	0	33.89	0.0019	R	QQPNWIAR	F			Cmpd 693, AutoMSn(1012.5685), 25.5 min
11	Gene.4508::comp1222_seq0::g.4508::m.4508	Gene.4508::comp1222_seq0::g.4508 ORF type:complete len:6854 (+),score=2114.83,tr|G7YN43|G7YN43_CLOSI|43.32|0.0,Ig_3|PF13927.3|34,Ig_3|PF13927.3|0.0024,Ig_3|PF13927.3|3.7e+03,Ig_3|PF13927.3|0.003,Ig_3|PF13927.3|0.0045,Ig_3|PF13927.3|0.068,Ig_3|PF139	713	772434	54	0	29	0	6.4	5.05	4048	1	1	1	1012.57	1011.56	1	1011.52	0.0363	0	33.48	0.0021	R	QQPNWIAR	F			Cmpd 690, AutoMSn(1012.5685), 25.4 min
11	Gene.4508::comp1222_seq0::g.4508::m.4508	Gene.4508::comp1222_seq0::g.4508 ORF type:complete len:6854 (+),score=2114.83,tr|G7YN43|G7YN43_CLOSI|43.32|0.0,Ig_3|PF13927.3|34,Ig_3|PF13927.3|0.0024,Ig_3|PF13927.3|3.7e+03,Ig_3|PF13927.3|0.003,Ig_3|PF13927.3|0.0045,Ig_3|PF13927.3|0.068,Ig_3|PF139	713	772434	54	0	29	0	6.4	5.05	4049	3	1	1	1012.57	1011.56	1	1011.52	0.0368	0	22.3	0.028	R	QQPNWIAR	F			Cmpd 684, AutoMSn(1012.5691), 25.3 min
11	Gene.4508::comp1222_seq0::g.4508::m.4508	Gene.4508::comp1222_seq0::g.4508 ORF type:complete len:6854 (+),score=2114.83,tr|G7YN43|G7YN43_CLOSI|43.32|0.0,Ig_3|PF13927.3|34,Ig_3|PF13927.3|0.0024,Ig_3|PF13927.3|3.7e+03,Ig_3|PF13927.3|0.003,Ig_3|PF13927.3|0.0045,Ig_3|PF13927.3|0.068,Ig_3|PF139	713	772434	54	0	29	0	6.4	5.05	5152	7	1	1	573.767	1145.52	2	1145.64	-0.1215	1	21.07	0.039	K	INQKSTSQLK	R			Cmpd 160, AutoMSn(573.7667), 14.6 min
11	Gene.4508::comp1222_seq0::g.4508::m.4508	Gene.4508::comp1222_seq0::g.4508 ORF type:complete len:6854 (+),score=2114.83,tr|G7YN43|G7YN43_CLOSI|43.32|0.0,Ig_3|PF13927.3|34,Ig_3|PF13927.3|0.0024,Ig_3|PF13927.3|3.7e+03,Ig_3|PF13927.3|0.003,Ig_3|PF13927.3|0.0045,Ig_3|PF13927.3|0.068,Ig_3|PF139	713	772434	54	0	29	0	6.4	5.05	5153	8	1	1	573.767	1145.52	2	1145.64	-0.1213	1	21.87	0.033	K	INQKSTSQLK	R			Cmpd 163, AutoMSn(573.7669), 14.7 min
11	Gene.4508::comp1222_seq0::g.4508::m.4508	Gene.4508::comp1222_seq0::g.4508 ORF type:complete len:6854 (+),score=2114.83,tr|G7YN43|G7YN43_CLOSI|43.32|0.0,Ig_3|PF13927.3|34,Ig_3|PF13927.3|0.0024,Ig_3|PF13927.3|3.7e+03,Ig_3|PF13927.3|0.003,Ig_3|PF13927.3|0.0045,Ig_3|PF13927.3|0.068,Ig_3|PF139	713	772434	54	0	29	0	6.4	5.05	5154	2	1	1	573.767	1145.52	2	1145.64	-0.1207	1	32.18	0.003	K	INQKSTSQLK	R			Cmpd 167, AutoMSn(573.7671), 14.7 min
11	Gene.4508::comp1222_seq0::g.4508::m.4508	Gene.4508::comp1222_seq0::g.4508 ORF type:complete len:6854 (+),score=2114.83,tr|G7YN43|G7YN43_CLOSI|43.32|0.0,Ig_3|PF13927.3|34,Ig_3|PF13927.3|0.0024,Ig_3|PF13927.3|3.7e+03,Ig_3|PF13927.3|0.003,Ig_3|PF13927.3|0.0045,Ig_3|PF13927.3|0.068,Ig_3|PF139	713	772434	54	0	29	0	6.4	5.05	5306	6	1	1	390.23	1167.67	3	1167.69	-0.0181	1	21.83	0.028	R	VIGGDKLEPLK	T			Cmpd 129, AutoMSn(390.2300), 13.9 min
11	Gene.4508::comp1222_seq0::g.4508::m.4508	Gene.4508::comp1222_seq0::g.4508 ORF type:complete len:6854 (+),score=2114.83,tr|G7YN43|G7YN43_CLOSI|43.32|0.0,Ig_3|PF13927.3|34,Ig_3|PF13927.3|0.0024,Ig_3|PF13927.3|3.7e+03,Ig_3|PF13927.3|0.003,Ig_3|PF13927.3|0.0045,Ig_3|PF13927.3|0.068,Ig_3|PF139	713	772434	54	0	29	0	6.4	5.05	5354	4	0	1	588.309	1174.6	2	1174.56	0.0443	1	28.75	0.0067	K	LINPNCDRCK	L			Cmpd 155, AutoMSn(588.3087), 15.7 min
11	Gene.4508::comp1222_seq0::g.4508::m.4508	Gene.4508::comp1222_seq0::g.4508 ORF type:complete len:6854 (+),score=2114.83,tr|G7YN43|G7YN43_CLOSI|43.32|0.0,Ig_3|PF13927.3|34,Ig_3|PF13927.3|0.0024,Ig_3|PF13927.3|3.7e+03,Ig_3|PF13927.3|0.003,Ig_3|PF13927.3|0.0045,Ig_3|PF13927.3|0.068,Ig_3|PF139	713	772434	54	0	29	0	6.4	5.05	7179	4	1	1	481.265	1440.77	3	1440.8	-0.0305	1	21	0.036	R	LIISVNGLDERGR	L			Cmpd 744, AutoMSn(481.2654), 32.9 min
11	Gene.4508::comp1222_seq0::g.4508::m.4508	Gene.4508::comp1222_seq0::g.4508 ORF type:complete len:6854 (+),score=2114.83,tr|G7YN43|G7YN43_CLOSI|43.32|0.0,Ig_3|PF13927.3|34,Ig_3|PF13927.3|0.0024,Ig_3|PF13927.3|3.7e+03,Ig_3|PF13927.3|0.003,Ig_3|PF13927.3|0.0045,Ig_3|PF13927.3|0.068,Ig_3|PF139	713	772434	54	0	29	0	6.4	5.05	7181	1	1	1	481.268	1440.78	3	1440.8	-0.0214	1	32.28	0.0027	R	LIISVNGLDERGR	L			Cmpd 645, AutoMSn(481.2684), 33.3 min
11	Gene.4508::comp1222_seq0::g.4508::m.4508	Gene.4508::comp1222_seq0::g.4508 ORF type:complete len:6854 (+),score=2114.83,tr|G7YN43|G7YN43_CLOSI|43.32|0.0,Ig_3|PF13927.3|34,Ig_3|PF13927.3|0.0024,Ig_3|PF13927.3|3.7e+03,Ig_3|PF13927.3|0.003,Ig_3|PF13927.3|0.0045,Ig_3|PF13927.3|0.068,Ig_3|PF139	713	772434	54	0	29	0	6.4	5.05	7299	1	1	1	734.876	1467.74	2	1467.62	0.116	0	35.88	0.0011	R	ELSPSCEGCTDLSK	Q			Cmpd 419, AutoMSn(734.8764), 20.0 min
11	Gene.4508::comp1222_seq0::g.4508::m.4508	Gene.4508::comp1222_seq0::g.4508 ORF type:complete len:6854 (+),score=2114.83,tr|G7YN43|G7YN43_CLOSI|43.32|0.0,Ig_3|PF13927.3|34,Ig_3|PF13927.3|0.0024,Ig_3|PF13927.3|3.7e+03,Ig_3|PF13927.3|0.003,Ig_3|PF13927.3|0.0045,Ig_3|PF13927.3|0.068,Ig_3|PF139	713	772434	54	0	29	0	6.4	5.05	7300	1	1	1	734.876	1467.74	2	1467.62	0.1162	0	29.3	0.005	R	ELSPSCEGCTDLSK	Q			Cmpd 422, AutoMSn(734.8764), 20.1 min
11	Gene.4508::comp1222_seq0::g.4508::m.4508	Gene.4508::comp1222_seq0::g.4508 ORF type:complete len:6854 (+),score=2114.83,tr|G7YN43|G7YN43_CLOSI|43.32|0.0,Ig_3|PF13927.3|34,Ig_3|PF13927.3|0.0024,Ig_3|PF13927.3|3.7e+03,Ig_3|PF13927.3|0.003,Ig_3|PF13927.3|0.0045,Ig_3|PF13927.3|0.068,Ig_3|PF139	713	772434	54	0	29	0	6.4	5.05	7448	6	1	1	493.263	1476.77	3	1476.75	0.013	1	20.14	0.043	R	CIIMRISGIQDR	Y	Carbamidomethyl (C); Oxidation (M)	0.100200000000.0	Cmpd 367, AutoMSn(493.2630), 18.3 min
11	Gene.4508::comp1222_seq0::g.4508::m.4508	Gene.4508::comp1222_seq0::g.4508 ORF type:complete len:6854 (+),score=2114.83,tr|G7YN43|G7YN43_CLOSI|43.32|0.0,Ig_3|PF13927.3|34,Ig_3|PF13927.3|0.0024,Ig_3|PF13927.3|3.7e+03,Ig_3|PF13927.3|0.003,Ig_3|PF13927.3|0.0045,Ig_3|PF13927.3|0.068,Ig_3|PF139	713	772434	54	0	29	0	6.4	5.05	7542	3	1	1	744.828	1487.64	2	1487.8	-0.1559	1	20.78	0.042	R	TKPGKEDISVTWK	K			Cmpd 271, AutoMSn(744.8285), 16.1 min
11	Gene.4508::comp1222_seq0::g.4508::m.4508	Gene.4508::comp1222_seq0::g.4508 ORF type:complete len:6854 (+),score=2114.83,tr|G7YN43|G7YN43_CLOSI|43.32|0.0,Ig_3|PF13927.3|34,Ig_3|PF13927.3|0.0024,Ig_3|PF13927.3|3.7e+03,Ig_3|PF13927.3|0.003,Ig_3|PF13927.3|0.0045,Ig_3|PF13927.3|0.068,Ig_3|PF139	713	772434	54	0	29	0	6.4	5.05	7731	2	0	1	504.274	1509.8	3	1509.71	0.0925	0	23.2	0.021	R	WNVWGYCVADIK	D	Carbamidomethyl (C)	0.000000100000.0	Cmpd 186, AutoMSn(504.2739), 15.7 min
11	Gene.4508::comp1222_seq0::g.4508::m.4508	Gene.4508::comp1222_seq0::g.4508 ORF type:complete len:6854 (+),score=2114.83,tr|G7YN43|G7YN43_CLOSI|43.32|0.0,Ig_3|PF13927.3|34,Ig_3|PF13927.3|0.0024,Ig_3|PF13927.3|3.7e+03,Ig_3|PF13927.3|0.003,Ig_3|PF13927.3|0.0045,Ig_3|PF13927.3|0.068,Ig_3|PF139	713	772434	54	0	29	0	6.4	5.05	8038	4	1	1	520.643	1558.91	3	1558.79	0.1164	0	20.22	0.049	K	LEVLAGDTLEQMPK	L	Oxidation (M)	0.00000000000200.0	Cmpd 1045, AutoMSn(520.6431), 37.0 min
11	Gene.4508::comp1222_seq0::g.4508::m.4508	Gene.4508::comp1222_seq0::g.4508 ORF type:complete len:6854 (+),score=2114.83,tr|G7YN43|G7YN43_CLOSI|43.32|0.0,Ig_3|PF13927.3|34,Ig_3|PF13927.3|0.0024,Ig_3|PF13927.3|3.7e+03,Ig_3|PF13927.3|0.003,Ig_3|PF13927.3|0.0045,Ig_3|PF13927.3|0.068,Ig_3|PF139	713	772434	54	0	29	0	6.4	5.05	8050	3	1	1	520.647	1558.92	3	1558.81	0.1044	1	22.19	0.032	R	CLAKGTDQVENIIR	H			Cmpd 1048, AutoMSn(520.6466), 37.0 min
11	Gene.4508::comp1222_seq0::g.4508::m.4508	Gene.4508::comp1222_seq0::g.4508 ORF type:complete len:6854 (+),score=2114.83,tr|G7YN43|G7YN43_CLOSI|43.32|0.0,Ig_3|PF13927.3|34,Ig_3|PF13927.3|0.0024,Ig_3|PF13927.3|3.7e+03,Ig_3|PF13927.3|0.003,Ig_3|PF13927.3|0.0045,Ig_3|PF13927.3|0.068,Ig_3|PF139	713	772434	54	0	29	0	6.4	5.05	8058	2	1	1	520.649	1558.92	3	1558.79	0.1335	0	21.67	0.037	K	LEVLAGDTLEQMPK	L	Oxidation (M)	0.00000000000200.0	Cmpd 775, AutoMSn(520.6489), 37.0 min
11	Gene.4508::comp1222_seq0::g.4508::m.4508	Gene.4508::comp1222_seq0::g.4508 ORF type:complete len:6854 (+),score=2114.83,tr|G7YN43|G7YN43_CLOSI|43.32|0.0,Ig_3|PF13927.3|34,Ig_3|PF13927.3|0.0024,Ig_3|PF13927.3|3.7e+03,Ig_3|PF13927.3|0.003,Ig_3|PF13927.3|0.0045,Ig_3|PF13927.3|0.068,Ig_3|PF139	713	772434	54	0	29	0	6.4	5.05	8935	6	1	1	850.964	1699.91	2	1699.99	-0.0781	0	26.78	0.0098	R	GAFIVQLPIPYEIIK	S			Cmpd 627, AutoMSn(850.9638), 24.1 min
11	Gene.4508::comp1222_seq0::g.4508::m.4508	Gene.4508::comp1222_seq0::g.4508 ORF type:complete len:6854 (+),score=2114.83,tr|G7YN43|G7YN43_CLOSI|43.32|0.0,Ig_3|PF13927.3|34,Ig_3|PF13927.3|0.0024,Ig_3|PF13927.3|3.7e+03,Ig_3|PF13927.3|0.003,Ig_3|PF13927.3|0.0045,Ig_3|PF13927.3|0.068,Ig_3|PF139	713	772434	54	0	29	0	6.4	5.05	8936	3	1	1	850.965	1699.92	2	1699.99	-0.0755	0	41.08	0.00036	R	GAFIVQLPIPYEIIK	S			Cmpd 632, AutoMSn(850.9652), 24.3 min
11	Gene.4508::comp1222_seq0::g.4508::m.4508	Gene.4508::comp1222_seq0::g.4508 ORF type:complete len:6854 (+),score=2114.83,tr|G7YN43|G7YN43_CLOSI|43.32|0.0,Ig_3|PF13927.3|34,Ig_3|PF13927.3|0.0024,Ig_3|PF13927.3|3.7e+03,Ig_3|PF13927.3|0.003,Ig_3|PF13927.3|0.0045,Ig_3|PF13927.3|0.068,Ig_3|PF139	713	772434	54	0	29	0	6.4	5.05	8938	6	1	1	567.648	1699.92	3	1699.99	-0.0681	0	24.13	0.018	R	GAFIVQLPIPYEIIK	S			Cmpd 626, AutoMSn(567.6483), 24.1 min
11	Gene.4508::comp1222_seq0::g.4508::m.4508	Gene.4508::comp1222_seq0::g.4508 ORF type:complete len:6854 (+),score=2114.83,tr|G7YN43|G7YN43_CLOSI|43.32|0.0,Ig_3|PF13927.3|34,Ig_3|PF13927.3|0.0024,Ig_3|PF13927.3|3.7e+03,Ig_3|PF13927.3|0.003,Ig_3|PF13927.3|0.0045,Ig_3|PF13927.3|0.068,Ig_3|PF139	713	772434	54	0	29	0	6.4	5.05	8939	6	1	1	567.648	1699.92	3	1699.99	-0.0681	0	24.44	0.017	R	GAFIVQLPIPYEIIK	S			Cmpd 629, AutoMSn(567.6483), 24.2 min
11	Gene.4508::comp1222_seq0::g.4508::m.4508	Gene.4508::comp1222_seq0::g.4508 ORF type:complete len:6854 (+),score=2114.83,tr|G7YN43|G7YN43_CLOSI|43.32|0.0,Ig_3|PF13927.3|34,Ig_3|PF13927.3|0.0024,Ig_3|PF13927.3|3.7e+03,Ig_3|PF13927.3|0.003,Ig_3|PF13927.3|0.0045,Ig_3|PF13927.3|0.068,Ig_3|PF139	713	772434	54	0	29	0	6.4	5.05	9246	10	1	1	597.656	1789.95	3	1789.89	0.0588	1	25.95	0.01	K	KVIDSQEGGGEVMGGVTK	V			Cmpd 350, AutoMSn(597.6562), 19.1 min
11	Gene.4508::comp1222_seq0::g.4508::m.4508	Gene.4508::comp1222_seq0::g.4508 ORF type:complete len:6854 (+),score=2114.83,tr|G7YN43|G7YN43_CLOSI|43.32|0.0,Ig_3|PF13927.3|34,Ig_3|PF13927.3|0.0024,Ig_3|PF13927.3|3.7e+03,Ig_3|PF13927.3|0.003,Ig_3|PF13927.3|0.0045,Ig_3|PF13927.3|0.068,Ig_3|PF139	713	772434	54	0	29	0	6.4	5.05	9557	3	1	1	623.315	1866.92	3	1866.76	0.1671	0	23.87	0.016	R	FDHNITYMCTDGYSK	D	Carbamidomethyl (C); Oxidation (M)	0.000000021000000.0	Cmpd 165, AutoMSn(623.3147), 19.4 min
11	Gene.4508::comp1222_seq0::g.4508::m.4508	Gene.4508::comp1222_seq0::g.4508 ORF type:complete len:6854 (+),score=2114.83,tr|G7YN43|G7YN43_CLOSI|43.32|0.0,Ig_3|PF13927.3|34,Ig_3|PF13927.3|0.0024,Ig_3|PF13927.3|3.7e+03,Ig_3|PF13927.3|0.003,Ig_3|PF13927.3|0.0045,Ig_3|PF13927.3|0.068,Ig_3|PF139	713	772434	54	0	29	0	6.4	5.05	9955	2	1	1	652.582	1954.72	3	1954.11	0.6144	1	24.26	0.023	K	SIELIVKGLDSEGNLIVR	E			Cmpd 659, AutoMSn(652.5820), 26.3 min
11	Gene.4508::comp1222_seq0::g.4508::m.4508	Gene.4508::comp1222_seq0::g.4508 ORF type:complete len:6854 (+),score=2114.83,tr|G7YN43|G7YN43_CLOSI|43.32|0.0,Ig_3|PF13927.3|34,Ig_3|PF13927.3|0.0024,Ig_3|PF13927.3|3.7e+03,Ig_3|PF13927.3|0.003,Ig_3|PF13927.3|0.0045,Ig_3|PF13927.3|0.068,Ig_3|PF139	713	772434	54	0	29	0	6.4	5.05	10451	6	1	1	683.307	2046.9	3	2046.95	-0.0516	1	21.38	0.03	K	TSDIEPGATKWISGDGEER	I			Cmpd 332, AutoMSn(683.3066), 17.6 min
11	Gene.4508::comp1222_seq0::g.4508::m.4508	Gene.4508::comp1222_seq0::g.4508 ORF type:complete len:6854 (+),score=2114.83,tr|G7YN43|G7YN43_CLOSI|43.32|0.0,Ig_3|PF13927.3|34,Ig_3|PF13927.3|0.0024,Ig_3|PF13927.3|3.7e+03,Ig_3|PF13927.3|0.003,Ig_3|PF13927.3|0.0045,Ig_3|PF13927.3|0.068,Ig_3|PF139	713	772434	54	0	29	0	6.4	5.05	11370	1	1	1	768.997	2303.97	3	2304.11	-0.1404	1	22.82	0.023	K	GDNVELKCVAMNQTTNEPITK	E			Cmpd 465, AutoMSn(768.9968), 22.6 min
11	Gene.4508::comp1222_seq0::g.4508::m.4508	Gene.4508::comp1222_seq0::g.4508 ORF type:complete len:6854 (+),score=2114.83,tr|G7YN43|G7YN43_CLOSI|43.32|0.0,Ig_3|PF13927.3|34,Ig_3|PF13927.3|0.0024,Ig_3|PF13927.3|3.7e+03,Ig_3|PF13927.3|0.003,Ig_3|PF13927.3|0.0045,Ig_3|PF13927.3|0.068,Ig_3|PF139	713	772434	54	0	29	0	6.4	5.05	11573	5	1	1	795.328	2382.96	3	2383.38	-0.4134	1	24.22	0.019	R	KFPLPKPSIIDSPVLTVYEIK	Q			Cmpd 123, AutoMSn(795.3283), 14.5 min
11	Gene.4508::comp1222_seq0::g.4508::m.4508	Gene.4508::comp1222_seq0::g.4508 ORF type:complete len:6854 (+),score=2114.83,tr|G7YN43|G7YN43_CLOSI|43.32|0.0,Ig_3|PF13927.3|34,Ig_3|PF13927.3|0.0024,Ig_3|PF13927.3|3.7e+03,Ig_3|PF13927.3|0.003,Ig_3|PF13927.3|0.0045,Ig_3|PF13927.3|0.068,Ig_3|PF139	713	772434	54	0	29	0	6.4	5.05	11613	8	1	1	802.653	2404.94	3	2404.26	0.6767	1	22.2	0.03	K	VGDSETIVRQIIVDHLPDDGVK	K			Cmpd 145, AutoMSn(802.6528), 14.5 min
11	Gene.4508::comp1222_seq0::g.4508::m.4508	Gene.4508::comp1222_seq0::g.4508 ORF type:complete len:6854 (+),score=2114.83,tr|G7YN43|G7YN43_CLOSI|43.32|0.0,Ig_3|PF13927.3|34,Ig_3|PF13927.3|0.0024,Ig_3|PF13927.3|3.7e+03,Ig_3|PF13927.3|0.003,Ig_3|PF13927.3|0.0045,Ig_3|PF13927.3|0.068,Ig_3|PF139	713	772434	54	0	29	0	6.4	5.05	12132	1	1	1	849.924	2546.75	3	2546.09	0.6594	0	23.67	0.025	K	NLLSTDCQSCDMCGNNLPYVVK	K	2 Carbamidomethyl (C); Oxidation (M)	0.0000001000021000000000.0	Cmpd 596, AutoMSn(849.9241), 23.3 min
11	Gene.4508::comp1222_seq0::g.4508::m.4508	Gene.4508::comp1222_seq0::g.4508 ORF type:complete len:6854 (+),score=2114.83,tr|G7YN43|G7YN43_CLOSI|43.32|0.0,Ig_3|PF13927.3|34,Ig_3|PF13927.3|0.0024,Ig_3|PF13927.3|3.7e+03,Ig_3|PF13927.3|0.003,Ig_3|PF13927.3|0.0045,Ig_3|PF13927.3|0.068,Ig_3|PF139	713	772434	54	0	29	0	6.4	5.05	12133	1	1	1	849.927	2546.76	3	2546.09	0.6678	0	24.24	0.022	K	NLLSTDCQSCDMCGNNLPYVVK	K	2 Carbamidomethyl (C); Oxidation (M)	0.0000001000021000000000.0	Cmpd 600, AutoMSn(849.9269), 23.4 min
11	Gene.4508::comp1222_seq0::g.4508::m.4508	Gene.4508::comp1222_seq0::g.4508 ORF type:complete len:6854 (+),score=2114.83,tr|G7YN43|G7YN43_CLOSI|43.32|0.0,Ig_3|PF13927.3|34,Ig_3|PF13927.3|0.0024,Ig_3|PF13927.3|3.7e+03,Ig_3|PF13927.3|0.003,Ig_3|PF13927.3|0.0045,Ig_3|PF13927.3|0.068,Ig_3|PF139	713	772434	54	0	29	0	6.4	5.05	12493	5	1	1	899.906	2696.7	3	2696.41	0.2831	1	20.13	0.051	R	VELHQVYVRINELSESGLIENQK	G			Cmpd 526, AutoMSn(899.9061), 22.8 min
11	Gene.4508::comp1222_seq0::g.4508::m.4508	Gene.4508::comp1222_seq0::g.4508 ORF type:complete len:6854 (+),score=2114.83,tr|G7YN43|G7YN43_CLOSI|43.32|0.0,Ig_3|PF13927.3|34,Ig_3|PF13927.3|0.0024,Ig_3|PF13927.3|3.7e+03,Ig_3|PF13927.3|0.003,Ig_3|PF13927.3|0.0045,Ig_3|PF13927.3|0.068,Ig_3|PF139	713	772434	54	0	29	0	6.4	5.05	12494	4	1	1	1349.4	2696.78	2	2696.41	0.3673	1	22.48	0.044	R	VELHQVYVRINELSESGLIENQK	G			Cmpd 1102, AutoMSn(1349.3976), 34.7 min
11	Gene.4508::comp1222_seq0::g.4508::m.4508	Gene.4508::comp1222_seq0::g.4508 ORF type:complete len:6854 (+),score=2114.83,tr|G7YN43|G7YN43_CLOSI|43.32|0.0,Ig_3|PF13927.3|34,Ig_3|PF13927.3|0.0024,Ig_3|PF13927.3|3.7e+03,Ig_3|PF13927.3|0.003,Ig_3|PF13927.3|0.0045,Ig_3|PF13927.3|0.068,Ig_3|PF139	713	772434	54	0	29	0	6.4	5.05	12588	6	1	1	911.257	2730.75	3	2730.12	0.6306	1	20.05	0.054	K	CGGCLGAECGECAGGEYIYDIYSGKR	L	Carbamidomethyl (C)	0.00010000000000000000000000.0	Cmpd 664, AutoMSn(911.2569), 27.4 min
11	Gene.4508::comp1222_seq0::g.4508::m.4508	Gene.4508::comp1222_seq0::g.4508 ORF type:complete len:6854 (+),score=2114.83,tr|G7YN43|G7YN43_CLOSI|43.32|0.0,Ig_3|PF13927.3|34,Ig_3|PF13927.3|0.0024,Ig_3|PF13927.3|3.7e+03,Ig_3|PF13927.3|0.003,Ig_3|PF13927.3|0.0045,Ig_3|PF13927.3|0.068,Ig_3|PF139	713	772434	54	0	29	0	6.4	5.05	12832	9	1	1	940.81	2819.41	3	2819.35	0.0593	0	22.66	0.015	K	ETTTPAIEEQEVTDVVQEHNFYLK	I			Cmpd 717, AutoMSn(940.8104), 28.6 min
11	Gene.4508::comp1222_seq0::g.4508::m.4508	Gene.4508::comp1222_seq0::g.4508 ORF type:complete len:6854 (+),score=2114.83,tr|G7YN43|G7YN43_CLOSI|43.32|0.0,Ig_3|PF13927.3|34,Ig_3|PF13927.3|0.0024,Ig_3|PF13927.3|3.7e+03,Ig_3|PF13927.3|0.003,Ig_3|PF13927.3|0.0045,Ig_3|PF13927.3|0.068,Ig_3|PF139	713	772434	54	0	29	0	6.4	5.05	12996	10	1	1	968.145	2901.41	3	2901.18	0.2318	1	20.16	0.027	K	CGGCLGAECGECAGGEYIYDIYSGKR	L	4 Carbamidomethyl (C)	0.10010000100100000000000000.0	Cmpd 741, AutoMSn(968.1454), 28.2 min
11	Gene.4508::comp1222_seq0::g.4508::m.4508	Gene.4508::comp1222_seq0::g.4508 ORF type:complete len:6854 (+),score=2114.83,tr|G7YN43|G7YN43_CLOSI|43.32|0.0,Ig_3|PF13927.3|34,Ig_3|PF13927.3|0.0024,Ig_3|PF13927.3|3.7e+03,Ig_3|PF13927.3|0.003,Ig_3|PF13927.3|0.0045,Ig_3|PF13927.3|0.068,Ig_3|PF139	713	772434	54	0	29	0	6.4	5.05	13051	5	1	1	1467.16	2932.3	2	2932.14	0.1544	0	20.97	0.027	K	SPQFNDAAWFDDMCLSCYCSNVTDK	C	Carbamidomethyl (C); Oxidation (M)	0.0000000000002000100000000.0	Cmpd 968, AutoMSn(1467.1569), 31.8 min
11	Gene.4508::comp1222_seq0::g.4508::m.4508	Gene.4508::comp1222_seq0::g.4508 ORF type:complete len:6854 (+),score=2114.83,tr|G7YN43|G7YN43_CLOSI|43.32|0.0,Ig_3|PF13927.3|34,Ig_3|PF13927.3|0.0024,Ig_3|PF13927.3|3.7e+03,Ig_3|PF13927.3|0.003,Ig_3|PF13927.3|0.0045,Ig_3|PF13927.3|0.068,Ig_3|PF139	713	772434	54	0	29	0	6.4	5.05	13053	7	1	1	978.444	2932.31	3	2932.14	0.1648	0	20.35	0.031	K	SPQFNDAAWFDDMCLSCYCSNVTDK	C	Carbamidomethyl (C); Oxidation (M)	0.0000000000002000001000000.0	Cmpd 845, AutoMSn(978.4438), 31.7 min
11	Gene.4508::comp1222_seq0::g.4508::m.4508	Gene.4508::comp1222_seq0::g.4508 ORF type:complete len:6854 (+),score=2114.83,tr|G7YN43|G7YN43_CLOSI|43.32|0.0,Ig_3|PF13927.3|34,Ig_3|PF13927.3|0.0024,Ig_3|PF13927.3|3.7e+03,Ig_3|PF13927.3|0.003,Ig_3|PF13927.3|0.0045,Ig_3|PF13927.3|0.068,Ig_3|PF139	713	772434	54	0	29	0	6.4	5.05	13054	7	1	1	978.445	2932.31	3	2932.14	0.1681	0	20.72	0.029	K	SPQFNDAAWFDDMCLSCYCSNVTDK	C	Carbamidomethyl (C); Oxidation (M)	0.0000000000002100000000000.0	Cmpd 934, AutoMSn(978.4449), 31.7 min
11	Gene.4508::comp1222_seq0::g.4508::m.4508	Gene.4508::comp1222_seq0::g.4508 ORF type:complete len:6854 (+),score=2114.83,tr|G7YN43|G7YN43_CLOSI|43.32|0.0,Ig_3|PF13927.3|34,Ig_3|PF13927.3|0.0024,Ig_3|PF13927.3|3.7e+03,Ig_3|PF13927.3|0.003,Ig_3|PF13927.3|0.0045,Ig_3|PF13927.3|0.068,Ig_3|PF139	713	772434	54	0	29	0	6.4	5.05	13055	4	1	1	978.445	2932.31	3	2932.14	0.1683	0	23.65	0.015	K	SPQFNDAAWFDDMCLSCYCSNVTDK	C	Carbamidomethyl (C); Oxidation (M)	0.0000000000002000001000000.0	Cmpd 846, AutoMSn(978.4450), 31.8 min
11	Gene.4508::comp1222_seq0::g.4508::m.4508	Gene.4508::comp1222_seq0::g.4508 ORF type:complete len:6854 (+),score=2114.83,tr|G7YN43|G7YN43_CLOSI|43.32|0.0,Ig_3|PF13927.3|34,Ig_3|PF13927.3|0.0024,Ig_3|PF13927.3|3.7e+03,Ig_3|PF13927.3|0.003,Ig_3|PF13927.3|0.0045,Ig_3|PF13927.3|0.068,Ig_3|PF139	713	772434	54	0	29	0	6.4	5.05	13063	8	1	1	1467.16	2932.32	2	2932.14	0.1705	0	20.94	0.027	K	SPQFNDAAWFDDMCLSCYCSNVTDK	C	Carbamidomethyl (C); Oxidation (M)	0.0000000000002000001000000.0	Cmpd 972, AutoMSn(1467.1650), 31.7 min
11	Gene.4508::comp1222_seq0::g.4508::m.4508	Gene.4508::comp1222_seq0::g.4508 ORF type:complete len:6854 (+),score=2114.83,tr|G7YN43|G7YN43_CLOSI|43.32|0.0,Ig_3|PF13927.3|34,Ig_3|PF13927.3|0.0024,Ig_3|PF13927.3|3.7e+03,Ig_3|PF13927.3|0.003,Ig_3|PF13927.3|0.0045,Ig_3|PF13927.3|0.068,Ig_3|PF139	713	772434	54	0	29	0	6.4	5.05	13064	4	1	1	1467.17	2932.32	2	2932.14	0.1708	0	21.5	0.024	K	SPQFNDAAWFDDMCLSCYCSNVTDK	C	Carbamidomethyl (C); Oxidation (M)	0.0000000000002100000000000.0	Cmpd 977, AutoMSn(1467.1651), 31.9 min
11	Gene.4508::comp1222_seq0::g.4508::m.4508	Gene.4508::comp1222_seq0::g.4508 ORF type:complete len:6854 (+),score=2114.83,tr|G7YN43|G7YN43_CLOSI|43.32|0.0,Ig_3|PF13927.3|34,Ig_3|PF13927.3|0.0024,Ig_3|PF13927.3|3.7e+03,Ig_3|PF13927.3|0.003,Ig_3|PF13927.3|0.0045,Ig_3|PF13927.3|0.068,Ig_3|PF139	713	772434	54	0	29	0	6.4	5.05	13065	4	1	1	1467.17	2932.32	2	2932.14	0.1712	0	21.53	0.024	K	SPQFNDAAWFDDMCLSCYCSNVTDK	C	Carbamidomethyl (C); Oxidation (M)	0.0000000000002100000000000.0	Cmpd 975, AutoMSn(1467.1653), 31.8 min
12	Gene.25061::comp8379_seq0::g.25061::m.25061	Gene.25061::comp8379_seq0::g.25061 ORF type:complete len:4522 (+),score=1128.89,tr|A0A183MFV5|A0A183MFV5_9TREM|94.57|0.0,tr|A0A183MFV5|A0A183MFV5_9TREM|88.52|3e-25,Dynein_heavy|PF03028.12|2.5e+03,Dynein_heavy|PF03028.12|1e-234,MT|PF12777.4|1.2e+03,	609	520142	43	9	24	1	8.1	5.67	1586	1	1	1	328.707	655.399	2	655.402	-0.0027	1	48.15	4.8e-05	K	LGPNKK	Q			Cmpd 196, AutoMSn(328.7068), 15.9 min
12	Gene.25061::comp8379_seq0::g.25061::m.25061	Gene.25061::comp8379_seq0::g.25061 ORF type:complete len:4522 (+),score=1128.89,tr|A0A183MFV5|A0A183MFV5_9TREM|94.57|0.0,tr|A0A183MFV5|A0A183MFV5_9TREM|88.52|3e-25,Dynein_heavy|PF03028.12|2.5e+03,Dynein_heavy|PF03028.12|1e-234,MT|PF12777.4|1.2e+03,	609	520142	43	9	24	1	8.1	5.67	1587	1	1	1	328.707	655.399	2	655.402	-0.0024	1	51.91	2e-05	K	LGPNKK	Q			Cmpd 190, AutoMSn(328.7069), 15.8 min
12	Gene.25061::comp8379_seq0::g.25061::m.25061	Gene.25061::comp8379_seq0::g.25061 ORF type:complete len:4522 (+),score=1128.89,tr|A0A183MFV5|A0A183MFV5_9TREM|94.57|0.0,tr|A0A183MFV5|A0A183MFV5_9TREM|88.52|3e-25,Dynein_heavy|PF03028.12|2.5e+03,Dynein_heavy|PF03028.12|1e-234,MT|PF12777.4|1.2e+03,	609	520142	43	9	24	1	8.1	5.67	1588	1	1	1	328.708	655.402	2	655.402	-0.0002	1	50.81	2.6e-05	K	LGPNKK	Q			Cmpd 175, AutoMSn(328.7080), 15.8 min
12	Gene.25061::comp8379_seq0::g.25061::m.25061	Gene.25061::comp8379_seq0::g.25061 ORF type:complete len:4522 (+),score=1128.89,tr|A0A183MFV5|A0A183MFV5_9TREM|94.57|0.0,tr|A0A183MFV5|A0A183MFV5_9TREM|88.52|3e-25,Dynein_heavy|PF03028.12|2.5e+03,Dynein_heavy|PF03028.12|1e-234,MT|PF12777.4|1.2e+03,	609	520142	43	9	24	1	8.1	5.67	1589	1	1	1	328.708	655.402	2	655.402	0	1	50.74	2.6e-05	K	LGPNKK	Q			Cmpd 207, AutoMSn(328.7081), 15.9 min
12	Gene.25061::comp8379_seq0::g.25061::m.25061	Gene.25061::comp8379_seq0::g.25061 ORF type:complete len:4522 (+),score=1128.89,tr|A0A183MFV5|A0A183MFV5_9TREM|94.57|0.0,tr|A0A183MFV5|A0A183MFV5_9TREM|88.52|3e-25,Dynein_heavy|PF03028.12|2.5e+03,Dynein_heavy|PF03028.12|1e-234,MT|PF12777.4|1.2e+03,	609	520142	43	9	24	1	8.1	5.67	1590	1	1	1	328.708	655.402	2	655.402	0.0002	1	51.18	2.4e-05	K	LGPNKK	Q			Cmpd 192, AutoMSn(328.7082), 15.8 min
12	Gene.25061::comp8379_seq0::g.25061::m.25061	Gene.25061::comp8379_seq0::g.25061 ORF type:complete len:4522 (+),score=1128.89,tr|A0A183MFV5|A0A183MFV5_9TREM|94.57|0.0,tr|A0A183MFV5|A0A183MFV5_9TREM|88.52|3e-25,Dynein_heavy|PF03028.12|2.5e+03,Dynein_heavy|PF03028.12|1e-234,MT|PF12777.4|1.2e+03,	609	520142	43	9	24	1	8.1	5.67	1591	1	1	1	328.708	655.402	2	655.402	0.0003	1	50.56	2.8e-05	K	LGPNKK	Q			Cmpd 203, AutoMSn(328.7083), 15.8 min
12	Gene.25061::comp8379_seq0::g.25061::m.25061	Gene.25061::comp8379_seq0::g.25061 ORF type:complete len:4522 (+),score=1128.89,tr|A0A183MFV5|A0A183MFV5_9TREM|94.57|0.0,tr|A0A183MFV5|A0A183MFV5_9TREM|88.52|3e-25,Dynein_heavy|PF03028.12|2.5e+03,Dynein_heavy|PF03028.12|1e-234,MT|PF12777.4|1.2e+03,	609	520142	43	9	24	1	8.1	5.67	1592	1	1	1	328.708	655.402	2	655.402	0.0005	1	51.26	2.3e-05	K	LGPNKK	Q			Cmpd 201, AutoMSn(328.7084), 15.8 min
12	Gene.25061::comp8379_seq0::g.25061::m.25061	Gene.25061::comp8379_seq0::g.25061 ORF type:complete len:4522 (+),score=1128.89,tr|A0A183MFV5|A0A183MFV5_9TREM|94.57|0.0,tr|A0A183MFV5|A0A183MFV5_9TREM|88.52|3e-25,Dynein_heavy|PF03028.12|2.5e+03,Dynein_heavy|PF03028.12|1e-234,MT|PF12777.4|1.2e+03,	609	520142	43	9	24	1	8.1	5.67	1593	1	1	1	328.709	655.402	2	655.402	0.0008	1	51.53	2.2e-05	K	LGPNKK	Q			Cmpd 219, AutoMSn(328.7085), 15.9 min
12	Gene.25061::comp8379_seq0::g.25061::m.25061	Gene.25061::comp8379_seq0::g.25061 ORF type:complete len:4522 (+),score=1128.89,tr|A0A183MFV5|A0A183MFV5_9TREM|94.57|0.0,tr|A0A183MFV5|A0A183MFV5_9TREM|88.52|3e-25,Dynein_heavy|PF03028.12|2.5e+03,Dynein_heavy|PF03028.12|1e-234,MT|PF12777.4|1.2e+03,	609	520142	43	9	24	1	8.1	5.67	1594	1	1	1	328.709	655.403	2	655.402	0.0013	1	51	2.5e-05	K	LGPNKK	Q			Cmpd 177, AutoMSn(328.7088), 15.8 min
12	Gene.25061::comp8379_seq0::g.25061::m.25061	Gene.25061::comp8379_seq0::g.25061 ORF type:complete len:4522 (+),score=1128.89,tr|A0A183MFV5|A0A183MFV5_9TREM|94.57|0.0,tr|A0A183MFV5|A0A183MFV5_9TREM|88.52|3e-25,Dynein_heavy|PF03028.12|2.5e+03,Dynein_heavy|PF03028.12|1e-234,MT|PF12777.4|1.2e+03,	609	520142	43	9	24	1	8.1	5.67	2642	3	1	1	416.228	830.442	2	830.505	-0.0624	1	28.92	0.0075	K	KQAILMK	Q			Cmpd 74, AutoMSn(416.2284), 12.7 min
12	Gene.25061::comp8379_seq0::g.25061::m.25061	Gene.25061::comp8379_seq0::g.25061 ORF type:complete len:4522 (+),score=1128.89,tr|A0A183MFV5|A0A183MFV5_9TREM|94.57|0.0,tr|A0A183MFV5|A0A183MFV5_9TREM|88.52|3e-25,Dynein_heavy|PF03028.12|2.5e+03,Dynein_heavy|PF03028.12|1e-234,MT|PF12777.4|1.2e+03,	609	520142	43	9	24	1	8.1	5.67	2995	7	1	1	437.276	872.538	2	872.497	0.0414	0	27.09	0.012	R	LVGGLASEK	I			Cmpd 164, AutoMSn(437.2763), 15.8 min
12	Gene.25061::comp8379_seq0::g.25061::m.25061	Gene.25061::comp8379_seq0::g.25061 ORF type:complete len:4522 (+),score=1128.89,tr|A0A183MFV5|A0A183MFV5_9TREM|94.57|0.0,tr|A0A183MFV5|A0A183MFV5_9TREM|88.52|3e-25,Dynein_heavy|PF03028.12|2.5e+03,Dynein_heavy|PF03028.12|1e-234,MT|PF12777.4|1.2e+03,	609	520142	43	9	24	1	8.1	5.67	2996	6	1	1	437.278	872.541	2	872.497	0.0439	0	32.13	0.0038	R	LVGGLASEK	I			Cmpd 162, AutoMSn(437.2776), 15.7 min
12	Gene.25061::comp8379_seq0::g.25061::m.25061	Gene.25061::comp8379_seq0::g.25061 ORF type:complete len:4522 (+),score=1128.89,tr|A0A183MFV5|A0A183MFV5_9TREM|94.57|0.0,tr|A0A183MFV5|A0A183MFV5_9TREM|88.52|3e-25,Dynein_heavy|PF03028.12|2.5e+03,Dynein_heavy|PF03028.12|1e-234,MT|PF12777.4|1.2e+03,	609	520142	43	9	24	1	8.1	5.67	2997	4	1	1	437.278	872.541	2	872.497	0.0443	0	23.55	0.027	R	LVGGLASEK	I			Cmpd 166, AutoMSn(437.2778), 15.8 min
12	Gene.25061::comp8379_seq0::g.25061::m.25061	Gene.25061::comp8379_seq0::g.25061 ORF type:complete len:4522 (+),score=1128.89,tr|A0A183MFV5|A0A183MFV5_9TREM|94.57|0.0,tr|A0A183MFV5|A0A183MFV5_9TREM|88.52|3e-25,Dynein_heavy|PF03028.12|2.5e+03,Dynein_heavy|PF03028.12|1e-234,MT|PF12777.4|1.2e+03,	609	520142	43	9	24	1	8.1	5.67	4748	9	1	1	551.24	1100.47	2	1100.68	-0.2145	1	20.89	0.04	R	SLKELTLGLK	G			Cmpd 246, AutoMSn(551.2403), 17.8 min
12	Gene.25061::comp8379_seq0::g.25061::m.25061	Gene.25061::comp8379_seq0::g.25061 ORF type:complete len:4522 (+),score=1128.89,tr|A0A183MFV5|A0A183MFV5_9TREM|94.57|0.0,tr|A0A183MFV5|A0A183MFV5_9TREM|88.52|3e-25,Dynein_heavy|PF03028.12|2.5e+03,Dynein_heavy|PF03028.12|1e-234,MT|PF12777.4|1.2e+03,	609	520142	43	9	24	1	8.1	5.67	6189	1	1	1	436.897	1307.67	3	1307.74	-0.0773	0	35.57	0.0013	K	TLLPLPIEQER	L			Cmpd 46, AutoMSn(436.8965), 12.7 min
12	Gene.25061::comp8379_seq0::g.25061::m.25061	Gene.25061::comp8379_seq0::g.25061 ORF type:complete len:4522 (+),score=1128.89,tr|A0A183MFV5|A0A183MFV5_9TREM|94.57|0.0,tr|A0A183MFV5|A0A183MFV5_9TREM|88.52|3e-25,Dynein_heavy|PF03028.12|2.5e+03,Dynein_heavy|PF03028.12|1e-234,MT|PF12777.4|1.2e+03,	609	520142	43	9	24	1	8.1	5.67	6320	1	1	1	661.856	1321.7	2	1321.64	0.0522	1	23.71	0.021	K	GNSKIAYHMSAK	D	Oxidation (M)	0.000000002000.0	Cmpd 332, AutoMSn(661.8558), 19.6 min
12	Gene.25061::comp8379_seq0::g.25061::m.25061	Gene.25061::comp8379_seq0::g.25061 ORF type:complete len:4522 (+),score=1128.89,tr|A0A183MFV5|A0A183MFV5_9TREM|94.57|0.0,tr|A0A183MFV5|A0A183MFV5_9TREM|88.52|3e-25,Dynein_heavy|PF03028.12|2.5e+03,Dynein_heavy|PF03028.12|1e-234,MT|PF12777.4|1.2e+03,	609	520142	43	9	24	1	8.1	5.67	7014	8	1	1	474.601	1420.78	3	1420.69	0.092	0	27.59	0.008	R	QIATDEMFEPLK	Q			Cmpd 36, AutoMSn(474.6015), 10.8 min
12	Gene.25061::comp8379_seq0::g.25061::m.25061	Gene.25061::comp8379_seq0::g.25061 ORF type:complete len:4522 (+),score=1128.89,tr|A0A183MFV5|A0A183MFV5_9TREM|94.57|0.0,tr|A0A183MFV5|A0A183MFV5_9TREM|88.52|3e-25,Dynein_heavy|PF03028.12|2.5e+03,Dynein_heavy|PF03028.12|1e-234,MT|PF12777.4|1.2e+03,	609	520142	43	9	24	1	8.1	5.67	7037	5	1	1	476.625	1426.85	3	1426.81	0.0439	1	20.86	0.041	R	KRPVMLVGNAGTGK	T			Cmpd 1168, AutoMSn(476.6245), 36.4 min
12	Gene.25061::comp8379_seq0::g.25061::m.25061	Gene.25061::comp8379_seq0::g.25061 ORF type:complete len:4522 (+),score=1128.89,tr|A0A183MFV5|A0A183MFV5_9TREM|94.57|0.0,tr|A0A183MFV5|A0A183MFV5_9TREM|88.52|3e-25,Dynein_heavy|PF03028.12|2.5e+03,Dynein_heavy|PF03028.12|1e-234,MT|PF12777.4|1.2e+03,	609	520142	43	9	24	1	8.1	5.67	7766	5	1	1	505.971	1514.89	3	1514.71	0.178	0	21.91	0.034	R	SDPGRPEDQVLMR	A	Oxidation (M)	0.0000000000020.0	Cmpd 1182, AutoMSn(505.9715), 36.8 min
12	Gene.25061::comp8379_seq0::g.25061::m.25061	Gene.25061::comp8379_seq0::g.25061 ORF type:complete len:4522 (+),score=1128.89,tr|A0A183MFV5|A0A183MFV5_9TREM|94.57|0.0,tr|A0A183MFV5|A0A183MFV5_9TREM|88.52|3e-25,Dynein_heavy|PF03028.12|2.5e+03,Dynein_heavy|PF03028.12|1e-234,MT|PF12777.4|1.2e+03,	609	520142	43	9	24	1	8.1	5.67	7768	4	1	1	505.972	1514.89	3	1514.71	0.1794	0	22.29	0.031	R	SDPGRPEDQVLMR	A	Oxidation (M)	0.0000000000020.0	Cmpd 1037, AutoMSn(505.9720), 36.7 min
12	Gene.25061::comp8379_seq0::g.25061::m.25061	Gene.25061::comp8379_seq0::g.25061 ORF type:complete len:4522 (+),score=1128.89,tr|A0A183MFV5|A0A183MFV5_9TREM|94.57|0.0,tr|A0A183MFV5|A0A183MFV5_9TREM|88.52|3e-25,Dynein_heavy|PF03028.12|2.5e+03,Dynein_heavy|PF03028.12|1e-234,MT|PF12777.4|1.2e+03,	609	520142	43	9	24	1	8.1	5.67	7778	1	1	1	505.976	1514.91	3	1514.71	0.1926	0	29.63	0.006	R	SDPGRPEDQVLMR	A	Oxidation (M)	0.0000000000020.0	Cmpd 1040, AutoMSn(505.9764), 36.8 min
12	Gene.25061::comp8379_seq0::g.25061::m.25061	Gene.25061::comp8379_seq0::g.25061 ORF type:complete len:4522 (+),score=1128.89,tr|A0A183MFV5|A0A183MFV5_9TREM|94.57|0.0,tr|A0A183MFV5|A0A183MFV5_9TREM|88.52|3e-25,Dynein_heavy|PF03028.12|2.5e+03,Dynein_heavy|PF03028.12|1e-234,MT|PF12777.4|1.2e+03,	609	520142	43	9	24	1	8.1	5.67	8206	9	1	1	526.95	1577.83	3	1577.77	0.0569	0	21.26	0.031	R	MSIENATILTNAER	W	Oxidation (M)	0.20000000000000.0	Cmpd 386, AutoMSn(526.9502), 20.6 min
12	Gene.25061::comp8379_seq0::g.25061::m.25061	Gene.25061::comp8379_seq0::g.25061 ORF type:complete len:4522 (+),score=1128.89,tr|A0A183MFV5|A0A183MFV5_9TREM|94.57|0.0,tr|A0A183MFV5|A0A183MFV5_9TREM|88.52|3e-25,Dynein_heavy|PF03028.12|2.5e+03,Dynein_heavy|PF03028.12|1e-234,MT|PF12777.4|1.2e+03,	609	520142	43	9	24	1	8.1	5.67	8218	6	1	1	527.78	1580.32	3	1580.81	-0.4898	0	25.7	0.023	K	VDLFLDNLINYDK	E			Cmpd 144, AutoMSn(527.7802), 14.3 min
12	Gene.25061::comp8379_seq0::g.25061::m.25061	Gene.25061::comp8379_seq0::g.25061 ORF type:complete len:4522 (+),score=1128.89,tr|A0A183MFV5|A0A183MFV5_9TREM|94.57|0.0,tr|A0A183MFV5|A0A183MFV5_9TREM|88.52|3e-25,Dynein_heavy|PF03028.12|2.5e+03,Dynein_heavy|PF03028.12|1e-234,MT|PF12777.4|1.2e+03,	609	520142	43	9	24	1	8.1	5.67	8401	1	1	1	805.403	1608.79	2	1608.68	0.1066	0	23.21	0.019	K	LMEESAESGHANYR	L	Oxidation (M)	0.02000000000000.0	Cmpd 815, AutoMSn(805.4025), 30.0 min
12	Gene.25061::comp8379_seq0::g.25061::m.25061	Gene.25061::comp8379_seq0::g.25061 ORF type:complete len:4522 (+),score=1128.89,tr|A0A183MFV5|A0A183MFV5_9TREM|94.57|0.0,tr|A0A183MFV5|A0A183MFV5_9TREM|88.52|3e-25,Dynein_heavy|PF03028.12|2.5e+03,Dynein_heavy|PF03028.12|1e-234,MT|PF12777.4|1.2e+03,	609	520142	43	9	24	1	8.1	5.67	8830	2	1	1	840.918	1679.82	2	1679.82	-0.0016	1	22.97	0.022	K	LLTRMLNDEMDAVK	N	2 Oxidation (M)	0.00002000020000.0	Cmpd 573, AutoMSn(840.9176), 23.6 min
12	Gene.25061::comp8379_seq0::g.25061::m.25061	Gene.25061::comp8379_seq0::g.25061 ORF type:complete len:4522 (+),score=1128.89,tr|A0A183MFV5|A0A183MFV5_9TREM|94.57|0.0,tr|A0A183MFV5|A0A183MFV5_9TREM|88.52|3e-25,Dynein_heavy|PF03028.12|2.5e+03,Dynein_heavy|PF03028.12|1e-234,MT|PF12777.4|1.2e+03,	609	520142	43	9	24	1	8.1	5.67	8831	2	1	1	840.938	1679.86	2	1679.82	0.0386	1	23.03	0.022	K	LLTRMLNDEMDAVK	N	2 Oxidation (M)	0.00002000020000.0	Cmpd 604, AutoMSn(840.9377), 23.5 min
12	Gene.25061::comp8379_seq0::g.25061::m.25061	Gene.25061::comp8379_seq0::g.25061 ORF type:complete len:4522 (+),score=1128.89,tr|A0A183MFV5|A0A183MFV5_9TREM|94.57|0.0,tr|A0A183MFV5|A0A183MFV5_9TREM|88.52|3e-25,Dynein_heavy|PF03028.12|2.5e+03,Dynein_heavy|PF03028.12|1e-234,MT|PF12777.4|1.2e+03,	609	520142	43	9	24	1	8.1	5.67	9383	2	1	1	912.074	1822.13	2	1821.98	0.1527	1	23.28	0.028	K	QTVAPLQNNEVANIRR	K			Cmpd 1084, AutoMSn(912.0741), 34.5 min
12	Gene.25061::comp8379_seq0::g.25061::m.25061	Gene.25061::comp8379_seq0::g.25061 ORF type:complete len:4522 (+),score=1128.89,tr|A0A183MFV5|A0A183MFV5_9TREM|94.57|0.0,tr|A0A183MFV5|A0A183MFV5_9TREM|88.52|3e-25,Dynein_heavy|PF03028.12|2.5e+03,Dynein_heavy|PF03028.12|1e-234,MT|PF12777.4|1.2e+03,	609	520142	43	9	24	1	8.1	5.67	9384	1	1	1	912.075	1822.13	2	1821.98	0.154	1	24.67	0.02	K	QTVAPLQNNEVANIRR	K			Cmpd 1086, AutoMSn(912.0747), 34.5 min
12	Gene.25061::comp8379_seq0::g.25061::m.25061	Gene.25061::comp8379_seq0::g.25061 ORF type:complete len:4522 (+),score=1128.89,tr|A0A183MFV5|A0A183MFV5_9TREM|94.57|0.0,tr|A0A183MFV5|A0A183MFV5_9TREM|88.52|3e-25,Dynein_heavy|PF03028.12|2.5e+03,Dynein_heavy|PF03028.12|1e-234,MT|PF12777.4|1.2e+03,	609	520142	43	9	24	1	8.1	5.67	9385	1	1	1	912.076	1822.14	2	1821.98	0.156	1	24.69	0.02	K	QTVAPLQNNEVANIRR	K			Cmpd 1091, AutoMSn(912.0757), 34.5 min
12	Gene.25061::comp8379_seq0::g.25061::m.25061	Gene.25061::comp8379_seq0::g.25061 ORF type:complete len:4522 (+),score=1128.89,tr|A0A183MFV5|A0A183MFV5_9TREM|94.57|0.0,tr|A0A183MFV5|A0A183MFV5_9TREM|88.52|3e-25,Dynein_heavy|PF03028.12|2.5e+03,Dynein_heavy|PF03028.12|1e-234,MT|PF12777.4|1.2e+03,	609	520142	43	9	24	1	8.1	5.67	9386	2	1	1	912.076	1822.14	2	1821.98	0.1569	1	24.48	0.021	K	QTVAPLQNNEVANIRR	K			Cmpd 1087, AutoMSn(912.0762), 34.3 min
12	Gene.25061::comp8379_seq0::g.25061::m.25061	Gene.25061::comp8379_seq0::g.25061 ORF type:complete len:4522 (+),score=1128.89,tr|A0A183MFV5|A0A183MFV5_9TREM|94.57|0.0,tr|A0A183MFV5|A0A183MFV5_9TREM|88.52|3e-25,Dynein_heavy|PF03028.12|2.5e+03,Dynein_heavy|PF03028.12|1e-234,MT|PF12777.4|1.2e+03,	609	520142	43	9	24	1	8.1	5.67	9387	2	1	1	912.076	1822.14	2	1821.98	0.1569	1	23.02	0.03	K	QTVAPLQNNEVANIRR	K			Cmpd 1088, AutoMSn(912.0762), 34.4 min
12	Gene.25061::comp8379_seq0::g.25061::m.25061	Gene.25061::comp8379_seq0::g.25061 ORF type:complete len:4522 (+),score=1128.89,tr|A0A183MFV5|A0A183MFV5_9TREM|94.57|0.0,tr|A0A183MFV5|A0A183MFV5_9TREM|88.52|3e-25,Dynein_heavy|PF03028.12|2.5e+03,Dynein_heavy|PF03028.12|1e-234,MT|PF12777.4|1.2e+03,	609	520142	43	9	24	1	8.1	5.67	9388	2	1	1	912.077	1822.14	2	1821.98	0.1588	1	24.61	0.021	K	QTVAPLQNNEVANIRR	K			Cmpd 1089, AutoMSn(912.0771), 34.6 min
12	Gene.25061::comp8379_seq0::g.25061::m.25061	Gene.25061::comp8379_seq0::g.25061 ORF type:complete len:4522 (+),score=1128.89,tr|A0A183MFV5|A0A183MFV5_9TREM|94.57|0.0,tr|A0A183MFV5|A0A183MFV5_9TREM|88.52|3e-25,Dynein_heavy|PF03028.12|2.5e+03,Dynein_heavy|PF03028.12|1e-234,MT|PF12777.4|1.2e+03,	609	520142	43	9	24	1	8.1	5.67	10685	1	1	1	1057.25	2112.49	2	2113.09	-0.6061	1	32.84	0.0037	R	ANLDPYDVLKGEAEEILPK	I			Cmpd 804, AutoMSn(1057.2514), 30.8 min
12	Gene.25061::comp8379_seq0::g.25061::m.25061	Gene.25061::comp8379_seq0::g.25061 ORF type:complete len:4522 (+),score=1128.89,tr|A0A183MFV5|A0A183MFV5_9TREM|94.57|0.0,tr|A0A183MFV5|A0A183MFV5_9TREM|88.52|3e-25,Dynein_heavy|PF03028.12|2.5e+03,Dynein_heavy|PF03028.12|1e-234,MT|PF12777.4|1.2e+03,	609	520142	43	9	24	1	8.1	5.67	10870	2	1	1	1083.54	2165.06	2	2165	0.0623	0	25.68	0.0096	R	AYPSMYPLGIWYADMLSR	V	2 Oxidation (M)	0.000020000000002000.0	Cmpd 897, AutoMSn(1083.5365), 30.8 min
12	Gene.25061::comp8379_seq0::g.25061::m.25061	Gene.25061::comp8379_seq0::g.25061 ORF type:complete len:4522 (+),score=1128.89,tr|A0A183MFV5|A0A183MFV5_9TREM|94.57|0.0,tr|A0A183MFV5|A0A183MFV5_9TREM|88.52|3e-25,Dynein_heavy|PF03028.12|2.5e+03,Dynein_heavy|PF03028.12|1e-234,MT|PF12777.4|1.2e+03,	609	520142	43	9	24	1	8.1	5.67	11165	3	1	1	1126.81	2251.61	2	2252.17	-0.5619	1	21.21	0.048	R	TPYVVVAFQECERMNILIK	E			Cmpd 749, AutoMSn(1126.8112), 27.9 min
12	Gene.25061::comp8379_seq0::g.25061::m.25061	Gene.25061::comp8379_seq0::g.25061 ORF type:complete len:4522 (+),score=1128.89,tr|A0A183MFV5|A0A183MFV5_9TREM|94.57|0.0,tr|A0A183MFV5|A0A183MFV5_9TREM|88.52|3e-25,Dynein_heavy|PF03028.12|2.5e+03,Dynein_heavy|PF03028.12|1e-234,MT|PF12777.4|1.2e+03,	609	520142	43	9	24	1	8.1	5.67	11177	8	1	1	1129.3	2256.59	2	2256.11	0.4771	1	22.81	0.035	K	LPEDFNMLELQGKVPPEER	T	Oxidation (M)	0.0000002000000000000.0	Cmpd 969, AutoMSn(1129.3006), 32.6 min
12	Gene.25061::comp8379_seq0::g.25061::m.25061	Gene.25061::comp8379_seq0::g.25061 ORF type:complete len:4522 (+),score=1128.89,tr|A0A183MFV5|A0A183MFV5_9TREM|94.57|0.0,tr|A0A183MFV5|A0A183MFV5_9TREM|88.52|3e-25,Dynein_heavy|PF03028.12|2.5e+03,Dynein_heavy|PF03028.12|1e-234,MT|PF12777.4|1.2e+03,	609	520142	43	9	24	1	8.1	5.67	11216	2	1	1	1135.07	2268.12	2	2268.16	-0.0442	1	20.44	0.034	R	TPYVVVAFQECERMNILIK	E	Oxidation (M)	0.0000000000000200000.0	Cmpd 574, AutoMSn(1135.0675), 25.2 min
12	Gene.25061::comp8379_seq0::g.25061::m.25061	Gene.25061::comp8379_seq0::g.25061 ORF type:complete len:4522 (+),score=1128.89,tr|A0A183MFV5|A0A183MFV5_9TREM|94.57|0.0,tr|A0A183MFV5|A0A183MFV5_9TREM|88.52|3e-25,Dynein_heavy|PF03028.12|2.5e+03,Dynein_heavy|PF03028.12|1e-234,MT|PF12777.4|1.2e+03,	609	520142	43	9	24	1	8.1	5.67	11847	7	1	1	1241.14	2480.27	2	2480.22	0.0483	0	21.27	0.022	R	DSSQPLLDGSHPTPLVELDFWK	A			Cmpd 865, AutoMSn(1241.1426), 29.5 min
12	Gene.25061::comp8379_seq0::g.25061::m.25061	Gene.25061::comp8379_seq0::g.25061 ORF type:complete len:4522 (+),score=1128.89,tr|A0A183MFV5|A0A183MFV5_9TREM|94.57|0.0,tr|A0A183MFV5|A0A183MFV5_9TREM|88.52|3e-25,Dynein_heavy|PF03028.12|2.5e+03,Dynein_heavy|PF03028.12|1e-234,MT|PF12777.4|1.2e+03,	609	520142	43	9	24	1	8.1	5.67	11969	1	1	1	834.387	2500.14	3	2500.12	0.0154	1	20.17	0.035	R	MLNDEMDAVKNIYDYHVTGEK	I	Oxidation (M)	0.200000000000000000000.0	Cmpd 626, AutoMSn(834.3874), 24.7 min
12	Gene.25061::comp8379_seq0::g.25061::m.25061	Gene.25061::comp8379_seq0::g.25061 ORF type:complete len:4522 (+),score=1128.89,tr|A0A183MFV5|A0A183MFV5_9TREM|94.57|0.0,tr|A0A183MFV5|A0A183MFV5_9TREM|88.52|3e-25,Dynein_heavy|PF03028.12|2.5e+03,Dynein_heavy|PF03028.12|1e-234,MT|PF12777.4|1.2e+03,	609	520142	43	9	24	1	8.1	5.67	12094	6	1	1	1267.35	2532.69	2	2532.19	0.5008	1	23.05	0.028	K	SIGNIYKGLAQSGAWGCFDEFNR	I			Cmpd 779, AutoMSn(1267.3505), 28.2 min
12	Gene.25061::comp8379_seq0::g.25061::m.25061	Gene.25061::comp8379_seq0::g.25061 ORF type:complete len:4522 (+),score=1128.89,tr|A0A183MFV5|A0A183MFV5_9TREM|94.57|0.0,tr|A0A183MFV5|A0A183MFV5_9TREM|88.52|3e-25,Dynein_heavy|PF03028.12|2.5e+03,Dynein_heavy|PF03028.12|1e-234,MT|PF12777.4|1.2e+03,	609	520142	43	9	24	1	8.1	5.67	12148	7	1	1	1276.22	2550.42	2	2551.19	-0.7727	1	22.08	0.026	K	DLGRALGIMVYVFNCSEQMDYK	S			Cmpd 954, AutoMSn(1276.2164), 32.2 min
12	Gene.25061::comp8379_seq0::g.25061::m.25061	Gene.25061::comp8379_seq0::g.25061 ORF type:complete len:4522 (+),score=1128.89,tr|A0A183MFV5|A0A183MFV5_9TREM|94.57|0.0,tr|A0A183MFV5|A0A183MFV5_9TREM|88.52|3e-25,Dynein_heavy|PF03028.12|2.5e+03,Dynein_heavy|PF03028.12|1e-234,MT|PF12777.4|1.2e+03,	609	520142	43	9	24	1	8.1	5.67	12578	3	1	1	908.776	2723.31	3	2723.45	-0.1393	0	21.67	0.019	K	LPVFELDPELPLQAMLVPTTETVR	I	Oxidation (M)	0.000000000000002000000000.0	Cmpd 959, AutoMSn(908.7760), 33.2 min
12	Gene.25061::comp8379_seq0::g.25061::m.25061	Gene.25061::comp8379_seq0::g.25061 ORF type:complete len:4522 (+),score=1128.89,tr|A0A183MFV5|A0A183MFV5_9TREM|94.57|0.0,tr|A0A183MFV5|A0A183MFV5_9TREM|88.52|3e-25,Dynein_heavy|PF03028.12|2.5e+03,Dynein_heavy|PF03028.12|1e-234,MT|PF12777.4|1.2e+03,	609	520142	43	9	24	1	8.1	5.67	12672	4	1	1	919.661	2755.96	3	2756.48	-0.5202	1	22.4	0.031	K	IVTDDLPVFMGLIGDLFPALDVPRK	R	Oxidation (M)	0.0000000002000000000000000.0	Cmpd 582, AutoMSn(919.6613), 25.4 min	emPAI	0.01
13	Gene.24578::comp8044_seq4::g.24578::m.24578	Gene.24578::comp8044_seq4::g.24578 ORF type:3prime_partial len:10110 (-),score=2232.74,tr|A0A094ZCR9|A0A094ZCR9_SCHHA|69.05|0.0,CH|PF00307.28|1.2e-21,CH|PF00307.28|1.3e-20,CAMSAP_CH|PF11971.5|0.47,CAMSAP_CH|PF11971.5|0.00015,CAMSAP_CH|PF11971.5|1.3	917	1160748	83	0	40	0	5.9	5.35	1606	6	1	1	657.364	656.356	1	656.397	-0.0406	0	24.67	0.015	R	AIANIR	V			Cmpd 531, AutoMSn(657.3636), 27.6 min
13	Gene.24578::comp8044_seq4::g.24578::m.24578	Gene.24578::comp8044_seq4::g.24578 ORF type:3prime_partial len:10110 (-),score=2232.74,tr|A0A094ZCR9|A0A094ZCR9_SCHHA|69.05|0.0,CH|PF00307.28|1.2e-21,CH|PF00307.28|1.3e-20,CAMSAP_CH|PF11971.5|0.47,CAMSAP_CH|PF11971.5|0.00015,CAMSAP_CH|PF11971.5|1.3	917	1160748	83	0	40	0	5.9	5.35	1607	1	1	1	657.364	656.357	1	656.397	-0.0402	0	30.18	0.0041	R	AIANIR	V			Cmpd 666, AutoMSn(657.3640), 27.6 min
13	Gene.24578::comp8044_seq4::g.24578::m.24578	Gene.24578::comp8044_seq4::g.24578 ORF type:3prime_partial len:10110 (-),score=2232.74,tr|A0A094ZCR9|A0A094ZCR9_SCHHA|69.05|0.0,CH|PF00307.28|1.2e-21,CH|PF00307.28|1.3e-20,CAMSAP_CH|PF11971.5|0.47,CAMSAP_CH|PF11971.5|0.00015,CAMSAP_CH|PF11971.5|1.3	917	1160748	83	0	40	0	5.9	5.35	1608	1	1	1	657.364	656.357	1	656.397	-0.0402	0	30.87	0.0035	R	AIANIR	V			Cmpd 528, AutoMSn(657.3640), 27.5 min
13	Gene.24578::comp8044_seq4::g.24578::m.24578	Gene.24578::comp8044_seq4::g.24578 ORF type:3prime_partial len:10110 (-),score=2232.74,tr|A0A094ZCR9|A0A094ZCR9_SCHHA|69.05|0.0,CH|PF00307.28|1.2e-21,CH|PF00307.28|1.3e-20,CAMSAP_CH|PF11971.5|0.47,CAMSAP_CH|PF11971.5|0.00015,CAMSAP_CH|PF11971.5|1.3	917	1160748	83	0	40	0	5.9	5.35	1609	1	1	1	657.365	656.358	1	656.397	-0.0393	0	39.04	0.00054	R	AIANIR	V			Cmpd 668, AutoMSn(657.3649), 27.6 min
13	Gene.24578::comp8044_seq4::g.24578::m.24578	Gene.24578::comp8044_seq4::g.24578 ORF type:3prime_partial len:10110 (-),score=2232.74,tr|A0A094ZCR9|A0A094ZCR9_SCHHA|69.05|0.0,CH|PF00307.28|1.2e-21,CH|PF00307.28|1.3e-20,CAMSAP_CH|PF11971.5|0.47,CAMSAP_CH|PF11971.5|0.00015,CAMSAP_CH|PF11971.5|1.3	917	1160748	83	0	40	0	5.9	5.35	1610	1	1	1	657.365	656.358	1	656.397	-0.0392	0	24.62	0.015	R	AIANIR	V			Cmpd 663, AutoMSn(657.3650), 27.5 min
13	Gene.24578::comp8044_seq4::g.24578::m.24578	Gene.24578::comp8044_seq4::g.24578 ORF type:3prime_partial len:10110 (-),score=2232.74,tr|A0A094ZCR9|A0A094ZCR9_SCHHA|69.05|0.0,CH|PF00307.28|1.2e-21,CH|PF00307.28|1.3e-20,CAMSAP_CH|PF11971.5|0.47,CAMSAP_CH|PF11971.5|0.00015,CAMSAP_CH|PF11971.5|1.3	917	1160748	83	0	40	0	5.9	5.35	1611	2	1	1	657.366	656.359	1	656.397	-0.038	0	26.56	0.0095	R	AIANIR	V			Cmpd 533, AutoMSn(657.3662), 27.6 min
13	Gene.24578::comp8044_seq4::g.24578::m.24578	Gene.24578::comp8044_seq4::g.24578 ORF type:3prime_partial len:10110 (-),score=2232.74,tr|A0A094ZCR9|A0A094ZCR9_SCHHA|69.05|0.0,CH|PF00307.28|1.2e-21,CH|PF00307.28|1.3e-20,CAMSAP_CH|PF11971.5|0.47,CAMSAP_CH|PF11971.5|0.00015,CAMSAP_CH|PF11971.5|1.3	917	1160748	83	0	40	0	5.9	5.35	2131	8	1	0	365.704	729.394	2	729.377	0.0174	0	20.75	0.054	K	AGQEAVR	V			Cmpd 243, AutoMSn(365.7044), 15.5 min
13	Gene.24578::comp8044_seq4::g.24578::m.24578	Gene.24578::comp8044_seq4::g.24578 ORF type:3prime_partial len:10110 (-),score=2232.74,tr|A0A094ZCR9|A0A094ZCR9_SCHHA|69.05|0.0,CH|PF00307.28|1.2e-21,CH|PF00307.28|1.3e-20,CAMSAP_CH|PF11971.5|0.47,CAMSAP_CH|PF11971.5|0.00015,CAMSAP_CH|PF11971.5|1.3	917	1160748	83	0	40	0	5.9	5.35	2132	8	1	0	365.704	729.394	2	729.377	0.0175	0	23.5	0.029	K	AGQEAVR	V			Cmpd 245, AutoMSn(365.7045), 15.6 min
13	Gene.24578::comp8044_seq4::g.24578::m.24578	Gene.24578::comp8044_seq4::g.24578 ORF type:3prime_partial len:10110 (-),score=2232.74,tr|A0A094ZCR9|A0A094ZCR9_SCHHA|69.05|0.0,CH|PF00307.28|1.2e-21,CH|PF00307.28|1.3e-20,CAMSAP_CH|PF11971.5|0.47,CAMSAP_CH|PF11971.5|0.00015,CAMSAP_CH|PF11971.5|1.3	917	1160748	83	0	40	0	5.9	5.35	2133	8	1	0	365.705	729.396	2	729.377	0.0188	0	24.47	0.023	K	AGQEAVR	V			Cmpd 253, AutoMSn(365.7052), 15.7 min
13	Gene.24578::comp8044_seq4::g.24578::m.24578	Gene.24578::comp8044_seq4::g.24578 ORF type:3prime_partial len:10110 (-),score=2232.74,tr|A0A094ZCR9|A0A094ZCR9_SCHHA|69.05|0.0,CH|PF00307.28|1.2e-21,CH|PF00307.28|1.3e-20,CAMSAP_CH|PF11971.5|0.47,CAMSAP_CH|PF11971.5|0.00015,CAMSAP_CH|PF11971.5|1.3	917	1160748	83	0	40	0	5.9	5.35	2134	8	1	0	365.705	729.396	2	729.377	0.0193	0	25.22	0.019	K	AGQEAVR	V			Cmpd 257, AutoMSn(365.7054), 15.7 min
13	Gene.24578::comp8044_seq4::g.24578::m.24578	Gene.24578::comp8044_seq4::g.24578 ORF type:3prime_partial len:10110 (-),score=2232.74,tr|A0A094ZCR9|A0A094ZCR9_SCHHA|69.05|0.0,CH|PF00307.28|1.2e-21,CH|PF00307.28|1.3e-20,CAMSAP_CH|PF11971.5|0.47,CAMSAP_CH|PF11971.5|0.00015,CAMSAP_CH|PF11971.5|1.3	917	1160748	83	0	40	0	5.9	5.35	2328	6	1	0	761.438	760.431	1	760.469	-0.0383	0	37.31	0.0012	R	LSSLTIK	M			Cmpd 187, AutoMSn(761.4384), 14.9 min
13	Gene.24578::comp8044_seq4::g.24578::m.24578	Gene.24578::comp8044_seq4::g.24578 ORF type:3prime_partial len:10110 (-),score=2232.74,tr|A0A094ZCR9|A0A094ZCR9_SCHHA|69.05|0.0,CH|PF00307.28|1.2e-21,CH|PF00307.28|1.3e-20,CAMSAP_CH|PF11971.5|0.47,CAMSAP_CH|PF11971.5|0.00015,CAMSAP_CH|PF11971.5|1.3	917	1160748	83	0	40	0	5.9	5.35	2329	7	1	0	381.223	760.432	2	760.469	-0.0374	0	26.97	0.013	R	LSSLTIK	M			Cmpd 145, AutoMSn(381.2233), 14.8 min
13	Gene.24578::comp8044_seq4::g.24578::m.24578	Gene.24578::comp8044_seq4::g.24578 ORF type:3prime_partial len:10110 (-),score=2232.74,tr|A0A094ZCR9|A0A094ZCR9_SCHHA|69.05|0.0,CH|PF00307.28|1.2e-21,CH|PF00307.28|1.3e-20,CAMSAP_CH|PF11971.5|0.47,CAMSAP_CH|PF11971.5|0.00015,CAMSAP_CH|PF11971.5|1.3	917	1160748	83	0	40	0	5.9	5.35	2332	4	1	0	381.224	760.433	2	760.469	-0.0367	0	30.42	0.0057	R	LSSLTIK	M			Cmpd 149, AutoMSn(381.2237), 14.9 min
13	Gene.24578::comp8044_seq4::g.24578::m.24578	Gene.24578::comp8044_seq4::g.24578 ORF type:3prime_partial len:10110 (-),score=2232.74,tr|A0A094ZCR9|A0A094ZCR9_SCHHA|69.05|0.0,CH|PF00307.28|1.2e-21,CH|PF00307.28|1.3e-20,CAMSAP_CH|PF11971.5|0.47,CAMSAP_CH|PF11971.5|0.00015,CAMSAP_CH|PF11971.5|1.3	917	1160748	83	0	40	0	5.9	5.35	2333	8	1	0	381.224	760.433	2	760.469	-0.0365	0	28.2	0.0095	R	LSSLTIK	M			Cmpd 174, AutoMSn(381.2237), 14.9 min
13	Gene.24578::comp8044_seq4::g.24578::m.24578	Gene.24578::comp8044_seq4::g.24578 ORF type:3prime_partial len:10110 (-),score=2232.74,tr|A0A094ZCR9|A0A094ZCR9_SCHHA|69.05|0.0,CH|PF00307.28|1.2e-21,CH|PF00307.28|1.3e-20,CAMSAP_CH|PF11971.5|0.47,CAMSAP_CH|PF11971.5|0.00015,CAMSAP_CH|PF11971.5|1.3	917	1160748	83	0	40	0	5.9	5.35	2334	7	1	0	381.224	760.433	2	760.469	-0.0363	0	27.4	0.011	R	LSSLTIK	M			Cmpd 183, AutoMSn(381.2238), 14.8 min
13	Gene.24578::comp8044_seq4::g.24578::m.24578	Gene.24578::comp8044_seq4::g.24578 ORF type:3prime_partial len:10110 (-),score=2232.74,tr|A0A094ZCR9|A0A094ZCR9_SCHHA|69.05|0.0,CH|PF00307.28|1.2e-21,CH|PF00307.28|1.3e-20,CAMSAP_CH|PF11971.5|0.47,CAMSAP_CH|PF11971.5|0.00015,CAMSAP_CH|PF11971.5|1.3	917	1160748	83	0	40	0	5.9	5.35	2336	8	1	0	381.224	760.433	2	760.469	-0.0361	0	26.34	0.015	R	LSSLTIK	M			Cmpd 169, AutoMSn(381.2239), 14.8 min
13	Gene.24578::comp8044_seq4::g.24578::m.24578	Gene.24578::comp8044_seq4::g.24578 ORF type:3prime_partial len:10110 (-),score=2232.74,tr|A0A094ZCR9|A0A094ZCR9_SCHHA|69.05|0.0,CH|PF00307.28|1.2e-21,CH|PF00307.28|1.3e-20,CAMSAP_CH|PF11971.5|0.47,CAMSAP_CH|PF11971.5|0.00015,CAMSAP_CH|PF11971.5|1.3	917	1160748	83	0	40	0	5.9	5.35	2337	3	1	0	381.224	760.433	2	760.469	-0.0359	0	32.52	0.0035	R	LSSLTIK	M			Cmpd 192, AutoMSn(381.2240), 14.9 min
13	Gene.24578::comp8044_seq4::g.24578::m.24578	Gene.24578::comp8044_seq4::g.24578 ORF type:3prime_partial len:10110 (-),score=2232.74,tr|A0A094ZCR9|A0A094ZCR9_SCHHA|69.05|0.0,CH|PF00307.28|1.2e-21,CH|PF00307.28|1.3e-20,CAMSAP_CH|PF11971.5|0.47,CAMSAP_CH|PF11971.5|0.00015,CAMSAP_CH|PF11971.5|1.3	917	1160748	83	0	40	0	5.9	5.35	2338	10	1	0	761.441	760.434	1	760.469	-0.0359	0	33.58	0.0028	R	LSSLTIK	M			Cmpd 218, AutoMSn(761.4409), 14.9 min
13	Gene.24578::comp8044_seq4::g.24578::m.24578	Gene.24578::comp8044_seq4::g.24578 ORF type:3prime_partial len:10110 (-),score=2232.74,tr|A0A094ZCR9|A0A094ZCR9_SCHHA|69.05|0.0,CH|PF00307.28|1.2e-21,CH|PF00307.28|1.3e-20,CAMSAP_CH|PF11971.5|0.47,CAMSAP_CH|PF11971.5|0.00015,CAMSAP_CH|PF11971.5|1.3	917	1160748	83	0	40	0	5.9	5.35	2340	2	1	0	381.224	760.434	2	760.469	-0.0354	0	36.51	0.0014	R	LSSLTIK	M			Cmpd 188, AutoMSn(381.2243), 14.9 min
13	Gene.24578::comp8044_seq4::g.24578::m.24578	Gene.24578::comp8044_seq4::g.24578 ORF type:3prime_partial len:10110 (-),score=2232.74,tr|A0A094ZCR9|A0A094ZCR9_SCHHA|69.05|0.0,CH|PF00307.28|1.2e-21,CH|PF00307.28|1.3e-20,CAMSAP_CH|PF11971.5|0.47,CAMSAP_CH|PF11971.5|0.00015,CAMSAP_CH|PF11971.5|1.3	917	1160748	83	0	40	0	5.9	5.35	2342	10	1	0	761.442	760.434	1	760.469	-0.0352	0	33.89	0.0026	R	LSSLTIK	M			Cmpd 221, AutoMSn(761.4416), 14.9 min
13	Gene.24578::comp8044_seq4::g.24578::m.24578	Gene.24578::comp8044_seq4::g.24578 ORF type:3prime_partial len:10110 (-),score=2232.74,tr|A0A094ZCR9|A0A094ZCR9_SCHHA|69.05|0.0,CH|PF00307.28|1.2e-21,CH|PF00307.28|1.3e-20,CAMSAP_CH|PF11971.5|0.47,CAMSAP_CH|PF11971.5|0.00015,CAMSAP_CH|PF11971.5|1.3	917	1160748	83	0	40	0	5.9	5.35	2343	10	1	0	761.442	760.434	1	760.469	-0.0349	0	34.5	0.0022	R	LSSLTIK	M			Cmpd 223, AutoMSn(761.4418), 15.0 min
13	Gene.24578::comp8044_seq4::g.24578::m.24578	Gene.24578::comp8044_seq4::g.24578 ORF type:3prime_partial len:10110 (-),score=2232.74,tr|A0A094ZCR9|A0A094ZCR9_SCHHA|69.05|0.0,CH|PF00307.28|1.2e-21,CH|PF00307.28|1.3e-20,CAMSAP_CH|PF11971.5|0.47,CAMSAP_CH|PF11971.5|0.00015,CAMSAP_CH|PF11971.5|1.3	917	1160748	83	0	40	0	5.9	5.35	2344	5	0	0	381.225	760.435	2	760.469	-0.0347	0	30.85	0.0052	R	LSSLTIK	M			Cmpd 136, AutoMSn(381.2246), 14.8 min
13	Gene.24578::comp8044_seq4::g.24578::m.24578	Gene.24578::comp8044_seq4::g.24578 ORF type:3prime_partial len:10110 (-),score=2232.74,tr|A0A094ZCR9|A0A094ZCR9_SCHHA|69.05|0.0,CH|PF00307.28|1.2e-21,CH|PF00307.28|1.3e-20,CAMSAP_CH|PF11971.5|0.47,CAMSAP_CH|PF11971.5|0.00015,CAMSAP_CH|PF11971.5|1.3	917	1160748	83	0	40	0	5.9	5.35	2346	3	1	0	381.225	760.435	2	760.469	-0.0345	0	32.96	0.0032	R	LSSLTIK	M			Cmpd 138, AutoMSn(381.2248), 14.9 min
13	Gene.24578::comp8044_seq4::g.24578::m.24578	Gene.24578::comp8044_seq4::g.24578 ORF type:3prime_partial len:10110 (-),score=2232.74,tr|A0A094ZCR9|A0A094ZCR9_SCHHA|69.05|0.0,CH|PF00307.28|1.2e-21,CH|PF00307.28|1.3e-20,CAMSAP_CH|PF11971.5|0.47,CAMSAP_CH|PF11971.5|0.00015,CAMSAP_CH|PF11971.5|1.3	917	1160748	83	0	40	0	5.9	5.35	2347	8	1	0	381.225	760.435	2	760.469	-0.0343	0	28.18	0.0096	R	LSSLTIK	M			Cmpd 171, AutoMSn(381.2248), 14.9 min
13	Gene.24578::comp8044_seq4::g.24578::m.24578	Gene.24578::comp8044_seq4::g.24578 ORF type:3prime_partial len:10110 (-),score=2232.74,tr|A0A094ZCR9|A0A094ZCR9_SCHHA|69.05|0.0,CH|PF00307.28|1.2e-21,CH|PF00307.28|1.3e-20,CAMSAP_CH|PF11971.5|0.47,CAMSAP_CH|PF11971.5|0.00015,CAMSAP_CH|PF11971.5|1.3	917	1160748	83	0	40	0	5.9	5.35	2348	9	1	0	381.225	760.435	2	760.469	-0.0342	0	26.66	0.014	R	LSSLTIK	M			Cmpd 214, AutoMSn(381.2249), 14.9 min
13	Gene.24578::comp8044_seq4::g.24578::m.24578	Gene.24578::comp8044_seq4::g.24578 ORF type:3prime_partial len:10110 (-),score=2232.74,tr|A0A094ZCR9|A0A094ZCR9_SCHHA|69.05|0.0,CH|PF00307.28|1.2e-21,CH|PF00307.28|1.3e-20,CAMSAP_CH|PF11971.5|0.47,CAMSAP_CH|PF11971.5|0.00015,CAMSAP_CH|PF11971.5|1.3	917	1160748	83	0	40	0	5.9	5.35	2349	9	1	0	381.227	760.44	2	760.469	-0.0297	0	27.38	0.011	R	LSSLTIK	M			Cmpd 217, AutoMSn(381.2272), 14.9 min
13	Gene.24578::comp8044_seq4::g.24578::m.24578	Gene.24578::comp8044_seq4::g.24578 ORF type:3prime_partial len:10110 (-),score=2232.74,tr|A0A094ZCR9|A0A094ZCR9_SCHHA|69.05|0.0,CH|PF00307.28|1.2e-21,CH|PF00307.28|1.3e-20,CAMSAP_CH|PF11971.5|0.47,CAMSAP_CH|PF11971.5|0.00015,CAMSAP_CH|PF11971.5|1.3	917	1160748	83	0	40	0	5.9	5.35	2934	5	1	0	430.247	858.48	2	858.471	0.0086	0	25.33	0.018	R	FNVPLNR	F			Cmpd 241, AutoMSn(430.2472), 16.1 min
13	Gene.24578::comp8044_seq4::g.24578::m.24578	Gene.24578::comp8044_seq4::g.24578 ORF type:3prime_partial len:10110 (-),score=2232.74,tr|A0A094ZCR9|A0A094ZCR9_SCHHA|69.05|0.0,CH|PF00307.28|1.2e-21,CH|PF00307.28|1.3e-20,CAMSAP_CH|PF11971.5|0.47,CAMSAP_CH|PF11971.5|0.00015,CAMSAP_CH|PF11971.5|1.3	917	1160748	83	0	40	0	5.9	5.35	4063	5	1	0	510.277	1018.54	2	1018.51	0.0312	0	21.68	0.039	K	TLDSLEWR	L			Cmpd 496, AutoMSn(510.2770), 23.3 min
13	Gene.24578::comp8044_seq4::g.24578::m.24578	Gene.24578::comp8044_seq4::g.24578 ORF type:3prime_partial len:10110 (-),score=2232.74,tr|A0A094ZCR9|A0A094ZCR9_SCHHA|69.05|0.0,CH|PF00307.28|1.2e-21,CH|PF00307.28|1.3e-20,CAMSAP_CH|PF11971.5|0.47,CAMSAP_CH|PF11971.5|0.00015,CAMSAP_CH|PF11971.5|1.3	917	1160748	83	0	40	0	5.9	5.35	4280	5	1	0	523.285	1044.56	2	1044.63	-0.0737	1	26.49	0.012	R	LSGLIARSTK	S			Cmpd 177, AutoMSn(523.2850), 15.5 min
13	Gene.24578::comp8044_seq4::g.24578::m.24578	Gene.24578::comp8044_seq4::g.24578 ORF type:3prime_partial len:10110 (-),score=2232.74,tr|A0A094ZCR9|A0A094ZCR9_SCHHA|69.05|0.0,CH|PF00307.28|1.2e-21,CH|PF00307.28|1.3e-20,CAMSAP_CH|PF11971.5|0.47,CAMSAP_CH|PF11971.5|0.00015,CAMSAP_CH|PF11971.5|1.3	917	1160748	83	0	40	0	5.9	5.35	4342	8	1	0	525.722	1049.43	2	1049.51	-0.0846	0	26.6	0.012	R	EQLYNDLR	E			Cmpd 293, AutoMSn(525.7221), 18.7 min
13	Gene.24578::comp8044_seq4::g.24578::m.24578	Gene.24578::comp8044_seq4::g.24578 ORF type:3prime_partial len:10110 (-),score=2232.74,tr|A0A094ZCR9|A0A094ZCR9_SCHHA|69.05|0.0,CH|PF00307.28|1.2e-21,CH|PF00307.28|1.3e-20,CAMSAP_CH|PF11971.5|0.47,CAMSAP_CH|PF11971.5|0.00015,CAMSAP_CH|PF11971.5|1.3	917	1160748	83	0	40	0	5.9	5.35	4347	10	1	0	525.722	1049.43	2	1049.51	-0.0836	0	20.67	0.046	R	EQLYNDLR	E			Cmpd 345, AutoMSn(525.7225), 18.8 min
13	Gene.24578::comp8044_seq4::g.24578::m.24578	Gene.24578::comp8044_seq4::g.24578 ORF type:3prime_partial len:10110 (-),score=2232.74,tr|A0A094ZCR9|A0A094ZCR9_SCHHA|69.05|0.0,CH|PF00307.28|1.2e-21,CH|PF00307.28|1.3e-20,CAMSAP_CH|PF11971.5|0.47,CAMSAP_CH|PF11971.5|0.00015,CAMSAP_CH|PF11971.5|1.3	917	1160748	83	0	40	0	5.9	5.35	4351	9	1	0	525.723	1049.43	2	1049.51	-0.0831	0	20.77	0.045	R	EQLYNDLR	E			Cmpd 301, AutoMSn(525.7228), 18.7 min
13	Gene.24578::comp8044_seq4::g.24578::m.24578	Gene.24578::comp8044_seq4::g.24578 ORF type:3prime_partial len:10110 (-),score=2232.74,tr|A0A094ZCR9|A0A094ZCR9_SCHHA|69.05|0.0,CH|PF00307.28|1.2e-21,CH|PF00307.28|1.3e-20,CAMSAP_CH|PF11971.5|0.47,CAMSAP_CH|PF11971.5|0.00015,CAMSAP_CH|PF11971.5|1.3	917	1160748	83	0	40	0	5.9	5.35	4501	7	1	0	536.791	1071.57	2	1071.6	-0.0365	1	23.21	0.026	R	ISDNVQLKR	E			Cmpd 177, AutoMSn(536.7909), 15.2 min
13	Gene.24578::comp8044_seq4::g.24578::m.24578	Gene.24578::comp8044_seq4::g.24578 ORF type:3prime_partial len:10110 (-),score=2232.74,tr|A0A094ZCR9|A0A094ZCR9_SCHHA|69.05|0.0,CH|PF00307.28|1.2e-21,CH|PF00307.28|1.3e-20,CAMSAP_CH|PF11971.5|0.47,CAMSAP_CH|PF11971.5|0.00015,CAMSAP_CH|PF11971.5|1.3	917	1160748	83	0	40	0	5.9	5.35	4502	4	1	0	536.793	1071.57	2	1071.6	-0.0326	1	23	0.028	R	ISDNVQLKR	E			Cmpd 183, AutoMSn(536.7928), 15.4 min
13	Gene.24578::comp8044_seq4::g.24578::m.24578	Gene.24578::comp8044_seq4::g.24578 ORF type:3prime_partial len:10110 (-),score=2232.74,tr|A0A094ZCR9|A0A094ZCR9_SCHHA|69.05|0.0,CH|PF00307.28|1.2e-21,CH|PF00307.28|1.3e-20,CAMSAP_CH|PF11971.5|0.47,CAMSAP_CH|PF11971.5|0.00015,CAMSAP_CH|PF11971.5|1.3	917	1160748	83	0	40	0	5.9	5.35	4503	5	1	0	536.794	1071.57	2	1071.6	-0.0292	1	23.43	0.025	R	ISDNVQLKR	E			Cmpd 179, AutoMSn(536.7945), 15.3 min
13	Gene.24578::comp8044_seq4::g.24578::m.24578	Gene.24578::comp8044_seq4::g.24578 ORF type:3prime_partial len:10110 (-),score=2232.74,tr|A0A094ZCR9|A0A094ZCR9_SCHHA|69.05|0.0,CH|PF00307.28|1.2e-21,CH|PF00307.28|1.3e-20,CAMSAP_CH|PF11971.5|0.47,CAMSAP_CH|PF11971.5|0.00015,CAMSAP_CH|PF11971.5|1.3	917	1160748	83	0	40	0	5.9	5.35	4939	3	1	0	556.278	1110.54	2	1110.66	-0.1238	0	27.25	0.0087	R	LPQIVVDSLK	S			Cmpd 156, AutoMSn(556.2778), 13.6 min
13	Gene.24578::comp8044_seq4::g.24578::m.24578	Gene.24578::comp8044_seq4::g.24578 ORF type:3prime_partial len:10110 (-),score=2232.74,tr|A0A094ZCR9|A0A094ZCR9_SCHHA|69.05|0.0,CH|PF00307.28|1.2e-21,CH|PF00307.28|1.3e-20,CAMSAP_CH|PF11971.5|0.47,CAMSAP_CH|PF11971.5|0.00015,CAMSAP_CH|PF11971.5|1.3	917	1160748	83	0	40	0	5.9	5.35	4941	8	1	0	556.281	1110.55	2	1110.66	-0.1168	0	20.36	0.042	R	LPQIVVDSLK	S			Cmpd 368, AutoMSn(556.2813), 18.9 min
13	Gene.24578::comp8044_seq4::g.24578::m.24578	Gene.24578::comp8044_seq4::g.24578 ORF type:3prime_partial len:10110 (-),score=2232.74,tr|A0A094ZCR9|A0A094ZCR9_SCHHA|69.05|0.0,CH|PF00307.28|1.2e-21,CH|PF00307.28|1.3e-20,CAMSAP_CH|PF11971.5|0.47,CAMSAP_CH|PF11971.5|0.00015,CAMSAP_CH|PF11971.5|1.3	917	1160748	83	0	40	0	5.9	5.35	5932	8	0	0	637.867	1273.72	2	1273.68	0.0391	1	24.77	0.018	R	LLAEREAMVAR	L	Oxidation (M)	0.00000002000.0	Cmpd 542, AutoMSn(637.8674), 24.6 min
13	Gene.24578::comp8044_seq4::g.24578::m.24578	Gene.24578::comp8044_seq4::g.24578 ORF type:3prime_partial len:10110 (-),score=2232.74,tr|A0A094ZCR9|A0A094ZCR9_SCHHA|69.05|0.0,CH|PF00307.28|1.2e-21,CH|PF00307.28|1.3e-20,CAMSAP_CH|PF11971.5|0.47,CAMSAP_CH|PF11971.5|0.00015,CAMSAP_CH|PF11971.5|1.3	917	1160748	83	0	40	0	5.9	5.35	5992	3	1	0	645.951	1289.89	2	1289.6	0.2845	1	20.46	0.11	R	IPEKSTDCNQR	L			Cmpd 944, AutoMSn(645.9512), 34.8 min
13	Gene.24578::comp8044_seq4::g.24578::m.24578	Gene.24578::comp8044_seq4::g.24578 ORF type:3prime_partial len:10110 (-),score=2232.74,tr|A0A094ZCR9|A0A094ZCR9_SCHHA|69.05|0.0,CH|PF00307.28|1.2e-21,CH|PF00307.28|1.3e-20,CAMSAP_CH|PF11971.5|0.47,CAMSAP_CH|PF11971.5|0.00015,CAMSAP_CH|PF11971.5|1.3	917	1160748	83	0	40	0	5.9	5.35	6225	5	1	0	656.828	1311.64	2	1311.75	-0.1089	1	24.64	0.016	K	LLDQIKDLQAR	S			Cmpd 186, AutoMSn(656.8284), 14.3 min
13	Gene.24578::comp8044_seq4::g.24578::m.24578	Gene.24578::comp8044_seq4::g.24578 ORF type:3prime_partial len:10110 (-),score=2232.74,tr|A0A094ZCR9|A0A094ZCR9_SCHHA|69.05|0.0,CH|PF00307.28|1.2e-21,CH|PF00307.28|1.3e-20,CAMSAP_CH|PF11971.5|0.47,CAMSAP_CH|PF11971.5|0.00015,CAMSAP_CH|PF11971.5|1.3	917	1160748	83	0	40	0	5.9	5.35	6528	10	1	0	453.238	1356.69	3	1356.77	-0.0803	1	22.28	0.028	R	RLLTNQALEATK	L			Cmpd 974, AutoMSn(453.2380), 32.8 min
13	Gene.24578::comp8044_seq4::g.24578::m.24578	Gene.24578::comp8044_seq4::g.24578 ORF type:3prime_partial len:10110 (-),score=2232.74,tr|A0A094ZCR9|A0A094ZCR9_SCHHA|69.05|0.0,CH|PF00307.28|1.2e-21,CH|PF00307.28|1.3e-20,CAMSAP_CH|PF11971.5|0.47,CAMSAP_CH|PF11971.5|0.00015,CAMSAP_CH|PF11971.5|1.3	917	1160748	83	0	40	0	5.9	5.35	6546	6	1	0	680.375	1358.73	2	1358.71	0.0267	0	20.79	0.037	R	FVQQLEEEIPK	A			Cmpd 749, AutoMSn(680.3747), 28.4 min
13	Gene.24578::comp8044_seq4::g.24578::m.24578	Gene.24578::comp8044_seq4::g.24578 ORF type:3prime_partial len:10110 (-),score=2232.74,tr|A0A094ZCR9|A0A094ZCR9_SCHHA|69.05|0.0,CH|PF00307.28|1.2e-21,CH|PF00307.28|1.3e-20,CAMSAP_CH|PF11971.5|0.47,CAMSAP_CH|PF11971.5|0.00015,CAMSAP_CH|PF11971.5|1.3	917	1160748	83	0	40	0	5.9	5.35	6547	8	1	0	680.375	1358.74	2	1358.71	0.0269	0	20.08	0.043	R	FVQQLEEEIPK	A			Cmpd 755, AutoMSn(680.3748), 28.5 min
13	Gene.24578::comp8044_seq4::g.24578::m.24578	Gene.24578::comp8044_seq4::g.24578 ORF type:3prime_partial len:10110 (-),score=2232.74,tr|A0A094ZCR9|A0A094ZCR9_SCHHA|69.05|0.0,CH|PF00307.28|1.2e-21,CH|PF00307.28|1.3e-20,CAMSAP_CH|PF11971.5|0.47,CAMSAP_CH|PF11971.5|0.00015,CAMSAP_CH|PF11971.5|1.3	917	1160748	83	0	40	0	5.9	5.35	6548	3	1	0	680.375	1358.74	2	1358.71	0.0278	0	24.06	0.017	R	FVQQLEEEIPK	A			Cmpd 752, AutoMSn(680.3753), 28.4 min
13	Gene.24578::comp8044_seq4::g.24578::m.24578	Gene.24578::comp8044_seq4::g.24578 ORF type:3prime_partial len:10110 (-),score=2232.74,tr|A0A094ZCR9|A0A094ZCR9_SCHHA|69.05|0.0,CH|PF00307.28|1.2e-21,CH|PF00307.28|1.3e-20,CAMSAP_CH|PF11971.5|0.47,CAMSAP_CH|PF11971.5|0.00015,CAMSAP_CH|PF11971.5|1.3	917	1160748	83	0	40	0	5.9	5.35	6623	2	1	1	457.23	1368.67	3	1368.72	-0.0529	0	31.49	0.0033	K	LIEVNLAHMWK	C	Oxidation (M)	0.00000000200.0	Cmpd 185, AutoMSn(457.2304), 14.3 min
13	Gene.24578::comp8044_seq4::g.24578::m.24578	Gene.24578::comp8044_seq4::g.24578 ORF type:3prime_partial len:10110 (-),score=2232.74,tr|A0A094ZCR9|A0A094ZCR9_SCHHA|69.05|0.0,CH|PF00307.28|1.2e-21,CH|PF00307.28|1.3e-20,CAMSAP_CH|PF11971.5|0.47,CAMSAP_CH|PF11971.5|0.00015,CAMSAP_CH|PF11971.5|1.3	917	1160748	83	0	40	0	5.9	5.35	6628	2	1	1	685.389	1368.76	2	1368.72	0.0402	0	27.91	0.0077	K	LIEVNLAHMWK	C	Oxidation (M)	0.00000000200.0	Cmpd 935, AutoMSn(685.3886), 34.0 min
13	Gene.24578::comp8044_seq4::g.24578::m.24578	Gene.24578::comp8044_seq4::g.24578 ORF type:3prime_partial len:10110 (-),score=2232.74,tr|A0A094ZCR9|A0A094ZCR9_SCHHA|69.05|0.0,CH|PF00307.28|1.2e-21,CH|PF00307.28|1.3e-20,CAMSAP_CH|PF11971.5|0.47,CAMSAP_CH|PF11971.5|0.00015,CAMSAP_CH|PF11971.5|1.3	917	1160748	83	0	40	0	5.9	5.35	6631	6	1	1	685.764	1369.51	2	1368.72	0.7904	0	20.94	0.048	K	LIEVNLAHMWK	C	Oxidation (M)	0.00000000200.0	Cmpd 869, AutoMSn(685.7636), 29.6 min
13	Gene.24578::comp8044_seq4::g.24578::m.24578	Gene.24578::comp8044_seq4::g.24578 ORF type:3prime_partial len:10110 (-),score=2232.74,tr|A0A094ZCR9|A0A094ZCR9_SCHHA|69.05|0.0,CH|PF00307.28|1.2e-21,CH|PF00307.28|1.3e-20,CAMSAP_CH|PF11971.5|0.47,CAMSAP_CH|PF11971.5|0.00015,CAMSAP_CH|PF11971.5|1.3	917	1160748	83	0	40	0	5.9	5.35	6638	4	0	0	686.415	1370.82	2	1370.73	0.089	1	26.96	0.011	R	LDRLANESVQAR	L			Cmpd 591, AutoMSn(686.4151), 25.6 min
13	Gene.24578::comp8044_seq4::g.24578::m.24578	Gene.24578::comp8044_seq4::g.24578 ORF type:3prime_partial len:10110 (-),score=2232.74,tr|A0A094ZCR9|A0A094ZCR9_SCHHA|69.05|0.0,CH|PF00307.28|1.2e-21,CH|PF00307.28|1.3e-20,CAMSAP_CH|PF11971.5|0.47,CAMSAP_CH|PF11971.5|0.00015,CAMSAP_CH|PF11971.5|1.3	917	1160748	83	0	40	0	5.9	5.35	6893	6	1	0	466.912	1397.71	3	1397.76	-0.049	1	21.57	0.033	R	KQIATEATPLNGR	N			Cmpd 138, AutoMSn(466.9118), 15.3 min
13	Gene.24578::comp8044_seq4::g.24578::m.24578	Gene.24578::comp8044_seq4::g.24578 ORF type:3prime_partial len:10110 (-),score=2232.74,tr|A0A094ZCR9|A0A094ZCR9_SCHHA|69.05|0.0,CH|PF00307.28|1.2e-21,CH|PF00307.28|1.3e-20,CAMSAP_CH|PF11971.5|0.47,CAMSAP_CH|PF11971.5|0.00015,CAMSAP_CH|PF11971.5|1.3	917	1160748	83	0	40	0	5.9	5.35	7631	3	1	0	748.923	1495.83	2	1495.8	0.0272	1	20.27	0.044	K	IMHNVSQRNLLR	E	Oxidation (M)	0.020000000000.0	Cmpd 1141, AutoMSn(748.9229), 35.6 min
13	Gene.24578::comp8044_seq4::g.24578::m.24578	Gene.24578::comp8044_seq4::g.24578 ORF type:3prime_partial len:10110 (-),score=2232.74,tr|A0A094ZCR9|A0A094ZCR9_SCHHA|69.05|0.0,CH|PF00307.28|1.2e-21,CH|PF00307.28|1.3e-20,CAMSAP_CH|PF11971.5|0.47,CAMSAP_CH|PF11971.5|0.00015,CAMSAP_CH|PF11971.5|1.3	917	1160748	83	0	40	0	5.9	5.35	7814	6	1	0	761.871	1521.73	2	1521.85	-0.124	1	20.58	0.038	K	EKSEVNLHINVIK	D			Cmpd 321, AutoMSn(761.8710), 19.1 min
13	Gene.24578::comp8044_seq4::g.24578::m.24578	Gene.24578::comp8044_seq4::g.24578 ORF type:3prime_partial len:10110 (-),score=2232.74,tr|A0A094ZCR9|A0A094ZCR9_SCHHA|69.05|0.0,CH|PF00307.28|1.2e-21,CH|PF00307.28|1.3e-20,CAMSAP_CH|PF11971.5|0.47,CAMSAP_CH|PF11971.5|0.00015,CAMSAP_CH|PF11971.5|1.3	917	1160748	83	0	40	0	5.9	5.35	8813	7	1	1	560.003	1676.99	3	1676.92	0.0692	0	21	0.041	K	AISITPLTNVIMFNK	N	Oxidation (M)	0.000000000002000.0	Cmpd 1032, AutoMSn(560.0027), 36.3 min
13	Gene.24578::comp8044_seq4::g.24578::m.24578	Gene.24578::comp8044_seq4::g.24578 ORF type:3prime_partial len:10110 (-),score=2232.74,tr|A0A094ZCR9|A0A094ZCR9_SCHHA|69.05|0.0,CH|PF00307.28|1.2e-21,CH|PF00307.28|1.3e-20,CAMSAP_CH|PF11971.5|0.47,CAMSAP_CH|PF11971.5|0.00015,CAMSAP_CH|PF11971.5|1.3	917	1160748	83	0	40	0	5.9	5.35	9045	3	1	0	861.425	1720.84	2	1720.95	-0.1194	1	24.39	0.017	K	FPSSSILSKCITILR	T	Carbamidomethyl (C)	0.000000000100000.0	Cmpd 901, AutoMSn(861.4249), 31.4 min
13	Gene.24578::comp8044_seq4::g.24578::m.24578	Gene.24578::comp8044_seq4::g.24578 ORF type:3prime_partial len:10110 (-),score=2232.74,tr|A0A094ZCR9|A0A094ZCR9_SCHHA|69.05|0.0,CH|PF00307.28|1.2e-21,CH|PF00307.28|1.3e-20,CAMSAP_CH|PF11971.5|0.47,CAMSAP_CH|PF11971.5|0.00015,CAMSAP_CH|PF11971.5|1.3	917	1160748	83	0	40	0	5.9	5.35	9222	9	1	0	889.675	1777.33	2	1776.85	0.4807	0	21.86	0.048	R	IWENQLINMCSELK	Q	Carbamidomethyl (C)	0.00000000010000.0	Cmpd 594, AutoMSn(889.6746), 24.3 min
13	Gene.24578::comp8044_seq4::g.24578::m.24578	Gene.24578::comp8044_seq4::g.24578 ORF type:3prime_partial len:10110 (-),score=2232.74,tr|A0A094ZCR9|A0A094ZCR9_SCHHA|69.05|0.0,CH|PF00307.28|1.2e-21,CH|PF00307.28|1.3e-20,CAMSAP_CH|PF11971.5|0.47,CAMSAP_CH|PF11971.5|0.00015,CAMSAP_CH|PF11971.5|1.3	917	1160748	83	0	40	0	5.9	5.35	9443	7	1	0	922.201	1842.39	2	1842.9	-0.5135	1	21.61	0.052	K	FQDVFNSCCVELKAIK	S			Cmpd 855, AutoMSn(922.2009), 30.8 min
13	Gene.24578::comp8044_seq4::g.24578::m.24578	Gene.24578::comp8044_seq4::g.24578 ORF type:3prime_partial len:10110 (-),score=2232.74,tr|A0A094ZCR9|A0A094ZCR9_SCHHA|69.05|0.0,CH|PF00307.28|1.2e-21,CH|PF00307.28|1.3e-20,CAMSAP_CH|PF11971.5|0.47,CAMSAP_CH|PF11971.5|0.00015,CAMSAP_CH|PF11971.5|1.3	917	1160748	83	0	40	0	5.9	5.35	9455	8	1	0	616.865	1847.57	3	1846.93	0.6397	1	24.24	0.028	K	MESLESQLPVDLQSKK	T	Oxidation (M)	0.2000000000000000.0	Cmpd 329, AutoMSn(616.8654), 22.4 min
13	Gene.24578::comp8044_seq4::g.24578::m.24578	Gene.24578::comp8044_seq4::g.24578 ORF type:3prime_partial len:10110 (-),score=2232.74,tr|A0A094ZCR9|A0A094ZCR9_SCHHA|69.05|0.0,CH|PF00307.28|1.2e-21,CH|PF00307.28|1.3e-20,CAMSAP_CH|PF11971.5|0.47,CAMSAP_CH|PF11971.5|0.00015,CAMSAP_CH|PF11971.5|1.3	917	1160748	83	0	40	0	5.9	5.35	9708	8	1	0	953.542	1905.07	2	1905	0.067	1	22.78	0.023	K	LNVMQQVDQLVEKYAK	M			Cmpd 796, AutoMSn(953.5422), 29.4 min
13	Gene.24578::comp8044_seq4::g.24578::m.24578	Gene.24578::comp8044_seq4::g.24578 ORF type:3prime_partial len:10110 (-),score=2232.74,tr|A0A094ZCR9|A0A094ZCR9_SCHHA|69.05|0.0,CH|PF00307.28|1.2e-21,CH|PF00307.28|1.3e-20,CAMSAP_CH|PF11971.5|0.47,CAMSAP_CH|PF11971.5|0.00015,CAMSAP_CH|PF11971.5|1.3	917	1160748	83	0	40	0	5.9	5.35	10364	1	1	0	676.349	2026.02	3	2026.1	-0.0772	0	27.26	0.0072	K	CLITDALIASELGLELAPK	A	Carbamidomethyl (C)	0.1000000000000000000.0	Cmpd 86, AutoMSn(676.3489), 12.9 min
13	Gene.24578::comp8044_seq4::g.24578::m.24578	Gene.24578::comp8044_seq4::g.24578 ORF type:3prime_partial len:10110 (-),score=2232.74,tr|A0A094ZCR9|A0A094ZCR9_SCHHA|69.05|0.0,CH|PF00307.28|1.2e-21,CH|PF00307.28|1.3e-20,CAMSAP_CH|PF11971.5|0.47,CAMSAP_CH|PF11971.5|0.00015,CAMSAP_CH|PF11971.5|1.3	917	1160748	83	0	40	0	5.9	5.35	10489	2	1	0	1029.03	2056.05	2	2056.09	-0.0383	1	24.66	0.014	R	LLSVDNIKEVEQQLTPCK	V			Cmpd 995, AutoMSn(1029.0318), 34.0 min
13	Gene.24578::comp8044_seq4::g.24578::m.24578	Gene.24578::comp8044_seq4::g.24578 ORF type:3prime_partial len:10110 (-),score=2232.74,tr|A0A094ZCR9|A0A094ZCR9_SCHHA|69.05|0.0,CH|PF00307.28|1.2e-21,CH|PF00307.28|1.3e-20,CAMSAP_CH|PF11971.5|0.47,CAMSAP_CH|PF11971.5|0.00015,CAMSAP_CH|PF11971.5|1.3	917	1160748	83	0	40	0	5.9	5.35	10490	3	1	0	1029.04	2056.06	2	2056.09	-0.0277	1	22.85	0.022	R	LLSVDNIKEVEQQLTPCK	V			Cmpd 1013, AutoMSn(1029.0372), 34.1 min
13	Gene.24578::comp8044_seq4::g.24578::m.24578	Gene.24578::comp8044_seq4::g.24578 ORF type:3prime_partial len:10110 (-),score=2232.74,tr|A0A094ZCR9|A0A094ZCR9_SCHHA|69.05|0.0,CH|PF00307.28|1.2e-21,CH|PF00307.28|1.3e-20,CAMSAP_CH|PF11971.5|0.47,CAMSAP_CH|PF11971.5|0.00015,CAMSAP_CH|PF11971.5|1.3	917	1160748	83	0	40	0	5.9	5.35	10600	7	1	0	695.013	2082.02	3	2081.95	0.0667	1	24.72	0.013	K	KFESPNQCLSSCQLEQK	Q	2 Carbamidomethyl (C)	0.00000001000100000.0	Cmpd 554, AutoMSn(695.0132), 24.7 min
13	Gene.24578::comp8044_seq4::g.24578::m.24578	Gene.24578::comp8044_seq4::g.24578 ORF type:3prime_partial len:10110 (-),score=2232.74,tr|A0A094ZCR9|A0A094ZCR9_SCHHA|69.05|0.0,CH|PF00307.28|1.2e-21,CH|PF00307.28|1.3e-20,CAMSAP_CH|PF11971.5|0.47,CAMSAP_CH|PF11971.5|0.00015,CAMSAP_CH|PF11971.5|1.3	917	1160748	83	0	40	0	5.9	5.35	10815	1	1	0	717.089	2148.25	3	2148.06	0.1859	0	31.19	0.0042	K	LYSLETSACMLGVFITQTR	K	Oxidation (M)	0.0000000002000000000.0	Cmpd 263, AutoMSn(717.0891), 20.3 min
13	Gene.24578::comp8044_seq4::g.24578::m.24578	Gene.24578::comp8044_seq4::g.24578 ORF type:3prime_partial len:10110 (-),score=2232.74,tr|A0A094ZCR9|A0A094ZCR9_SCHHA|69.05|0.0,CH|PF00307.28|1.2e-21,CH|PF00307.28|1.3e-20,CAMSAP_CH|PF11971.5|0.47,CAMSAP_CH|PF11971.5|0.00015,CAMSAP_CH|PF11971.5|1.3	917	1160748	83	0	40	0	5.9	5.35	10878	2	1	0	1085.84	2169.67	2	2169.09	0.5836	0	21.22	0.053	R	VQADAVAAQLEALNNAESDLK	A			Cmpd 577, AutoMSn(1085.8447), 23.6 min
13	Gene.24578::comp8044_seq4::g.24578::m.24578	Gene.24578::comp8044_seq4::g.24578 ORF type:3prime_partial len:10110 (-),score=2232.74,tr|A0A094ZCR9|A0A094ZCR9_SCHHA|69.05|0.0,CH|PF00307.28|1.2e-21,CH|PF00307.28|1.3e-20,CAMSAP_CH|PF11971.5|0.47,CAMSAP_CH|PF11971.5|0.00015,CAMSAP_CH|PF11971.5|1.3	917	1160748	83	0	40	0	5.9	5.35	10994	3	1	0	736.018	2205.03	3	2205.08	-0.0484	0	20.45	0.032	K	LYSLETSACMLGVFITQTR	K	Carbamidomethyl (C); Oxidation (M)	0.0000000012000000000.0	Cmpd 477, AutoMSn(736.0181), 22.2 min
13	Gene.24578::comp8044_seq4::g.24578::m.24578	Gene.24578::comp8044_seq4::g.24578 ORF type:3prime_partial len:10110 (-),score=2232.74,tr|A0A094ZCR9|A0A094ZCR9_SCHHA|69.05|0.0,CH|PF00307.28|1.2e-21,CH|PF00307.28|1.3e-20,CAMSAP_CH|PF11971.5|0.47,CAMSAP_CH|PF11971.5|0.00015,CAMSAP_CH|PF11971.5|1.3	917	1160748	83	0	40	0	5.9	5.35	11051	1	1	0	1108.88	2215.74	2	2215.08	0.6613	1	24.7	0.023	K	AGQADMAQAEEVMAAVRAAGIR	L			Cmpd 1151, AutoMSn(1108.8798), 35.8 min
13	Gene.24578::comp8044_seq4::g.24578::m.24578	Gene.24578::comp8044_seq4::g.24578 ORF type:3prime_partial len:10110 (-),score=2232.74,tr|A0A094ZCR9|A0A094ZCR9_SCHHA|69.05|0.0,CH|PF00307.28|1.2e-21,CH|PF00307.28|1.3e-20,CAMSAP_CH|PF11971.5|0.47,CAMSAP_CH|PF11971.5|0.00015,CAMSAP_CH|PF11971.5|1.3	917	1160748	83	0	40	0	5.9	5.35	11052	1	1	0	1108.88	2215.75	2	2215.08	0.6652	1	24.71	0.022	K	AGQADMAQAEEVMAAVRAAGIR	L			Cmpd 1150, AutoMSn(1108.8817), 35.8 min
13	Gene.24578::comp8044_seq4::g.24578::m.24578	Gene.24578::comp8044_seq4::g.24578 ORF type:3prime_partial len:10110 (-),score=2232.74,tr|A0A094ZCR9|A0A094ZCR9_SCHHA|69.05|0.0,CH|PF00307.28|1.2e-21,CH|PF00307.28|1.3e-20,CAMSAP_CH|PF11971.5|0.47,CAMSAP_CH|PF11971.5|0.00015,CAMSAP_CH|PF11971.5|1.3	917	1160748	83	0	40	0	5.9	5.35	11108	9	1	0	746.383	2236.13	3	2235.96	0.1624	1	20.44	0.029	K	CTMFSSGVCLSNDGECKASIK	S	Carbamidomethyl (C)	0.100000000000000000000.0	Cmpd 653, AutoMSn(746.3825), 27.1 min
13	Gene.24578::comp8044_seq4::g.24578::m.24578	Gene.24578::comp8044_seq4::g.24578 ORF type:3prime_partial len:10110 (-),score=2232.74,tr|A0A094ZCR9|A0A094ZCR9_SCHHA|69.05|0.0,CH|PF00307.28|1.2e-21,CH|PF00307.28|1.3e-20,CAMSAP_CH|PF11971.5|0.47,CAMSAP_CH|PF11971.5|0.00015,CAMSAP_CH|PF11971.5|1.3	917	1160748	83	0	40	0	5.9	5.35	11165	1	0	0	1126.81	2251.61	2	2251.96	-0.3504	1	25	0.02	K	CTMFSSGVCLSNDGECKASIK	S	Carbamidomethyl (C); Oxidation (M)	0.002000001000000000000.0	Cmpd 749, AutoMSn(1126.8112), 27.9 min
13	Gene.24578::comp8044_seq4::g.24578::m.24578	Gene.24578::comp8044_seq4::g.24578 ORF type:3prime_partial len:10110 (-),score=2232.74,tr|A0A094ZCR9|A0A094ZCR9_SCHHA|69.05|0.0,CH|PF00307.28|1.2e-21,CH|PF00307.28|1.3e-20,CAMSAP_CH|PF11971.5|0.47,CAMSAP_CH|PF11971.5|0.00015,CAMSAP_CH|PF11971.5|1.3	917	1160748	83	0	40	0	5.9	5.35	11509	2	1	0	789.071	2364.19	3	2364.13	0.0562	1	25.13	0.01	R	GMSVKAGEMLDWIEPSQTELK	A	Oxidation (M)	0.020000000000000000000.0	Cmpd 272, AutoMSn(789.0707), 17.6 min
13	Gene.24578::comp8044_seq4::g.24578::m.24578	Gene.24578::comp8044_seq4::g.24578 ORF type:3prime_partial len:10110 (-),score=2232.74,tr|A0A094ZCR9|A0A094ZCR9_SCHHA|69.05|0.0,CH|PF00307.28|1.2e-21,CH|PF00307.28|1.3e-20,CAMSAP_CH|PF11971.5|0.47,CAMSAP_CH|PF11971.5|0.00015,CAMSAP_CH|PF11971.5|1.3	917	1160748	83	0	40	0	5.9	5.35	11698	6	1	0	1214.86	2427.7	2	2427.14	0.5566	1	21.53	0.045	K	CDLVTMSMEQSQEVQSLIKSR	C	Oxidation (M)	0.000000020000000000000.0	Cmpd 851, AutoMSn(1214.8577), 30.7 min
13	Gene.24578::comp8044_seq4::g.24578::m.24578	Gene.24578::comp8044_seq4::g.24578 ORF type:3prime_partial len:10110 (-),score=2232.74,tr|A0A094ZCR9|A0A094ZCR9_SCHHA|69.05|0.0,CH|PF00307.28|1.2e-21,CH|PF00307.28|1.3e-20,CAMSAP_CH|PF11971.5|0.47,CAMSAP_CH|PF11971.5|0.00015,CAMSAP_CH|PF11971.5|1.3	917	1160748	83	0	40	0	5.9	5.35	12090	6	1	1	1264.62	2527.23	2	2527.22	0.0137	0	21.74	0.023	R	VEHLLHEYNQHYMSVIDGISK	D	Oxidation (M)	0.000000000000200000000.0	Cmpd 775, AutoMSn(1264.6224), 28.9 min
13	Gene.24578::comp8044_seq4::g.24578::m.24578	Gene.24578::comp8044_seq4::g.24578 ORF type:3prime_partial len:10110 (-),score=2232.74,tr|A0A094ZCR9|A0A094ZCR9_SCHHA|69.05|0.0,CH|PF00307.28|1.2e-21,CH|PF00307.28|1.3e-20,CAMSAP_CH|PF11971.5|0.47,CAMSAP_CH|PF11971.5|0.00015,CAMSAP_CH|PF11971.5|1.3	917	1160748	83	0	40	0	5.9	5.35	12117	10	1	0	1272.67	2543.32	2	2543.35	-0.0236	1	22.05	0.021	R	IVGLSAARGPNVDNLYNTTVQSVR	L			Cmpd 1161, AutoMSn(1272.6683), 36.0 min
13	Gene.24578::comp8044_seq4::g.24578::m.24578	Gene.24578::comp8044_seq4::g.24578 ORF type:3prime_partial len:10110 (-),score=2232.74,tr|A0A094ZCR9|A0A094ZCR9_SCHHA|69.05|0.0,CH|PF00307.28|1.2e-21,CH|PF00307.28|1.3e-20,CAMSAP_CH|PF11971.5|0.47,CAMSAP_CH|PF11971.5|0.00015,CAMSAP_CH|PF11971.5|1.3	917	1160748	83	0	40	0	5.9	5.35	12118	7	1	0	1272.67	2543.33	2	2543.35	-0.0195	1	21.69	0.023	R	IVGLSAARGPNVDNLYNTTVQSVR	L			Cmpd 1166, AutoMSn(1272.6703), 36.1 min
13	Gene.24578::comp8044_seq4::g.24578::m.24578	Gene.24578::comp8044_seq4::g.24578 ORF type:3prime_partial len:10110 (-),score=2232.74,tr|A0A094ZCR9|A0A094ZCR9_SCHHA|69.05|0.0,CH|PF00307.28|1.2e-21,CH|PF00307.28|1.3e-20,CAMSAP_CH|PF11971.5|0.47,CAMSAP_CH|PF11971.5|0.00015,CAMSAP_CH|PF11971.5|1.3	917	1160748	83	0	40	0	5.9	5.35	12119	7	1	0	1272.67	2543.33	2	2543.35	-0.0181	1	23.08	0.017	R	IVGLSAARGPNVDNLYNTTVQSVR	L			Cmpd 1092, AutoMSn(1272.6710), 36.1 min
13	Gene.24578::comp8044_seq4::g.24578::m.24578	Gene.24578::comp8044_seq4::g.24578 ORF type:3prime_partial len:10110 (-),score=2232.74,tr|A0A094ZCR9|A0A094ZCR9_SCHHA|69.05|0.0,CH|PF00307.28|1.2e-21,CH|PF00307.28|1.3e-20,CAMSAP_CH|PF11971.5|0.47,CAMSAP_CH|PF11971.5|0.00015,CAMSAP_CH|PF11971.5|1.3	917	1160748	83	0	40	0	5.9	5.35	12120	7	1	0	1272.67	2543.33	2	2543.35	-0.0162	1	23.85	0.014	R	IVGLSAARGPNVDNLYNTTVQSVR	L			Cmpd 1094, AutoMSn(1272.6720), 36.2 min
13	Gene.24578::comp8044_seq4::g.24578::m.24578	Gene.24578::comp8044_seq4::g.24578 ORF type:3prime_partial len:10110 (-),score=2232.74,tr|A0A094ZCR9|A0A094ZCR9_SCHHA|69.05|0.0,CH|PF00307.28|1.2e-21,CH|PF00307.28|1.3e-20,CAMSAP_CH|PF11971.5|0.47,CAMSAP_CH|PF11971.5|0.00015,CAMSAP_CH|PF11971.5|1.3	917	1160748	83	0	40	0	5.9	5.35	12121	9	1	0	1272.67	2543.33	2	2543.35	-0.015	1	20.99	0.028	R	IVGLSAARGPNVDNLYNTTVQSVR	L			Cmpd 1164, AutoMSn(1272.6726), 36.1 min
13	Gene.24578::comp8044_seq4::g.24578::m.24578	Gene.24578::comp8044_seq4::g.24578 ORF type:3prime_partial len:10110 (-),score=2232.74,tr|A0A094ZCR9|A0A094ZCR9_SCHHA|69.05|0.0,CH|PF00307.28|1.2e-21,CH|PF00307.28|1.3e-20,CAMSAP_CH|PF11971.5|0.47,CAMSAP_CH|PF11971.5|0.00015,CAMSAP_CH|PF11971.5|1.3	917	1160748	83	0	40	0	5.9	5.35	12301	8	1	0	866.437	2596.29	3	2596.28	0.0036	1	25.65	0.0086	R	VKSLALSCNLPDQSEQLFEQYK	N	Carbamidomethyl (C)	0.0000000100000000000000.0	Cmpd 670, AutoMSn(866.4366), 27.7 min
13	Gene.24578::comp8044_seq4::g.24578::m.24578	Gene.24578::comp8044_seq4::g.24578 ORF type:3prime_partial len:10110 (-),score=2232.74,tr|A0A094ZCR9|A0A094ZCR9_SCHHA|69.05|0.0,CH|PF00307.28|1.2e-21,CH|PF00307.28|1.3e-20,CAMSAP_CH|PF11971.5|0.47,CAMSAP_CH|PF11971.5|0.00015,CAMSAP_CH|PF11971.5|1.3	917	1160748	83	0	40	0	5.9	5.35	12302	9	1	0	866.438	2596.29	3	2596.28	0.0068	1	22.08	0.02	R	VKSLALSCNLPDQSEQLFEQYK	N	Carbamidomethyl (C)	0.0000000100000000000000.0	Cmpd 450, AutoMSn(866.4376), 27.7 min
13	Gene.24578::comp8044_seq4::g.24578::m.24578	Gene.24578::comp8044_seq4::g.24578 ORF type:3prime_partial len:10110 (-),score=2232.74,tr|A0A094ZCR9|A0A094ZCR9_SCHHA|69.05|0.0,CH|PF00307.28|1.2e-21,CH|PF00307.28|1.3e-20,CAMSAP_CH|PF11971.5|0.47,CAMSAP_CH|PF11971.5|0.00015,CAMSAP_CH|PF11971.5|1.3	917	1160748	83	0	40	0	5.9	5.35	12303	10	1	0	866.441	2596.3	3	2596.28	0.0168	1	20.71	0.027	R	VKSLALSCNLPDQSEQLFEQYK	N	Carbamidomethyl (C)	0.0000000100000000000000.0	Cmpd 454, AutoMSn(866.4410), 27.8 min
13	Gene.24578::comp8044_seq4::g.24578::m.24578	Gene.24578::comp8044_seq4::g.24578 ORF type:3prime_partial len:10110 (-),score=2232.74,tr|A0A094ZCR9|A0A094ZCR9_SCHHA|69.05|0.0,CH|PF00307.28|1.2e-21,CH|PF00307.28|1.3e-20,CAMSAP_CH|PF11971.5|0.47,CAMSAP_CH|PF11971.5|0.00015,CAMSAP_CH|PF11971.5|1.3	917	1160748	83	0	40	0	5.9	5.35	12773	5	1	0	1403.15	2804.29	2	2804.42	-0.1308	1	24.31	0.012	R	FTMISYQSCTELFQALPLTTGLKGR	N			Cmpd 925, AutoMSn(1403.1540), 31.6 min
13	Gene.24578::comp8044_seq4::g.24578::m.24578	Gene.24578::comp8044_seq4::g.24578 ORF type:3prime_partial len:10110 (-),score=2232.74,tr|A0A094ZCR9|A0A094ZCR9_SCHHA|69.05|0.0,CH|PF00307.28|1.2e-21,CH|PF00307.28|1.3e-20,CAMSAP_CH|PF11971.5|0.47,CAMSAP_CH|PF11971.5|0.00015,CAMSAP_CH|PF11971.5|1.3	917	1160748	83	0	40	0	5.9	5.35	12795	5	1	0	1403.16	2804.31	2	2804.42	-0.1182	1	21.82	0.02	R	FTMISYQSCTELFQALPLTTGLKGR	N			Cmpd 930, AutoMSn(1403.1602), 31.6 min
13	Gene.24578::comp8044_seq4::g.24578::m.24578	Gene.24578::comp8044_seq4::g.24578 ORF type:3prime_partial len:10110 (-),score=2232.74,tr|A0A094ZCR9|A0A094ZCR9_SCHHA|69.05|0.0,CH|PF00307.28|1.2e-21,CH|PF00307.28|1.3e-20,CAMSAP_CH|PF11971.5|0.47,CAMSAP_CH|PF11971.5|0.00015,CAMSAP_CH|PF11971.5|1.3	917	1160748	83	0	40	0	5.9	5.35	13152	9	1	0	993.165	2976.47	3	2976.29	0.178	1	21.17	0.023	R	QSANDCENRINHLDNCIQCMIDLGK	N	2 Carbamidomethyl (C); Oxidation (M)	0.0000010000000001000200000.0	Cmpd 526, AutoMSn(993.1648), 22.4 min
13	Gene.24578::comp8044_seq4::g.24578::m.24578	Gene.24578::comp8044_seq4::g.24578 ORF type:3prime_partial len:10110 (-),score=2232.74,tr|A0A094ZCR9|A0A094ZCR9_SCHHA|69.05|0.0,CH|PF00307.28|1.2e-21,CH|PF00307.28|1.3e-20,CAMSAP_CH|PF11971.5|0.47,CAMSAP_CH|PF11971.5|0.00015,CAMSAP_CH|PF11971.5|1.3	917	1160748	83	0	40	0	5.9	5.35	13168	2	1	1	997.457	2989.35	3	2989.44	-0.0909	1	20.81	0.027	K	ELIVDIKIDCEHFDCIDHFMQIIK	N	Carbamidomethyl (C); Oxidation (M)	0.000000000000001000020000.0	Cmpd 946, AutoMSn(997.4566), 31.3 min
14	Gene.10905::comp3052_seq0::g.10905::m.10905	Gene.10905::comp3052_seq0::g.10905 ORF type:complete len:2378 (+),score=693.28,tr|A0A095A1W2|A0A095A1W2_SCHHA|88.64|0.0,tr|A0A095A1W2|A0A095A1W2_SCHHA|93.30|0.0,FERM_f0|PF16511.2|2.3e-29,FERM_f0|PF16511.2|3.3e+02,Talin_middle|PF09141.7|6.3e-22,Tali	468	261840	30	1	18	1	9.2	5.8	2043	4	1	1	357.219	712.423	2	712.471	-0.0478	1	23.14	0.018	R	VAVLRR	E			Cmpd 216, AutoMSn(357.2188), 16.4 min
14	Gene.10905::comp3052_seq0::g.10905::m.10905	Gene.10905::comp3052_seq0::g.10905 ORF type:complete len:2378 (+),score=693.28,tr|A0A095A1W2|A0A095A1W2_SCHHA|88.64|0.0,tr|A0A095A1W2|A0A095A1W2_SCHHA|93.30|0.0,FERM_f0|PF16511.2|2.3e-29,FERM_f0|PF16511.2|3.3e+02,Talin_middle|PF09141.7|6.3e-22,Tali	468	261840	30	1	18	1	9.2	5.8	2610	1	1	1	412.755	823.495	2	823.386	0.1088	1	33.19	0.0021	R	TMDGTRK	T	Oxidation (M)	0.0200000.0	Cmpd 94, AutoMSn(412.7546), 17.4 min
14	Gene.10905::comp3052_seq0::g.10905::m.10905	Gene.10905::comp3052_seq0::g.10905 ORF type:complete len:2378 (+),score=693.28,tr|A0A095A1W2|A0A095A1W2_SCHHA|88.64|0.0,tr|A0A095A1W2|A0A095A1W2_SCHHA|93.30|0.0,FERM_f0|PF16511.2|2.3e-29,FERM_f0|PF16511.2|3.3e+02,Talin_middle|PF09141.7|6.3e-22,Tali	468	261840	30	1	18	1	9.2	5.8	3230	1	1	1	453.74	905.465	2	905.384	0.0811	1	24.6	0.019	R	DRDETDR	E			Cmpd 198, AutoMSn(453.7398), 15.1 min
14	Gene.10905::comp3052_seq0::g.10905::m.10905	Gene.10905::comp3052_seq0::g.10905 ORF type:complete len:2378 (+),score=693.28,tr|A0A095A1W2|A0A095A1W2_SCHHA|88.64|0.0,tr|A0A095A1W2|A0A095A1W2_SCHHA|93.30|0.0,FERM_f0|PF16511.2|2.3e-29,FERM_f0|PF16511.2|3.3e+02,Talin_middle|PF09141.7|6.3e-22,Tali	468	261840	30	1	18	1	9.2	5.8	4421	3	1	1	530.782	1059.55	2	1059.62	-0.0693	1	24.17	0.022	R	QNRLFLAAK	Q			Cmpd 279, AutoMSn(530.7820), 17.3 min
14	Gene.10905::comp3052_seq0::g.10905::m.10905	Gene.10905::comp3052_seq0::g.10905 ORF type:complete len:2378 (+),score=693.28,tr|A0A095A1W2|A0A095A1W2_SCHHA|88.64|0.0,tr|A0A095A1W2|A0A095A1W2_SCHHA|93.30|0.0,FERM_f0|PF16511.2|2.3e-29,FERM_f0|PF16511.2|3.3e+02,Talin_middle|PF09141.7|6.3e-22,Tali	468	261840	30	1	18	1	9.2	5.8	5041	1	1	1	1130.21	1129.2	1	1129.58	-0.3809	0	59.05	1.2e-05	K	CLEPLAESLR	S			Cmpd 768, AutoMSn(1130.2065), 29.9 min
14	Gene.10905::comp3052_seq0::g.10905::m.10905	Gene.10905::comp3052_seq0::g.10905 ORF type:complete len:2378 (+),score=693.28,tr|A0A095A1W2|A0A095A1W2_SCHHA|88.64|0.0,tr|A0A095A1W2|A0A095A1W2_SCHHA|93.30|0.0,FERM_f0|PF16511.2|2.3e-29,FERM_f0|PF16511.2|3.3e+02,Talin_middle|PF09141.7|6.3e-22,Tali	468	261840	30	1	18	1	9.2	5.8	5042	1	1	1	1130.21	1129.2	1	1129.58	-0.3794	0	31.47	0.007	K	CLEPLAESLR	S			Cmpd 817, AutoMSn(1130.2080), 29.9 min
14	Gene.10905::comp3052_seq0::g.10905::m.10905	Gene.10905::comp3052_seq0::g.10905 ORF type:complete len:2378 (+),score=693.28,tr|A0A095A1W2|A0A095A1W2_SCHHA|88.64|0.0,tr|A0A095A1W2|A0A095A1W2_SCHHA|93.30|0.0,FERM_f0|PF16511.2|2.3e-29,FERM_f0|PF16511.2|3.3e+02,Talin_middle|PF09141.7|6.3e-22,Tali	468	261840	30	1	18	1	9.2	5.8	5043	1	1	1	1130.21	1129.2	1	1129.58	-0.378	0	40.1	0.00096	K	CLEPLAESLR	S			Cmpd 837, AutoMSn(1130.2093), 29.9 min
14	Gene.10905::comp3052_seq0::g.10905::m.10905	Gene.10905::comp3052_seq0::g.10905 ORF type:complete len:2378 (+),score=693.28,tr|A0A095A1W2|A0A095A1W2_SCHHA|88.64|0.0,tr|A0A095A1W2|A0A095A1W2_SCHHA|93.30|0.0,FERM_f0|PF16511.2|2.3e-29,FERM_f0|PF16511.2|3.3e+02,Talin_middle|PF09141.7|6.3e-22,Tali	468	261840	30	1	18	1	9.2	5.8	5044	1	1	1	1130.54	1129.54	1	1129.58	-0.0441	0	29.49	0.0056	K	CLEPLAESLR	S			Cmpd 856, AutoMSn(1130.5433), 29.9 min
14	Gene.10905::comp3052_seq0::g.10905::m.10905	Gene.10905::comp3052_seq0::g.10905 ORF type:complete len:2378 (+),score=693.28,tr|A0A095A1W2|A0A095A1W2_SCHHA|88.64|0.0,tr|A0A095A1W2|A0A095A1W2_SCHHA|93.30|0.0,FERM_f0|PF16511.2|2.3e-29,FERM_f0|PF16511.2|3.3e+02,Talin_middle|PF09141.7|6.3e-22,Tali	468	261840	30	1	18	1	9.2	5.8	5045	1	1	1	1130.54	1129.54	1	1129.58	-0.0427	0	21.57	0.035	K	CLEPLAESLR	S			Cmpd 853, AutoMSn(1130.5447), 29.9 min
14	Gene.10905::comp3052_seq0::g.10905::m.10905	Gene.10905::comp3052_seq0::g.10905 ORF type:complete len:2378 (+),score=693.28,tr|A0A095A1W2|A0A095A1W2_SCHHA|88.64|0.0,tr|A0A095A1W2|A0A095A1W2_SCHHA|93.30|0.0,FERM_f0|PF16511.2|2.3e-29,FERM_f0|PF16511.2|3.3e+02,Talin_middle|PF09141.7|6.3e-22,Tali	468	261840	30	1	18	1	9.2	5.8	5046	1	1	1	1130.54	1129.54	1	1129.58	-0.0426	0	29.08	0.0062	K	CLEPLAESLR	S			Cmpd 850, AutoMSn(1130.5448), 29.8 min
14	Gene.10905::comp3052_seq0::g.10905::m.10905	Gene.10905::comp3052_seq0::g.10905 ORF type:complete len:2378 (+),score=693.28,tr|A0A095A1W2|A0A095A1W2_SCHHA|88.64|0.0,tr|A0A095A1W2|A0A095A1W2_SCHHA|93.30|0.0,FERM_f0|PF16511.2|2.3e-29,FERM_f0|PF16511.2|3.3e+02,Talin_middle|PF09141.7|6.3e-22,Tali	468	261840	30	1	18	1	9.2	5.8	5047	1	1	1	1130.55	1129.54	1	1129.58	-0.0422	0	30.99	0.004	K	CLEPLAESLR	S			Cmpd 814, AutoMSn(1130.5452), 29.8 min
14	Gene.10905::comp3052_seq0::g.10905::m.10905	Gene.10905::comp3052_seq0::g.10905 ORF type:complete len:2378 (+),score=693.28,tr|A0A095A1W2|A0A095A1W2_SCHHA|88.64|0.0,tr|A0A095A1W2|A0A095A1W2_SCHHA|93.30|0.0,FERM_f0|PF16511.2|2.3e-29,FERM_f0|PF16511.2|3.3e+02,Talin_middle|PF09141.7|6.3e-22,Tali	468	261840	30	1	18	1	9.2	5.8	5048	1	1	1	1130.55	1129.54	1	1129.58	-0.0396	0	43.48	0.00022	K	CLEPLAESLR	S			Cmpd 811, AutoMSn(1130.5478), 29.7 min
14	Gene.10905::comp3052_seq0::g.10905::m.10905	Gene.10905::comp3052_seq0::g.10905 ORF type:complete len:2378 (+),score=693.28,tr|A0A095A1W2|A0A095A1W2_SCHHA|88.64|0.0,tr|A0A095A1W2|A0A095A1W2_SCHHA|93.30|0.0,FERM_f0|PF16511.2|2.3e-29,FERM_f0|PF16511.2|3.3e+02,Talin_middle|PF09141.7|6.3e-22,Tali	468	261840	30	1	18	1	9.2	5.8	5224	2	1	1	578.309	1154.6	2	1154.6	-0.0006	0	22.43	0.026	R	LASTAHTAVER	I			Cmpd 250, AutoMSn(578.3091), 17.1 min
14	Gene.10905::comp3052_seq0::g.10905::m.10905	Gene.10905::comp3052_seq0::g.10905 ORF type:complete len:2378 (+),score=693.28,tr|A0A095A1W2|A0A095A1W2_SCHHA|88.64|0.0,tr|A0A095A1W2|A0A095A1W2_SCHHA|93.30|0.0,FERM_f0|PF16511.2|2.3e-29,FERM_f0|PF16511.2|3.3e+02,Talin_middle|PF09141.7|6.3e-22,Tali	468	261840	30	1	18	1	9.2	5.8	5225	1	1	1	578.312	1154.61	2	1154.6	0.0051	0	28.6	0.0063	R	LASTAHTAVER	I			Cmpd 283, AutoMSn(578.3120), 17.1 min
14	Gene.10905::comp3052_seq0::g.10905::m.10905	Gene.10905::comp3052_seq0::g.10905 ORF type:complete len:2378 (+),score=693.28,tr|A0A095A1W2|A0A095A1W2_SCHHA|88.64|0.0,tr|A0A095A1W2|A0A095A1W2_SCHHA|93.30|0.0,FERM_f0|PF16511.2|2.3e-29,FERM_f0|PF16511.2|3.3e+02,Talin_middle|PF09141.7|6.3e-22,Tali	468	261840	30	1	18	1	9.2	5.8	5226	5	1	1	578.312	1154.61	2	1154.6	0.0051	0	23.5	0.02	R	LASTAHTAVER	I			Cmpd 285, AutoMSn(578.3120), 17.1 min
14	Gene.10905::comp3052_seq0::g.10905::m.10905	Gene.10905::comp3052_seq0::g.10905 ORF type:complete len:2378 (+),score=693.28,tr|A0A095A1W2|A0A095A1W2_SCHHA|88.64|0.0,tr|A0A095A1W2|A0A095A1W2_SCHHA|93.30|0.0,FERM_f0|PF16511.2|2.3e-29,FERM_f0|PF16511.2|3.3e+02,Talin_middle|PF09141.7|6.3e-22,Tali	468	261840	30	1	18	1	9.2	5.8	5231	1	1	1	578.326	1154.64	2	1154.6	0.032	0	22.02	0.029	R	LASTAHTAVER	I			Cmpd 652, AutoMSn(578.3255), 30.7 min
14	Gene.10905::comp3052_seq0::g.10905::m.10905	Gene.10905::comp3052_seq0::g.10905 ORF type:complete len:2378 (+),score=693.28,tr|A0A095A1W2|A0A095A1W2_SCHHA|88.64|0.0,tr|A0A095A1W2|A0A095A1W2_SCHHA|93.30|0.0,FERM_f0|PF16511.2|2.3e-29,FERM_f0|PF16511.2|3.3e+02,Talin_middle|PF09141.7|6.3e-22,Tali	468	261840	30	1	18	1	9.2	5.8	5770	7	1	1	625.796	1249.58	2	1249.63	-0.057	0	20.02	0.05	R	QVISLSTEMAR	S	Oxidation (M)	0.00000000200.0	Cmpd 190, AutoMSn(625.7956), 15.0 min
14	Gene.10905::comp3052_seq0::g.10905::m.10905	Gene.10905::comp3052_seq0::g.10905 ORF type:complete len:2378 (+),score=693.28,tr|A0A095A1W2|A0A095A1W2_SCHHA|88.64|0.0,tr|A0A095A1W2|A0A095A1W2_SCHHA|93.30|0.0,FERM_f0|PF16511.2|2.3e-29,FERM_f0|PF16511.2|3.3e+02,Talin_middle|PF09141.7|6.3e-22,Tali	468	261840	30	1	18	1	9.2	5.8	5786	3	1	1	417.535	1249.58	3	1249.63	-0.0506	0	22.42	0.029	R	QVISLSTEMAR	S	Oxidation (M)	0.00000000200.0	Cmpd 140, AutoMSn(417.5350), 14.9 min
14	Gene.10905::comp3052_seq0::g.10905::m.10905	Gene.10905::comp3052_seq0::g.10905 ORF type:complete len:2378 (+),score=693.28,tr|A0A095A1W2|A0A095A1W2_SCHHA|88.64|0.0,tr|A0A095A1W2|A0A095A1W2_SCHHA|93.30|0.0,FERM_f0|PF16511.2|2.3e-29,FERM_f0|PF16511.2|3.3e+02,Talin_middle|PF09141.7|6.3e-22,Tali	468	261840	30	1	18	1	9.2	5.8	5898	2	1	1	634.305	1266.6	2	1266.58	0.0115	0	20.16	0.045	R	GNSYQLQNDTK	N			Cmpd 203, AutoMSn(634.3051), 16.6 min
14	Gene.10905::comp3052_seq0::g.10905::m.10905	Gene.10905::comp3052_seq0::g.10905 ORF type:complete len:2378 (+),score=693.28,tr|A0A095A1W2|A0A095A1W2_SCHHA|88.64|0.0,tr|A0A095A1W2|A0A095A1W2_SCHHA|93.30|0.0,FERM_f0|PF16511.2|2.3e-29,FERM_f0|PF16511.2|3.3e+02,Talin_middle|PF09141.7|6.3e-22,Tali	468	261840	30	1	18	1	9.2	5.8	6213	8	1	1	655.378	1308.74	2	1308.65	0.0948	1	21.13	0.038	R	FVQPDEYQRK	Q			Cmpd 847, AutoMSn(655.3778), 32.2 min
14	Gene.10905::comp3052_seq0::g.10905::m.10905	Gene.10905::comp3052_seq0::g.10905 ORF type:complete len:2378 (+),score=693.28,tr|A0A095A1W2|A0A095A1W2_SCHHA|88.64|0.0,tr|A0A095A1W2|A0A095A1W2_SCHHA|93.30|0.0,FERM_f0|PF16511.2|2.3e-29,FERM_f0|PF16511.2|3.3e+02,Talin_middle|PF09141.7|6.3e-22,Tali	468	261840	30	1	18	1	9.2	5.8	6225	4	0	1	656.828	1311.64	2	1311.79	-0.1453	1	27.57	0.0084	K	AVANATAGLVVKAK	V			Cmpd 186, AutoMSn(656.8284), 14.3 min
14	Gene.10905::comp3052_seq0::g.10905::m.10905	Gene.10905::comp3052_seq0::g.10905 ORF type:complete len:2378 (+),score=693.28,tr|A0A095A1W2|A0A095A1W2_SCHHA|88.64|0.0,tr|A0A095A1W2|A0A095A1W2_SCHHA|93.30|0.0,FERM_f0|PF16511.2|2.3e-29,FERM_f0|PF16511.2|3.3e+02,Talin_middle|PF09141.7|6.3e-22,Tali	468	261840	30	1	18	1	9.2	5.8	6818	2	1	1	462.24	1383.7	3	1383.68	0.0185	0	24.34	0.016	K	TVAELMLMICTK	M	2 Oxidation (M)	0.000002020000.0	Cmpd 134, AutoMSn(462.2405), 15.1 min
14	Gene.10905::comp3052_seq0::g.10905::m.10905	Gene.10905::comp3052_seq0::g.10905 ORF type:complete len:2378 (+),score=693.28,tr|A0A095A1W2|A0A095A1W2_SCHHA|88.64|0.0,tr|A0A095A1W2|A0A095A1W2_SCHHA|93.30|0.0,FERM_f0|PF16511.2|2.3e-29,FERM_f0|PF16511.2|3.3e+02,Talin_middle|PF09141.7|6.3e-22,Tali	468	261840	30	1	18	1	9.2	5.8	8221	2	1	1	527.965	1580.87	3	1580.83	0.0466	1	22.06	0.03	R	EISEATHLIEQRR	L			Cmpd 1117, AutoMSn(527.9651), 36.9 min
14	Gene.10905::comp3052_seq0::g.10905::m.10905	Gene.10905::comp3052_seq0::g.10905 ORF type:complete len:2378 (+),score=693.28,tr|A0A095A1W2|A0A095A1W2_SCHHA|88.64|0.0,tr|A0A095A1W2|A0A095A1W2_SCHHA|93.30|0.0,FERM_f0|PF16511.2|2.3e-29,FERM_f0|PF16511.2|3.3e+02,Talin_middle|PF09141.7|6.3e-22,Tali	468	261840	30	1	18	1	9.2	5.8	8945	8	1	1	568.306	1701.9	3	1701.68	0.2173	0	23.46	0.02	R	DPGDDLMMMQQSFR	V	2 Oxidation (M)	0.00000002200000.0	Cmpd 159, AutoMSn(568.3063), 15.7 min
14	Gene.10905::comp3052_seq0::g.10905::m.10905	Gene.10905::comp3052_seq0::g.10905 ORF type:complete len:2378 (+),score=693.28,tr|A0A095A1W2|A0A095A1W2_SCHHA|88.64|0.0,tr|A0A095A1W2|A0A095A1W2_SCHHA|93.30|0.0,FERM_f0|PF16511.2|2.3e-29,FERM_f0|PF16511.2|3.3e+02,Talin_middle|PF09141.7|6.3e-22,Tali	468	261840	30	1	18	1	9.2	5.8	8946	9	1	1	568.31	1701.91	3	1701.68	0.2291	0	21.95	0.028	R	DPGDDLMMMQQSFR	V	2 Oxidation (M)	0.00000002200000.0	Cmpd 165, AutoMSn(568.3102), 15.9 min
14	Gene.10905::comp3052_seq0::g.10905::m.10905	Gene.10905::comp3052_seq0::g.10905 ORF type:complete len:2378 (+),score=693.28,tr|A0A095A1W2|A0A095A1W2_SCHHA|88.64|0.0,tr|A0A095A1W2|A0A095A1W2_SCHHA|93.30|0.0,FERM_f0|PF16511.2|2.3e-29,FERM_f0|PF16511.2|3.3e+02,Talin_middle|PF09141.7|6.3e-22,Tali	468	261840	30	1	18	1	9.2	5.8	5810	7	1	1	626.452	1876.34	3	1876.92	-0.5847	1	27.89	0.025	R	EGTESAKNLDSIVNAMAK	M			Cmpd 1064, AutoMSn(626.4524), 35.0 min
14	Gene.10905::comp3052_seq0::g.10905::m.10905	Gene.10905::comp3052_seq0::g.10905 ORF type:complete len:2378 (+),score=693.28,tr|A0A095A1W2|A0A095A1W2_SCHHA|88.64|0.0,tr|A0A095A1W2|A0A095A1W2_SCHHA|93.30|0.0,FERM_f0|PF16511.2|2.3e-29,FERM_f0|PF16511.2|3.3e+02,Talin_middle|PF09141.7|6.3e-22,Tali	468	261840	30	1	18	1	9.2	5.8	9813	6	1	1	642.299	1923.88	3	1923.8	0.073	0	20.88	0.034	R	DDFDALWTDNEFGHSR	L			Cmpd 582, AutoMSn(642.2991), 25.4 min
14	Gene.10905::comp3052_seq0::g.10905::m.10905	Gene.10905::comp3052_seq0::g.10905 ORF type:complete len:2378 (+),score=693.28,tr|A0A095A1W2|A0A095A1W2_SCHHA|88.64|0.0,tr|A0A095A1W2|A0A095A1W2_SCHHA|93.30|0.0,FERM_f0|PF16511.2|2.3e-29,FERM_f0|PF16511.2|3.3e+02,Talin_middle|PF09141.7|6.3e-22,Tali	468	261840	30	1	18	1	9.2	5.8	9829	10	1	1	965.152	1928.29	2	1927.93	0.3594	1	21.36	0.058	K	VDDSKTVAELMLMICTK	M	2 Oxidation (M)	0.00000000002020000.0	Cmpd 674, AutoMSn(965.1522), 27.6 min
14	Gene.10905::comp3052_seq0::g.10905::m.10905	Gene.10905::comp3052_seq0::g.10905 ORF type:complete len:2378 (+),score=693.28,tr|A0A095A1W2|A0A095A1W2_SCHHA|88.64|0.0,tr|A0A095A1W2|A0A095A1W2_SCHHA|93.30|0.0,FERM_f0|PF16511.2|2.3e-29,FERM_f0|PF16511.2|3.3e+02,Talin_middle|PF09141.7|6.3e-22,Tali	468	261840	30	1	18	1	9.2	5.8	10905	1	1	1	729.366	2185.07	3	2185.12	-0.0452	1	35.98	0.0009	K	IFQQHAELCGLSEVEAKVK	Y	Carbamidomethyl (C)	0.0000000010000000000.0	Cmpd 812, AutoMSn(729.3656), 31.0 min
14	Gene.10905::comp3052_seq0::g.10905::m.10905	Gene.10905::comp3052_seq0::g.10905 ORF type:complete len:2378 (+),score=693.28,tr|A0A095A1W2|A0A095A1W2_SCHHA|88.64|0.0,tr|A0A095A1W2|A0A095A1W2_SCHHA|93.30|0.0,FERM_f0|PF16511.2|2.3e-29,FERM_f0|PF16511.2|3.3e+02,Talin_middle|PF09141.7|6.3e-22,Tali	468	261840	30	1	18	1	9.2	5.8	13006	10	1	1	972.112	2913.31	3	2913.25	0.0626	0	21.57	0.022	R	QMSPDNFMTGGTHIFHYQEMSPAQK	S	2 Oxidation (M)	0.0000000200000000000200000.0	Cmpd 537, AutoMSn(972.1121), 23.1 min	emPAI	0.01
15	Gene.3253::comp852_seq0::g.3253::m.3253	Gene.3253::comp852_seq0::g.3253 ORF type:complete len:4529 (-),score=1091.39,tr|G4M0H0|G4M0H0_SCHMA|87.70|0.0,tr|G4M0H0|G4M0H0_SCHMA|96.00|9e-23,Dynein_heavy|PF03028.12|8.9e+02,Dynein_heavy|PF03028.12|2.4e+02,Dynein_heavy|PF03028.12|0.17,Dynein_hea	545	495197	78	0	22	0	7	5.91	2867	1	1	0	422.265	842.515	2	842.511	0.0041	0	33.36	0.0022	K	EIVIIEK	D			Cmpd 483, AutoMSn(422.2650), 20.8 min
15	Gene.3253::comp852_seq0::g.3253::m.3253	Gene.3253::comp852_seq0::g.3253 ORF type:complete len:4529 (-),score=1091.39,tr|G4M0H0|G4M0H0_SCHMA|87.70|0.0,tr|G4M0H0|G4M0H0_SCHMA|96.00|9e-23,Dynein_heavy|PF03028.12|8.9e+02,Dynein_heavy|PF03028.12|2.4e+02,Dynein_heavy|PF03028.12|0.17,Dynein_hea	545	495197	78	0	22	0	7	5.91	2987	4	0	0	436.77	871.525	2	871.513	0.0121	1	21.59	0.034	R	QKNLLEK	F			Cmpd 54, AutoMSn(436.7697), 12.2 min
15	Gene.3253::comp852_seq0::g.3253::m.3253	Gene.3253::comp852_seq0::g.3253 ORF type:complete len:4529 (-),score=1091.39,tr|G4M0H0|G4M0H0_SCHMA|87.70|0.0,tr|G4M0H0|G4M0H0_SCHMA|96.00|9e-23,Dynein_heavy|PF03028.12|8.9e+02,Dynein_heavy|PF03028.12|2.4e+02,Dynein_heavy|PF03028.12|0.17,Dynein_hea	545	495197	78	0	22	0	7	5.91	2988	2	0	0	436.771	871.528	2	871.513	0.015	1	24.06	0.02	R	QKNLLEK	F			Cmpd 57, AutoMSn(436.7711), 12.3 min
15	Gene.3253::comp852_seq0::g.3253::m.3253	Gene.3253::comp852_seq0::g.3253 ORF type:complete len:4529 (-),score=1091.39,tr|G4M0H0|G4M0H0_SCHMA|87.70|0.0,tr|G4M0H0|G4M0H0_SCHMA|96.00|9e-23,Dynein_heavy|PF03028.12|8.9e+02,Dynein_heavy|PF03028.12|2.4e+02,Dynein_heavy|PF03028.12|0.17,Dynein_hea	545	495197	78	0	22	0	7	5.91	2989	6	0	0	436.772	871.529	2	871.513	0.0164	1	23.46	0.022	R	QKNLLEK	F			Cmpd 62, AutoMSn(436.7718), 12.4 min
15	Gene.3253::comp852_seq0::g.3253::m.3253	Gene.3253::comp852_seq0::g.3253 ORF type:complete len:4529 (-),score=1091.39,tr|G4M0H0|G4M0H0_SCHMA|87.70|0.0,tr|G4M0H0|G4M0H0_SCHMA|96.00|9e-23,Dynein_heavy|PF03028.12|8.9e+02,Dynein_heavy|PF03028.12|2.4e+02,Dynein_heavy|PF03028.12|0.17,Dynein_hea	545	495197	78	0	22	0	7	5.91	2995	7	0	0	437.276	872.538	2	872.497	0.0414	0	27.09	0.012	K	LVSGLAGEK	I			Cmpd 164, AutoMSn(437.2763), 15.8 min
15	Gene.3253::comp852_seq0::g.3253::m.3253	Gene.3253::comp852_seq0::g.3253 ORF type:complete len:4529 (-),score=1091.39,tr|G4M0H0|G4M0H0_SCHMA|87.70|0.0,tr|G4M0H0|G4M0H0_SCHMA|96.00|9e-23,Dynein_heavy|PF03028.12|8.9e+02,Dynein_heavy|PF03028.12|2.4e+02,Dynein_heavy|PF03028.12|0.17,Dynein_hea	545	495197	78	0	22	0	7	5.91	2996	6	0	0	437.278	872.541	2	872.497	0.0439	0	32.13	0.0038	K	LVSGLAGEK	I			Cmpd 162, AutoMSn(437.2776), 15.7 min
15	Gene.3253::comp852_seq0::g.3253::m.3253	Gene.3253::comp852_seq0::g.3253 ORF type:complete len:4529 (-),score=1091.39,tr|G4M0H0|G4M0H0_SCHMA|87.70|0.0,tr|G4M0H0|G4M0H0_SCHMA|96.00|9e-23,Dynein_heavy|PF03028.12|8.9e+02,Dynein_heavy|PF03028.12|2.4e+02,Dynein_heavy|PF03028.12|0.17,Dynein_hea	545	495197	78	0	22	0	7	5.91	2997	4	0	0	437.278	872.541	2	872.497	0.0443	0	23.55	0.027	K	LVSGLAGEK	I			Cmpd 166, AutoMSn(437.2778), 15.8 min
15	Gene.3253::comp852_seq0::g.3253::m.3253	Gene.3253::comp852_seq0::g.3253 ORF type:complete len:4529 (-),score=1091.39,tr|G4M0H0|G4M0H0_SCHMA|87.70|0.0,tr|G4M0H0|G4M0H0_SCHMA|96.00|9e-23,Dynein_heavy|PF03028.12|8.9e+02,Dynein_heavy|PF03028.12|2.4e+02,Dynein_heavy|PF03028.12|0.17,Dynein_hea	545	495197	78	0	22	0	7	5.91	3003	7	1	0	437.754	873.493	2	873.467	0.0258	1	25.17	0.02	K	RQELSNK	A			Cmpd 139, AutoMSn(437.7536), 17.3 min
15	Gene.3253::comp852_seq0::g.3253::m.3253	Gene.3253::comp852_seq0::g.3253 ORF type:complete len:4529 (-),score=1091.39,tr|G4M0H0|G4M0H0_SCHMA|87.70|0.0,tr|G4M0H0|G4M0H0_SCHMA|96.00|9e-23,Dynein_heavy|PF03028.12|8.9e+02,Dynein_heavy|PF03028.12|2.4e+02,Dynein_heavy|PF03028.12|0.17,Dynein_hea	545	495197	78	0	22	0	7	5.91	3276	3	1	0	456.757	911.5	2	911.439	0.0608	0	28.25	0.0067	K	NAIAAHCR	D	Carbamidomethyl (C)	0.00000010.0	Cmpd 231, AutoMSn(456.7575), 15.8 min
15	Gene.3253::comp852_seq0::g.3253::m.3253	Gene.3253::comp852_seq0::g.3253 ORF type:complete len:4529 (-),score=1091.39,tr|G4M0H0|G4M0H0_SCHMA|87.70|0.0,tr|G4M0H0|G4M0H0_SCHMA|96.00|9e-23,Dynein_heavy|PF03028.12|8.9e+02,Dynein_heavy|PF03028.12|2.4e+02,Dynein_heavy|PF03028.12|0.17,Dynein_hea	545	495197	78	0	22	0	7	5.91	4129	10	1	0	514.792	1027.57	2	1027.6	-0.0342	0	28.06	0.0075	K	ILTLINGER	I			Cmpd 418, AutoMSn(514.7915), 20.6 min
15	Gene.3253::comp852_seq0::g.3253::m.3253	Gene.3253::comp852_seq0::g.3253 ORF type:complete len:4529 (-),score=1091.39,tr|G4M0H0|G4M0H0_SCHMA|87.70|0.0,tr|G4M0H0|G4M0H0_SCHMA|96.00|9e-23,Dynein_heavy|PF03028.12|8.9e+02,Dynein_heavy|PF03028.12|2.4e+02,Dynein_heavy|PF03028.12|0.17,Dynein_hea	545	495197	78	0	22	0	7	5.91	4130	9	1	0	514.793	1027.57	2	1027.6	-0.0319	0	28.59	0.0067	K	ILTLINGER	I			Cmpd 422, AutoMSn(514.7926), 20.7 min
15	Gene.3253::comp852_seq0::g.3253::m.3253	Gene.3253::comp852_seq0::g.3253 ORF type:complete len:4529 (-),score=1091.39,tr|G4M0H0|G4M0H0_SCHMA|87.70|0.0,tr|G4M0H0|G4M0H0_SCHMA|96.00|9e-23,Dynein_heavy|PF03028.12|8.9e+02,Dynein_heavy|PF03028.12|2.4e+02,Dynein_heavy|PF03028.12|0.17,Dynein_hea	545	495197	78	0	22	0	7	5.91	4552	6	1	0	539.328	1076.64	2	1076.55	0.091	0	24.87	0.018	R	QLGEQDFIK	Q			Cmpd 74, AutoMSn(539.3279), 11.8 min
15	Gene.3253::comp852_seq0::g.3253::m.3253	Gene.3253::comp852_seq0::g.3253 ORF type:complete len:4529 (-),score=1091.39,tr|G4M0H0|G4M0H0_SCHMA|87.70|0.0,tr|G4M0H0|G4M0H0_SCHMA|96.00|9e-23,Dynein_heavy|PF03028.12|8.9e+02,Dynein_heavy|PF03028.12|2.4e+02,Dynein_heavy|PF03028.12|0.17,Dynein_hea	545	495197	78	0	22	0	7	5.91	4765	4	1	0	551.796	1101.58	2	1101.6	-0.0235	0	21.96	0.036	K	ATMPIFPGIR	G			Cmpd 197, AutoMSn(551.7958), 16.0 min
15	Gene.3253::comp852_seq0::g.3253::m.3253	Gene.3253::comp852_seq0::g.3253 ORF type:complete len:4529 (-),score=1091.39,tr|G4M0H0|G4M0H0_SCHMA|87.70|0.0,tr|G4M0H0|G4M0H0_SCHMA|96.00|9e-23,Dynein_heavy|PF03028.12|8.9e+02,Dynein_heavy|PF03028.12|2.4e+02,Dynein_heavy|PF03028.12|0.17,Dynein_hea	545	495197	78	0	22	0	7	5.91	4766	3	1	0	551.796	1101.58	2	1101.6	-0.0234	0	23.32	0.026	K	ATMPIFPGIR	G			Cmpd 49, AutoMSn(551.7958), 15.8 min
15	Gene.3253::comp852_seq0::g.3253::m.3253	Gene.3253::comp852_seq0::g.3253 ORF type:complete len:4529 (-),score=1091.39,tr|G4M0H0|G4M0H0_SCHMA|87.70|0.0,tr|G4M0H0|G4M0H0_SCHMA|96.00|9e-23,Dynein_heavy|PF03028.12|8.9e+02,Dynein_heavy|PF03028.12|2.4e+02,Dynein_heavy|PF03028.12|0.17,Dynein_hea	545	495197	78	0	22	0	7	5.91	4767	1	1	0	551.796	1101.58	2	1101.6	-0.0224	0	25.66	0.015	K	ATMPIFPGIR	G			Cmpd 221, AutoMSn(551.7963), 16.0 min
15	Gene.3253::comp852_seq0::g.3253::m.3253	Gene.3253::comp852_seq0::g.3253 ORF type:complete len:4529 (-),score=1091.39,tr|G4M0H0|G4M0H0_SCHMA|87.70|0.0,tr|G4M0H0|G4M0H0_SCHMA|96.00|9e-23,Dynein_heavy|PF03028.12|8.9e+02,Dynein_heavy|PF03028.12|2.4e+02,Dynein_heavy|PF03028.12|0.17,Dynein_hea	545	495197	78	0	22	0	7	5.91	4768	4	1	0	551.797	1101.58	2	1101.6	-0.0215	0	22.42	0.032	K	ATMPIFPGIR	G			Cmpd 171, AutoMSn(551.7968), 16.0 min
15	Gene.3253::comp852_seq0::g.3253::m.3253	Gene.3253::comp852_seq0::g.3253 ORF type:complete len:4529 (-),score=1091.39,tr|G4M0H0|G4M0H0_SCHMA|87.70|0.0,tr|G4M0H0|G4M0H0_SCHMA|96.00|9e-23,Dynein_heavy|PF03028.12|8.9e+02,Dynein_heavy|PF03028.12|2.4e+02,Dynein_heavy|PF03028.12|0.17,Dynein_hea	545	495197	78	0	22	0	7	5.91	4769	5	1	0	551.797	1101.58	2	1101.6	-0.0214	0	22.09	0.035	K	ATMPIFPGIR	G			Cmpd 164, AutoMSn(551.7968), 15.9 min
15	Gene.3253::comp852_seq0::g.3253::m.3253	Gene.3253::comp852_seq0::g.3253 ORF type:complete len:4529 (-),score=1091.39,tr|G4M0H0|G4M0H0_SCHMA|87.70|0.0,tr|G4M0H0|G4M0H0_SCHMA|96.00|9e-23,Dynein_heavy|PF03028.12|8.9e+02,Dynein_heavy|PF03028.12|2.4e+02,Dynein_heavy|PF03028.12|0.17,Dynein_hea	545	495197	78	0	22	0	7	5.91	4770	4	1	0	551.797	1101.58	2	1101.6	-0.0213	0	20.98	0.045	K	ATMPIFPGIR	G			Cmpd 191, AutoMSn(551.7969), 15.8 min
15	Gene.3253::comp852_seq0::g.3253::m.3253	Gene.3253::comp852_seq0::g.3253 ORF type:complete len:4529 (-),score=1091.39,tr|G4M0H0|G4M0H0_SCHMA|87.70|0.0,tr|G4M0H0|G4M0H0_SCHMA|96.00|9e-23,Dynein_heavy|PF03028.12|8.9e+02,Dynein_heavy|PF03028.12|2.4e+02,Dynein_heavy|PF03028.12|0.17,Dynein_hea	545	495197	78	0	22	0	7	5.91	4771	3	1	0	551.797	1101.58	2	1101.6	-0.0212	0	20.84	0.046	K	ATMPIFPGIR	G			Cmpd 263, AutoMSn(551.7969), 16.0 min
15	Gene.3253::comp852_seq0::g.3253::m.3253	Gene.3253::comp852_seq0::g.3253 ORF type:complete len:4529 (-),score=1091.39,tr|G4M0H0|G4M0H0_SCHMA|87.70|0.0,tr|G4M0H0|G4M0H0_SCHMA|96.00|9e-23,Dynein_heavy|PF03028.12|8.9e+02,Dynein_heavy|PF03028.12|2.4e+02,Dynein_heavy|PF03028.12|0.17,Dynein_hea	545	495197	78	0	22	0	7	5.91	4772	4	1	0	551.797	1101.58	2	1101.6	-0.0212	0	21.72	0.038	K	ATMPIFPGIR	G			Cmpd 224, AutoMSn(551.7969), 16.1 min
15	Gene.3253::comp852_seq0::g.3253::m.3253	Gene.3253::comp852_seq0::g.3253 ORF type:complete len:4529 (-),score=1091.39,tr|G4M0H0|G4M0H0_SCHMA|87.70|0.0,tr|G4M0H0|G4M0H0_SCHMA|96.00|9e-23,Dynein_heavy|PF03028.12|8.9e+02,Dynein_heavy|PF03028.12|2.4e+02,Dynein_heavy|PF03028.12|0.17,Dynein_hea	545	495197	78	0	22	0	7	5.91	4773	4	1	0	551.797	1101.58	2	1101.6	-0.021	0	21.33	0.041	K	ATMPIFPGIR	G			Cmpd 235, AutoMSn(551.7970), 16.0 min
15	Gene.3253::comp852_seq0::g.3253::m.3253	Gene.3253::comp852_seq0::g.3253 ORF type:complete len:4529 (-),score=1091.39,tr|G4M0H0|G4M0H0_SCHMA|87.70|0.0,tr|G4M0H0|G4M0H0_SCHMA|96.00|9e-23,Dynein_heavy|PF03028.12|8.9e+02,Dynein_heavy|PF03028.12|2.4e+02,Dynein_heavy|PF03028.12|0.17,Dynein_hea	545	495197	78	0	22	0	7	5.91	4774	2	1	0	551.797	1101.58	2	1101.6	-0.0209	0	21.17	0.043	K	ATMPIFPGIR	G			Cmpd 169, AutoMSn(551.7971), 15.9 min
15	Gene.3253::comp852_seq0::g.3253::m.3253	Gene.3253::comp852_seq0::g.3253 ORF type:complete len:4529 (-),score=1091.39,tr|G4M0H0|G4M0H0_SCHMA|87.70|0.0,tr|G4M0H0|G4M0H0_SCHMA|96.00|9e-23,Dynein_heavy|PF03028.12|8.9e+02,Dynein_heavy|PF03028.12|2.4e+02,Dynein_heavy|PF03028.12|0.17,Dynein_hea	545	495197	78	0	22	0	7	5.91	4778	3	1	0	551.797	1101.58	2	1101.6	-0.0203	0	23.34	0.026	K	ATMPIFPGIR	G			Cmpd 92, AutoMSn(551.7974), 15.9 min
15	Gene.3253::comp852_seq0::g.3253::m.3253	Gene.3253::comp852_seq0::g.3253 ORF type:complete len:4529 (-),score=1091.39,tr|G4M0H0|G4M0H0_SCHMA|87.70|0.0,tr|G4M0H0|G4M0H0_SCHMA|96.00|9e-23,Dynein_heavy|PF03028.12|8.9e+02,Dynein_heavy|PF03028.12|2.4e+02,Dynein_heavy|PF03028.12|0.17,Dynein_hea	545	495197	78	0	22	0	7	5.91	4780	3	1	0	551.798	1101.58	2	1101.6	-0.02	0	21.88	0.036	K	ATMPIFPGIR	G			Cmpd 222, AutoMSn(551.7975), 16.0 min
15	Gene.3253::comp852_seq0::g.3253::m.3253	Gene.3253::comp852_seq0::g.3253 ORF type:complete len:4529 (-),score=1091.39,tr|G4M0H0|G4M0H0_SCHMA|87.70|0.0,tr|G4M0H0|G4M0H0_SCHMA|96.00|9e-23,Dynein_heavy|PF03028.12|8.9e+02,Dynein_heavy|PF03028.12|2.4e+02,Dynein_heavy|PF03028.12|0.17,Dynein_hea	545	495197	78	0	22	0	7	5.91	4781	2	1	0	551.798	1101.58	2	1101.6	-0.02	0	23.85	0.023	K	ATMPIFPGIR	G			Cmpd 95, AutoMSn(551.7975), 16.0 min
15	Gene.3253::comp852_seq0::g.3253::m.3253	Gene.3253::comp852_seq0::g.3253 ORF type:complete len:4529 (-),score=1091.39,tr|G4M0H0|G4M0H0_SCHMA|87.70|0.0,tr|G4M0H0|G4M0H0_SCHMA|96.00|9e-23,Dynein_heavy|PF03028.12|8.9e+02,Dynein_heavy|PF03028.12|2.4e+02,Dynein_heavy|PF03028.12|0.17,Dynein_hea	545	495197	78	0	22	0	7	5.91	4782	3	1	0	551.798	1101.58	2	1101.6	-0.02	0	21.32	0.041	K	ATMPIFPGIR	G			Cmpd 194, AutoMSn(551.7975), 15.9 min
15	Gene.3253::comp852_seq0::g.3253::m.3253	Gene.3253::comp852_seq0::g.3253 ORF type:complete len:4529 (-),score=1091.39,tr|G4M0H0|G4M0H0_SCHMA|87.70|0.0,tr|G4M0H0|G4M0H0_SCHMA|96.00|9e-23,Dynein_heavy|PF03028.12|8.9e+02,Dynein_heavy|PF03028.12|2.4e+02,Dynein_heavy|PF03028.12|0.17,Dynein_hea	545	495197	78	0	22	0	7	5.91	4783	4	1	0	551.798	1101.58	2	1101.6	-0.0198	0	21.86	0.037	K	ATMPIFPGIR	G			Cmpd 174, AutoMSn(551.7976), 16.0 min
15	Gene.3253::comp852_seq0::g.3253::m.3253	Gene.3253::comp852_seq0::g.3253 ORF type:complete len:4529 (-),score=1091.39,tr|G4M0H0|G4M0H0_SCHMA|87.70|0.0,tr|G4M0H0|G4M0H0_SCHMA|96.00|9e-23,Dynein_heavy|PF03028.12|8.9e+02,Dynein_heavy|PF03028.12|2.4e+02,Dynein_heavy|PF03028.12|0.17,Dynein_hea	545	495197	78	0	22	0	7	5.91	4784	5	1	0	551.798	1101.58	2	1101.6	-0.0197	0	22.9	0.029	K	ATMPIFPGIR	G			Cmpd 167, AutoMSn(551.7977), 15.9 min
15	Gene.3253::comp852_seq0::g.3253::m.3253	Gene.3253::comp852_seq0::g.3253 ORF type:complete len:4529 (-),score=1091.39,tr|G4M0H0|G4M0H0_SCHMA|87.70|0.0,tr|G4M0H0|G4M0H0_SCHMA|96.00|9e-23,Dynein_heavy|PF03028.12|8.9e+02,Dynein_heavy|PF03028.12|2.4e+02,Dynein_heavy|PF03028.12|0.17,Dynein_hea	545	495197	78	0	22	0	7	5.91	4785	3	1	0	551.798	1101.58	2	1101.6	-0.0187	0	20.69	0.048	K	ATMPIFPGIR	G			Cmpd 233, AutoMSn(551.7981), 15.9 min
15	Gene.3253::comp852_seq0::g.3253::m.3253	Gene.3253::comp852_seq0::g.3253 ORF type:complete len:4529 (-),score=1091.39,tr|G4M0H0|G4M0H0_SCHMA|87.70|0.0,tr|G4M0H0|G4M0H0_SCHMA|96.00|9e-23,Dynein_heavy|PF03028.12|8.9e+02,Dynein_heavy|PF03028.12|2.4e+02,Dynein_heavy|PF03028.12|0.17,Dynein_hea	545	495197	78	0	22	0	7	5.91	4787	4	1	0	551.798	1101.58	2	1101.6	-0.0186	0	22.64	0.031	K	ATMPIFPGIR	G			Cmpd 170, AutoMSn(551.7982), 16.0 min
15	Gene.3253::comp852_seq0::g.3253::m.3253	Gene.3253::comp852_seq0::g.3253 ORF type:complete len:4529 (-),score=1091.39,tr|G4M0H0|G4M0H0_SCHMA|87.70|0.0,tr|G4M0H0|G4M0H0_SCHMA|96.00|9e-23,Dynein_heavy|PF03028.12|8.9e+02,Dynein_heavy|PF03028.12|2.4e+02,Dynein_heavy|PF03028.12|0.17,Dynein_hea	545	495197	78	0	22	0	7	5.91	4790	4	1	0	551.798	1101.58	2	1101.6	-0.0185	0	20.56	0.049	K	ATMPIFPGIR	G			Cmpd 238, AutoMSn(551.7983), 16.0 min
15	Gene.3253::comp852_seq0::g.3253::m.3253	Gene.3253::comp852_seq0::g.3253 ORF type:complete len:4529 (-),score=1091.39,tr|G4M0H0|G4M0H0_SCHMA|87.70|0.0,tr|G4M0H0|G4M0H0_SCHMA|96.00|9e-23,Dynein_heavy|PF03028.12|8.9e+02,Dynein_heavy|PF03028.12|2.4e+02,Dynein_heavy|PF03028.12|0.17,Dynein_hea	545	495197	78	0	22	0	7	5.91	4791	2	1	0	551.798	1101.58	2	1101.6	-0.0185	0	21.53	0.039	K	ATMPIFPGIR	G			Cmpd 183, AutoMSn(551.7983), 16.0 min
15	Gene.3253::comp852_seq0::g.3253::m.3253	Gene.3253::comp852_seq0::g.3253 ORF type:complete len:4529 (-),score=1091.39,tr|G4M0H0|G4M0H0_SCHMA|87.70|0.0,tr|G4M0H0|G4M0H0_SCHMA|96.00|9e-23,Dynein_heavy|PF03028.12|8.9e+02,Dynein_heavy|PF03028.12|2.4e+02,Dynein_heavy|PF03028.12|0.17,Dynein_hea	545	495197	78	0	22	0	7	5.91	4793	3	1	0	551.798	1101.58	2	1101.6	-0.0183	0	22.69	0.03	K	ATMPIFPGIR	G			Cmpd 96, AutoMSn(551.7984), 16.0 min
15	Gene.3253::comp852_seq0::g.3253::m.3253	Gene.3253::comp852_seq0::g.3253 ORF type:complete len:4529 (-),score=1091.39,tr|G4M0H0|G4M0H0_SCHMA|87.70|0.0,tr|G4M0H0|G4M0H0_SCHMA|96.00|9e-23,Dynein_heavy|PF03028.12|8.9e+02,Dynein_heavy|PF03028.12|2.4e+02,Dynein_heavy|PF03028.12|0.17,Dynein_hea	545	495197	78	0	22	0	7	5.91	4794	2	1	0	551.799	1101.58	2	1101.6	-0.0179	0	24.18	0.021	K	ATMPIFPGIR	G			Cmpd 55, AutoMSn(551.7986), 16.0 min
15	Gene.3253::comp852_seq0::g.3253::m.3253	Gene.3253::comp852_seq0::g.3253 ORF type:complete len:4529 (-),score=1091.39,tr|G4M0H0|G4M0H0_SCHMA|87.70|0.0,tr|G4M0H0|G4M0H0_SCHMA|96.00|9e-23,Dynein_heavy|PF03028.12|8.9e+02,Dynein_heavy|PF03028.12|2.4e+02,Dynein_heavy|PF03028.12|0.17,Dynein_hea	545	495197	78	0	22	0	7	5.91	4795	3	1	0	551.799	1101.58	2	1101.6	-0.0178	0	20.95	0.045	K	ATMPIFPGIR	G			Cmpd 213, AutoMSn(551.7986), 16.0 min
15	Gene.3253::comp852_seq0::g.3253::m.3253	Gene.3253::comp852_seq0::g.3253 ORF type:complete len:4529 (-),score=1091.39,tr|G4M0H0|G4M0H0_SCHMA|87.70|0.0,tr|G4M0H0|G4M0H0_SCHMA|96.00|9e-23,Dynein_heavy|PF03028.12|8.9e+02,Dynein_heavy|PF03028.12|2.4e+02,Dynein_heavy|PF03028.12|0.17,Dynein_hea	545	495197	78	0	22	0	7	5.91	4796	2	1	0	551.799	1101.58	2	1101.6	-0.0169	0	22.41	0.032	K	ATMPIFPGIR	G			Cmpd 187, AutoMSn(551.7991), 16.0 min
15	Gene.3253::comp852_seq0::g.3253::m.3253	Gene.3253::comp852_seq0::g.3253 ORF type:complete len:4529 (-),score=1091.39,tr|G4M0H0|G4M0H0_SCHMA|87.70|0.0,tr|G4M0H0|G4M0H0_SCHMA|96.00|9e-23,Dynein_heavy|PF03028.12|8.9e+02,Dynein_heavy|PF03028.12|2.4e+02,Dynein_heavy|PF03028.12|0.17,Dynein_hea	545	495197	78	0	22	0	7	5.91	4797	3	1	0	551.799	1101.58	2	1101.6	-0.0165	0	26.07	0.014	K	ATMPIFPGIR	G			Cmpd 57, AutoMSn(551.7993), 16.0 min
15	Gene.3253::comp852_seq0::g.3253::m.3253	Gene.3253::comp852_seq0::g.3253 ORF type:complete len:4529 (-),score=1091.39,tr|G4M0H0|G4M0H0_SCHMA|87.70|0.0,tr|G4M0H0|G4M0H0_SCHMA|96.00|9e-23,Dynein_heavy|PF03028.12|8.9e+02,Dynein_heavy|PF03028.12|2.4e+02,Dynein_heavy|PF03028.12|0.17,Dynein_hea	545	495197	78	0	22	0	7	5.91	4798	4	1	0	551.799	1101.58	2	1101.6	-0.0164	0	22.63	0.031	K	ATMPIFPGIR	G			Cmpd 56, AutoMSn(551.7993), 16.0 min
15	Gene.3253::comp852_seq0::g.3253::m.3253	Gene.3253::comp852_seq0::g.3253 ORF type:complete len:4529 (-),score=1091.39,tr|G4M0H0|G4M0H0_SCHMA|87.70|0.0,tr|G4M0H0|G4M0H0_SCHMA|96.00|9e-23,Dynein_heavy|PF03028.12|8.9e+02,Dynein_heavy|PF03028.12|2.4e+02,Dynein_heavy|PF03028.12|0.17,Dynein_hea	545	495197	78	0	22	0	7	5.91	5569	5	1	1	616.784	1231.55	2	1231.69	-0.14	1	23.5	0.023	R	DLAARVELFAK	W			Cmpd 204, AutoMSn(616.7835), 16.7 min
15	Gene.3253::comp852_seq0::g.3253::m.3253	Gene.3253::comp852_seq0::g.3253 ORF type:complete len:4529 (-),score=1091.39,tr|G4M0H0|G4M0H0_SCHMA|87.70|0.0,tr|G4M0H0|G4M0H0_SCHMA|96.00|9e-23,Dynein_heavy|PF03028.12|8.9e+02,Dynein_heavy|PF03028.12|2.4e+02,Dynein_heavy|PF03028.12|0.17,Dynein_hea	545	495197	78	0	22	0	7	5.91	5570	1	1	1	616.784	1231.55	2	1231.69	-0.1389	1	27.23	0.0099	R	DLAARVELFAK	W			Cmpd 210, AutoMSn(616.7841), 16.8 min
15	Gene.3253::comp852_seq0::g.3253::m.3253	Gene.3253::comp852_seq0::g.3253 ORF type:complete len:4529 (-),score=1091.39,tr|G4M0H0|G4M0H0_SCHMA|87.70|0.0,tr|G4M0H0|G4M0H0_SCHMA|96.00|9e-23,Dynein_heavy|PF03028.12|8.9e+02,Dynein_heavy|PF03028.12|2.4e+02,Dynein_heavy|PF03028.12|0.17,Dynein_hea	545	495197	78	0	22	0	7	5.91	7291	3	1	0	733.885	1465.76	2	1465.68	0.0751	0	20.12	0.045	K	GMQLFAAMGTPGGGR	M	Oxidation (M)	0.000000020000000.0	Cmpd 439, AutoMSn(733.8852), 25.2 min
15	Gene.3253::comp852_seq0::g.3253::m.3253	Gene.3253::comp852_seq0::g.3253 ORF type:complete len:4529 (-),score=1091.39,tr|G4M0H0|G4M0H0_SCHMA|87.70|0.0,tr|G4M0H0|G4M0H0_SCHMA|96.00|9e-23,Dynein_heavy|PF03028.12|8.9e+02,Dynein_heavy|PF03028.12|2.4e+02,Dynein_heavy|PF03028.12|0.17,Dynein_hea	545	495197	78	0	22	0	7	5.91	7589	1	1	0	747.157	1492.3	2	1492.8	-0.4975	1	22.01	0.059	K	CFDNITLLKLEK	T	Carbamidomethyl (C)	0.100000000000.0	Cmpd 793, AutoMSn(747.1565), 27.9 min
15	Gene.3253::comp852_seq0::g.3253::m.3253	Gene.3253::comp852_seq0::g.3253 ORF type:complete len:4529 (-),score=1091.39,tr|G4M0H0|G4M0H0_SCHMA|87.70|0.0,tr|G4M0H0|G4M0H0_SCHMA|96.00|9e-23,Dynein_heavy|PF03028.12|8.9e+02,Dynein_heavy|PF03028.12|2.4e+02,Dynein_heavy|PF03028.12|0.17,Dynein_hea	545	495197	78	0	22	0	7	5.91	7607	3	1	0	747.661	1493.31	2	1492.8	0.5111	1	21.88	0.059	K	CFDNITLLKLEK	T	Carbamidomethyl (C)	0.100000000000.0	Cmpd 791, AutoMSn(747.6608), 27.8 min
15	Gene.3253::comp852_seq0::g.3253::m.3253	Gene.3253::comp852_seq0::g.3253 ORF type:complete len:4529 (-),score=1091.39,tr|G4M0H0|G4M0H0_SCHMA|87.70|0.0,tr|G4M0H0|G4M0H0_SCHMA|96.00|9e-23,Dynein_heavy|PF03028.12|8.9e+02,Dynein_heavy|PF03028.12|2.4e+02,Dynein_heavy|PF03028.12|0.17,Dynein_hea	545	495197	78	0	22	0	7	5.91	4084	1	1	0	511.271	1530.79	3	1530.8	-0.0061	1	25.67	0.028	K	IRWEASVADLLCR	I			Cmpd 472, AutoMSn(511.2711), 22.7 min
15	Gene.3253::comp852_seq0::g.3253::m.3253	Gene.3253::comp852_seq0::g.3253 ORF type:complete len:4529 (-),score=1091.39,tr|G4M0H0|G4M0H0_SCHMA|87.70|0.0,tr|G4M0H0|G4M0H0_SCHMA|96.00|9e-23,Dynein_heavy|PF03028.12|8.9e+02,Dynein_heavy|PF03028.12|2.4e+02,Dynein_heavy|PF03028.12|0.17,Dynein_hea	545	495197	78	0	22	0	7	5.91	8452	4	1	0	806.808	1611.6	2	1611.82	-0.2152	0	21.84	0.037	-	MPTESLNLPPEVAAK	D	Oxidation (M)	0.200000000000000.0	Cmpd 1140, AutoMSn(806.8085), 37.6 min
15	Gene.3253::comp852_seq0::g.3253::m.3253	Gene.3253::comp852_seq0::g.3253 ORF type:complete len:4529 (-),score=1091.39,tr|G4M0H0|G4M0H0_SCHMA|87.70|0.0,tr|G4M0H0|G4M0H0_SCHMA|96.00|9e-23,Dynein_heavy|PF03028.12|8.9e+02,Dynein_heavy|PF03028.12|2.4e+02,Dynein_heavy|PF03028.12|0.17,Dynein_hea	545	495197	78	0	22	0	7	5.91	9253	5	1	0	597.918	1790.73	3	1789.94	0.7913	1	25.59	0.013	K	ELRIIDLQIPDYMR	T	Oxidation (M)	0.00000000000020.0	Cmpd 59, AutoMSn(597.9176), 12.6 min
15	Gene.3253::comp852_seq0::g.3253::m.3253	Gene.3253::comp852_seq0::g.3253 ORF type:complete len:4529 (-),score=1091.39,tr|G4M0H0|G4M0H0_SCHMA|87.70|0.0,tr|G4M0H0|G4M0H0_SCHMA|96.00|9e-23,Dynein_heavy|PF03028.12|8.9e+02,Dynein_heavy|PF03028.12|2.4e+02,Dynein_heavy|PF03028.12|0.17,Dynein_hea	545	495197	78	0	22	0	7	5.91	9942	7	1	1	651.331	1950.97	3	1951.08	-0.1032	1	23.39	0.017	K	KLLFSLCYFHAVLLER	K			Cmpd 387, AutoMSn(651.3313), 20.9 min
15	Gene.3253::comp852_seq0::g.3253::m.3253	Gene.3253::comp852_seq0::g.3253 ORF type:complete len:4529 (-),score=1091.39,tr|G4M0H0|G4M0H0_SCHMA|87.70|0.0,tr|G4M0H0|G4M0H0_SCHMA|96.00|9e-23,Dynein_heavy|PF03028.12|8.9e+02,Dynein_heavy|PF03028.12|2.4e+02,Dynein_heavy|PF03028.12|0.17,Dynein_hea	545	495197	78	0	22	0	7	5.91	9955	6	0	0	652.582	1954.72	3	1955	-0.2732	0	20.09	0.059	R	WPLMIDPQNQALSWIK	S	Oxidation (M)	0.0002000000000000.0	Cmpd 659, AutoMSn(652.5820), 26.3 min
15	Gene.3253::comp852_seq0::g.3253::m.3253	Gene.3253::comp852_seq0::g.3253 ORF type:complete len:4529 (-),score=1091.39,tr|G4M0H0|G4M0H0_SCHMA|87.70|0.0,tr|G4M0H0|G4M0H0_SCHMA|96.00|9e-23,Dynein_heavy|PF03028.12|8.9e+02,Dynein_heavy|PF03028.12|2.4e+02,Dynein_heavy|PF03028.12|0.17,Dynein_hea	545	495197	78	0	22	0	7	5.91	10049	5	1	0	656.688	1967.04	3	1967.01	0.0302	0	22.27	0.024	R	ANLHIILCMSPIGEPFR	N	Carbamidomethyl (C)	0.00000001000000000.0	Cmpd 830, AutoMSn(656.6880), 29.7 min
15	Gene.3253::comp852_seq0::g.3253::m.3253	Gene.3253::comp852_seq0::g.3253 ORF type:complete len:4529 (-),score=1091.39,tr|G4M0H0|G4M0H0_SCHMA|87.70|0.0,tr|G4M0H0|G4M0H0_SCHMA|96.00|9e-23,Dynein_heavy|PF03028.12|8.9e+02,Dynein_heavy|PF03028.12|2.4e+02,Dynein_heavy|PF03028.12|0.17,Dynein_hea	545	495197	78	0	22	0	7	5.91	7658	6	1	0	751.541	2251.6	3	2252.13	-0.5305	1	21.48	0.11	R	QIKETFLSESVDIQTNWSK	Y			Cmpd 1120, AutoMSn(751.5413), 35.3 min
15	Gene.3253::comp852_seq0::g.3253::m.3253	Gene.3253::comp852_seq0::g.3253 ORF type:complete len:4529 (-),score=1091.39,tr|G4M0H0|G4M0H0_SCHMA|87.70|0.0,tr|G4M0H0|G4M0H0_SCHMA|96.00|9e-23,Dynein_heavy|PF03028.12|8.9e+02,Dynein_heavy|PF03028.12|2.4e+02,Dynein_heavy|PF03028.12|0.17,Dynein_hea	545	495197	78	0	22	0	7	5.91	11647	8	1	0	1212.56	2423.1	2	2423.2	-0.0973	1	25.01	0.0094	K	IFANMHRSVTDMAVVMLSELK	R	2 Oxidation (M)	0.000020000000000200000.0	Cmpd 661, AutoMSn(1212.5592), 25.5 min
15	Gene.3253::comp852_seq0::g.3253::m.3253	Gene.3253::comp852_seq0::g.3253 ORF type:complete len:4529 (-),score=1091.39,tr|G4M0H0|G4M0H0_SCHMA|87.70|0.0,tr|G4M0H0|G4M0H0_SCHMA|96.00|9e-23,Dynein_heavy|PF03028.12|8.9e+02,Dynein_heavy|PF03028.12|2.4e+02,Dynein_heavy|PF03028.12|0.17,Dynein_hea	545	495197	78	0	22	0	7	5.91	11664	6	1	0	808.76	2423.26	3	2423.2	0.057	1	20.2	0.028	K	IFANMHRSVTDMAVVMLSELK	R	2 Oxidation (M)	0.000000000002000200000.0	Cmpd 787, AutoMSn(808.7600), 28.8 min
15	Gene.3253::comp852_seq0::g.3253::m.3253	Gene.3253::comp852_seq0::g.3253 ORF type:complete len:4529 (-),score=1091.39,tr|G4M0H0|G4M0H0_SCHMA|87.70|0.0,tr|G4M0H0|G4M0H0_SCHMA|96.00|9e-23,Dynein_heavy|PF03028.12|8.9e+02,Dynein_heavy|PF03028.12|2.4e+02,Dynein_heavy|PF03028.12|0.17,Dynein_hea	545	495197	78	0	22	0	7	5.91	11665	8	1	0	808.761	2423.26	3	2423.2	0.0588	1	20.26	0.027	K	IFANMHRSVTDMAVVMLSELK	R	2 Oxidation (M)	0.000000000002000200000.0	Cmpd 793, AutoMSn(808.7606), 28.9 min
15	Gene.3253::comp852_seq0::g.3253::m.3253	Gene.3253::comp852_seq0::g.3253 ORF type:complete len:4529 (-),score=1091.39,tr|G4M0H0|G4M0H0_SCHMA|87.70|0.0,tr|G4M0H0|G4M0H0_SCHMA|96.00|9e-23,Dynein_heavy|PF03028.12|8.9e+02,Dynein_heavy|PF03028.12|2.4e+02,Dynein_heavy|PF03028.12|0.17,Dynein_hea	545	495197	78	0	22	0	7	5.91	11666	9	1	0	808.761	2423.26	3	2423.2	0.0591	1	21.27	0.022	K	IFANMHRSVTDMAVVMLSELK	R	2 Oxidation (M)	0.000000000002000200000.0	Cmpd 790, AutoMSn(808.7607), 28.8 min
15	Gene.3253::comp852_seq0::g.3253::m.3253	Gene.3253::comp852_seq0::g.3253 ORF type:complete len:4529 (-),score=1091.39,tr|G4M0H0|G4M0H0_SCHMA|87.70|0.0,tr|G4M0H0|G4M0H0_SCHMA|96.00|9e-23,Dynein_heavy|PF03028.12|8.9e+02,Dynein_heavy|PF03028.12|2.4e+02,Dynein_heavy|PF03028.12|0.17,Dynein_hea	545	495197	78	0	22	0	7	5.91	11667	7	1	0	808.761	2423.26	3	2423.2	0.0614	1	20.39	0.027	K	IFANMHRSVTDMAVVMLSELK	R	2 Oxidation (M)	0.000000000002000200000.0	Cmpd 765, AutoMSn(808.7614), 28.7 min
15	Gene.3253::comp852_seq0::g.3253::m.3253	Gene.3253::comp852_seq0::g.3253 ORF type:complete len:4529 (-),score=1091.39,tr|G4M0H0|G4M0H0_SCHMA|87.70|0.0,tr|G4M0H0|G4M0H0_SCHMA|96.00|9e-23,Dynein_heavy|PF03028.12|8.9e+02,Dynein_heavy|PF03028.12|2.4e+02,Dynein_heavy|PF03028.12|0.17,Dynein_hea	545	495197	78	0	22	0	7	5.91	11669	8	1	0	808.762	2423.26	3	2423.2	0.0627	1	20.56	0.026	K	IFANMHRSVTDMAVVMLSELK	R	2 Oxidation (M)	0.000000000002000200000.0	Cmpd 727, AutoMSn(808.7619), 28.9 min
15	Gene.3253::comp852_seq0::g.3253::m.3253	Gene.3253::comp852_seq0::g.3253 ORF type:complete len:4529 (-),score=1091.39,tr|G4M0H0|G4M0H0_SCHMA|87.70|0.0,tr|G4M0H0|G4M0H0_SCHMA|96.00|9e-23,Dynein_heavy|PF03028.12|8.9e+02,Dynein_heavy|PF03028.12|2.4e+02,Dynein_heavy|PF03028.12|0.17,Dynein_hea	545	495197	78	0	22	0	7	5.91	11670	8	1	0	808.762	2423.26	3	2423.2	0.0635	1	20.36	0.027	K	IFANMHRSVTDMAVVMLSELK	R	2 Oxidation (M)	0.000000000002000200000.0	Cmpd 835, AutoMSn(808.7621), 28.8 min
15	Gene.3253::comp852_seq0::g.3253::m.3253	Gene.3253::comp852_seq0::g.3253 ORF type:complete len:4529 (-),score=1091.39,tr|G4M0H0|G4M0H0_SCHMA|87.70|0.0,tr|G4M0H0|G4M0H0_SCHMA|96.00|9e-23,Dynein_heavy|PF03028.12|8.9e+02,Dynein_heavy|PF03028.12|2.4e+02,Dynein_heavy|PF03028.12|0.17,Dynein_hea	545	495197	78	0	22	0	7	5.91	11671	3	1	0	808.762	2423.26	3	2423.2	0.0636	1	20.55	0.026	K	IFANMHRSVTDMAVVMLSELK	R	2 Oxidation (M)	0.000000000002000200000.0	Cmpd 806, AutoMSn(808.7622), 28.7 min
15	Gene.3253::comp852_seq0::g.3253::m.3253	Gene.3253::comp852_seq0::g.3253 ORF type:complete len:4529 (-),score=1091.39,tr|G4M0H0|G4M0H0_SCHMA|87.70|0.0,tr|G4M0H0|G4M0H0_SCHMA|96.00|9e-23,Dynein_heavy|PF03028.12|8.9e+02,Dynein_heavy|PF03028.12|2.4e+02,Dynein_heavy|PF03028.12|0.17,Dynein_hea	545	495197	78	0	22	0	7	5.91	11672	7	1	0	808.762	2423.27	3	2423.2	0.0641	1	20.42	0.027	K	IFANMHRSVTDMAVVMLSELK	R	2 Oxidation (M)	0.000000000002000200000.0	Cmpd 771, AutoMSn(808.7623), 28.9 min
15	Gene.3253::comp852_seq0::g.3253::m.3253	Gene.3253::comp852_seq0::g.3253 ORF type:complete len:4529 (-),score=1091.39,tr|G4M0H0|G4M0H0_SCHMA|87.70|0.0,tr|G4M0H0|G4M0H0_SCHMA|96.00|9e-23,Dynein_heavy|PF03028.12|8.9e+02,Dynein_heavy|PF03028.12|2.4e+02,Dynein_heavy|PF03028.12|0.17,Dynein_hea	545	495197	78	0	22	0	7	5.91	11673	8	1	0	808.762	2423.27	3	2423.2	0.0644	1	21.61	0.02	K	IFANMHRSVTDMAVVMLSELK	R	2 Oxidation (M)	0.000000000002000200000.0	Cmpd 841, AutoMSn(808.7624), 29.0 min
15	Gene.3253::comp852_seq0::g.3253::m.3253	Gene.3253::comp852_seq0::g.3253 ORF type:complete len:4529 (-),score=1091.39,tr|G4M0H0|G4M0H0_SCHMA|87.70|0.0,tr|G4M0H0|G4M0H0_SCHMA|96.00|9e-23,Dynein_heavy|PF03028.12|8.9e+02,Dynein_heavy|PF03028.12|2.4e+02,Dynein_heavy|PF03028.12|0.17,Dynein_hea	545	495197	78	0	22	0	7	5.91	11674	5	1	0	808.763	2423.27	3	2423.2	0.065	1	21.96	0.019	K	IFANMHRSVTDMAVVMLSELK	R	2 Oxidation (M)	0.000000000002000200000.0	Cmpd 768, AutoMSn(808.7626), 28.8 min
15	Gene.3253::comp852_seq0::g.3253::m.3253	Gene.3253::comp852_seq0::g.3253 ORF type:complete len:4529 (-),score=1091.39,tr|G4M0H0|G4M0H0_SCHMA|87.70|0.0,tr|G4M0H0|G4M0H0_SCHMA|96.00|9e-23,Dynein_heavy|PF03028.12|8.9e+02,Dynein_heavy|PF03028.12|2.4e+02,Dynein_heavy|PF03028.12|0.17,Dynein_hea	545	495197	78	0	22	0	7	5.91	11676	7	1	0	808.763	2423.27	3	2423.2	0.0666	1	21.29	0.022	K	IFANMHRSVTDMAVVMLSELK	R	2 Oxidation (M)	0.000000000002000200000.0	Cmpd 838, AutoMSn(808.7632), 28.9 min
15	Gene.3253::comp852_seq0::g.3253::m.3253	Gene.3253::comp852_seq0::g.3253 ORF type:complete len:4529 (-),score=1091.39,tr|G4M0H0|G4M0H0_SCHMA|87.70|0.0,tr|G4M0H0|G4M0H0_SCHMA|96.00|9e-23,Dynein_heavy|PF03028.12|8.9e+02,Dynein_heavy|PF03028.12|2.4e+02,Dynein_heavy|PF03028.12|0.17,Dynein_hea	545	495197	78	0	22	0	7	5.91	11677	9	1	0	808.764	2423.27	3	2423.2	0.0676	1	20.34	0.028	K	IFANMHRSVTDMAVVMLSELK	R	2 Oxidation (M)	0.000000000002000200000.0	Cmpd 809, AutoMSn(808.7635), 28.8 min
15	Gene.3253::comp852_seq0::g.3253::m.3253	Gene.3253::comp852_seq0::g.3253 ORF type:complete len:4529 (-),score=1091.39,tr|G4M0H0|G4M0H0_SCHMA|87.70|0.0,tr|G4M0H0|G4M0H0_SCHMA|96.00|9e-23,Dynein_heavy|PF03028.12|8.9e+02,Dynein_heavy|PF03028.12|2.4e+02,Dynein_heavy|PF03028.12|0.17,Dynein_hea	545	495197	78	0	22	0	7	5.91	11682	6	1	0	808.764	2423.27	3	2423.2	0.0695	1	20.97	0.024	K	IFANMHRSVTDMAVVMLSELK	R	2 Oxidation (M)	0.000000000002000200000.0	Cmpd 804, AutoMSn(808.7641), 28.8 min
15	Gene.3253::comp852_seq0::g.3253::m.3253	Gene.3253::comp852_seq0::g.3253 ORF type:complete len:4529 (-),score=1091.39,tr|G4M0H0|G4M0H0_SCHMA|87.70|0.0,tr|G4M0H0|G4M0H0_SCHMA|96.00|9e-23,Dynein_heavy|PF03028.12|8.9e+02,Dynein_heavy|PF03028.12|2.4e+02,Dynein_heavy|PF03028.12|0.17,Dynein_hea	545	495197	78	0	22	0	7	5.91	11684	8	1	0	808.765	2423.27	3	2423.2	0.071	1	20.86	0.025	K	IFANMHRSVTDMAVVMLSELK	R	2 Oxidation (M)	0.000000000002000200000.0	Cmpd 807, AutoMSn(808.7646), 28.9 min
15	Gene.3253::comp852_seq0::g.3253::m.3253	Gene.3253::comp852_seq0::g.3253 ORF type:complete len:4529 (-),score=1091.39,tr|G4M0H0|G4M0H0_SCHMA|87.70|0.0,tr|G4M0H0|G4M0H0_SCHMA|96.00|9e-23,Dynein_heavy|PF03028.12|8.9e+02,Dynein_heavy|PF03028.12|2.4e+02,Dynein_heavy|PF03028.12|0.17,Dynein_hea	545	495197	78	0	22	0	7	5.91	11685	8	1	0	808.765	2423.27	3	2423.2	0.0716	1	21.71	0.02	K	IFANMHRSVTDMAVVMLSELK	R	2 Oxidation (M)	0.000000000002000200000.0	Cmpd 810, AutoMSn(808.7648), 28.9 min
15	Gene.3253::comp852_seq0::g.3253::m.3253	Gene.3253::comp852_seq0::g.3253 ORF type:complete len:4529 (-),score=1091.39,tr|G4M0H0|G4M0H0_SCHMA|87.70|0.0,tr|G4M0H0|G4M0H0_SCHMA|96.00|9e-23,Dynein_heavy|PF03028.12|8.9e+02,Dynein_heavy|PF03028.12|2.4e+02,Dynein_heavy|PF03028.12|0.17,Dynein_hea	545	495197	78	0	22	0	7	5.91	11687	9	1	0	808.767	2423.28	3	2423.2	0.0777	1	21.01	0.024	K	IFANMHRSVTDMAVVMLSELK	R	2 Oxidation (M)	0.000000000002000200000.0	Cmpd 847, AutoMSn(808.7669), 29.0 min
15	Gene.3253::comp852_seq0::g.3253::m.3253	Gene.3253::comp852_seq0::g.3253 ORF type:complete len:4529 (-),score=1091.39,tr|G4M0H0|G4M0H0_SCHMA|87.70|0.0,tr|G4M0H0|G4M0H0_SCHMA|96.00|9e-23,Dynein_heavy|PF03028.12|8.9e+02,Dynein_heavy|PF03028.12|2.4e+02,Dynein_heavy|PF03028.12|0.17,Dynein_hea	545	495197	78	0	22	0	7	5.91	11688	6	1	0	808.769	2423.28	3	2423.2	0.0825	1	21.48	0.022	K	IFANMHRSVTDMAVVMLSELK	R	2 Oxidation (M)	0.000000000002000200000.0	Cmpd 841, AutoMSn(808.7685), 28.8 min
15	Gene.3253::comp852_seq0::g.3253::m.3253	Gene.3253::comp852_seq0::g.3253 ORF type:complete len:4529 (-),score=1091.39,tr|G4M0H0|G4M0H0_SCHMA|87.70|0.0,tr|G4M0H0|G4M0H0_SCHMA|96.00|9e-23,Dynein_heavy|PF03028.12|8.9e+02,Dynein_heavy|PF03028.12|2.4e+02,Dynein_heavy|PF03028.12|0.17,Dynein_hea	545	495197	78	0	22	0	7	5.91	11689	4	1	0	808.769	2423.29	3	2423.2	0.0856	1	22.28	0.018	K	IFANMHRSVTDMAVVMLSELK	R	2 Oxidation (M)	0.000000000002000200000.0	Cmpd 851, AutoMSn(808.7695), 29.0 min
15	Gene.3253::comp852_seq0::g.3253::m.3253	Gene.3253::comp852_seq0::g.3253 ORF type:complete len:4529 (-),score=1091.39,tr|G4M0H0|G4M0H0_SCHMA|87.70|0.0,tr|G4M0H0|G4M0H0_SCHMA|96.00|9e-23,Dynein_heavy|PF03028.12|8.9e+02,Dynein_heavy|PF03028.12|2.4e+02,Dynein_heavy|PF03028.12|0.17,Dynein_hea	545	495197	78	0	22	0	7	5.91	11690	5	1	0	808.77	2423.29	3	2423.2	0.0868	1	22.03	0.019	K	IFANMHRSVTDMAVVMLSELK	R	2 Oxidation (M)	0.000000000002000200000.0	Cmpd 844, AutoMSn(808.7699), 28.9 min
15	Gene.3253::comp852_seq0::g.3253::m.3253	Gene.3253::comp852_seq0::g.3253 ORF type:complete len:4529 (-),score=1091.39,tr|G4M0H0|G4M0H0_SCHMA|87.70|0.0,tr|G4M0H0|G4M0H0_SCHMA|96.00|9e-23,Dynein_heavy|PF03028.12|8.9e+02,Dynein_heavy|PF03028.12|2.4e+02,Dynein_heavy|PF03028.12|0.17,Dynein_hea	545	495197	78	0	22	0	7	5.91	12068	6	1	0	1261.58	2521.15	2	2521.18	-0.0267	1	24.06	0.013	K	RGMQDIGTAVHEPLSYWDQFR	E	Oxidation (M)	0.002000000000000000000.0	Cmpd 672, AutoMSn(1261.5843), 26.6 min
15	Gene.3253::comp852_seq0::g.3253::m.3253	Gene.3253::comp852_seq0::g.3253 ORF type:complete len:4529 (-),score=1091.39,tr|G4M0H0|G4M0H0_SCHMA|87.70|0.0,tr|G4M0H0|G4M0H0_SCHMA|96.00|9e-23,Dynein_heavy|PF03028.12|8.9e+02,Dynein_heavy|PF03028.12|2.4e+02,Dynein_heavy|PF03028.12|0.17,Dynein_hea	545	495197	78	0	22	0	7	5.91	12069	3	1	0	1261.78	2521.55	2	2521.18	0.3711	1	24.04	0.023	K	RGMQDIGTAVHEPLSYWDQFR	E	Oxidation (M)	0.002000000000000000000.0	Cmpd 711, AutoMSn(1261.7832), 26.7 min
15	Gene.3253::comp852_seq0::g.3253::m.3253	Gene.3253::comp852_seq0::g.3253 ORF type:complete len:4529 (-),score=1091.39,tr|G4M0H0|G4M0H0_SCHMA|87.70|0.0,tr|G4M0H0|G4M0H0_SCHMA|96.00|9e-23,Dynein_heavy|PF03028.12|8.9e+02,Dynein_heavy|PF03028.12|2.4e+02,Dynein_heavy|PF03028.12|0.17,Dynein_hea	545	495197	78	0	22	0	7	5.91	12070	7	1	0	1261.78	2521.55	2	2521.18	0.3713	1	24.65	0.02	K	RGMQDIGTAVHEPLSYWDQFR	E	Oxidation (M)	0.002000000000000000000.0	Cmpd 714, AutoMSn(1261.7834), 26.8 min
15	Gene.3253::comp852_seq0::g.3253::m.3253	Gene.3253::comp852_seq0::g.3253 ORF type:complete len:4529 (-),score=1091.39,tr|G4M0H0|G4M0H0_SCHMA|87.70|0.0,tr|G4M0H0|G4M0H0_SCHMA|96.00|9e-23,Dynein_heavy|PF03028.12|8.9e+02,Dynein_heavy|PF03028.12|2.4e+02,Dynein_heavy|PF03028.12|0.17,Dynein_hea	545	495197	78	0	22	0	7	5.91	12071	8	1	0	1261.79	2521.56	2	2521.18	0.3768	1	23.48	0.027	K	RGMQDIGTAVHEPLSYWDQFR	E	Oxidation (M)	0.002000000000000000000.0	Cmpd 709, AutoMSn(1261.7861), 26.7 min
15	Gene.3253::comp852_seq0::g.3253::m.3253	Gene.3253::comp852_seq0::g.3253 ORF type:complete len:4529 (-),score=1091.39,tr|G4M0H0|G4M0H0_SCHMA|87.70|0.0,tr|G4M0H0|G4M0H0_SCHMA|96.00|9e-23,Dynein_heavy|PF03028.12|8.9e+02,Dynein_heavy|PF03028.12|2.4e+02,Dynein_heavy|PF03028.12|0.17,Dynein_hea	545	495197	78	0	22	0	7	5.91	9392	1	1	0	913.92	2738.74	3	2738.32	0.4233	1	24.1	0.037	K	TTFVVYDAVSMFSLDGEEVPFKNK	V	Oxidation (M)	0.000000000020000000000000.0	Cmpd 1028, AutoMSn(913.9200), 34.8 min
15	Gene.3253::comp852_seq0::g.3253::m.3253	Gene.3253::comp852_seq0::g.3253 ORF type:complete len:4529 (-),score=1091.39,tr|G4M0H0|G4M0H0_SCHMA|87.70|0.0,tr|G4M0H0|G4M0H0_SCHMA|96.00|9e-23,Dynein_heavy|PF03028.12|8.9e+02,Dynein_heavy|PF03028.12|2.4e+02,Dynein_heavy|PF03028.12|0.17,Dynein_hea	545	495197	78	0	22	0	7	5.91	12719	1	1	0	927.122	2778.34	3	2778.25	0.0925	0	20.47	0.025	R	LLEMTFQFCMIWSVACLVDEDGR	K	Carbamidomethyl (C); Oxidation (M)	0.00000000120000000000000.0	Cmpd 680, AutoMSn(927.1223), 25.3 min
15	Gene.3253::comp852_seq0::g.3253::m.3253	Gene.3253::comp852_seq0::g.3253 ORF type:complete len:4529 (-),score=1091.39,tr|G4M0H0|G4M0H0_SCHMA|87.70|0.0,tr|G4M0H0|G4M0H0_SCHMA|96.00|9e-23,Dynein_heavy|PF03028.12|8.9e+02,Dynein_heavy|PF03028.12|2.4e+02,Dynein_heavy|PF03028.12|0.17,Dynein_hea	545	495197	78	0	22	0	7	5.91	12720	3	1	0	927.129	2778.36	3	2778.25	0.1113	0	23.07	0.014	R	LLEMTFQFCMIWSVACLVDEDGR	K	Carbamidomethyl (C); Oxidation (M)	0.00000000020000010000000.0	Cmpd 587, AutoMSn(927.1285), 25.4 min
15	Gene.3253::comp852_seq0::g.3253::m.3253	Gene.3253::comp852_seq0::g.3253 ORF type:complete len:4529 (-),score=1091.39,tr|G4M0H0|G4M0H0_SCHMA|87.70|0.0,tr|G4M0H0|G4M0H0_SCHMA|96.00|9e-23,Dynein_heavy|PF03028.12|8.9e+02,Dynein_heavy|PF03028.12|2.4e+02,Dynein_heavy|PF03028.12|0.17,Dynein_hea	545	495197	78	0	22	0	7	5.91	12722	1	1	0	927.129	2778.37	3	2778.25	0.1126	0	31.78	0.0019	R	LLEMTFQFCMIWSVACLVDEDGR	K	Carbamidomethyl (C); Oxidation (M)	0.00000000120000000000000.0	Cmpd 590, AutoMSn(927.1290), 25.5 min
16	Gene.13498::comp3832_seq0::g.13498::m.13498	Gene.13498::comp3832_seq0::g.13498 ORF type:complete len:2049 (+),score=361.50,tr|A0A095C1F5|A0A095C1F5_SCHHA|84.13|0.0,CLASP_N|PF12348.5|1.9e+02,CLASP_N|PF12348.5|0.0048,CLASP_N|PF12348.5|1.2e-05,CLASP_N|PF12348.5|0.083,CLASP_N|PF12348.5|2.4e-08,C	503	226745	34	0	20	0	12.5	8.53	3674	2	1	1	487.269	972.524	2	972.554	-0.0296	1	28.89	0.0071	R	QNIRAIMK	L			Cmpd 183, AutoMSn(487.2694), 18.4 min
16	Gene.13498::comp3832_seq0::g.13498::m.13498	Gene.13498::comp3832_seq0::g.13498 ORF type:complete len:2049 (+),score=361.50,tr|A0A095C1F5|A0A095C1F5_SCHHA|84.13|0.0,CLASP_N|PF12348.5|1.9e+02,CLASP_N|PF12348.5|0.0048,CLASP_N|PF12348.5|1.2e-05,CLASP_N|PF12348.5|0.083,CLASP_N|PF12348.5|2.4e-08,C	503	226745	34	0	20	0	12.5	8.53	4000	6	1	1	503.262	1004.51	2	1004.53	-0.0235	1	23.46	0.025	R	SMLEERIK	R			Cmpd 353, AutoMSn(503.2618), 18.5 min
16	Gene.13498::comp3832_seq0::g.13498::m.13498	Gene.13498::comp3832_seq0::g.13498 ORF type:complete len:2049 (+),score=361.50,tr|A0A095C1F5|A0A095C1F5_SCHHA|84.13|0.0,CLASP_N|PF12348.5|1.9e+02,CLASP_N|PF12348.5|0.0048,CLASP_N|PF12348.5|1.2e-05,CLASP_N|PF12348.5|0.083,CLASP_N|PF12348.5|2.4e-08,C	503	226745	34	0	20	0	12.5	8.53	5348	9	1	1	587.826	1173.64	2	1173.64	-0.0013	0	20.16	0.049	R	IAPGDFTNLVK	S			Cmpd 21, AutoMSn(587.8263), 10.4 min
16	Gene.13498::comp3832_seq0::g.13498::m.13498	Gene.13498::comp3832_seq0::g.13498 ORF type:complete len:2049 (+),score=361.50,tr|A0A095C1F5|A0A095C1F5_SCHHA|84.13|0.0,CLASP_N|PF12348.5|1.9e+02,CLASP_N|PF12348.5|0.0048,CLASP_N|PF12348.5|1.2e-05,CLASP_N|PF12348.5|0.083,CLASP_N|PF12348.5|2.4e-08,C	503	226745	34	0	20	0	12.5	8.53	5462	1	1	1	1206.63	1205.63	1	1205.74	-0.1113	0	32.76	0.0027	R	IPLQEVGPLLK	T			Cmpd 494, AutoMSn(1206.6343), 21.0 min
16	Gene.13498::comp3832_seq0::g.13498::m.13498	Gene.13498::comp3832_seq0::g.13498 ORF type:complete len:2049 (+),score=361.50,tr|A0A095C1F5|A0A095C1F5_SCHHA|84.13|0.0,CLASP_N|PF12348.5|1.9e+02,CLASP_N|PF12348.5|0.0048,CLASP_N|PF12348.5|1.2e-05,CLASP_N|PF12348.5|0.083,CLASP_N|PF12348.5|2.4e-08,C	503	226745	34	0	20	0	12.5	8.53	5463	1	1	1	1206.64	1205.63	1	1205.74	-0.1104	0	35.42	0.0014	R	IPLQEVGPLLK	T			Cmpd 497, AutoMSn(1206.6352), 21.1 min
16	Gene.13498::comp3832_seq0::g.13498::m.13498	Gene.13498::comp3832_seq0::g.13498 ORF type:complete len:2049 (+),score=361.50,tr|A0A095C1F5|A0A095C1F5_SCHHA|84.13|0.0,CLASP_N|PF12348.5|1.9e+02,CLASP_N|PF12348.5|0.0048,CLASP_N|PF12348.5|1.2e-05,CLASP_N|PF12348.5|0.083,CLASP_N|PF12348.5|2.4e-08,C	503	226745	34	0	20	0	12.5	8.53	5464	1	1	1	1206.64	1205.63	1	1205.74	-0.1096	0	25.8	0.013	R	IPLQEVGPLLK	T			Cmpd 499, AutoMSn(1206.6360), 21.2 min
16	Gene.13498::comp3832_seq0::g.13498::m.13498	Gene.13498::comp3832_seq0::g.13498 ORF type:complete len:2049 (+),score=361.50,tr|A0A095C1F5|A0A095C1F5_SCHHA|84.13|0.0,CLASP_N|PF12348.5|1.9e+02,CLASP_N|PF12348.5|0.0048,CLASP_N|PF12348.5|1.2e-05,CLASP_N|PF12348.5|0.083,CLASP_N|PF12348.5|2.4e-08,C	503	226745	34	0	20	0	12.5	8.53	5479	1	1	1	603.825	1205.64	2	1205.74	-0.1022	0	29.96	0.0051	R	IPLQEVGPLLK	T			Cmpd 412, AutoMSn(603.8254), 19.2 min
16	Gene.13498::comp3832_seq0::g.13498::m.13498	Gene.13498::comp3832_seq0::g.13498 ORF type:complete len:2049 (+),score=361.50,tr|A0A095C1F5|A0A095C1F5_SCHHA|84.13|0.0,CLASP_N|PF12348.5|1.9e+02,CLASP_N|PF12348.5|0.0048,CLASP_N|PF12348.5|1.2e-05,CLASP_N|PF12348.5|0.083,CLASP_N|PF12348.5|2.4e-08,C	503	226745	34	0	20	0	12.5	8.53	5960	1	1	1	641.381	1280.75	2	1280.76	-0.0089	1	29.76	0.0055	K	EKKPNVVQALR	E			Cmpd 915, AutoMSn(641.3811), 33.5 min
16	Gene.13498::comp3832_seq0::g.13498::m.13498	Gene.13498::comp3832_seq0::g.13498 ORF type:complete len:2049 (+),score=361.50,tr|A0A095C1F5|A0A095C1F5_SCHHA|84.13|0.0,CLASP_N|PF12348.5|1.9e+02,CLASP_N|PF12348.5|0.0048,CLASP_N|PF12348.5|1.2e-05,CLASP_N|PF12348.5|0.083,CLASP_N|PF12348.5|2.4e-08,C	503	226745	34	0	20	0	12.5	8.53	5961	2	1	1	641.382	1280.75	2	1280.76	-0.0073	1	29.63	0.0056	K	EKKPNVVQALR	E			Cmpd 919, AutoMSn(641.3818), 33.6 min
16	Gene.13498::comp3832_seq0::g.13498::m.13498	Gene.13498::comp3832_seq0::g.13498 ORF type:complete len:2049 (+),score=361.50,tr|A0A095C1F5|A0A095C1F5_SCHHA|84.13|0.0,CLASP_N|PF12348.5|1.9e+02,CLASP_N|PF12348.5|0.0048,CLASP_N|PF12348.5|1.2e-05,CLASP_N|PF12348.5|0.083,CLASP_N|PF12348.5|2.4e-08,C	503	226745	34	0	20	0	12.5	8.53	6934	2	1	1	469.237	1404.69	3	1404.7	-0.0108	0	26.96	0.01	R	EAAVTALSSWQSR	V			Cmpd 399, AutoMSn(469.2369), 24.2 min
16	Gene.13498::comp3832_seq0::g.13498::m.13498	Gene.13498::comp3832_seq0::g.13498 ORF type:complete len:2049 (+),score=361.50,tr|A0A095C1F5|A0A095C1F5_SCHHA|84.13|0.0,CLASP_N|PF12348.5|1.9e+02,CLASP_N|PF12348.5|0.0048,CLASP_N|PF12348.5|1.2e-05,CLASP_N|PF12348.5|0.083,CLASP_N|PF12348.5|2.4e-08,C	503	226745	34	0	20	0	12.5	8.53	7108	1	1	1	720.394	1438.77	2	1438.72	0.0583	1	20.48	0.038	R	IMSATELMDLKR	R	2 Oxidation (M)	0.020000020000.0	Cmpd 342, AutoMSn(720.3944), 19.9 min
16	Gene.13498::comp3832_seq0::g.13498::m.13498	Gene.13498::comp3832_seq0::g.13498 ORF type:complete len:2049 (+),score=361.50,tr|A0A095C1F5|A0A095C1F5_SCHHA|84.13|0.0,CLASP_N|PF12348.5|1.9e+02,CLASP_N|PF12348.5|0.0048,CLASP_N|PF12348.5|1.2e-05,CLASP_N|PF12348.5|0.083,CLASP_N|PF12348.5|2.4e-08,C	503	226745	34	0	20	0	12.5	8.53	7112	2	1	1	720.395	1438.78	2	1438.72	0.0604	1	20.19	0.04	R	IMSATELMDLKR	R	2 Oxidation (M)	0.020000020000.0	Cmpd 383, AutoMSn(720.3955), 19.9 min
16	Gene.13498::comp3832_seq0::g.13498::m.13498	Gene.13498::comp3832_seq0::g.13498 ORF type:complete len:2049 (+),score=361.50,tr|A0A095C1F5|A0A095C1F5_SCHHA|84.13|0.0,CLASP_N|PF12348.5|1.9e+02,CLASP_N|PF12348.5|0.0048,CLASP_N|PF12348.5|1.2e-05,CLASP_N|PF12348.5|0.083,CLASP_N|PF12348.5|2.4e-08,C	503	226745	34	0	20	0	12.5	8.53	7114	2	1	1	720.397	1438.78	2	1438.72	0.0634	1	20.04	0.042	R	IMSATELMDLKR	R	2 Oxidation (M)	0.020000020000.0	Cmpd 351, AutoMSn(720.3969), 19.8 min
16	Gene.13498::comp3832_seq0::g.13498::m.13498	Gene.13498::comp3832_seq0::g.13498 ORF type:complete len:2049 (+),score=361.50,tr|A0A095C1F5|A0A095C1F5_SCHHA|84.13|0.0,CLASP_N|PF12348.5|1.9e+02,CLASP_N|PF12348.5|0.0048,CLASP_N|PF12348.5|1.2e-05,CLASP_N|PF12348.5|0.083,CLASP_N|PF12348.5|2.4e-08,C	503	226745	34	0	20	0	12.5	8.53	7178	6	1	1	481.265	1440.77	3	1440.72	0.0514	1	21.35	0.034	R	AETALMLSRMFR	K	Oxidation (M)	0.000002000000.0	Cmpd 747, AutoMSn(481.2650), 33.0 min
16	Gene.13498::comp3832_seq0::g.13498::m.13498	Gene.13498::comp3832_seq0::g.13498 ORF type:complete len:2049 (+),score=361.50,tr|A0A095C1F5|A0A095C1F5_SCHHA|84.13|0.0,CLASP_N|PF12348.5|1.9e+02,CLASP_N|PF12348.5|0.0048,CLASP_N|PF12348.5|1.2e-05,CLASP_N|PF12348.5|0.083,CLASP_N|PF12348.5|2.4e-08,C	503	226745	34	0	20	0	12.5	8.53	7179	7	0	1	481.265	1440.77	3	1440.72	0.0526	1	20.89	0.037	R	AETALMLSRMFR	K	Oxidation (M)	0.000002000000.0	Cmpd 744, AutoMSn(481.2654), 32.9 min
16	Gene.13498::comp3832_seq0::g.13498::m.13498	Gene.13498::comp3832_seq0::g.13498 ORF type:complete len:2049 (+),score=361.50,tr|A0A095C1F5|A0A095C1F5_SCHHA|84.13|0.0,CLASP_N|PF12348.5|1.9e+02,CLASP_N|PF12348.5|0.0048,CLASP_N|PF12348.5|1.2e-05,CLASP_N|PF12348.5|0.083,CLASP_N|PF12348.5|2.4e-08,C	503	226745	34	0	20	0	12.5	8.53	7180	4	1	1	481.268	1440.78	3	1440.72	0.0597	1	26.41	0.011	R	AETALMLSRMFR	K	Oxidation (M)	0.000000000200.0	Cmpd 638, AutoMSn(481.2678), 33.1 min
16	Gene.13498::comp3832_seq0::g.13498::m.13498	Gene.13498::comp3832_seq0::g.13498 ORF type:complete len:2049 (+),score=361.50,tr|A0A095C1F5|A0A095C1F5_SCHHA|84.13|0.0,CLASP_N|PF12348.5|1.9e+02,CLASP_N|PF12348.5|0.0048,CLASP_N|PF12348.5|1.2e-05,CLASP_N|PF12348.5|0.083,CLASP_N|PF12348.5|2.4e-08,C	503	226745	34	0	20	0	12.5	8.53	7181	6	0	1	481.268	1440.78	3	1440.72	0.0617	1	22.71	0.025	R	AETALMLSRMFR	K	Oxidation (M)	0.000002000000.0	Cmpd 645, AutoMSn(481.2684), 33.3 min
16	Gene.13498::comp3832_seq0::g.13498::m.13498	Gene.13498::comp3832_seq0::g.13498 ORF type:complete len:2049 (+),score=361.50,tr|A0A095C1F5|A0A095C1F5_SCHHA|84.13|0.0,CLASP_N|PF12348.5|1.9e+02,CLASP_N|PF12348.5|0.0048,CLASP_N|PF12348.5|1.2e-05,CLASP_N|PF12348.5|0.083,CLASP_N|PF12348.5|2.4e-08,C	503	226745	34	0	20	0	12.5	8.53	7185	2	0	1	481.273	1440.8	3	1440.72	0.0768	1	22.98	0.024	R	AETALMLSRMFR	K	Oxidation (M)	0.000002000000.0	Cmpd 1012, AutoMSn(481.2734), 36.1 min
16	Gene.13498::comp3832_seq0::g.13498::m.13498	Gene.13498::comp3832_seq0::g.13498 ORF type:complete len:2049 (+),score=361.50,tr|A0A095C1F5|A0A095C1F5_SCHHA|84.13|0.0,CLASP_N|PF12348.5|1.9e+02,CLASP_N|PF12348.5|0.0048,CLASP_N|PF12348.5|1.2e-05,CLASP_N|PF12348.5|0.083,CLASP_N|PF12348.5|2.4e-08,C	503	226745	34	0	20	0	12.5	8.53	8030	5	1	1	520.301	1557.88	3	1557.86	0.0207	0	22.25	0.028	R	FGLSVCQPSIPVAIK	I			Cmpd 407, AutoMSn(520.3005), 21.4 min
16	Gene.13498::comp3832_seq0::g.13498::m.13498	Gene.13498::comp3832_seq0::g.13498 ORF type:complete len:2049 (+),score=361.50,tr|A0A095C1F5|A0A095C1F5_SCHHA|84.13|0.0,CLASP_N|PF12348.5|1.9e+02,CLASP_N|PF12348.5|0.0048,CLASP_N|PF12348.5|1.2e-05,CLASP_N|PF12348.5|0.083,CLASP_N|PF12348.5|2.4e-08,C	503	226745	34	0	20	0	12.5	8.53	8072	2	1	1	520.948	1559.82	3	1559.81	0.0143	1	20.3	0.039	K	SPNVRAETALMLSR	M	Oxidation (M)	0.00000000002000.0	Cmpd 147, AutoMSn(520.9484), 14.0 min
16	Gene.13498::comp3832_seq0::g.13498::m.13498	Gene.13498::comp3832_seq0::g.13498 ORF type:complete len:2049 (+),score=361.50,tr|A0A095C1F5|A0A095C1F5_SCHHA|84.13|0.0,CLASP_N|PF12348.5|1.9e+02,CLASP_N|PF12348.5|0.0048,CLASP_N|PF12348.5|1.2e-05,CLASP_N|PF12348.5|0.083,CLASP_N|PF12348.5|2.4e-08,C	503	226745	34	0	20	0	12.5	8.53	8619	2	1	1	548.599	1642.77	3	1642.83	-0.0601	1	29.21	0.0051	R	ARAMLNELGDLSPEK	A			Cmpd 197, AutoMSn(548.5988), 16.6 min
16	Gene.13498::comp3832_seq0::g.13498::m.13498	Gene.13498::comp3832_seq0::g.13498 ORF type:complete len:2049 (+),score=361.50,tr|A0A095C1F5|A0A095C1F5_SCHHA|84.13|0.0,CLASP_N|PF12348.5|1.9e+02,CLASP_N|PF12348.5|0.0048,CLASP_N|PF12348.5|1.2e-05,CLASP_N|PF12348.5|0.083,CLASP_N|PF12348.5|2.4e-08,C	503	226745	34	0	20	0	12.5	8.53	8620	3	1	1	548.599	1642.78	3	1642.83	-0.0592	1	28.71	0.0057	R	ARAMLNELGDLSPEK	A			Cmpd 194, AutoMSn(548.5992), 16.5 min
16	Gene.13498::comp3832_seq0::g.13498::m.13498	Gene.13498::comp3832_seq0::g.13498 ORF type:complete len:2049 (+),score=361.50,tr|A0A095C1F5|A0A095C1F5_SCHHA|84.13|0.0,CLASP_N|PF12348.5|1.9e+02,CLASP_N|PF12348.5|0.0048,CLASP_N|PF12348.5|1.2e-05,CLASP_N|PF12348.5|0.083,CLASP_N|PF12348.5|2.4e-08,C	503	226745	34	0	20	0	12.5	8.53	8916	1	1	1	565.967	1694.88	3	1694.87	0.0075	1	21.9	0.029	K	EDSELESYLIRTLK	T			Cmpd 562, AutoMSn(565.9673), 24.0 min
16	Gene.13498::comp3832_seq0::g.13498::m.13498	Gene.13498::comp3832_seq0::g.13498 ORF type:complete len:2049 (+),score=361.50,tr|A0A095C1F5|A0A095C1F5_SCHHA|84.13|0.0,CLASP_N|PF12348.5|1.9e+02,CLASP_N|PF12348.5|0.0048,CLASP_N|PF12348.5|1.2e-05,CLASP_N|PF12348.5|0.083,CLASP_N|PF12348.5|2.4e-08,C	503	226745	34	0	20	0	12.5	8.53	9044	8	1	1	574.37	1720.09	3	1719.85	0.2331	0	22.66	0.041	R	ELIQSLLQMMLDDR	T	Oxidation (M)	0.00000000200000.0	Cmpd 1042, AutoMSn(574.3695), 36.5 min
16	Gene.13498::comp3832_seq0::g.13498::m.13498	Gene.13498::comp3832_seq0::g.13498 ORF type:complete len:2049 (+),score=361.50,tr|A0A095C1F5|A0A095C1F5_SCHHA|84.13|0.0,CLASP_N|PF12348.5|1.9e+02,CLASP_N|PF12348.5|0.0048,CLASP_N|PF12348.5|1.2e-05,CLASP_N|PF12348.5|0.083,CLASP_N|PF12348.5|2.4e-08,C	503	226745	34	0	20	0	12.5	8.53	9703	1	1	1	635.661	1903.96	3	1904	-0.0355	0	26.99	0.0085	R	VPILSIFENDMIADALK	M	Oxidation (M)	0.00000000002000000.0	Cmpd 190, AutoMSn(635.6609), 15.3 min
16	Gene.13498::comp3832_seq0::g.13498::m.13498	Gene.13498::comp3832_seq0::g.13498 ORF type:complete len:2049 (+),score=361.50,tr|A0A095C1F5|A0A095C1F5_SCHHA|84.13|0.0,CLASP_N|PF12348.5|1.9e+02,CLASP_N|PF12348.5|0.0048,CLASP_N|PF12348.5|1.2e-05,CLASP_N|PF12348.5|0.083,CLASP_N|PF12348.5|2.4e-08,C	503	226745	34	0	20	0	12.5	8.53	9704	1	1	1	635.661	1903.96	3	1904	-0.035	0	28.59	0.0059	R	VPILSIFENDMIADALK	M	Oxidation (M)	0.00000000002000000.0	Cmpd 188, AutoMSn(635.6611), 15.2 min
16	Gene.13498::comp3832_seq0::g.13498::m.13498	Gene.13498::comp3832_seq0::g.13498 ORF type:complete len:2049 (+),score=361.50,tr|A0A095C1F5|A0A095C1F5_SCHHA|84.13|0.0,CLASP_N|PF12348.5|1.9e+02,CLASP_N|PF12348.5|0.0048,CLASP_N|PF12348.5|1.2e-05,CLASP_N|PF12348.5|0.083,CLASP_N|PF12348.5|2.4e-08,C	503	226745	34	0	20	0	12.5	8.53	10194	2	0	1	666.308	1995.9	3	1996.21	-0.3069	1	21.2	0.03	K	NLAKQALVILSAFALSLPK	S			Cmpd 317, AutoMSn(666.3078), 24.1 min
16	Gene.13498::comp3832_seq0::g.13498::m.13498	Gene.13498::comp3832_seq0::g.13498 ORF type:complete len:2049 (+),score=361.50,tr|A0A095C1F5|A0A095C1F5_SCHHA|84.13|0.0,CLASP_N|PF12348.5|1.9e+02,CLASP_N|PF12348.5|0.0048,CLASP_N|PF12348.5|1.2e-05,CLASP_N|PF12348.5|0.083,CLASP_N|PF12348.5|2.4e-08,C	503	226745	34	0	20	0	12.5	8.53	10246	1	1	1	1002.8	2003.59	2	2004.11	-0.5171	0	25.35	0.023	R	EALSLFGQTVVPMKPLFK	E			Cmpd 869, AutoMSn(1002.8046), 29.4 min
16	Gene.13498::comp3832_seq0::g.13498::m.13498	Gene.13498::comp3832_seq0::g.13498 ORF type:complete len:2049 (+),score=361.50,tr|A0A095C1F5|A0A095C1F5_SCHHA|84.13|0.0,CLASP_N|PF12348.5|1.9e+02,CLASP_N|PF12348.5|0.0048,CLASP_N|PF12348.5|1.2e-05,CLASP_N|PF12348.5|0.083,CLASP_N|PF12348.5|2.4e-08,C	503	226745	34	0	20	0	12.5	8.53	10247	2	1	1	1002.83	2003.65	2	2004.11	-0.4584	0	21.09	0.058	R	EALSLFGQTVVPMKPLFK	E			Cmpd 833, AutoMSn(1002.8340), 29.4 min
16	Gene.13498::comp3832_seq0::g.13498::m.13498	Gene.13498::comp3832_seq0::g.13498 ORF type:complete len:2049 (+),score=361.50,tr|A0A095C1F5|A0A095C1F5_SCHHA|84.13|0.0,CLASP_N|PF12348.5|1.9e+02,CLASP_N|PF12348.5|0.0048,CLASP_N|PF12348.5|1.2e-05,CLASP_N|PF12348.5|0.083,CLASP_N|PF12348.5|2.4e-08,C	503	226745	34	0	20	0	12.5	8.53	6581	2	1	1	681.473	2041.4	3	2041.16	0.2413	1	22.67	0.081	R	IAPGDFTNLVKSLVQVVNK	D			Cmpd 1060, AutoMSn(681.4734), 35.6 min
16	Gene.13498::comp3832_seq0::g.13498::m.13498	Gene.13498::comp3832_seq0::g.13498 ORF type:complete len:2049 (+),score=361.50,tr|A0A095C1F5|A0A095C1F5_SCHHA|84.13|0.0,CLASP_N|PF12348.5|1.9e+02,CLASP_N|PF12348.5|0.0048,CLASP_N|PF12348.5|1.2e-05,CLASP_N|PF12348.5|0.083,CLASP_N|PF12348.5|2.4e-08,C	503	226745	34	0	20	0	12.5	8.53	11358	1	1	1	765.173	2292.5	3	2293.09	-0.5915	0	28.76	0.0083	K	NASEITENLMPQIFASLEDR	N	Oxidation (M)	0.00000000020000000000.0	Cmpd 508, AutoMSn(765.1733), 22.9 min
16	Gene.13498::comp3832_seq0::g.13498::m.13498	Gene.13498::comp3832_seq0::g.13498 ORF type:complete len:2049 (+),score=361.50,tr|A0A095C1F5|A0A095C1F5_SCHHA|84.13|0.0,CLASP_N|PF12348.5|1.9e+02,CLASP_N|PF12348.5|0.0048,CLASP_N|PF12348.5|1.2e-05,CLASP_N|PF12348.5|0.083,CLASP_N|PF12348.5|2.4e-08,C	503	226745	34	0	20	0	12.5	8.53	11422	3	1	1	779.382	2335.12	3	2335.23	-0.108	1	27.11	0.0069	K	ILMVTLAEKTSLELVGGCVMR	T	Carbamidomethyl (C); Oxidation (M)	0.002000000000000001000.0	Cmpd 428, AutoMSn(779.3817), 21.8 min
16	Gene.13498::comp3832_seq0::g.13498::m.13498	Gene.13498::comp3832_seq0::g.13498 ORF type:complete len:2049 (+),score=361.50,tr|A0A095C1F5|A0A095C1F5_SCHHA|84.13|0.0,CLASP_N|PF12348.5|1.9e+02,CLASP_N|PF12348.5|0.0048,CLASP_N|PF12348.5|1.2e-05,CLASP_N|PF12348.5|0.083,CLASP_N|PF12348.5|2.4e-08,C	503	226745	34	0	20	0	12.5	8.53	12043	6	1	1	837.387	2509.14	3	2509.34	-0.2007	1	20.14	0.036	R	EALSLFGQTVVPMKPLFKEFGR	L	Oxidation (M)	0.0000000000002000000000.0	Cmpd 459, AutoMSn(837.3871), 21.5 min
16	Gene.13498::comp3832_seq0::g.13498::m.13498	Gene.13498::comp3832_seq0::g.13498 ORF type:complete len:2049 (+),score=361.50,tr|A0A095C1F5|A0A095C1F5_SCHHA|84.13|0.0,CLASP_N|PF12348.5|1.9e+02,CLASP_N|PF12348.5|0.0048,CLASP_N|PF12348.5|1.2e-05,CLASP_N|PF12348.5|0.083,CLASP_N|PF12348.5|2.4e-08,C	503	226745	34	0	20	0	12.5	8.53	12044	1	1	1	837.388	2509.14	3	2509.34	-0.1991	1	27.02	0.0074	R	EALSLFGQTVVPMKPLFKEFGR	L	Oxidation (M)	0.0000000000002000000000.0	Cmpd 461, AutoMSn(837.3877), 21.6 min
17	Gene.12171::comp3452_seq1::g.12171::m.12171	Gene.12171::comp3452_seq1::g.12171 ORF type:complete len:3663 (+),score=1004.79,tr|A0A074ZCC3|A0A074ZCC3_9TREM|53.61|0.0,Laminin_EGF|PF00053.21|0.0053,Laminin_EGF|PF00053.21|1.7e-05,Laminin_EGF|PF00053.21|5.1e-05,Laminin_EGF|PF00053.21|0.21,Laminin	542	412143	64	0	22	0	8.8	5.64	2694	5	1	1	838.837	837.83	1	837.428	0.4023	0	21.06	0.074	K	CAPHVVGR	D			Cmpd 1134, AutoMSn(838.8375), 37.4 min
17	Gene.12171::comp3452_seq1::g.12171::m.12171	Gene.12171::comp3452_seq1::g.12171 ORF type:complete len:3663 (+),score=1004.79,tr|A0A074ZCC3|A0A074ZCC3_9TREM|53.61|0.0,Laminin_EGF|PF00053.21|0.0053,Laminin_EGF|PF00053.21|1.7e-05,Laminin_EGF|PF00053.21|5.1e-05,Laminin_EGF|PF00053.21|0.21,Laminin	542	412143	64	0	22	0	8.8	5.64	2706	3	1	1	838.838	837.831	1	837.428	0.4027	0	21.36	0.069	K	CAPHVVGR	D			Cmpd 1068, AutoMSn(838.8379), 37.5 min
17	Gene.12171::comp3452_seq1::g.12171::m.12171	Gene.12171::comp3452_seq1::g.12171 ORF type:complete len:3663 (+),score=1004.79,tr|A0A074ZCC3|A0A074ZCC3_9TREM|53.61|0.0,Laminin_EGF|PF00053.21|0.0053,Laminin_EGF|PF00053.21|1.7e-05,Laminin_EGF|PF00053.21|5.1e-05,Laminin_EGF|PF00053.21|0.21,Laminin	542	412143	64	0	22	0	8.8	5.64	2710	4	1	1	838.838	837.831	1	837.428	0.4027	0	21.19	0.072	K	CAPHVVGR	D			Cmpd 1140, AutoMSn(838.8380), 37.5 min
17	Gene.12171::comp3452_seq1::g.12171::m.12171	Gene.12171::comp3452_seq1::g.12171 ORF type:complete len:3663 (+),score=1004.79,tr|A0A074ZCC3|A0A074ZCC3_9TREM|53.61|0.0,Laminin_EGF|PF00053.21|0.0053,Laminin_EGF|PF00053.21|1.7e-05,Laminin_EGF|PF00053.21|5.1e-05,Laminin_EGF|PF00053.21|0.21,Laminin	542	412143	64	0	22	0	8.8	5.64	2744	1	1	1	838.838	837.831	1	837.428	0.4032	0	24.56	0.033	K	CAPHVVGR	D			Cmpd 908, AutoMSn(838.8384), 37.4 min
17	Gene.12171::comp3452_seq1::g.12171::m.12171	Gene.12171::comp3452_seq1::g.12171 ORF type:complete len:3663 (+),score=1004.79,tr|A0A074ZCC3|A0A074ZCC3_9TREM|53.61|0.0,Laminin_EGF|PF00053.21|0.0053,Laminin_EGF|PF00053.21|1.7e-05,Laminin_EGF|PF00053.21|5.1e-05,Laminin_EGF|PF00053.21|0.21,Laminin	542	412143	64	0	22	0	8.8	5.64	2771	1	1	1	838.839	837.832	1	837.428	0.4038	0	24.44	0.034	K	CAPHVVGR	D			Cmpd 1054, AutoMSn(838.8390), 37.4 min
17	Gene.12171::comp3452_seq1::g.12171::m.12171	Gene.12171::comp3452_seq1::g.12171 ORF type:complete len:3663 (+),score=1004.79,tr|A0A074ZCC3|A0A074ZCC3_9TREM|53.61|0.0,Laminin_EGF|PF00053.21|0.0053,Laminin_EGF|PF00053.21|1.7e-05,Laminin_EGF|PF00053.21|5.1e-05,Laminin_EGF|PF00053.21|0.21,Laminin	542	412143	64	0	22	0	8.8	5.64	2783	2	1	1	838.839	837.832	1	837.428	0.4041	0	22.5	0.053	K	CAPHVVGR	D			Cmpd 910, AutoMSn(838.8393), 37.4 min
17	Gene.12171::comp3452_seq1::g.12171::m.12171	Gene.12171::comp3452_seq1::g.12171 ORF type:complete len:3663 (+),score=1004.79,tr|A0A074ZCC3|A0A074ZCC3_9TREM|53.61|0.0,Laminin_EGF|PF00053.21|0.0053,Laminin_EGF|PF00053.21|1.7e-05,Laminin_EGF|PF00053.21|5.1e-05,Laminin_EGF|PF00053.21|0.21,Laminin	542	412143	64	0	22	0	8.8	5.64	2784	2	1	1	838.839	837.832	1	837.428	0.4042	0	24.34	0.035	K	CAPHVVGR	D			Cmpd 1053, AutoMSn(838.8394), 37.4 min
17	Gene.12171::comp3452_seq1::g.12171::m.12171	Gene.12171::comp3452_seq1::g.12171 ORF type:complete len:3663 (+),score=1004.79,tr|A0A074ZCC3|A0A074ZCC3_9TREM|53.61|0.0,Laminin_EGF|PF00053.21|0.0053,Laminin_EGF|PF00053.21|1.7e-05,Laminin_EGF|PF00053.21|5.1e-05,Laminin_EGF|PF00053.21|0.21,Laminin	542	412143	64	0	22	0	8.8	5.64	2786	4	1	1	838.84	837.832	1	837.428	0.4044	0	24.45	0.034	K	CAPHVVGR	D			Cmpd 1159, AutoMSn(838.8396), 37.4 min
17	Gene.12171::comp3452_seq1::g.12171::m.12171	Gene.12171::comp3452_seq1::g.12171 ORF type:complete len:3663 (+),score=1004.79,tr|A0A074ZCC3|A0A074ZCC3_9TREM|53.61|0.0,Laminin_EGF|PF00053.21|0.0053,Laminin_EGF|PF00053.21|1.7e-05,Laminin_EGF|PF00053.21|5.1e-05,Laminin_EGF|PF00053.21|0.21,Laminin	542	412143	64	0	22	0	8.8	5.64	2792	6	1	1	838.84	837.833	1	837.428	0.405	0	21.02	0.075	K	CAPHVVGR	D			Cmpd 1182, AutoMSn(838.8402), 37.5 min
17	Gene.12171::comp3452_seq1::g.12171::m.12171	Gene.12171::comp3452_seq1::g.12171 ORF type:complete len:3663 (+),score=1004.79,tr|A0A074ZCC3|A0A074ZCC3_9TREM|53.61|0.0,Laminin_EGF|PF00053.21|0.0053,Laminin_EGF|PF00053.21|1.7e-05,Laminin_EGF|PF00053.21|5.1e-05,Laminin_EGF|PF00053.21|0.21,Laminin	542	412143	64	0	22	0	8.8	5.64	4025	4	1	1	505.021	1008.03	2	1007.5	0.5309	0	20.11	0.097	K	ANTLMDTVK	T	Oxidation (M)	0.000020000.0	Cmpd 413, AutoMSn(505.0206), 19.2 min
17	Gene.12171::comp3452_seq1::g.12171::m.12171	Gene.12171::comp3452_seq1::g.12171 ORF type:complete len:3663 (+),score=1004.79,tr|A0A074ZCC3|A0A074ZCC3_9TREM|53.61|0.0,Laminin_EGF|PF00053.21|0.0053,Laminin_EGF|PF00053.21|1.7e-05,Laminin_EGF|PF00053.21|5.1e-05,Laminin_EGF|PF00053.21|0.21,Laminin	542	412143	64	0	22	0	8.8	5.64	4026	1	1	1	505.026	1008.04	2	1007.5	0.5416	0	25.56	0.028	K	ANTLMDTVK	T	Oxidation (M)	0.000020000.0	Cmpd 411, AutoMSn(505.0260), 19.2 min
17	Gene.12171::comp3452_seq1::g.12171::m.12171	Gene.12171::comp3452_seq1::g.12171 ORF type:complete len:3663 (+),score=1004.79,tr|A0A074ZCC3|A0A074ZCC3_9TREM|53.61|0.0,Laminin_EGF|PF00053.21|0.0053,Laminin_EGF|PF00053.21|1.7e-05,Laminin_EGF|PF00053.21|5.1e-05,Laminin_EGF|PF00053.21|0.21,Laminin	542	412143	64	0	22	0	8.8	5.64	4027	1	1	1	505.027	1008.04	2	1007.5	0.5434	0	32.5	0.0056	K	ANTLMDTVK	T	Oxidation (M)	0.000020000.0	Cmpd 408, AutoMSn(505.0268), 19.1 min
17	Gene.12171::comp3452_seq1::g.12171::m.12171	Gene.12171::comp3452_seq1::g.12171 ORF type:complete len:3663 (+),score=1004.79,tr|A0A074ZCC3|A0A074ZCC3_9TREM|53.61|0.0,Laminin_EGF|PF00053.21|0.0053,Laminin_EGF|PF00053.21|1.7e-05,Laminin_EGF|PF00053.21|5.1e-05,Laminin_EGF|PF00053.21|0.21,Laminin	542	412143	64	0	22	0	8.8	5.64	4730	4	1	1	550.836	1099.66	2	1099.62	0.0332	0	28.39	0.0073	K	QLEIEIISR	T			Cmpd 236, AutoMSn(550.8357), 16.8 min
17	Gene.12171::comp3452_seq1::g.12171::m.12171	Gene.12171::comp3452_seq1::g.12171 ORF type:complete len:3663 (+),score=1004.79,tr|A0A074ZCC3|A0A074ZCC3_9TREM|53.61|0.0,Laminin_EGF|PF00053.21|0.0053,Laminin_EGF|PF00053.21|1.7e-05,Laminin_EGF|PF00053.21|5.1e-05,Laminin_EGF|PF00053.21|0.21,Laminin	542	412143	64	0	22	0	8.8	5.64	4742	10	1	1	550.838	1099.66	2	1099.62	0.0373	0	26.07	0.012	K	QLEIEIISR	T			Cmpd 279, AutoMSn(550.8377), 17.0 min
17	Gene.12171::comp3452_seq1::g.12171::m.12171	Gene.12171::comp3452_seq1::g.12171 ORF type:complete len:3663 (+),score=1004.79,tr|A0A074ZCC3|A0A074ZCC3_9TREM|53.61|0.0,Laminin_EGF|PF00053.21|0.0053,Laminin_EGF|PF00053.21|1.7e-05,Laminin_EGF|PF00053.21|5.1e-05,Laminin_EGF|PF00053.21|0.21,Laminin	542	412143	64	0	22	0	8.8	5.64	4955	6	1	1	371.534	1111.58	3	1111.46	0.1172	0	22.02	0.032	R	TCDSITGQCK	C	Carbamidomethyl (C)	0.0100000000.0	Cmpd 4, AutoMSn(371.5343), 10.1 min
17	Gene.12171::comp3452_seq1::g.12171::m.12171	Gene.12171::comp3452_seq1::g.12171 ORF type:complete len:3663 (+),score=1004.79,tr|A0A074ZCC3|A0A074ZCC3_9TREM|53.61|0.0,Laminin_EGF|PF00053.21|0.0053,Laminin_EGF|PF00053.21|1.7e-05,Laminin_EGF|PF00053.21|5.1e-05,Laminin_EGF|PF00053.21|0.21,Laminin	542	412143	64	0	22	0	8.8	5.64	5519	3	1	1	608.831	1215.65	2	1215.64	0.004	0	24.37	0.019	R	LVHMLPSTYR	E			Cmpd 393, AutoMSn(608.8310), 21.0 min
17	Gene.12171::comp3452_seq1::g.12171::m.12171	Gene.12171::comp3452_seq1::g.12171 ORF type:complete len:3663 (+),score=1004.79,tr|A0A074ZCC3|A0A074ZCC3_9TREM|53.61|0.0,Laminin_EGF|PF00053.21|0.0053,Laminin_EGF|PF00053.21|1.7e-05,Laminin_EGF|PF00053.21|5.1e-05,Laminin_EGF|PF00053.21|0.21,Laminin	542	412143	64	0	22	0	8.8	5.64	5520	7	1	1	608.831	1215.65	2	1215.64	0.0045	0	21.8	0.034	R	LVHMLPSTYR	E			Cmpd 390, AutoMSn(608.8312), 20.9 min
17	Gene.12171::comp3452_seq1::g.12171::m.12171	Gene.12171::comp3452_seq1::g.12171 ORF type:complete len:3663 (+),score=1004.79,tr|A0A074ZCC3|A0A074ZCC3_9TREM|53.61|0.0,Laminin_EGF|PF00053.21|0.0053,Laminin_EGF|PF00053.21|1.7e-05,Laminin_EGF|PF00053.21|5.1e-05,Laminin_EGF|PF00053.21|0.21,Laminin	542	412143	64	0	22	0	8.8	5.64	5521	1	1	1	608.832	1215.65	2	1215.64	0.0069	0	24.28	0.019	R	LVHMLPSTYR	E			Cmpd 396, AutoMSn(608.8325), 21.1 min
17	Gene.12171::comp3452_seq1::g.12171::m.12171	Gene.12171::comp3452_seq1::g.12171 ORF type:complete len:3663 (+),score=1004.79,tr|A0A074ZCC3|A0A074ZCC3_9TREM|53.61|0.0,Laminin_EGF|PF00053.21|0.0053,Laminin_EGF|PF00053.21|1.7e-05,Laminin_EGF|PF00053.21|5.1e-05,Laminin_EGF|PF00053.21|0.21,Laminin	542	412143	64	0	22	0	8.8	5.64	6420	5	1	1	670.862	1339.71	2	1339.77	-0.0595	1	22.35	0.026	R	VAGIDTRVRPTR	N			Cmpd 325, AutoMSn(670.8617), 19.4 min
17	Gene.12171::comp3452_seq1::g.12171::m.12171	Gene.12171::comp3452_seq1::g.12171 ORF type:complete len:3663 (+),score=1004.79,tr|A0A074ZCC3|A0A074ZCC3_9TREM|53.61|0.0,Laminin_EGF|PF00053.21|0.0053,Laminin_EGF|PF00053.21|1.7e-05,Laminin_EGF|PF00053.21|5.1e-05,Laminin_EGF|PF00053.21|0.21,Laminin	542	412143	64	0	22	0	8.8	5.64	6421	7	1	1	670.862	1339.71	2	1339.77	-0.0587	1	25.1	0.014	R	VAGIDTRVRPTR	N			Cmpd 162, AutoMSn(670.8621), 19.3 min
17	Gene.12171::comp3452_seq1::g.12171::m.12171	Gene.12171::comp3452_seq1::g.12171 ORF type:complete len:3663 (+),score=1004.79,tr|A0A074ZCC3|A0A074ZCC3_9TREM|53.61|0.0,Laminin_EGF|PF00053.21|0.0053,Laminin_EGF|PF00053.21|1.7e-05,Laminin_EGF|PF00053.21|5.1e-05,Laminin_EGF|PF00053.21|0.21,Laminin	542	412143	64	0	22	0	8.8	5.64	6422	3	1	1	670.862	1339.71	2	1339.77	-0.058	1	24.04	0.018	R	VAGIDTRVRPTR	N			Cmpd 388, AutoMSn(670.8625), 19.3 min
17	Gene.12171::comp3452_seq1::g.12171::m.12171	Gene.12171::comp3452_seq1::g.12171 ORF type:complete len:3663 (+),score=1004.79,tr|A0A074ZCC3|A0A074ZCC3_9TREM|53.61|0.0,Laminin_EGF|PF00053.21|0.0053,Laminin_EGF|PF00053.21|1.7e-05,Laminin_EGF|PF00053.21|5.1e-05,Laminin_EGF|PF00053.21|0.21,Laminin	542	412143	64	0	22	0	8.8	5.64	6423	2	1	1	670.863	1339.71	2	1339.77	-0.0577	1	22.83	0.024	R	VAGIDTRVRPTR	N			Cmpd 323, AutoMSn(670.8627), 19.4 min
17	Gene.12171::comp3452_seq1::g.12171::m.12171	Gene.12171::comp3452_seq1::g.12171 ORF type:complete len:3663 (+),score=1004.79,tr|A0A074ZCC3|A0A074ZCC3_9TREM|53.61|0.0,Laminin_EGF|PF00053.21|0.0053,Laminin_EGF|PF00053.21|1.7e-05,Laminin_EGF|PF00053.21|5.1e-05,Laminin_EGF|PF00053.21|0.21,Laminin	542	412143	64	0	22	0	8.8	5.64	6425	2	1	1	670.863	1339.71	2	1339.77	-0.0572	1	24.56	0.016	R	VAGIDTRVRPTR	N			Cmpd 356, AutoMSn(670.8629), 19.3 min
17	Gene.12171::comp3452_seq1::g.12171::m.12171	Gene.12171::comp3452_seq1::g.12171 ORF type:complete len:3663 (+),score=1004.79,tr|A0A074ZCC3|A0A074ZCC3_9TREM|53.61|0.0,Laminin_EGF|PF00053.21|0.0053,Laminin_EGF|PF00053.21|1.7e-05,Laminin_EGF|PF00053.21|5.1e-05,Laminin_EGF|PF00053.21|0.21,Laminin	542	412143	64	0	22	0	8.8	5.64	6426	3	1	1	670.863	1339.71	2	1339.77	-0.0569	1	23.41	0.021	R	VAGIDTRVRPTR	N			Cmpd 391, AutoMSn(670.8630), 19.5 min
17	Gene.12171::comp3452_seq1::g.12171::m.12171	Gene.12171::comp3452_seq1::g.12171 ORF type:complete len:3663 (+),score=1004.79,tr|A0A074ZCC3|A0A074ZCC3_9TREM|53.61|0.0,Laminin_EGF|PF00053.21|0.0053,Laminin_EGF|PF00053.21|1.7e-05,Laminin_EGF|PF00053.21|5.1e-05,Laminin_EGF|PF00053.21|0.21,Laminin	542	412143	64	0	22	0	8.8	5.64	6427	5	1	1	670.863	1339.71	2	1339.77	-0.0566	1	23.74	0.019	R	VAGIDTRVRPTR	N			Cmpd 391, AutoMSn(670.8632), 19.4 min
17	Gene.12171::comp3452_seq1::g.12171::m.12171	Gene.12171::comp3452_seq1::g.12171 ORF type:complete len:3663 (+),score=1004.79,tr|A0A074ZCC3|A0A074ZCC3_9TREM|53.61|0.0,Laminin_EGF|PF00053.21|0.0053,Laminin_EGF|PF00053.21|1.7e-05,Laminin_EGF|PF00053.21|5.1e-05,Laminin_EGF|PF00053.21|0.21,Laminin	542	412143	64	0	22	0	8.8	5.64	6428	5	1	1	670.863	1339.71	2	1339.77	-0.0564	1	24.06	0.018	R	VAGIDTRVRPTR	N			Cmpd 359, AutoMSn(670.8633), 19.3 min
17	Gene.12171::comp3452_seq1::g.12171::m.12171	Gene.12171::comp3452_seq1::g.12171 ORF type:complete len:3663 (+),score=1004.79,tr|A0A074ZCC3|A0A074ZCC3_9TREM|53.61|0.0,Laminin_EGF|PF00053.21|0.0053,Laminin_EGF|PF00053.21|1.7e-05,Laminin_EGF|PF00053.21|5.1e-05,Laminin_EGF|PF00053.21|0.21,Laminin	542	412143	64	0	22	0	8.8	5.64	6429	3	1	1	670.863	1339.71	2	1339.77	-0.0563	1	24.01	0.018	R	VAGIDTRVRPTR	N			Cmpd 375, AutoMSn(670.8634), 19.4 min
17	Gene.12171::comp3452_seq1::g.12171::m.12171	Gene.12171::comp3452_seq1::g.12171 ORF type:complete len:3663 (+),score=1004.79,tr|A0A074ZCC3|A0A074ZCC3_9TREM|53.61|0.0,Laminin_EGF|PF00053.21|0.0053,Laminin_EGF|PF00053.21|1.7e-05,Laminin_EGF|PF00053.21|5.1e-05,Laminin_EGF|PF00053.21|0.21,Laminin	542	412143	64	0	22	0	8.8	5.64	6431	6	1	1	670.864	1339.71	2	1339.77	-0.0559	1	23.41	0.021	R	VAGIDTRVRPTR	N			Cmpd 362, AutoMSn(670.8636), 19.4 min
17	Gene.12171::comp3452_seq1::g.12171::m.12171	Gene.12171::comp3452_seq1::g.12171 ORF type:complete len:3663 (+),score=1004.79,tr|A0A074ZCC3|A0A074ZCC3_9TREM|53.61|0.0,Laminin_EGF|PF00053.21|0.0053,Laminin_EGF|PF00053.21|1.7e-05,Laminin_EGF|PF00053.21|5.1e-05,Laminin_EGF|PF00053.21|0.21,Laminin	542	412143	64	0	22	0	8.8	5.64	6432	2	1	1	670.864	1339.71	2	1339.77	-0.0555	1	22.79	0.024	R	VAGIDTRVRPTR	N			Cmpd 347, AutoMSn(670.8637), 19.3 min
17	Gene.12171::comp3452_seq1::g.12171::m.12171	Gene.12171::comp3452_seq1::g.12171 ORF type:complete len:3663 (+),score=1004.79,tr|A0A074ZCC3|A0A074ZCC3_9TREM|53.61|0.0,Laminin_EGF|PF00053.21|0.0053,Laminin_EGF|PF00053.21|1.7e-05,Laminin_EGF|PF00053.21|5.1e-05,Laminin_EGF|PF00053.21|0.21,Laminin	542	412143	64	0	22	0	8.8	5.64	6434	6	1	1	670.864	1339.71	2	1339.77	-0.0552	1	20.4	0.042	R	VAGIDTRVRPTR	N			Cmpd 345, AutoMSn(670.8639), 19.3 min
17	Gene.12171::comp3452_seq1::g.12171::m.12171	Gene.12171::comp3452_seq1::g.12171 ORF type:complete len:3663 (+),score=1004.79,tr|A0A074ZCC3|A0A074ZCC3_9TREM|53.61|0.0,Laminin_EGF|PF00053.21|0.0053,Laminin_EGF|PF00053.21|1.7e-05,Laminin_EGF|PF00053.21|5.1e-05,Laminin_EGF|PF00053.21|0.21,Laminin	542	412143	64	0	22	0	8.8	5.64	6436	6	1	1	670.864	1339.71	2	1339.77	-0.0551	1	23.46	0.021	R	VAGIDTRVRPTR	N			Cmpd 328, AutoMSn(670.8639), 19.3 min
17	Gene.12171::comp3452_seq1::g.12171::m.12171	Gene.12171::comp3452_seq1::g.12171 ORF type:complete len:3663 (+),score=1004.79,tr|A0A074ZCC3|A0A074ZCC3_9TREM|53.61|0.0,Laminin_EGF|PF00053.21|0.0053,Laminin_EGF|PF00053.21|1.7e-05,Laminin_EGF|PF00053.21|5.1e-05,Laminin_EGF|PF00053.21|0.21,Laminin	542	412143	64	0	22	0	8.8	5.64	6437	2	1	1	670.864	1339.71	2	1339.77	-0.0549	1	22.87	0.024	R	VAGIDTRVRPTR	N			Cmpd 386, AutoMSn(670.8641), 19.3 min
17	Gene.12171::comp3452_seq1::g.12171::m.12171	Gene.12171::comp3452_seq1::g.12171 ORF type:complete len:3663 (+),score=1004.79,tr|A0A074ZCC3|A0A074ZCC3_9TREM|53.61|0.0,Laminin_EGF|PF00053.21|0.0053,Laminin_EGF|PF00053.21|1.7e-05,Laminin_EGF|PF00053.21|5.1e-05,Laminin_EGF|PF00053.21|0.21,Laminin	542	412143	64	0	22	0	8.8	5.64	6439	2	1	1	670.864	1339.71	2	1339.77	-0.0548	1	21.16	0.035	R	VAGIDTRVRPTR	N			Cmpd 371, AutoMSn(670.8641), 19.4 min
17	Gene.12171::comp3452_seq1::g.12171::m.12171	Gene.12171::comp3452_seq1::g.12171 ORF type:complete len:3663 (+),score=1004.79,tr|A0A074ZCC3|A0A074ZCC3_9TREM|53.61|0.0,Laminin_EGF|PF00053.21|0.0053,Laminin_EGF|PF00053.21|1.7e-05,Laminin_EGF|PF00053.21|5.1e-05,Laminin_EGF|PF00053.21|0.21,Laminin	542	412143	64	0	22	0	8.8	5.64	6440	6	1	1	670.864	1339.71	2	1339.77	-0.0547	1	22.29	0.027	R	VAGIDTRVRPTR	N			Cmpd 325, AutoMSn(670.8641), 19.3 min
17	Gene.12171::comp3452_seq1::g.12171::m.12171	Gene.12171::comp3452_seq1::g.12171 ORF type:complete len:3663 (+),score=1004.79,tr|A0A074ZCC3|A0A074ZCC3_9TREM|53.61|0.0,Laminin_EGF|PF00053.21|0.0053,Laminin_EGF|PF00053.21|1.7e-05,Laminin_EGF|PF00053.21|5.1e-05,Laminin_EGF|PF00053.21|0.21,Laminin	542	412143	64	0	22	0	8.8	5.64	6441	2	1	1	670.864	1339.71	2	1339.77	-0.0547	1	23.35	0.021	R	VAGIDTRVRPTR	N			Cmpd 350, AutoMSn(670.8642), 19.4 min
17	Gene.12171::comp3452_seq1::g.12171::m.12171	Gene.12171::comp3452_seq1::g.12171 ORF type:complete len:3663 (+),score=1004.79,tr|A0A074ZCC3|A0A074ZCC3_9TREM|53.61|0.0,Laminin_EGF|PF00053.21|0.0053,Laminin_EGF|PF00053.21|1.7e-05,Laminin_EGF|PF00053.21|5.1e-05,Laminin_EGF|PF00053.21|0.21,Laminin	542	412143	64	0	22	0	8.8	5.64	6443	5	1	1	670.865	1339.71	2	1339.77	-0.054	1	24.01	0.018	R	VAGIDTRVRPTR	N			Cmpd 378, AutoMSn(670.8645), 19.5 min
17	Gene.12171::comp3452_seq1::g.12171::m.12171	Gene.12171::comp3452_seq1::g.12171 ORF type:complete len:3663 (+),score=1004.79,tr|A0A074ZCC3|A0A074ZCC3_9TREM|53.61|0.0,Laminin_EGF|PF00053.21|0.0053,Laminin_EGF|PF00053.21|1.7e-05,Laminin_EGF|PF00053.21|5.1e-05,Laminin_EGF|PF00053.21|0.21,Laminin	542	412143	64	0	22	0	8.8	5.64	6444	6	1	1	670.865	1339.71	2	1339.77	-0.0536	1	22.99	0.023	R	VAGIDTRVRPTR	N			Cmpd 331, AutoMSn(670.8647), 19.4 min
17	Gene.12171::comp3452_seq1::g.12171::m.12171	Gene.12171::comp3452_seq1::g.12171 ORF type:complete len:3663 (+),score=1004.79,tr|A0A074ZCC3|A0A074ZCC3_9TREM|53.61|0.0,Laminin_EGF|PF00053.21|0.0053,Laminin_EGF|PF00053.21|1.7e-05,Laminin_EGF|PF00053.21|5.1e-05,Laminin_EGF|PF00053.21|0.21,Laminin	542	412143	64	0	22	0	8.8	5.64	6446	2	1	1	670.865	1339.72	2	1339.77	-0.0531	1	23.1	0.022	R	VAGIDTRVRPTR	N			Cmpd 387, AutoMSn(670.8649), 19.3 min
17	Gene.12171::comp3452_seq1::g.12171::m.12171	Gene.12171::comp3452_seq1::g.12171 ORF type:complete len:3663 (+),score=1004.79,tr|A0A074ZCC3|A0A074ZCC3_9TREM|53.61|0.0,Laminin_EGF|PF00053.21|0.0053,Laminin_EGF|PF00053.21|1.7e-05,Laminin_EGF|PF00053.21|5.1e-05,Laminin_EGF|PF00053.21|0.21,Laminin	542	412143	64	0	22	0	8.8	5.64	6447	2	1	1	670.865	1339.72	2	1339.77	-0.053	1	23.81	0.019	R	VAGIDTRVRPTR	N			Cmpd 389, AutoMSn(670.8650), 19.4 min
17	Gene.12171::comp3452_seq1::g.12171::m.12171	Gene.12171::comp3452_seq1::g.12171 ORF type:complete len:3663 (+),score=1004.79,tr|A0A074ZCC3|A0A074ZCC3_9TREM|53.61|0.0,Laminin_EGF|PF00053.21|0.0053,Laminin_EGF|PF00053.21|1.7e-05,Laminin_EGF|PF00053.21|5.1e-05,Laminin_EGF|PF00053.21|0.21,Laminin	542	412143	64	0	22	0	8.8	5.64	6493	7	1	1	450.901	1349.68	3	1349.78	-0.0991	1	26.32	0.011	K	LIDFLSARFIR	L			Cmpd 97, AutoMSn(450.9015), 14.2 min
17	Gene.12171::comp3452_seq1::g.12171::m.12171	Gene.12171::comp3452_seq1::g.12171 ORF type:complete len:3663 (+),score=1004.79,tr|A0A074ZCC3|A0A074ZCC3_9TREM|53.61|0.0,Laminin_EGF|PF00053.21|0.0053,Laminin_EGF|PF00053.21|1.7e-05,Laminin_EGF|PF00053.21|5.1e-05,Laminin_EGF|PF00053.21|0.21,Laminin	542	412143	64	0	22	0	8.8	5.64	6497	2	1	1	450.903	1349.69	3	1349.78	-0.0957	1	25.44	0.013	K	LIDFLSARFIR	L			Cmpd 100, AutoMSn(450.9027), 14.2 min
17	Gene.12171::comp3452_seq1::g.12171::m.12171	Gene.12171::comp3452_seq1::g.12171 ORF type:complete len:3663 (+),score=1004.79,tr|A0A074ZCC3|A0A074ZCC3_9TREM|53.61|0.0,Laminin_EGF|PF00053.21|0.0053,Laminin_EGF|PF00053.21|1.7e-05,Laminin_EGF|PF00053.21|5.1e-05,Laminin_EGF|PF00053.21|0.21,Laminin	542	412143	64	0	22	0	8.8	5.64	6646	1	1	1	458.912	1373.71	3	1373.63	0.0855	1	27.97	0.007	K	VGGKCVCNSHASR	C	Carbamidomethyl (C)	0.0000100000000.0	Cmpd 211, AutoMSn(458.9122), 15.4 min
17	Gene.12171::comp3452_seq1::g.12171::m.12171	Gene.12171::comp3452_seq1::g.12171 ORF type:complete len:3663 (+),score=1004.79,tr|A0A074ZCC3|A0A074ZCC3_9TREM|53.61|0.0,Laminin_EGF|PF00053.21|0.0053,Laminin_EGF|PF00053.21|1.7e-05,Laminin_EGF|PF00053.21|5.1e-05,Laminin_EGF|PF00053.21|0.21,Laminin	542	412143	64	0	22	0	8.8	5.64	6647	1	0	1	458.913	1373.72	3	1373.63	0.0864	1	26.98	0.0088	K	VGGKCVCNSHASR	C	Carbamidomethyl (C)	0.0000100000000.0	Cmpd 198, AutoMSn(458.9125), 15.5 min
17	Gene.12171::comp3452_seq1::g.12171::m.12171	Gene.12171::comp3452_seq1::g.12171 ORF type:complete len:3663 (+),score=1004.79,tr|A0A074ZCC3|A0A074ZCC3_9TREM|53.61|0.0,Laminin_EGF|PF00053.21|0.0053,Laminin_EGF|PF00053.21|1.7e-05,Laminin_EGF|PF00053.21|5.1e-05,Laminin_EGF|PF00053.21|0.21,Laminin	542	412143	64	0	22	0	8.8	5.64	7958	2	1	1	770.406	1538.8	2	1539.59	-0.7928	0	26.89	0.0098	R	GAGYQCEPPCNCK	I	3 Carbamidomethyl (C)	0.0000010001010.0	Cmpd 272, AutoMSn(770.4061), 16.2 min
17	Gene.12171::comp3452_seq1::g.12171::m.12171	Gene.12171::comp3452_seq1::g.12171 ORF type:complete len:3663 (+),score=1004.79,tr|A0A074ZCC3|A0A074ZCC3_9TREM|53.61|0.0,Laminin_EGF|PF00053.21|0.0053,Laminin_EGF|PF00053.21|1.7e-05,Laminin_EGF|PF00053.21|5.1e-05,Laminin_EGF|PF00053.21|0.21,Laminin	542	412143	64	0	22	0	8.8	5.64	7960	10	1	1	770.407	1538.8	2	1539.59	-0.7906	0	24.1	0.019	R	GAGYQCEPPCNCK	I	3 Carbamidomethyl (C)	0.0000010001010.0	Cmpd 269, AutoMSn(770.4072), 16.1 min
17	Gene.12171::comp3452_seq1::g.12171::m.12171	Gene.12171::comp3452_seq1::g.12171 ORF type:complete len:3663 (+),score=1004.79,tr|A0A074ZCC3|A0A074ZCC3_9TREM|53.61|0.0,Laminin_EGF|PF00053.21|0.0053,Laminin_EGF|PF00053.21|1.7e-05,Laminin_EGF|PF00053.21|5.1e-05,Laminin_EGF|PF00053.21|0.21,Laminin	542	412143	64	0	22	0	8.8	5.64	4506	6	1	1	537.009	1608.01	3	1608.76	-0.7511	0	24.59	0.06	K	ADECIYNQTVANLR	L			Cmpd 993, AutoMSn(537.0091), 35.4 min
17	Gene.12171::comp3452_seq1::g.12171::m.12171	Gene.12171::comp3452_seq1::g.12171 ORF type:complete len:3663 (+),score=1004.79,tr|A0A074ZCC3|A0A074ZCC3_9TREM|53.61|0.0,Laminin_EGF|PF00053.21|0.0053,Laminin_EGF|PF00053.21|1.7e-05,Laminin_EGF|PF00053.21|5.1e-05,Laminin_EGF|PF00053.21|0.21,Laminin	542	412143	64	0	22	0	8.8	5.64	4510	1	1	1	537.012	1608.01	3	1608.76	-0.7429	0	28.33	0.026	K	ADECIYNQTVANLR	L			Cmpd 978, AutoMSn(537.0118), 35.6 min
17	Gene.12171::comp3452_seq1::g.12171::m.12171	Gene.12171::comp3452_seq1::g.12171 ORF type:complete len:3663 (+),score=1004.79,tr|A0A074ZCC3|A0A074ZCC3_9TREM|53.61|0.0,Laminin_EGF|PF00053.21|0.0053,Laminin_EGF|PF00053.21|1.7e-05,Laminin_EGF|PF00053.21|5.1e-05,Laminin_EGF|PF00053.21|0.21,Laminin	542	412143	64	0	22	0	8.8	5.64	8382	1	1	1	805.4	1608.79	2	1608.76	0.0292	0	23.79	0.016	K	ADECIYNQTVANLR	L			Cmpd 813, AutoMSn(805.4001), 29.9 min
17	Gene.12171::comp3452_seq1::g.12171::m.12171	Gene.12171::comp3452_seq1::g.12171 ORF type:complete len:3663 (+),score=1004.79,tr|A0A074ZCC3|A0A074ZCC3_9TREM|53.61|0.0,Laminin_EGF|PF00053.21|0.0053,Laminin_EGF|PF00053.21|1.7e-05,Laminin_EGF|PF00053.21|5.1e-05,Laminin_EGF|PF00053.21|0.21,Laminin	542	412143	64	0	22	0	8.8	5.64	8662	2	1	1	827.723	1653.43	2	1652.84	0.588	1	22.38	0.047	R	GSCTGELLIKADYVK	I	Carbamidomethyl (C)	0.001000000000000.0	Cmpd 675, AutoMSn(827.7234), 27.7 min
17	Gene.12171::comp3452_seq1::g.12171::m.12171	Gene.12171::comp3452_seq1::g.12171 ORF type:complete len:3663 (+),score=1004.79,tr|A0A074ZCC3|A0A074ZCC3_9TREM|53.61|0.0,Laminin_EGF|PF00053.21|0.0053,Laminin_EGF|PF00053.21|1.7e-05,Laminin_EGF|PF00053.21|5.1e-05,Laminin_EGF|PF00053.21|0.21,Laminin	542	412143	64	0	22	0	8.8	5.64	9120	3	1	1	871.451	1740.89	2	1740.76	0.1275	0	20.09	0.041	K	CTVGSWDYNPVVGCK	S	2 Carbamidomethyl (C)	0.100000000000010.0	Cmpd 721, AutoMSn(871.4510), 26.8 min
17	Gene.12171::comp3452_seq1::g.12171::m.12171	Gene.12171::comp3452_seq1::g.12171 ORF type:complete len:3663 (+),score=1004.79,tr|A0A074ZCC3|A0A074ZCC3_9TREM|53.61|0.0,Laminin_EGF|PF00053.21|0.0053,Laminin_EGF|PF00053.21|1.7e-05,Laminin_EGF|PF00053.21|5.1e-05,Laminin_EGF|PF00053.21|0.21,Laminin	542	412143	64	0	22	0	8.8	5.64	9268	4	1	1	598.943	1793.81	3	1793.88	-0.0701	0	24.98	0.014	R	SIDGEVYHPWVFFAK	T			Cmpd 268, AutoMSn(598.9431), 22.9 min
17	Gene.12171::comp3452_seq1::g.12171::m.12171	Gene.12171::comp3452_seq1::g.12171 ORF type:complete len:3663 (+),score=1004.79,tr|A0A074ZCC3|A0A074ZCC3_9TREM|53.61|0.0,Laminin_EGF|PF00053.21|0.0053,Laminin_EGF|PF00053.21|1.7e-05,Laminin_EGF|PF00053.21|5.1e-05,Laminin_EGF|PF00053.21|0.21,Laminin	542	412143	64	0	22	0	8.8	5.64	9272	1	1	1	598.945	1793.81	3	1793.88	-0.0641	0	28.31	0.0063	R	SIDGEVYHPWVFFAK	T			Cmpd 350, AutoMSn(598.9452), 23.0 min
17	Gene.12171::comp3452_seq1::g.12171::m.12171	Gene.12171::comp3452_seq1::g.12171 ORF type:complete len:3663 (+),score=1004.79,tr|A0A074ZCC3|A0A074ZCC3_9TREM|53.61|0.0,Laminin_EGF|PF00053.21|0.0053,Laminin_EGF|PF00053.21|1.7e-05,Laminin_EGF|PF00053.21|5.1e-05,Laminin_EGF|PF00053.21|0.21,Laminin	542	412143	64	0	22	0	8.8	5.64	9422	8	1	1	612.667	1834.98	3	1834.79	0.191	1	21.11	0.029	K	SSYNYHGEMFRGCLR	N	Oxidation (M)	0.000000002000000.0	Cmpd 844, AutoMSn(612.6669), 29.6 min
17	Gene.12171::comp3452_seq1::g.12171::m.12171	Gene.12171::comp3452_seq1::g.12171 ORF type:complete len:3663 (+),score=1004.79,tr|A0A074ZCC3|A0A074ZCC3_9TREM|53.61|0.0,Laminin_EGF|PF00053.21|0.0053,Laminin_EGF|PF00053.21|1.7e-05,Laminin_EGF|PF00053.21|5.1e-05,Laminin_EGF|PF00053.21|0.21,Laminin	542	412143	64	0	22	0	8.8	5.64	9747	5	1	1	636.991	1907.95	3	1908.7	-0.7457	0	20.68	0.033	R	AVCDCQHNTCGNNCEK	C	3 Carbamidomethyl (C)	0.0000100001000100.0	Cmpd 125, AutoMSn(636.9911), 16.9 min
17	Gene.12171::comp3452_seq1::g.12171::m.12171	Gene.12171::comp3452_seq1::g.12171 ORF type:complete len:3663 (+),score=1004.79,tr|A0A074ZCC3|A0A074ZCC3_9TREM|53.61|0.0,Laminin_EGF|PF00053.21|0.0053,Laminin_EGF|PF00053.21|1.7e-05,Laminin_EGF|PF00053.21|5.1e-05,Laminin_EGF|PF00053.21|0.21,Laminin	542	412143	64	0	22	0	8.8	5.64	10074	9	1	1	660.341	1978	3	1977.97	0.0336	0	20.96	0.028	R	TSTTNGTLDQEAILIMDR	Q			Cmpd 845, AutoMSn(660.3411), 29.7 min
17	Gene.12171::comp3452_seq1::g.12171::m.12171	Gene.12171::comp3452_seq1::g.12171 ORF type:complete len:3663 (+),score=1004.79,tr|A0A074ZCC3|A0A074ZCC3_9TREM|53.61|0.0,Laminin_EGF|PF00053.21|0.0053,Laminin_EGF|PF00053.21|1.7e-05,Laminin_EGF|PF00053.21|5.1e-05,Laminin_EGF|PF00053.21|0.21,Laminin	542	412143	64	0	22	0	8.8	5.64	10182	3	1	1	665.368	1993.08	3	1993.14	-0.0529	1	22.24	0.026	R	IFLTEDHRLGIVLPGVSK	T			Cmpd 344, AutoMSn(665.3683), 18.8 min
17	Gene.12171::comp3452_seq1::g.12171::m.12171	Gene.12171::comp3452_seq1::g.12171 ORF type:complete len:3663 (+),score=1004.79,tr|A0A074ZCC3|A0A074ZCC3_9TREM|53.61|0.0,Laminin_EGF|PF00053.21|0.0053,Laminin_EGF|PF00053.21|1.7e-05,Laminin_EGF|PF00053.21|5.1e-05,Laminin_EGF|PF00053.21|0.21,Laminin	542	412143	64	0	22	0	8.8	5.64	10467	2	1	1	1026.83	2051.65	2	2051.02	0.6369	1	26.98	0.014	K	GVSYDEQVVLESIRTGDGK	I			Cmpd 961, AutoMSn(1026.8343), 32.8 min
17	Gene.12171::comp3452_seq1::g.12171::m.12171	Gene.12171::comp3452_seq1::g.12171 ORF type:complete len:3663 (+),score=1004.79,tr|A0A074ZCC3|A0A074ZCC3_9TREM|53.61|0.0,Laminin_EGF|PF00053.21|0.0053,Laminin_EGF|PF00053.21|1.7e-05,Laminin_EGF|PF00053.21|5.1e-05,Laminin_EGF|PF00053.21|0.21,Laminin	542	412143	64	0	22	0	8.8	5.64	10540	2	1	1	690.715	2069.12	3	2069.84	-0.7152	1	23.18	0.019	R	GCDLCNTGYYSYPNCRK	C	2 Carbamidomethyl (C)	0.01001000000000000.0	Cmpd 674, AutoMSn(690.7153), 25.2 min
17	Gene.12171::comp3452_seq1::g.12171::m.12171	Gene.12171::comp3452_seq1::g.12171 ORF type:complete len:3663 (+),score=1004.79,tr|A0A074ZCC3|A0A074ZCC3_9TREM|53.61|0.0,Laminin_EGF|PF00053.21|0.0053,Laminin_EGF|PF00053.21|1.7e-05,Laminin_EGF|PF00053.21|5.1e-05,Laminin_EGF|PF00053.21|0.21,Laminin	542	412143	64	0	22	0	8.8	5.64	11183	1	1	1	1129.94	2257.87	2	2258.08	-0.2056	0	27.13	0.011	R	LNHTYTAYNAYQSIINNMK	L			Cmpd 1033, AutoMSn(1129.9439), 34.0 min
17	Gene.12171::comp3452_seq1::g.12171::m.12171	Gene.12171::comp3452_seq1::g.12171 ORF type:complete len:3663 (+),score=1004.79,tr|A0A074ZCC3|A0A074ZCC3_9TREM|53.61|0.0,Laminin_EGF|PF00053.21|0.0053,Laminin_EGF|PF00053.21|1.7e-05,Laminin_EGF|PF00053.21|5.1e-05,Laminin_EGF|PF00053.21|0.21,Laminin	542	412143	64	0	22	0	8.8	5.64	11184	4	1	1	1130.15	2258.28	2	2258.08	0.2034	0	24.87	0.016	R	LNHTYTAYNAYQSIINNMK	L			Cmpd 1036, AutoMSn(1130.1484), 34.1 min
17	Gene.12171::comp3452_seq1::g.12171::m.12171	Gene.12171::comp3452_seq1::g.12171 ORF type:complete len:3663 (+),score=1004.79,tr|A0A074ZCC3|A0A074ZCC3_9TREM|53.61|0.0,Laminin_EGF|PF00053.21|0.0053,Laminin_EGF|PF00053.21|1.7e-05,Laminin_EGF|PF00053.21|5.1e-05,Laminin_EGF|PF00053.21|0.21,Laminin	542	412143	64	0	22	0	8.8	5.64	11185	1	1	1	1130.15	2258.28	2	2258.08	0.2046	0	28.24	0.0072	R	LNHTYTAYNAYQSIINNMK	L			Cmpd 1031, AutoMSn(1130.1490), 34.0 min
17	Gene.12171::comp3452_seq1::g.12171::m.12171	Gene.12171::comp3452_seq1::g.12171 ORF type:complete len:3663 (+),score=1004.79,tr|A0A074ZCC3|A0A074ZCC3_9TREM|53.61|0.0,Laminin_EGF|PF00053.21|0.0053,Laminin_EGF|PF00053.21|1.7e-05,Laminin_EGF|PF00053.21|5.1e-05,Laminin_EGF|PF00053.21|0.21,Laminin	542	412143	64	0	22	0	8.8	5.64	12691	5	1	1	921.732	2762.18	3	2761.38	0.7954	1	20.28	0.032	K	ELEQTENDLNTLSQIAVNNMKITK	N	Oxidation (M)	0.000000000000000000020000.0	Cmpd 732, AutoMSn(921.7325), 26.5 min
17	Gene.12171::comp3452_seq1::g.12171::m.12171	Gene.12171::comp3452_seq1::g.12171 ORF type:complete len:3663 (+),score=1004.79,tr|A0A074ZCC3|A0A074ZCC3_9TREM|53.61|0.0,Laminin_EGF|PF00053.21|0.0053,Laminin_EGF|PF00053.21|1.7e-05,Laminin_EGF|PF00053.21|5.1e-05,Laminin_EGF|PF00053.21|0.21,Laminin	542	412143	64	0	22	0	8.8	5.64	12692	4	1	1	921.734	2762.18	3	2761.38	0.7985	1	20.68	0.029	K	ELEQTENDLNTLSQIAVNNMKITK	N	Oxidation (M)	0.000000000000000000020000.0	Cmpd 738, AutoMSn(921.7336), 26.6 min
17	Gene.12171::comp3452_seq1::g.12171::m.12171	Gene.12171::comp3452_seq1::g.12171 ORF type:complete len:3663 (+),score=1004.79,tr|A0A074ZCC3|A0A074ZCC3_9TREM|53.61|0.0,Laminin_EGF|PF00053.21|0.0053,Laminin_EGF|PF00053.21|1.7e-05,Laminin_EGF|PF00053.21|5.1e-05,Laminin_EGF|PF00053.21|0.21,Laminin	542	412143	64	0	22	0	8.8	5.64	12935	2	1	1	959.149	2874.42	3	2874.51	-0.0888	0	24.31	0.01	K	YNLQNINLTTTEQWLNVIEIQLSK	I			Cmpd 880, AutoMSn(959.1486), 31.3 min
18	Gene.19437::comp5793_seq1::g.19437::m.19437	Gene.19437::comp5793_seq1::g.19437 ORF type:complete len:1747 (+),score=413.74,tr|G4VQ57|G4VQ57_SCHMA|76.16|0.0,tr|G4VQ57|G4VQ57_SCHMA|35.28|9e-140,tr|G4VQ57|G4VQ57_SCHMA|36.63|3e-123,tr|G4VQ57|G4VQ57_SCHMA|34.49|1e-120,tr|G4VQ57|G4VQ57_SCHMA|30.00	541	191472	50	0	22	0	17.6	5.93	2916	1	1	1	427.733	853.452	2	853.36	0.0915	0	36.09	0.0011	R	TSGSNTCK	C	Carbamidomethyl (C)	0.00000010.0	Cmpd 94, AutoMSn(427.7330), 13.4 min
18	Gene.19437::comp5793_seq1::g.19437::m.19437	Gene.19437::comp5793_seq1::g.19437 ORF type:complete len:1747 (+),score=413.74,tr|G4VQ57|G4VQ57_SCHMA|76.16|0.0,tr|G4VQ57|G4VQ57_SCHMA|35.28|9e-140,tr|G4VQ57|G4VQ57_SCHMA|36.63|3e-123,tr|G4VQ57|G4VQ57_SCHMA|34.49|1e-120,tr|G4VQ57|G4VQ57_SCHMA|30.00	541	191472	50	0	22	0	17.6	5.93	3593	4	1	1	964.472	963.465	1	963.379	0.086	0	24.84	0.018	K	DCSTPCPK	D	2 Carbamidomethyl (C)	0.01000100.0	Cmpd 350, AutoMSn(964.4723), 18.0 min
18	Gene.19437::comp5793_seq1::g.19437::m.19437	Gene.19437::comp5793_seq1::g.19437 ORF type:complete len:1747 (+),score=413.74,tr|G4VQ57|G4VQ57_SCHMA|76.16|0.0,tr|G4VQ57|G4VQ57_SCHMA|35.28|9e-140,tr|G4VQ57|G4VQ57_SCHMA|36.63|3e-123,tr|G4VQ57|G4VQ57_SCHMA|34.49|1e-120,tr|G4VQ57|G4VQ57_SCHMA|30.00	541	191472	50	0	22	0	17.6	5.93	3968	2	1	1	502.268	1002.52	2	1002.44	0.084	1	30.87	0.0042	R	CQDKCPPGR	Y			Cmpd 434, AutoMSn(502.2680), 21.9 min
18	Gene.19437::comp5793_seq1::g.19437::m.19437	Gene.19437::comp5793_seq1::g.19437 ORF type:complete len:1747 (+),score=413.74,tr|G4VQ57|G4VQ57_SCHMA|76.16|0.0,tr|G4VQ57|G4VQ57_SCHMA|35.28|9e-140,tr|G4VQ57|G4VQ57_SCHMA|36.63|3e-123,tr|G4VQ57|G4VQ57_SCHMA|34.49|1e-120,tr|G4VQ57|G4VQ57_SCHMA|30.00	541	191472	50	0	22	0	17.6	5.93	5263	8	1	1	579.751	1157.49	2	1157.58	-0.0915	1	21.6	0.037	K	VTGRCICPPGR	T			Cmpd 270, AutoMSn(579.7514), 18.3 min
18	Gene.19437::comp5793_seq1::g.19437::m.19437	Gene.19437::comp5793_seq1::g.19437 ORF type:complete len:1747 (+),score=413.74,tr|G4VQ57|G4VQ57_SCHMA|76.16|0.0,tr|G4VQ57|G4VQ57_SCHMA|35.28|9e-140,tr|G4VQ57|G4VQ57_SCHMA|36.63|3e-123,tr|G4VQ57|G4VQ57_SCHMA|34.49|1e-120,tr|G4VQ57|G4VQ57_SCHMA|30.00	541	191472	50	0	22	0	17.6	5.93	5354	6	0	1	588.309	1174.6	2	1174.56	0.0442	0	23.78	0.021	R	LSCPCQKPGSR	C			Cmpd 155, AutoMSn(588.3087), 15.7 min
18	Gene.19437::comp5793_seq1::g.19437::m.19437	Gene.19437::comp5793_seq1::g.19437 ORF type:complete len:1747 (+),score=413.74,tr|G4VQ57|G4VQ57_SCHMA|76.16|0.0,tr|G4VQ57|G4VQ57_SCHMA|35.28|9e-140,tr|G4VQ57|G4VQ57_SCHMA|36.63|3e-123,tr|G4VQ57|G4VQ57_SCHMA|34.49|1e-120,tr|G4VQ57|G4VQ57_SCHMA|30.00	541	191472	50	0	22	0	17.6	5.93	6156	8	1	1	653.682	1305.35	2	1304.67	0.681	1	20.91	0.076	R	KQLNMKPMQR	I	2 Oxidation (M)	0.0000200200.0	Cmpd 297, AutoMSn(653.6824), 18.6 min
18	Gene.19437::comp5793_seq1::g.19437::m.19437	Gene.19437::comp5793_seq1::g.19437 ORF type:complete len:1747 (+),score=413.74,tr|G4VQ57|G4VQ57_SCHMA|76.16|0.0,tr|G4VQ57|G4VQ57_SCHMA|35.28|9e-140,tr|G4VQ57|G4VQ57_SCHMA|36.63|3e-123,tr|G4VQ57|G4VQ57_SCHMA|34.49|1e-120,tr|G4VQ57|G4VQ57_SCHMA|30.00	541	191472	50	0	22	0	17.6	5.93	6157	9	1	1	653.685	1305.35	2	1304.67	0.6854	1	22.27	0.055	R	KQLNMKPMQR	I	2 Oxidation (M)	0.0000200200.0	Cmpd 294, AutoMSn(653.6846), 18.5 min
18	Gene.19437::comp5793_seq1::g.19437::m.19437	Gene.19437::comp5793_seq1::g.19437 ORF type:complete len:1747 (+),score=413.74,tr|G4VQ57|G4VQ57_SCHMA|76.16|0.0,tr|G4VQ57|G4VQ57_SCHMA|35.28|9e-140,tr|G4VQ57|G4VQ57_SCHMA|36.63|3e-123,tr|G4VQ57|G4VQ57_SCHMA|34.49|1e-120,tr|G4VQ57|G4VQ57_SCHMA|30.00	541	191472	50	0	22	0	17.6	5.93	6485	6	1	1	675.339	1348.66	2	1348.58	0.0804	0	22.43	0.027	R	CACPSDMVLAPDK	I			Cmpd 383, AutoMSn(675.3388), 20.1 min
18	Gene.19437::comp5793_seq1::g.19437::m.19437	Gene.19437::comp5793_seq1::g.19437 ORF type:complete len:1747 (+),score=413.74,tr|G4VQ57|G4VQ57_SCHMA|76.16|0.0,tr|G4VQ57|G4VQ57_SCHMA|35.28|9e-140,tr|G4VQ57|G4VQ57_SCHMA|36.63|3e-123,tr|G4VQ57|G4VQ57_SCHMA|34.49|1e-120,tr|G4VQ57|G4VQ57_SCHMA|30.00	541	191472	50	0	22	0	17.6	5.93	6486	6	1	1	675.339	1348.66	2	1348.58	0.0813	0	22.46	0.027	R	CACPSDMVLAPDK	I			Cmpd 420, AutoMSn(675.3392), 20.1 min
18	Gene.19437::comp5793_seq1::g.19437::m.19437	Gene.19437::comp5793_seq1::g.19437 ORF type:complete len:1747 (+),score=413.74,tr|G4VQ57|G4VQ57_SCHMA|76.16|0.0,tr|G4VQ57|G4VQ57_SCHMA|35.28|9e-140,tr|G4VQ57|G4VQ57_SCHMA|36.63|3e-123,tr|G4VQ57|G4VQ57_SCHMA|34.49|1e-120,tr|G4VQ57|G4VQ57_SCHMA|30.00	541	191472	50	0	22	0	17.6	5.93	6487	6	1	1	675.339	1348.66	2	1348.58	0.0818	0	22.63	0.026	R	CACPSDMVLAPDK	I			Cmpd 381, AutoMSn(675.3394), 20.1 min
18	Gene.19437::comp5793_seq1::g.19437::m.19437	Gene.19437::comp5793_seq1::g.19437 ORF type:complete len:1747 (+),score=413.74,tr|G4VQ57|G4VQ57_SCHMA|76.16|0.0,tr|G4VQ57|G4VQ57_SCHMA|35.28|9e-140,tr|G4VQ57|G4VQ57_SCHMA|36.63|3e-123,tr|G4VQ57|G4VQ57_SCHMA|34.49|1e-120,tr|G4VQ57|G4VQ57_SCHMA|30.00	541	191472	50	0	22	0	17.6	5.93	6488	5	1	1	675.34	1348.66	2	1348.58	0.0819	0	20.72	0.041	R	CACPSDMVLAPDK	I			Cmpd 424, AutoMSn(675.3395), 20.2 min
18	Gene.19437::comp5793_seq1::g.19437::m.19437	Gene.19437::comp5793_seq1::g.19437 ORF type:complete len:1747 (+),score=413.74,tr|G4VQ57|G4VQ57_SCHMA|76.16|0.0,tr|G4VQ57|G4VQ57_SCHMA|35.28|9e-140,tr|G4VQ57|G4VQ57_SCHMA|36.63|3e-123,tr|G4VQ57|G4VQ57_SCHMA|34.49|1e-120,tr|G4VQ57|G4VQ57_SCHMA|30.00	541	191472	50	0	22	0	17.6	5.93	6489	7	1	1	675.34	1348.67	2	1348.58	0.0838	0	23.89	0.02	R	CACPSDMVLAPDK	I			Cmpd 443, AutoMSn(675.3404), 20.0 min
18	Gene.19437::comp5793_seq1::g.19437::m.19437	Gene.19437::comp5793_seq1::g.19437 ORF type:complete len:1747 (+),score=413.74,tr|G4VQ57|G4VQ57_SCHMA|76.16|0.0,tr|G4VQ57|G4VQ57_SCHMA|35.28|9e-140,tr|G4VQ57|G4VQ57_SCHMA|36.63|3e-123,tr|G4VQ57|G4VQ57_SCHMA|34.49|1e-120,tr|G4VQ57|G4VQ57_SCHMA|30.00	541	191472	50	0	22	0	17.6	5.93	6491	8	1	1	675.342	1348.67	2	1348.58	0.0863	0	22.85	0.025	R	CACPSDMVLAPDK	I			Cmpd 445, AutoMSn(675.3417), 20.1 min
18	Gene.19437::comp5793_seq1::g.19437::m.19437	Gene.19437::comp5793_seq1::g.19437 ORF type:complete len:1747 (+),score=413.74,tr|G4VQ57|G4VQ57_SCHMA|76.16|0.0,tr|G4VQ57|G4VQ57_SCHMA|35.28|9e-140,tr|G4VQ57|G4VQ57_SCHMA|36.63|3e-123,tr|G4VQ57|G4VQ57_SCHMA|34.49|1e-120,tr|G4VQ57|G4VQ57_SCHMA|30.00	541	191472	50	0	22	0	17.6	5.93	6492	8	1	1	675.342	1348.67	2	1348.58	0.0864	0	22.97	0.024	R	CACPSDMVLAPDK	I			Cmpd 448, AutoMSn(675.3417), 20.2 min
18	Gene.19437::comp5793_seq1::g.19437::m.19437	Gene.19437::comp5793_seq1::g.19437 ORF type:complete len:1747 (+),score=413.74,tr|G4VQ57|G4VQ57_SCHMA|76.16|0.0,tr|G4VQ57|G4VQ57_SCHMA|35.28|9e-140,tr|G4VQ57|G4VQ57_SCHMA|36.63|3e-123,tr|G4VQ57|G4VQ57_SCHMA|34.49|1e-120,tr|G4VQ57|G4VQ57_SCHMA|30.00	541	191472	50	0	22	0	17.6	5.93	6639	6	0	1	686.416	1370.82	2	1371.58	-0.7633	1	23.93	0.022	R	CLDIDECKYDR	G			Cmpd 585, AutoMSn(686.4156), 25.4 min
18	Gene.19437::comp5793_seq1::g.19437::m.19437	Gene.19437::comp5793_seq1::g.19437 ORF type:complete len:1747 (+),score=413.74,tr|G4VQ57|G4VQ57_SCHMA|76.16|0.0,tr|G4VQ57|G4VQ57_SCHMA|35.28|9e-140,tr|G4VQ57|G4VQ57_SCHMA|36.63|3e-123,tr|G4VQ57|G4VQ57_SCHMA|34.49|1e-120,tr|G4VQ57|G4VQ57_SCHMA|30.00	541	191472	50	0	22	0	17.6	5.93	6710	5	1	1	691.815	1381.62	2	1381.54	0.0759	0	21.95	0.03	K	YGPQCGDTCPEGR	W			Cmpd 182, AutoMSn(691.8148), 20.1 min
18	Gene.19437::comp5793_seq1::g.19437::m.19437	Gene.19437::comp5793_seq1::g.19437 ORF type:complete len:1747 (+),score=413.74,tr|G4VQ57|G4VQ57_SCHMA|76.16|0.0,tr|G4VQ57|G4VQ57_SCHMA|35.28|9e-140,tr|G4VQ57|G4VQ57_SCHMA|36.63|3e-123,tr|G4VQ57|G4VQ57_SCHMA|34.49|1e-120,tr|G4VQ57|G4VQ57_SCHMA|30.00	541	191472	50	0	22	0	17.6	5.93	6713	4	1	1	691.816	1381.62	2	1381.54	0.0785	0	21.77	0.031	K	YGPQCGDTCPEGR	W			Cmpd 345, AutoMSn(691.8161), 20.0 min
18	Gene.19437::comp5793_seq1::g.19437::m.19437	Gene.19437::comp5793_seq1::g.19437 ORF type:complete len:1747 (+),score=413.74,tr|G4VQ57|G4VQ57_SCHMA|76.16|0.0,tr|G4VQ57|G4VQ57_SCHMA|35.28|9e-140,tr|G4VQ57|G4VQ57_SCHMA|36.63|3e-123,tr|G4VQ57|G4VQ57_SCHMA|34.49|1e-120,tr|G4VQ57|G4VQ57_SCHMA|30.00	541	191472	50	0	22	0	17.6	5.93	6715	4	1	1	691.817	1381.62	2	1381.54	0.0812	0	21.04	0.037	K	YGPQCGDTCPEGR	W			Cmpd 351, AutoMSn(691.8174), 20.1 min
18	Gene.19437::comp5793_seq1::g.19437::m.19437	Gene.19437::comp5793_seq1::g.19437 ORF type:complete len:1747 (+),score=413.74,tr|G4VQ57|G4VQ57_SCHMA|76.16|0.0,tr|G4VQ57|G4VQ57_SCHMA|35.28|9e-140,tr|G4VQ57|G4VQ57_SCHMA|36.63|3e-123,tr|G4VQ57|G4VQ57_SCHMA|34.49|1e-120,tr|G4VQ57|G4VQ57_SCHMA|30.00	541	191472	50	0	22	0	17.6	5.93	6716	3	1	1	691.818	1381.62	2	1381.54	0.0821	0	21.47	0.033	K	YGPQCGDTCPEGR	W			Cmpd 253, AutoMSn(691.8179), 20.1 min
18	Gene.19437::comp5793_seq1::g.19437::m.19437	Gene.19437::comp5793_seq1::g.19437 ORF type:complete len:1747 (+),score=413.74,tr|G4VQ57|G4VQ57_SCHMA|76.16|0.0,tr|G4VQ57|G4VQ57_SCHMA|35.28|9e-140,tr|G4VQ57|G4VQ57_SCHMA|36.63|3e-123,tr|G4VQ57|G4VQ57_SCHMA|34.49|1e-120,tr|G4VQ57|G4VQ57_SCHMA|30.00	541	191472	50	0	22	0	17.6	5.93	6717	3	1	1	691.818	1381.62	2	1381.54	0.0822	0	26.42	0.011	K	YGPQCGDTCPEGR	W			Cmpd 256, AutoMSn(691.8179), 20.2 min
18	Gene.19437::comp5793_seq1::g.19437::m.19437	Gene.19437::comp5793_seq1::g.19437 ORF type:complete len:1747 (+),score=413.74,tr|G4VQ57|G4VQ57_SCHMA|76.16|0.0,tr|G4VQ57|G4VQ57_SCHMA|35.28|9e-140,tr|G4VQ57|G4VQ57_SCHMA|36.63|3e-123,tr|G4VQ57|G4VQ57_SCHMA|34.49|1e-120,tr|G4VQ57|G4VQ57_SCHMA|30.00	541	191472	50	0	22	0	17.6	5.93	6937	6	1	1	703.851	1405.69	2	1405.6	0.0833	0	22.76	0.024	R	CACPSDMVLAPDK	I	Carbamidomethyl (C)	0.1000000000000.0	Cmpd 456, AutoMSn(703.8509), 20.3 min
18	Gene.19437::comp5793_seq1::g.19437::m.19437	Gene.19437::comp5793_seq1::g.19437 ORF type:complete len:1747 (+),score=413.74,tr|G4VQ57|G4VQ57_SCHMA|76.16|0.0,tr|G4VQ57|G4VQ57_SCHMA|35.28|9e-140,tr|G4VQ57|G4VQ57_SCHMA|36.63|3e-123,tr|G4VQ57|G4VQ57_SCHMA|34.49|1e-120,tr|G4VQ57|G4VQ57_SCHMA|30.00	541	191472	50	0	22	0	17.6	5.93	6939	7	1	1	703.852	1405.69	2	1405.6	0.0848	0	24.23	0.017	R	CACPSDMVLAPDK	I	Carbamidomethyl (C)	0.1000000000000.0	Cmpd 452, AutoMSn(703.8517), 20.2 min
18	Gene.19437::comp5793_seq1::g.19437::m.19437	Gene.19437::comp5793_seq1::g.19437 ORF type:complete len:1747 (+),score=413.74,tr|G4VQ57|G4VQ57_SCHMA|76.16|0.0,tr|G4VQ57|G4VQ57_SCHMA|35.28|9e-140,tr|G4VQ57|G4VQ57_SCHMA|36.63|3e-123,tr|G4VQ57|G4VQ57_SCHMA|34.49|1e-120,tr|G4VQ57|G4VQ57_SCHMA|30.00	541	191472	50	0	22	0	17.6	5.93	7162	2	1	1	480.887	1439.64	3	1439.52	0.1203	0	26.99	0.0091	K	MTCFHCPNGCDR	V	Carbamidomethyl (C)	0.000000000100.0	Cmpd 87, AutoMSn(480.8875), 12.7 min
18	Gene.19437::comp5793_seq1::g.19437::m.19437	Gene.19437::comp5793_seq1::g.19437 ORF type:complete len:1747 (+),score=413.74,tr|G4VQ57|G4VQ57_SCHMA|76.16|0.0,tr|G4VQ57|G4VQ57_SCHMA|35.28|9e-140,tr|G4VQ57|G4VQ57_SCHMA|36.63|3e-123,tr|G4VQ57|G4VQ57_SCHMA|34.49|1e-120,tr|G4VQ57|G4VQ57_SCHMA|30.00	541	191472	50	0	22	0	17.6	5.93	7211	6	1	1	726.379	1450.74	2	1450.6	0.1384	1	20.25	0.046	R	CQCSANPRSSER	G	2 Carbamidomethyl (C)	0.101000000000.0	Cmpd 725, AutoMSn(726.3785), 27.8 min
18	Gene.19437::comp5793_seq1::g.19437::m.19437	Gene.19437::comp5793_seq1::g.19437 ORF type:complete len:1747 (+),score=413.74,tr|G4VQ57|G4VQ57_SCHMA|76.16|0.0,tr|G4VQ57|G4VQ57_SCHMA|35.28|9e-140,tr|G4VQ57|G4VQ57_SCHMA|36.63|3e-123,tr|G4VQ57|G4VQ57_SCHMA|34.49|1e-120,tr|G4VQ57|G4VQ57_SCHMA|30.00	541	191472	50	0	22	0	17.6	5.93	7214	7	1	1	726.381	1450.75	2	1450.6	0.1432	1	20.64	0.042	R	CQCSANPRSSER	G	2 Carbamidomethyl (C)	0.101000000000.0	Cmpd 731, AutoMSn(726.3809), 28.0 min
18	Gene.19437::comp5793_seq1::g.19437::m.19437	Gene.19437::comp5793_seq1::g.19437 ORF type:complete len:1747 (+),score=413.74,tr|G4VQ57|G4VQ57_SCHMA|76.16|0.0,tr|G4VQ57|G4VQ57_SCHMA|35.28|9e-140,tr|G4VQ57|G4VQ57_SCHMA|36.63|3e-123,tr|G4VQ57|G4VQ57_SCHMA|34.49|1e-120,tr|G4VQ57|G4VQ57_SCHMA|30.00	541	191472	50	0	22	0	17.6	5.93	8696	5	1	1	553.273	1656.8	3	1656.65	0.1463	0	26.31	0.0096	R	CLCDFGDELNSDGR	T	2 Carbamidomethyl (C)	0.10100000000000.0	Cmpd 175, AutoMSn(553.2730), 19.7 min
18	Gene.19437::comp5793_seq1::g.19437::m.19437	Gene.19437::comp5793_seq1::g.19437 ORF type:complete len:1747 (+),score=413.74,tr|G4VQ57|G4VQ57_SCHMA|76.16|0.0,tr|G4VQ57|G4VQ57_SCHMA|35.28|9e-140,tr|G4VQ57|G4VQ57_SCHMA|36.63|3e-123,tr|G4VQ57|G4VQ57_SCHMA|34.49|1e-120,tr|G4VQ57|G4VQ57_SCHMA|30.00	541	191472	50	0	22	0	17.6	5.93	9057	2	1	1	576.288	1725.84	3	1725.71	0.136	0	21.13	0.032	R	CPAGYFGINCQHECK	C	Carbamidomethyl (C)	0.000000000000010.0	Cmpd 569, AutoMSn(576.2880), 25.1 min
18	Gene.19437::comp5793_seq1::g.19437::m.19437	Gene.19437::comp5793_seq1::g.19437 ORF type:complete len:1747 (+),score=413.74,tr|G4VQ57|G4VQ57_SCHMA|76.16|0.0,tr|G4VQ57|G4VQ57_SCHMA|35.28|9e-140,tr|G4VQ57|G4VQ57_SCHMA|36.63|3e-123,tr|G4VQ57|G4VQ57_SCHMA|34.49|1e-120,tr|G4VQ57|G4VQ57_SCHMA|30.00	541	191472	50	0	22	0	17.6	5.93	9292	3	1	1	900.402	1798.79	2	1798.78	0.0125	1	22.88	0.022	K	GNLRTCDTTSGVCACK	A	3 Carbamidomethyl (C)	0.0000010000001010.0	Cmpd 503, AutoMSn(900.4016), 23.5 min
18	Gene.19437::comp5793_seq1::g.19437::m.19437	Gene.19437::comp5793_seq1::g.19437 ORF type:complete len:1747 (+),score=413.74,tr|G4VQ57|G4VQ57_SCHMA|76.16|0.0,tr|G4VQ57|G4VQ57_SCHMA|35.28|9e-140,tr|G4VQ57|G4VQ57_SCHMA|36.63|3e-123,tr|G4VQ57|G4VQ57_SCHMA|34.49|1e-120,tr|G4VQ57|G4VQ57_SCHMA|30.00	541	191472	50	0	22	0	17.6	5.93	10050	8	1	1	657.365	1969.07	3	1969.8	-0.7238	1	22.94	0.022	R	GEKCDEPCEIGTYGPNCR	F			Cmpd 718, AutoMSn(657.3650), 27.7 min
18	Gene.19437::comp5793_seq1::g.19437::m.19437	Gene.19437::comp5793_seq1::g.19437 ORF type:complete len:1747 (+),score=413.74,tr|G4VQ57|G4VQ57_SCHMA|76.16|0.0,tr|G4VQ57|G4VQ57_SCHMA|35.28|9e-140,tr|G4VQ57|G4VQ57_SCHMA|36.63|3e-123,tr|G4VQ57|G4VQ57_SCHMA|34.49|1e-120,tr|G4VQ57|G4VQ57_SCHMA|30.00	541	191472	50	0	22	0	17.6	5.93	10917	2	1	1	1094.01	2186	2	2186.17	-0.1725	0	27.96	0.0062	R	THVGTLQVNRPHVYNVQPK	M			Cmpd 449, AutoMSn(1094.0065), 22.2 min
18	Gene.19437::comp5793_seq1::g.19437::m.19437	Gene.19437::comp5793_seq1::g.19437 ORF type:complete len:1747 (+),score=413.74,tr|G4VQ57|G4VQ57_SCHMA|76.16|0.0,tr|G4VQ57|G4VQ57_SCHMA|35.28|9e-140,tr|G4VQ57|G4VQ57_SCHMA|36.63|3e-123,tr|G4VQ57|G4VQ57_SCHMA|34.49|1e-120,tr|G4VQ57|G4VQ57_SCHMA|30.00	541	191472	50	0	22	0	17.6	5.93	10920	5	1	1	729.692	2186.05	3	2186.17	-0.1164	0	24.88	0.012	R	THVGTLQVNRPHVYNVQPK	M			Cmpd 809, AutoMSn(729.6921), 30.9 min
18	Gene.19437::comp5793_seq1::g.19437::m.19437	Gene.19437::comp5793_seq1::g.19437 ORF type:complete len:1747 (+),score=413.74,tr|G4VQ57|G4VQ57_SCHMA|76.16|0.0,tr|G4VQ57|G4VQ57_SCHMA|35.28|9e-140,tr|G4VQ57|G4VQ57_SCHMA|36.63|3e-123,tr|G4VQ57|G4VQ57_SCHMA|34.49|1e-120,tr|G4VQ57|G4VQ57_SCHMA|30.00	541	191472	50	0	22	0	17.6	5.93	11046	7	1	1	738.116	2211.33	3	2211.87	-0.5393	1	25.55	0.016	R	FGPDCSLTCSHCENGGRCNR	D	Carbamidomethyl (C)	0.00000000000000000100.0	Cmpd 479, AutoMSn(738.1164), 22.0 min
18	Gene.19437::comp5793_seq1::g.19437::m.19437	Gene.19437::comp5793_seq1::g.19437 ORF type:complete len:1747 (+),score=413.74,tr|G4VQ57|G4VQ57_SCHMA|76.16|0.0,tr|G4VQ57|G4VQ57_SCHMA|35.28|9e-140,tr|G4VQ57|G4VQ57_SCHMA|36.63|3e-123,tr|G4VQ57|G4VQ57_SCHMA|34.49|1e-120,tr|G4VQ57|G4VQ57_SCHMA|30.00	541	191472	50	0	22	0	17.6	5.93	11400	4	1	1	775.973	2324.9	3	2324.89	0.0084	0	24.27	0.021	K	HGSTCEEDCPAGYWGPQCSK	R	3 Carbamidomethyl (C)	0.00001000100000000100.0	Cmpd 470, AutoMSn(775.9729), 22.8 min
18	Gene.19437::comp5793_seq1::g.19437::m.19437	Gene.19437::comp5793_seq1::g.19437 ORF type:complete len:1747 (+),score=413.74,tr|G4VQ57|G4VQ57_SCHMA|76.16|0.0,tr|G4VQ57|G4VQ57_SCHMA|35.28|9e-140,tr|G4VQ57|G4VQ57_SCHMA|36.63|3e-123,tr|G4VQ57|G4VQ57_SCHMA|34.49|1e-120,tr|G4VQ57|G4VQ57_SCHMA|30.00	541	191472	50	0	22	0	17.6	5.93	11544	3	1	1	793.187	2376.54	3	2376.07	0.4733	0	21.12	0.047	R	IVLEVSDPCQFDNGGCTHICAR	T			Cmpd 871, AutoMSn(793.1871), 30.7 min
18	Gene.19437::comp5793_seq1::g.19437::m.19437	Gene.19437::comp5793_seq1::g.19437 ORF type:complete len:1747 (+),score=413.74,tr|G4VQ57|G4VQ57_SCHMA|76.16|0.0,tr|G4VQ57|G4VQ57_SCHMA|35.28|9e-140,tr|G4VQ57|G4VQ57_SCHMA|36.63|3e-123,tr|G4VQ57|G4VQ57_SCHMA|34.49|1e-120,tr|G4VQ57|G4VQ57_SCHMA|30.00	541	191472	50	0	22	0	17.6	5.93	11565	4	1	1	795.15	2382.43	3	2382.84	-0.41	0	24.42	0.021	R	CQLMTGDCNESNNYCQNDCGR	T	Oxidation (M)	0.000200000000000000000.0	Cmpd 603, AutoMSn(795.1503), 23.6 min
18	Gene.19437::comp5793_seq1::g.19437::m.19437	Gene.19437::comp5793_seq1::g.19437 ORF type:complete len:1747 (+),score=413.74,tr|G4VQ57|G4VQ57_SCHMA|76.16|0.0,tr|G4VQ57|G4VQ57_SCHMA|35.28|9e-140,tr|G4VQ57|G4VQ57_SCHMA|36.63|3e-123,tr|G4VQ57|G4VQ57_SCHMA|34.49|1e-120,tr|G4VQ57|G4VQ57_SCHMA|30.00	541	191472	50	0	22	0	17.6	5.93	11649	1	1	1	1212.63	2423.25	2	2423.97	-0.7208	1	23.47	0.013	K	HGSTCEEDCPAGYWGPQCSKR	C	2 Carbamidomethyl (C)	0.000010001000000000000.0	Cmpd 767, AutoMSn(1212.6310), 28.7 min
18	Gene.19437::comp5793_seq1::g.19437::m.19437	Gene.19437::comp5793_seq1::g.19437 ORF type:complete len:1747 (+),score=413.74,tr|G4VQ57|G4VQ57_SCHMA|76.16|0.0,tr|G4VQ57|G4VQ57_SCHMA|35.28|9e-140,tr|G4VQ57|G4VQ57_SCHMA|36.63|3e-123,tr|G4VQ57|G4VQ57_SCHMA|34.49|1e-120,tr|G4VQ57|G4VQ57_SCHMA|30.00	541	191472	50	0	22	0	17.6	5.93	11660	8	1	1	1212.63	2423.25	2	2423.97	-0.7135	1	21.49	0.021	K	HGSTCEEDCPAGYWGPQCSKR	C	2 Carbamidomethyl (C)	0.000010001000000000000.0	Cmpd 772, AutoMSn(1212.6346), 28.9 min
18	Gene.19437::comp5793_seq1::g.19437::m.19437	Gene.19437::comp5793_seq1::g.19437 ORF type:complete len:1747 (+),score=413.74,tr|G4VQ57|G4VQ57_SCHMA|76.16|0.0,tr|G4VQ57|G4VQ57_SCHMA|35.28|9e-140,tr|G4VQ57|G4VQ57_SCHMA|36.63|3e-123,tr|G4VQ57|G4VQ57_SCHMA|34.49|1e-120,tr|G4VQ57|G4VQ57_SCHMA|30.00	541	191472	50	0	22	0	17.6	5.93	11669	3	0	1	808.762	2423.26	3	2423.87	-0.6019	0	23.91	0.012	R	CQLMTGDCNESNNYCQNDCGR	T	Carbamidomethyl (C)	0.000000010000000000000.0	Cmpd 727, AutoMSn(808.7619), 28.9 min
18	Gene.19437::comp5793_seq1::g.19437::m.19437	Gene.19437::comp5793_seq1::g.19437 ORF type:complete len:1747 (+),score=413.74,tr|G4VQ57|G4VQ57_SCHMA|76.16|0.0,tr|G4VQ57|G4VQ57_SCHMA|35.28|9e-140,tr|G4VQ57|G4VQ57_SCHMA|36.63|3e-123,tr|G4VQ57|G4VQ57_SCHMA|34.49|1e-120,tr|G4VQ57|G4VQ57_SCHMA|30.00	541	191472	50	0	22	0	17.6	5.93	11680	5	1	1	808.764	2423.27	3	2423.87	-0.5953	0	21.7	0.02	R	CQLMTGDCNESNNYCQNDCGR	T	Carbamidomethyl (C)	0.000000010000000000000.0	Cmpd 724, AutoMSn(808.7641), 28.9 min
18	Gene.19437::comp5793_seq1::g.19437::m.19437	Gene.19437::comp5793_seq1::g.19437 ORF type:complete len:1747 (+),score=413.74,tr|G4VQ57|G4VQ57_SCHMA|76.16|0.0,tr|G4VQ57|G4VQ57_SCHMA|35.28|9e-140,tr|G4VQ57|G4VQ57_SCHMA|36.63|3e-123,tr|G4VQ57|G4VQ57_SCHMA|34.49|1e-120,tr|G4VQ57|G4VQ57_SCHMA|30.00	541	191472	50	0	22	0	17.6	5.93	11681	1	1	1	808.764	2423.27	3	2423.97	-0.6976	1	25.42	0.0086	K	HGSTCEEDCPAGYWGPQCSKR	C	2 Carbamidomethyl (C)	0.000000001000000001000.0	Cmpd 716, AutoMSn(808.7641), 28.8 min
18	Gene.19437::comp5793_seq1::g.19437::m.19437	Gene.19437::comp5793_seq1::g.19437 ORF type:complete len:1747 (+),score=413.74,tr|G4VQ57|G4VQ57_SCHMA|76.16|0.0,tr|G4VQ57|G4VQ57_SCHMA|35.28|9e-140,tr|G4VQ57|G4VQ57_SCHMA|36.63|3e-123,tr|G4VQ57|G4VQ57_SCHMA|34.49|1e-120,tr|G4VQ57|G4VQ57_SCHMA|30.00	541	191472	50	0	22	0	17.6	5.93	11738	3	1	1	814.416	2440.22	3	2439.86	0.3642	0	23.62	0.015	R	CQLMTGDCNESNNYCQNDCGR	T	Carbamidomethyl (C); Oxidation (M)	0.000200000000000000100.0	Cmpd 527, AutoMSn(814.4156), 24.2 min
18	Gene.19437::comp5793_seq1::g.19437::m.19437	Gene.19437::comp5793_seq1::g.19437 ORF type:complete len:1747 (+),score=413.74,tr|G4VQ57|G4VQ57_SCHMA|76.16|0.0,tr|G4VQ57|G4VQ57_SCHMA|35.28|9e-140,tr|G4VQ57|G4VQ57_SCHMA|36.63|3e-123,tr|G4VQ57|G4VQ57_SCHMA|34.49|1e-120,tr|G4VQ57|G4VQ57_SCHMA|30.00	541	191472	50	0	22	0	17.6	5.93	11863	6	1	1	1241.15	2480.29	2	2480.89	-0.597	0	24.09	0.012	R	CQLMTGDCNESNNYCQNDCGR	T	2 Carbamidomethyl (C)	0.100000010000000000000.0	Cmpd 875, AutoMSn(1241.1523), 29.6 min
18	Gene.19437::comp5793_seq1::g.19437::m.19437	Gene.19437::comp5793_seq1::g.19437 ORF type:complete len:1747 (+),score=413.74,tr|G4VQ57|G4VQ57_SCHMA|76.16|0.0,tr|G4VQ57|G4VQ57_SCHMA|35.28|9e-140,tr|G4VQ57|G4VQ57_SCHMA|36.63|3e-123,tr|G4VQ57|G4VQ57_SCHMA|34.49|1e-120,tr|G4VQ57|G4VQ57_SCHMA|30.00	541	191472	50	0	22	0	17.6	5.93	11926	1	1	1	833.081	2496.22	3	2496.88	-0.6616	0	23.33	0.015	R	CQLMTGDCNESNNYCQNDCGR	T	2 Carbamidomethyl (C); Oxidation (M)	0.000200010000000000100.0	Cmpd 823, AutoMSn(833.0808), 30.3 min
18	Gene.19437::comp5793_seq1::g.19437::m.19437	Gene.19437::comp5793_seq1::g.19437 ORF type:complete len:1747 (+),score=413.74,tr|G4VQ57|G4VQ57_SCHMA|76.16|0.0,tr|G4VQ57|G4VQ57_SCHMA|35.28|9e-140,tr|G4VQ57|G4VQ57_SCHMA|36.63|3e-123,tr|G4VQ57|G4VQ57_SCHMA|34.49|1e-120,tr|G4VQ57|G4VQ57_SCHMA|30.00	541	191472	50	0	22	0	17.6	5.93	11928	1	1	1	833.081	2496.22	3	2496.88	-0.6604	0	31.35	0.0024	R	CQLMTGDCNESNNYCQNDCGR	T	2 Carbamidomethyl (C); Oxidation (M)	0.100200000000000000100.0	Cmpd 546, AutoMSn(833.0812), 30.3 min
18	Gene.19437::comp5793_seq1::g.19437::m.19437	Gene.19437::comp5793_seq1::g.19437 ORF type:complete len:1747 (+),score=413.74,tr|G4VQ57|G4VQ57_SCHMA|76.16|0.0,tr|G4VQ57|G4VQ57_SCHMA|35.28|9e-140,tr|G4VQ57|G4VQ57_SCHMA|36.63|3e-123,tr|G4VQ57|G4VQ57_SCHMA|34.49|1e-120,tr|G4VQ57|G4VQ57_SCHMA|30.00	541	191472	50	0	22	0	17.6	5.93	11932	4	1	1	833.083	2496.23	3	2496.88	-0.6549	0	22.23	0.019	R	CQLMTGDCNESNNYCQNDCGR	T	2 Carbamidomethyl (C); Oxidation (M)	0.000200010000000000100.0	Cmpd 771, AutoMSn(833.0830), 30.2 min
18	Gene.19437::comp5793_seq1::g.19437::m.19437	Gene.19437::comp5793_seq1::g.19437 ORF type:complete len:1747 (+),score=413.74,tr|G4VQ57|G4VQ57_SCHMA|76.16|0.0,tr|G4VQ57|G4VQ57_SCHMA|35.28|9e-140,tr|G4VQ57|G4VQ57_SCHMA|36.63|3e-123,tr|G4VQ57|G4VQ57_SCHMA|34.49|1e-120,tr|G4VQ57|G4VQ57_SCHMA|30.00	541	191472	50	0	22	0	17.6	5.93	11933	1	1	1	833.083	2496.23	3	2496.88	-0.6548	0	28.04	0.005	R	CQLMTGDCNESNNYCQNDCGR	T	2 Carbamidomethyl (C); Oxidation (M)	0.100200000000000000100.0	Cmpd 772, AutoMSn(833.0830), 30.3 min
18	Gene.19437::comp5793_seq1::g.19437::m.19437	Gene.19437::comp5793_seq1::g.19437 ORF type:complete len:1747 (+),score=413.74,tr|G4VQ57|G4VQ57_SCHMA|76.16|0.0,tr|G4VQ57|G4VQ57_SCHMA|35.28|9e-140,tr|G4VQ57|G4VQ57_SCHMA|36.63|3e-123,tr|G4VQ57|G4VQ57_SCHMA|34.49|1e-120,tr|G4VQ57|G4VQ57_SCHMA|30.00	541	191472	50	0	22	0	17.6	5.93	11944	6	1	1	833.422	2497.24	3	2496.88	0.362	0	20.04	0.033	R	CQLMTGDCNESNNYCQNDCGR	T	2 Carbamidomethyl (C); Oxidation (M)	0.000200010000000000100.0	Cmpd 833, AutoMSn(833.4220), 30.2 min
18	Gene.19437::comp5793_seq1::g.19437::m.19437	Gene.19437::comp5793_seq1::g.19437 ORF type:complete len:1747 (+),score=413.74,tr|G4VQ57|G4VQ57_SCHMA|76.16|0.0,tr|G4VQ57|G4VQ57_SCHMA|35.28|9e-140,tr|G4VQ57|G4VQ57_SCHMA|36.63|3e-123,tr|G4VQ57|G4VQ57_SCHMA|34.49|1e-120,tr|G4VQ57|G4VQ57_SCHMA|30.00	541	191472	50	0	22	0	17.6	5.93	12169	2	1	1	852.089	2553.25	3	2553.9	-0.6573	0	27.88	0.0047	R	CQLMTGDCNESNNYCQNDCGR	T	3 Carbamidomethyl (C); Oxidation (M)	0.100200000000001000100.0	Cmpd 822, AutoMSn(852.0894), 31.3 min
18	Gene.19437::comp5793_seq1::g.19437::m.19437	Gene.19437::comp5793_seq1::g.19437 ORF type:complete len:1747 (+),score=413.74,tr|G4VQ57|G4VQ57_SCHMA|76.16|0.0,tr|G4VQ57|G4VQ57_SCHMA|35.28|9e-140,tr|G4VQ57|G4VQ57_SCHMA|36.63|3e-123,tr|G4VQ57|G4VQ57_SCHMA|34.49|1e-120,tr|G4VQ57|G4VQ57_SCHMA|30.00	541	191472	50	0	22	0	17.6	5.93	12174	1	1	1	852.092	2553.25	3	2553.9	-0.6487	0	27.53	0.0051	R	CQLMTGDCNESNNYCQNDCGR	T	3 Carbamidomethyl (C); Oxidation (M)	0.100200000000001000100.0	Cmpd 873, AutoMSn(852.0922), 31.2 min
18	Gene.19437::comp5793_seq1::g.19437::m.19437	Gene.19437::comp5793_seq1::g.19437 ORF type:complete len:1747 (+),score=413.74,tr|G4VQ57|G4VQ57_SCHMA|76.16|0.0,tr|G4VQ57|G4VQ57_SCHMA|35.28|9e-140,tr|G4VQ57|G4VQ57_SCHMA|36.63|3e-123,tr|G4VQ57|G4VQ57_SCHMA|34.49|1e-120,tr|G4VQ57|G4VQ57_SCHMA|30.00	541	191472	50	0	22	0	17.6	5.93	12486	2	1	1	896.45	2686.33	3	2687.09	-0.7609	1	23.14	0.015	K	QRCSCASGQPCHHETGLCSCPAGK	Y	4 Carbamidomethyl (C)	0.000010000010000001010000.0	Cmpd 584, AutoMSn(896.4496), 23.1 min
19	Gene.3256::comp852_seq2::g.3256::m.3256	Gene.3256::comp852_seq2::g.3256 ORF type:complete len:4070 (-),score=976.97,tr|G4M0H0|G4M0H0_SCHMA|88.26|0.0,DHC_N1|PF08385.9|2.5e-142,DHC_N1|PF08385.9|1.5e+03,DHC_N1|PF08385.9|8.5e+02,DHC_N1|PF08385.9|3.7e+03,DHC_N1|PF08385.9|8.8e+02,DHC_N1|PF0838	520	442677	76	0	21	0	7.8	5.97	2867	1	0	0	422.265	842.515	2	842.511	0.0041	0	33.36	0.0022	K	EIVIIEK	D			Cmpd 483, AutoMSn(422.2650), 20.8 min
19	Gene.3256::comp852_seq2::g.3256::m.3256	Gene.3256::comp852_seq2::g.3256 ORF type:complete len:4070 (-),score=976.97,tr|G4M0H0|G4M0H0_SCHMA|88.26|0.0,DHC_N1|PF08385.9|2.5e-142,DHC_N1|PF08385.9|1.5e+03,DHC_N1|PF08385.9|8.5e+02,DHC_N1|PF08385.9|3.7e+03,DHC_N1|PF08385.9|8.8e+02,DHC_N1|PF0838	520	442677	76	0	21	0	7.8	5.97	2987	4	0	0	436.77	871.525	2	871.513	0.0121	1	21.59	0.034	R	QKNLLEK	F			Cmpd 54, AutoMSn(436.7697), 12.2 min
19	Gene.3256::comp852_seq2::g.3256::m.3256	Gene.3256::comp852_seq2::g.3256 ORF type:complete len:4070 (-),score=976.97,tr|G4M0H0|G4M0H0_SCHMA|88.26|0.0,DHC_N1|PF08385.9|2.5e-142,DHC_N1|PF08385.9|1.5e+03,DHC_N1|PF08385.9|8.5e+02,DHC_N1|PF08385.9|3.7e+03,DHC_N1|PF08385.9|8.8e+02,DHC_N1|PF0838	520	442677	76	0	21	0	7.8	5.97	2988	2	0	0	436.771	871.528	2	871.513	0.015	1	24.06	0.02	R	QKNLLEK	F			Cmpd 57, AutoMSn(436.7711), 12.3 min
19	Gene.3256::comp852_seq2::g.3256::m.3256	Gene.3256::comp852_seq2::g.3256 ORF type:complete len:4070 (-),score=976.97,tr|G4M0H0|G4M0H0_SCHMA|88.26|0.0,DHC_N1|PF08385.9|2.5e-142,DHC_N1|PF08385.9|1.5e+03,DHC_N1|PF08385.9|8.5e+02,DHC_N1|PF08385.9|3.7e+03,DHC_N1|PF08385.9|8.8e+02,DHC_N1|PF0838	520	442677	76	0	21	0	7.8	5.97	2989	6	0	0	436.772	871.529	2	871.513	0.0164	1	23.46	0.022	R	QKNLLEK	F			Cmpd 62, AutoMSn(436.7718), 12.4 min
19	Gene.3256::comp852_seq2::g.3256::m.3256	Gene.3256::comp852_seq2::g.3256 ORF type:complete len:4070 (-),score=976.97,tr|G4M0H0|G4M0H0_SCHMA|88.26|0.0,DHC_N1|PF08385.9|2.5e-142,DHC_N1|PF08385.9|1.5e+03,DHC_N1|PF08385.9|8.5e+02,DHC_N1|PF08385.9|3.7e+03,DHC_N1|PF08385.9|8.8e+02,DHC_N1|PF0838	520	442677	76	0	21	0	7.8	5.97	2995	7	0	0	437.276	872.538	2	872.497	0.0414	0	27.09	0.012	K	LVSGLAGEK	I			Cmpd 164, AutoMSn(437.2763), 15.8 min
19	Gene.3256::comp852_seq2::g.3256::m.3256	Gene.3256::comp852_seq2::g.3256 ORF type:complete len:4070 (-),score=976.97,tr|G4M0H0|G4M0H0_SCHMA|88.26|0.0,DHC_N1|PF08385.9|2.5e-142,DHC_N1|PF08385.9|1.5e+03,DHC_N1|PF08385.9|8.5e+02,DHC_N1|PF08385.9|3.7e+03,DHC_N1|PF08385.9|8.8e+02,DHC_N1|PF0838	520	442677	76	0	21	0	7.8	5.97	2996	6	0	0	437.278	872.541	2	872.497	0.0439	0	32.13	0.0038	K	LVSGLAGEK	I			Cmpd 162, AutoMSn(437.2776), 15.7 min
19	Gene.3256::comp852_seq2::g.3256::m.3256	Gene.3256::comp852_seq2::g.3256 ORF type:complete len:4070 (-),score=976.97,tr|G4M0H0|G4M0H0_SCHMA|88.26|0.0,DHC_N1|PF08385.9|2.5e-142,DHC_N1|PF08385.9|1.5e+03,DHC_N1|PF08385.9|8.5e+02,DHC_N1|PF08385.9|3.7e+03,DHC_N1|PF08385.9|8.8e+02,DHC_N1|PF0838	520	442677	76	0	21	0	7.8	5.97	2997	4	0	0	437.278	872.541	2	872.497	0.0443	0	23.55	0.027	K	LVSGLAGEK	I			Cmpd 166, AutoMSn(437.2778), 15.8 min
19	Gene.3256::comp852_seq2::g.3256::m.3256	Gene.3256::comp852_seq2::g.3256 ORF type:complete len:4070 (-),score=976.97,tr|G4M0H0|G4M0H0_SCHMA|88.26|0.0,DHC_N1|PF08385.9|2.5e-142,DHC_N1|PF08385.9|1.5e+03,DHC_N1|PF08385.9|8.5e+02,DHC_N1|PF08385.9|3.7e+03,DHC_N1|PF08385.9|8.8e+02,DHC_N1|PF0838	520	442677	76	0	21	0	7.8	5.97	3003	7	0	0	437.754	873.493	2	873.467	0.0258	1	25.17	0.02	K	RQELSNK	A			Cmpd 139, AutoMSn(437.7536), 17.3 min
19	Gene.3256::comp852_seq2::g.3256::m.3256	Gene.3256::comp852_seq2::g.3256 ORF type:complete len:4070 (-),score=976.97,tr|G4M0H0|G4M0H0_SCHMA|88.26|0.0,DHC_N1|PF08385.9|2.5e-142,DHC_N1|PF08385.9|1.5e+03,DHC_N1|PF08385.9|8.5e+02,DHC_N1|PF08385.9|3.7e+03,DHC_N1|PF08385.9|8.8e+02,DHC_N1|PF0838	520	442677	76	0	21	0	7.8	5.97	3276	3	0	0	456.757	911.5	2	911.439	0.0608	0	28.25	0.0067	K	NAIAAHCR	D	Carbamidomethyl (C)	0.00000010.0	Cmpd 231, AutoMSn(456.7575), 15.8 min
19	Gene.3256::comp852_seq2::g.3256::m.3256	Gene.3256::comp852_seq2::g.3256 ORF type:complete len:4070 (-),score=976.97,tr|G4M0H0|G4M0H0_SCHMA|88.26|0.0,DHC_N1|PF08385.9|2.5e-142,DHC_N1|PF08385.9|1.5e+03,DHC_N1|PF08385.9|8.5e+02,DHC_N1|PF08385.9|3.7e+03,DHC_N1|PF08385.9|8.8e+02,DHC_N1|PF0838	520	442677	76	0	21	0	7.8	5.97	4129	10	0	0	514.792	1027.57	2	1027.6	-0.0342	0	28.06	0.0075	K	ILTLINGER	I			Cmpd 418, AutoMSn(514.7915), 20.6 min
19	Gene.3256::comp852_seq2::g.3256::m.3256	Gene.3256::comp852_seq2::g.3256 ORF type:complete len:4070 (-),score=976.97,tr|G4M0H0|G4M0H0_SCHMA|88.26|0.0,DHC_N1|PF08385.9|2.5e-142,DHC_N1|PF08385.9|1.5e+03,DHC_N1|PF08385.9|8.5e+02,DHC_N1|PF08385.9|3.7e+03,DHC_N1|PF08385.9|8.8e+02,DHC_N1|PF0838	520	442677	76	0	21	0	7.8	5.97	4130	9	0	0	514.793	1027.57	2	1027.6	-0.0319	0	28.59	0.0067	K	ILTLINGER	I			Cmpd 422, AutoMSn(514.7926), 20.7 min
19	Gene.3256::comp852_seq2::g.3256::m.3256	Gene.3256::comp852_seq2::g.3256 ORF type:complete len:4070 (-),score=976.97,tr|G4M0H0|G4M0H0_SCHMA|88.26|0.0,DHC_N1|PF08385.9|2.5e-142,DHC_N1|PF08385.9|1.5e+03,DHC_N1|PF08385.9|8.5e+02,DHC_N1|PF08385.9|3.7e+03,DHC_N1|PF08385.9|8.8e+02,DHC_N1|PF0838	520	442677	76	0	21	0	7.8	5.97	4552	6	0	0	539.328	1076.64	2	1076.55	0.091	0	24.87	0.018	R	QLGEQDFIK	Q			Cmpd 74, AutoMSn(539.3279), 11.8 min
19	Gene.3256::comp852_seq2::g.3256::m.3256	Gene.3256::comp852_seq2::g.3256 ORF type:complete len:4070 (-),score=976.97,tr|G4M0H0|G4M0H0_SCHMA|88.26|0.0,DHC_N1|PF08385.9|2.5e-142,DHC_N1|PF08385.9|1.5e+03,DHC_N1|PF08385.9|8.5e+02,DHC_N1|PF08385.9|3.7e+03,DHC_N1|PF08385.9|8.8e+02,DHC_N1|PF0838	520	442677	76	0	21	0	7.8	5.97	4765	4	0	0	551.796	1101.58	2	1101.6	-0.0235	0	21.96	0.036	K	ATMPIFPGIR	G			Cmpd 197, AutoMSn(551.7958), 16.0 min
19	Gene.3256::comp852_seq2::g.3256::m.3256	Gene.3256::comp852_seq2::g.3256 ORF type:complete len:4070 (-),score=976.97,tr|G4M0H0|G4M0H0_SCHMA|88.26|0.0,DHC_N1|PF08385.9|2.5e-142,DHC_N1|PF08385.9|1.5e+03,DHC_N1|PF08385.9|8.5e+02,DHC_N1|PF08385.9|3.7e+03,DHC_N1|PF08385.9|8.8e+02,DHC_N1|PF0838	520	442677	76	0	21	0	7.8	5.97	4766	3	0	0	551.796	1101.58	2	1101.6	-0.0234	0	23.32	0.026	K	ATMPIFPGIR	G			Cmpd 49, AutoMSn(551.7958), 15.8 min
19	Gene.3256::comp852_seq2::g.3256::m.3256	Gene.3256::comp852_seq2::g.3256 ORF type:complete len:4070 (-),score=976.97,tr|G4M0H0|G4M0H0_SCHMA|88.26|0.0,DHC_N1|PF08385.9|2.5e-142,DHC_N1|PF08385.9|1.5e+03,DHC_N1|PF08385.9|8.5e+02,DHC_N1|PF08385.9|3.7e+03,DHC_N1|PF08385.9|8.8e+02,DHC_N1|PF0838	520	442677	76	0	21	0	7.8	5.97	4767	1	0	0	551.796	1101.58	2	1101.6	-0.0224	0	25.66	0.015	K	ATMPIFPGIR	G			Cmpd 221, AutoMSn(551.7963), 16.0 min
19	Gene.3256::comp852_seq2::g.3256::m.3256	Gene.3256::comp852_seq2::g.3256 ORF type:complete len:4070 (-),score=976.97,tr|G4M0H0|G4M0H0_SCHMA|88.26|0.0,DHC_N1|PF08385.9|2.5e-142,DHC_N1|PF08385.9|1.5e+03,DHC_N1|PF08385.9|8.5e+02,DHC_N1|PF08385.9|3.7e+03,DHC_N1|PF08385.9|8.8e+02,DHC_N1|PF0838	520	442677	76	0	21	0	7.8	5.97	4768	4	0	0	551.797	1101.58	2	1101.6	-0.0215	0	22.42	0.032	K	ATMPIFPGIR	G			Cmpd 171, AutoMSn(551.7968), 16.0 min
19	Gene.3256::comp852_seq2::g.3256::m.3256	Gene.3256::comp852_seq2::g.3256 ORF type:complete len:4070 (-),score=976.97,tr|G4M0H0|G4M0H0_SCHMA|88.26|0.0,DHC_N1|PF08385.9|2.5e-142,DHC_N1|PF08385.9|1.5e+03,DHC_N1|PF08385.9|8.5e+02,DHC_N1|PF08385.9|3.7e+03,DHC_N1|PF08385.9|8.8e+02,DHC_N1|PF0838	520	442677	76	0	21	0	7.8	5.97	4769	5	0	0	551.797	1101.58	2	1101.6	-0.0214	0	22.09	0.035	K	ATMPIFPGIR	G			Cmpd 164, AutoMSn(551.7968), 15.9 min
19	Gene.3256::comp852_seq2::g.3256::m.3256	Gene.3256::comp852_seq2::g.3256 ORF type:complete len:4070 (-),score=976.97,tr|G4M0H0|G4M0H0_SCHMA|88.26|0.0,DHC_N1|PF08385.9|2.5e-142,DHC_N1|PF08385.9|1.5e+03,DHC_N1|PF08385.9|8.5e+02,DHC_N1|PF08385.9|3.7e+03,DHC_N1|PF08385.9|8.8e+02,DHC_N1|PF0838	520	442677	76	0	21	0	7.8	5.97	4770	4	0	0	551.797	1101.58	2	1101.6	-0.0213	0	20.98	0.045	K	ATMPIFPGIR	G			Cmpd 191, AutoMSn(551.7969), 15.8 min
19	Gene.3256::comp852_seq2::g.3256::m.3256	Gene.3256::comp852_seq2::g.3256 ORF type:complete len:4070 (-),score=976.97,tr|G4M0H0|G4M0H0_SCHMA|88.26|0.0,DHC_N1|PF08385.9|2.5e-142,DHC_N1|PF08385.9|1.5e+03,DHC_N1|PF08385.9|8.5e+02,DHC_N1|PF08385.9|3.7e+03,DHC_N1|PF08385.9|8.8e+02,DHC_N1|PF0838	520	442677	76	0	21	0	7.8	5.97	4771	3	0	0	551.797	1101.58	2	1101.6	-0.0212	0	20.84	0.046	K	ATMPIFPGIR	G			Cmpd 263, AutoMSn(551.7969), 16.0 min
19	Gene.3256::comp852_seq2::g.3256::m.3256	Gene.3256::comp852_seq2::g.3256 ORF type:complete len:4070 (-),score=976.97,tr|G4M0H0|G4M0H0_SCHMA|88.26|0.0,DHC_N1|PF08385.9|2.5e-142,DHC_N1|PF08385.9|1.5e+03,DHC_N1|PF08385.9|8.5e+02,DHC_N1|PF08385.9|3.7e+03,DHC_N1|PF08385.9|8.8e+02,DHC_N1|PF0838	520	442677	76	0	21	0	7.8	5.97	4772	4	0	0	551.797	1101.58	2	1101.6	-0.0212	0	21.72	0.038	K	ATMPIFPGIR	G			Cmpd 224, AutoMSn(551.7969), 16.1 min
19	Gene.3256::comp852_seq2::g.3256::m.3256	Gene.3256::comp852_seq2::g.3256 ORF type:complete len:4070 (-),score=976.97,tr|G4M0H0|G4M0H0_SCHMA|88.26|0.0,DHC_N1|PF08385.9|2.5e-142,DHC_N1|PF08385.9|1.5e+03,DHC_N1|PF08385.9|8.5e+02,DHC_N1|PF08385.9|3.7e+03,DHC_N1|PF08385.9|8.8e+02,DHC_N1|PF0838	520	442677	76	0	21	0	7.8	5.97	4773	4	0	0	551.797	1101.58	2	1101.6	-0.021	0	21.33	0.041	K	ATMPIFPGIR	G			Cmpd 235, AutoMSn(551.7970), 16.0 min
19	Gene.3256::comp852_seq2::g.3256::m.3256	Gene.3256::comp852_seq2::g.3256 ORF type:complete len:4070 (-),score=976.97,tr|G4M0H0|G4M0H0_SCHMA|88.26|0.0,DHC_N1|PF08385.9|2.5e-142,DHC_N1|PF08385.9|1.5e+03,DHC_N1|PF08385.9|8.5e+02,DHC_N1|PF08385.9|3.7e+03,DHC_N1|PF08385.9|8.8e+02,DHC_N1|PF0838	520	442677	76	0	21	0	7.8	5.97	4774	2	0	0	551.797	1101.58	2	1101.6	-0.0209	0	21.17	0.043	K	ATMPIFPGIR	G			Cmpd 169, AutoMSn(551.7971), 15.9 min
19	Gene.3256::comp852_seq2::g.3256::m.3256	Gene.3256::comp852_seq2::g.3256 ORF type:complete len:4070 (-),score=976.97,tr|G4M0H0|G4M0H0_SCHMA|88.26|0.0,DHC_N1|PF08385.9|2.5e-142,DHC_N1|PF08385.9|1.5e+03,DHC_N1|PF08385.9|8.5e+02,DHC_N1|PF08385.9|3.7e+03,DHC_N1|PF08385.9|8.8e+02,DHC_N1|PF0838	520	442677	76	0	21	0	7.8	5.97	4778	3	0	0	551.797	1101.58	2	1101.6	-0.0203	0	23.34	0.026	K	ATMPIFPGIR	G			Cmpd 92, AutoMSn(551.7974), 15.9 min
19	Gene.3256::comp852_seq2::g.3256::m.3256	Gene.3256::comp852_seq2::g.3256 ORF type:complete len:4070 (-),score=976.97,tr|G4M0H0|G4M0H0_SCHMA|88.26|0.0,DHC_N1|PF08385.9|2.5e-142,DHC_N1|PF08385.9|1.5e+03,DHC_N1|PF08385.9|8.5e+02,DHC_N1|PF08385.9|3.7e+03,DHC_N1|PF08385.9|8.8e+02,DHC_N1|PF0838	520	442677	76	0	21	0	7.8	5.97	4780	3	0	0	551.798	1101.58	2	1101.6	-0.02	0	21.88	0.036	K	ATMPIFPGIR	G			Cmpd 222, AutoMSn(551.7975), 16.0 min
19	Gene.3256::comp852_seq2::g.3256::m.3256	Gene.3256::comp852_seq2::g.3256 ORF type:complete len:4070 (-),score=976.97,tr|G4M0H0|G4M0H0_SCHMA|88.26|0.0,DHC_N1|PF08385.9|2.5e-142,DHC_N1|PF08385.9|1.5e+03,DHC_N1|PF08385.9|8.5e+02,DHC_N1|PF08385.9|3.7e+03,DHC_N1|PF08385.9|8.8e+02,DHC_N1|PF0838	520	442677	76	0	21	0	7.8	5.97	4781	2	0	0	551.798	1101.58	2	1101.6	-0.02	0	23.85	0.023	K	ATMPIFPGIR	G			Cmpd 95, AutoMSn(551.7975), 16.0 min
19	Gene.3256::comp852_seq2::g.3256::m.3256	Gene.3256::comp852_seq2::g.3256 ORF type:complete len:4070 (-),score=976.97,tr|G4M0H0|G4M0H0_SCHMA|88.26|0.0,DHC_N1|PF08385.9|2.5e-142,DHC_N1|PF08385.9|1.5e+03,DHC_N1|PF08385.9|8.5e+02,DHC_N1|PF08385.9|3.7e+03,DHC_N1|PF08385.9|8.8e+02,DHC_N1|PF0838	520	442677	76	0	21	0	7.8	5.97	4782	3	0	0	551.798	1101.58	2	1101.6	-0.02	0	21.32	0.041	K	ATMPIFPGIR	G			Cmpd 194, AutoMSn(551.7975), 15.9 min
19	Gene.3256::comp852_seq2::g.3256::m.3256	Gene.3256::comp852_seq2::g.3256 ORF type:complete len:4070 (-),score=976.97,tr|G4M0H0|G4M0H0_SCHMA|88.26|0.0,DHC_N1|PF08385.9|2.5e-142,DHC_N1|PF08385.9|1.5e+03,DHC_N1|PF08385.9|8.5e+02,DHC_N1|PF08385.9|3.7e+03,DHC_N1|PF08385.9|8.8e+02,DHC_N1|PF0838	520	442677	76	0	21	0	7.8	5.97	4783	4	0	0	551.798	1101.58	2	1101.6	-0.0198	0	21.86	0.037	K	ATMPIFPGIR	G			Cmpd 174, AutoMSn(551.7976), 16.0 min
19	Gene.3256::comp852_seq2::g.3256::m.3256	Gene.3256::comp852_seq2::g.3256 ORF type:complete len:4070 (-),score=976.97,tr|G4M0H0|G4M0H0_SCHMA|88.26|0.0,DHC_N1|PF08385.9|2.5e-142,DHC_N1|PF08385.9|1.5e+03,DHC_N1|PF08385.9|8.5e+02,DHC_N1|PF08385.9|3.7e+03,DHC_N1|PF08385.9|8.8e+02,DHC_N1|PF0838	520	442677	76	0	21	0	7.8	5.97	4784	5	0	0	551.798	1101.58	2	1101.6	-0.0197	0	22.9	0.029	K	ATMPIFPGIR	G			Cmpd 167, AutoMSn(551.7977), 15.9 min
19	Gene.3256::comp852_seq2::g.3256::m.3256	Gene.3256::comp852_seq2::g.3256 ORF type:complete len:4070 (-),score=976.97,tr|G4M0H0|G4M0H0_SCHMA|88.26|0.0,DHC_N1|PF08385.9|2.5e-142,DHC_N1|PF08385.9|1.5e+03,DHC_N1|PF08385.9|8.5e+02,DHC_N1|PF08385.9|3.7e+03,DHC_N1|PF08385.9|8.8e+02,DHC_N1|PF0838	520	442677	76	0	21	0	7.8	5.97	4785	3	0	0	551.798	1101.58	2	1101.6	-0.0187	0	20.69	0.048	K	ATMPIFPGIR	G			Cmpd 233, AutoMSn(551.7981), 15.9 min
19	Gene.3256::comp852_seq2::g.3256::m.3256	Gene.3256::comp852_seq2::g.3256 ORF type:complete len:4070 (-),score=976.97,tr|G4M0H0|G4M0H0_SCHMA|88.26|0.0,DHC_N1|PF08385.9|2.5e-142,DHC_N1|PF08385.9|1.5e+03,DHC_N1|PF08385.9|8.5e+02,DHC_N1|PF08385.9|3.7e+03,DHC_N1|PF08385.9|8.8e+02,DHC_N1|PF0838	520	442677	76	0	21	0	7.8	5.97	4787	4	0	0	551.798	1101.58	2	1101.6	-0.0186	0	22.64	0.031	K	ATMPIFPGIR	G			Cmpd 170, AutoMSn(551.7982), 16.0 min
19	Gene.3256::comp852_seq2::g.3256::m.3256	Gene.3256::comp852_seq2::g.3256 ORF type:complete len:4070 (-),score=976.97,tr|G4M0H0|G4M0H0_SCHMA|88.26|0.0,DHC_N1|PF08385.9|2.5e-142,DHC_N1|PF08385.9|1.5e+03,DHC_N1|PF08385.9|8.5e+02,DHC_N1|PF08385.9|3.7e+03,DHC_N1|PF08385.9|8.8e+02,DHC_N1|PF0838	520	442677	76	0	21	0	7.8	5.97	4790	4	0	0	551.798	1101.58	2	1101.6	-0.0185	0	20.56	0.049	K	ATMPIFPGIR	G			Cmpd 238, AutoMSn(551.7983), 16.0 min
19	Gene.3256::comp852_seq2::g.3256::m.3256	Gene.3256::comp852_seq2::g.3256 ORF type:complete len:4070 (-),score=976.97,tr|G4M0H0|G4M0H0_SCHMA|88.26|0.0,DHC_N1|PF08385.9|2.5e-142,DHC_N1|PF08385.9|1.5e+03,DHC_N1|PF08385.9|8.5e+02,DHC_N1|PF08385.9|3.7e+03,DHC_N1|PF08385.9|8.8e+02,DHC_N1|PF0838	520	442677	76	0	21	0	7.8	5.97	4791	2	0	0	551.798	1101.58	2	1101.6	-0.0185	0	21.53	0.039	K	ATMPIFPGIR	G			Cmpd 183, AutoMSn(551.7983), 16.0 min
19	Gene.3256::comp852_seq2::g.3256::m.3256	Gene.3256::comp852_seq2::g.3256 ORF type:complete len:4070 (-),score=976.97,tr|G4M0H0|G4M0H0_SCHMA|88.26|0.0,DHC_N1|PF08385.9|2.5e-142,DHC_N1|PF08385.9|1.5e+03,DHC_N1|PF08385.9|8.5e+02,DHC_N1|PF08385.9|3.7e+03,DHC_N1|PF08385.9|8.8e+02,DHC_N1|PF0838	520	442677	76	0	21	0	7.8	5.97	4793	3	0	0	551.798	1101.58	2	1101.6	-0.0183	0	22.69	0.03	K	ATMPIFPGIR	G			Cmpd 96, AutoMSn(551.7984), 16.0 min
19	Gene.3256::comp852_seq2::g.3256::m.3256	Gene.3256::comp852_seq2::g.3256 ORF type:complete len:4070 (-),score=976.97,tr|G4M0H0|G4M0H0_SCHMA|88.26|0.0,DHC_N1|PF08385.9|2.5e-142,DHC_N1|PF08385.9|1.5e+03,DHC_N1|PF08385.9|8.5e+02,DHC_N1|PF08385.9|3.7e+03,DHC_N1|PF08385.9|8.8e+02,DHC_N1|PF0838	520	442677	76	0	21	0	7.8	5.97	4794	2	0	0	551.799	1101.58	2	1101.6	-0.0179	0	24.18	0.021	K	ATMPIFPGIR	G			Cmpd 55, AutoMSn(551.7986), 16.0 min
19	Gene.3256::comp852_seq2::g.3256::m.3256	Gene.3256::comp852_seq2::g.3256 ORF type:complete len:4070 (-),score=976.97,tr|G4M0H0|G4M0H0_SCHMA|88.26|0.0,DHC_N1|PF08385.9|2.5e-142,DHC_N1|PF08385.9|1.5e+03,DHC_N1|PF08385.9|8.5e+02,DHC_N1|PF08385.9|3.7e+03,DHC_N1|PF08385.9|8.8e+02,DHC_N1|PF0838	520	442677	76	0	21	0	7.8	5.97	4795	3	0	0	551.799	1101.58	2	1101.6	-0.0178	0	20.95	0.045	K	ATMPIFPGIR	G			Cmpd 213, AutoMSn(551.7986), 16.0 min
19	Gene.3256::comp852_seq2::g.3256::m.3256	Gene.3256::comp852_seq2::g.3256 ORF type:complete len:4070 (-),score=976.97,tr|G4M0H0|G4M0H0_SCHMA|88.26|0.0,DHC_N1|PF08385.9|2.5e-142,DHC_N1|PF08385.9|1.5e+03,DHC_N1|PF08385.9|8.5e+02,DHC_N1|PF08385.9|3.7e+03,DHC_N1|PF08385.9|8.8e+02,DHC_N1|PF0838	520	442677	76	0	21	0	7.8	5.97	4796	2	0	0	551.799	1101.58	2	1101.6	-0.0169	0	22.41	0.032	K	ATMPIFPGIR	G			Cmpd 187, AutoMSn(551.7991), 16.0 min
19	Gene.3256::comp852_seq2::g.3256::m.3256	Gene.3256::comp852_seq2::g.3256 ORF type:complete len:4070 (-),score=976.97,tr|G4M0H0|G4M0H0_SCHMA|88.26|0.0,DHC_N1|PF08385.9|2.5e-142,DHC_N1|PF08385.9|1.5e+03,DHC_N1|PF08385.9|8.5e+02,DHC_N1|PF08385.9|3.7e+03,DHC_N1|PF08385.9|8.8e+02,DHC_N1|PF0838	520	442677	76	0	21	0	7.8	5.97	4797	3	0	0	551.799	1101.58	2	1101.6	-0.0165	0	26.07	0.014	K	ATMPIFPGIR	G			Cmpd 57, AutoMSn(551.7993), 16.0 min
19	Gene.3256::comp852_seq2::g.3256::m.3256	Gene.3256::comp852_seq2::g.3256 ORF type:complete len:4070 (-),score=976.97,tr|G4M0H0|G4M0H0_SCHMA|88.26|0.0,DHC_N1|PF08385.9|2.5e-142,DHC_N1|PF08385.9|1.5e+03,DHC_N1|PF08385.9|8.5e+02,DHC_N1|PF08385.9|3.7e+03,DHC_N1|PF08385.9|8.8e+02,DHC_N1|PF0838	520	442677	76	0	21	0	7.8	5.97	4798	4	0	0	551.799	1101.58	2	1101.6	-0.0164	0	22.63	0.031	K	ATMPIFPGIR	G			Cmpd 56, AutoMSn(551.7993), 16.0 min
19	Gene.3256::comp852_seq2::g.3256::m.3256	Gene.3256::comp852_seq2::g.3256 ORF type:complete len:4070 (-),score=976.97,tr|G4M0H0|G4M0H0_SCHMA|88.26|0.0,DHC_N1|PF08385.9|2.5e-142,DHC_N1|PF08385.9|1.5e+03,DHC_N1|PF08385.9|8.5e+02,DHC_N1|PF08385.9|3.7e+03,DHC_N1|PF08385.9|8.8e+02,DHC_N1|PF0838	520	442677	76	0	21	0	7.8	5.97	7291	3	0	0	733.885	1465.76	2	1465.68	0.0751	0	20.12	0.045	K	GMQLFAAMGTPGGGR	M	Oxidation (M)	0.000000020000000.0	Cmpd 439, AutoMSn(733.8852), 25.2 min
19	Gene.3256::comp852_seq2::g.3256::m.3256	Gene.3256::comp852_seq2::g.3256 ORF type:complete len:4070 (-),score=976.97,tr|G4M0H0|G4M0H0_SCHMA|88.26|0.0,DHC_N1|PF08385.9|2.5e-142,DHC_N1|PF08385.9|1.5e+03,DHC_N1|PF08385.9|8.5e+02,DHC_N1|PF08385.9|3.7e+03,DHC_N1|PF08385.9|8.8e+02,DHC_N1|PF0838	520	442677	76	0	21	0	7.8	5.97	7589	1	0	0	747.157	1492.3	2	1492.8	-0.4975	1	22.01	0.059	K	CFDNITLLKLEK	T	Carbamidomethyl (C)	0.100000000000.0	Cmpd 793, AutoMSn(747.1565), 27.9 min
19	Gene.3256::comp852_seq2::g.3256::m.3256	Gene.3256::comp852_seq2::g.3256 ORF type:complete len:4070 (-),score=976.97,tr|G4M0H0|G4M0H0_SCHMA|88.26|0.0,DHC_N1|PF08385.9|2.5e-142,DHC_N1|PF08385.9|1.5e+03,DHC_N1|PF08385.9|8.5e+02,DHC_N1|PF08385.9|3.7e+03,DHC_N1|PF08385.9|8.8e+02,DHC_N1|PF0838	520	442677	76	0	21	0	7.8	5.97	7607	3	0	0	747.661	1493.31	2	1492.8	0.5111	1	21.88	0.059	K	CFDNITLLKLEK	T	Carbamidomethyl (C)	0.100000000000.0	Cmpd 791, AutoMSn(747.6608), 27.8 min
19	Gene.3256::comp852_seq2::g.3256::m.3256	Gene.3256::comp852_seq2::g.3256 ORF type:complete len:4070 (-),score=976.97,tr|G4M0H0|G4M0H0_SCHMA|88.26|0.0,DHC_N1|PF08385.9|2.5e-142,DHC_N1|PF08385.9|1.5e+03,DHC_N1|PF08385.9|8.5e+02,DHC_N1|PF08385.9|3.7e+03,DHC_N1|PF08385.9|8.8e+02,DHC_N1|PF0838	520	442677	76	0	21	0	7.8	5.97	4084	1	0	0	511.271	1530.79	3	1530.8	-0.0061	1	25.67	0.028	K	IRWEASVADLLCR	I			Cmpd 472, AutoMSn(511.2711), 22.7 min
19	Gene.3256::comp852_seq2::g.3256::m.3256	Gene.3256::comp852_seq2::g.3256 ORF type:complete len:4070 (-),score=976.97,tr|G4M0H0|G4M0H0_SCHMA|88.26|0.0,DHC_N1|PF08385.9|2.5e-142,DHC_N1|PF08385.9|1.5e+03,DHC_N1|PF08385.9|8.5e+02,DHC_N1|PF08385.9|3.7e+03,DHC_N1|PF08385.9|8.8e+02,DHC_N1|PF0838	520	442677	76	0	21	0	7.8	5.97	8452	4	0	0	806.808	1611.6	2	1611.82	-0.2152	0	21.84	0.037	-	MPTESLNLPPEVAAK	D	Oxidation (M)	0.200000000000000.0	Cmpd 1140, AutoMSn(806.8085), 37.6 min
19	Gene.3256::comp852_seq2::g.3256::m.3256	Gene.3256::comp852_seq2::g.3256 ORF type:complete len:4070 (-),score=976.97,tr|G4M0H0|G4M0H0_SCHMA|88.26|0.0,DHC_N1|PF08385.9|2.5e-142,DHC_N1|PF08385.9|1.5e+03,DHC_N1|PF08385.9|8.5e+02,DHC_N1|PF08385.9|3.7e+03,DHC_N1|PF08385.9|8.8e+02,DHC_N1|PF0838	520	442677	76	0	21	0	7.8	5.97	9253	5	0	0	597.918	1790.73	3	1789.94	0.7913	1	25.59	0.013	K	ELRIIDLQIPDYMR	T	Oxidation (M)	0.00000000000020.0	Cmpd 59, AutoMSn(597.9176), 12.6 min
19	Gene.3256::comp852_seq2::g.3256::m.3256	Gene.3256::comp852_seq2::g.3256 ORF type:complete len:4070 (-),score=976.97,tr|G4M0H0|G4M0H0_SCHMA|88.26|0.0,DHC_N1|PF08385.9|2.5e-142,DHC_N1|PF08385.9|1.5e+03,DHC_N1|PF08385.9|8.5e+02,DHC_N1|PF08385.9|3.7e+03,DHC_N1|PF08385.9|8.8e+02,DHC_N1|PF0838	520	442677	76	0	21	0	7.8	5.97	9955	6	0	0	652.582	1954.72	3	1955	-0.2732	0	20.09	0.059	R	WPLMIDPQNQALSWIK	S	Oxidation (M)	0.0002000000000000.0	Cmpd 659, AutoMSn(652.5820), 26.3 min
19	Gene.3256::comp852_seq2::g.3256::m.3256	Gene.3256::comp852_seq2::g.3256 ORF type:complete len:4070 (-),score=976.97,tr|G4M0H0|G4M0H0_SCHMA|88.26|0.0,DHC_N1|PF08385.9|2.5e-142,DHC_N1|PF08385.9|1.5e+03,DHC_N1|PF08385.9|8.5e+02,DHC_N1|PF08385.9|3.7e+03,DHC_N1|PF08385.9|8.8e+02,DHC_N1|PF0838	520	442677	76	0	21	0	7.8	5.97	10049	5	0	0	656.688	1967.04	3	1967.01	0.0302	0	22.27	0.024	R	ANLHIILCMSPIGEPFR	N	Carbamidomethyl (C)	0.00000001000000000.0	Cmpd 830, AutoMSn(656.6880), 29.7 min
19	Gene.3256::comp852_seq2::g.3256::m.3256	Gene.3256::comp852_seq2::g.3256 ORF type:complete len:4070 (-),score=976.97,tr|G4M0H0|G4M0H0_SCHMA|88.26|0.0,DHC_N1|PF08385.9|2.5e-142,DHC_N1|PF08385.9|1.5e+03,DHC_N1|PF08385.9|8.5e+02,DHC_N1|PF08385.9|3.7e+03,DHC_N1|PF08385.9|8.8e+02,DHC_N1|PF0838	520	442677	76	0	21	0	7.8	5.97	7658	6	0	0	751.541	2251.6	3	2252.13	-0.5305	1	21.48	0.11	R	QIKETFLSESVDIQTNWSK	Y			Cmpd 1120, AutoMSn(751.5413), 35.3 min
19	Gene.3256::comp852_seq2::g.3256::m.3256	Gene.3256::comp852_seq2::g.3256 ORF type:complete len:4070 (-),score=976.97,tr|G4M0H0|G4M0H0_SCHMA|88.26|0.0,DHC_N1|PF08385.9|2.5e-142,DHC_N1|PF08385.9|1.5e+03,DHC_N1|PF08385.9|8.5e+02,DHC_N1|PF08385.9|3.7e+03,DHC_N1|PF08385.9|8.8e+02,DHC_N1|PF0838	520	442677	76	0	21	0	7.8	5.97	11598	9	1	1	800.701	2399.08	3	2399.25	-0.173	0	20.22	0.039	R	LLNEAQGSLLDEQLVNTLQSSK	V			Cmpd 395, AutoMSn(800.7010), 19.5 min
19	Gene.3256::comp852_seq2::g.3256::m.3256	Gene.3256::comp852_seq2::g.3256 ORF type:complete len:4070 (-),score=976.97,tr|G4M0H0|G4M0H0_SCHMA|88.26|0.0,DHC_N1|PF08385.9|2.5e-142,DHC_N1|PF08385.9|1.5e+03,DHC_N1|PF08385.9|8.5e+02,DHC_N1|PF08385.9|3.7e+03,DHC_N1|PF08385.9|8.8e+02,DHC_N1|PF0838	520	442677	76	0	21	0	7.8	5.97	11647	8	0	0	1212.56	2423.1	2	2423.2	-0.0973	1	25.01	0.0094	K	IFANMHRSVTDMAVVMLSELK	R	2 Oxidation (M)	0.000020000000000200000.0	Cmpd 661, AutoMSn(1212.5592), 25.5 min
19	Gene.3256::comp852_seq2::g.3256::m.3256	Gene.3256::comp852_seq2::g.3256 ORF type:complete len:4070 (-),score=976.97,tr|G4M0H0|G4M0H0_SCHMA|88.26|0.0,DHC_N1|PF08385.9|2.5e-142,DHC_N1|PF08385.9|1.5e+03,DHC_N1|PF08385.9|8.5e+02,DHC_N1|PF08385.9|3.7e+03,DHC_N1|PF08385.9|8.8e+02,DHC_N1|PF0838	520	442677	76	0	21	0	7.8	5.97	11664	6	0	0	808.76	2423.26	3	2423.2	0.057	1	20.2	0.028	K	IFANMHRSVTDMAVVMLSELK	R	2 Oxidation (M)	0.000000000002000200000.0	Cmpd 787, AutoMSn(808.7600), 28.8 min
19	Gene.3256::comp852_seq2::g.3256::m.3256	Gene.3256::comp852_seq2::g.3256 ORF type:complete len:4070 (-),score=976.97,tr|G4M0H0|G4M0H0_SCHMA|88.26|0.0,DHC_N1|PF08385.9|2.5e-142,DHC_N1|PF08385.9|1.5e+03,DHC_N1|PF08385.9|8.5e+02,DHC_N1|PF08385.9|3.7e+03,DHC_N1|PF08385.9|8.8e+02,DHC_N1|PF0838	520	442677	76	0	21	0	7.8	5.97	11665	8	0	0	808.761	2423.26	3	2423.2	0.0588	1	20.26	0.027	K	IFANMHRSVTDMAVVMLSELK	R	2 Oxidation (M)	0.000000000002000200000.0	Cmpd 793, AutoMSn(808.7606), 28.9 min
19	Gene.3256::comp852_seq2::g.3256::m.3256	Gene.3256::comp852_seq2::g.3256 ORF type:complete len:4070 (-),score=976.97,tr|G4M0H0|G4M0H0_SCHMA|88.26|0.0,DHC_N1|PF08385.9|2.5e-142,DHC_N1|PF08385.9|1.5e+03,DHC_N1|PF08385.9|8.5e+02,DHC_N1|PF08385.9|3.7e+03,DHC_N1|PF08385.9|8.8e+02,DHC_N1|PF0838	520	442677	76	0	21	0	7.8	5.97	11666	9	0	0	808.761	2423.26	3	2423.2	0.0591	1	21.27	0.022	K	IFANMHRSVTDMAVVMLSELK	R	2 Oxidation (M)	0.000000000002000200000.0	Cmpd 790, AutoMSn(808.7607), 28.8 min
19	Gene.3256::comp852_seq2::g.3256::m.3256	Gene.3256::comp852_seq2::g.3256 ORF type:complete len:4070 (-),score=976.97,tr|G4M0H0|G4M0H0_SCHMA|88.26|0.0,DHC_N1|PF08385.9|2.5e-142,DHC_N1|PF08385.9|1.5e+03,DHC_N1|PF08385.9|8.5e+02,DHC_N1|PF08385.9|3.7e+03,DHC_N1|PF08385.9|8.8e+02,DHC_N1|PF0838	520	442677	76	0	21	0	7.8	5.97	11667	7	0	0	808.761	2423.26	3	2423.2	0.0614	1	20.39	0.027	K	IFANMHRSVTDMAVVMLSELK	R	2 Oxidation (M)	0.000000000002000200000.0	Cmpd 765, AutoMSn(808.7614), 28.7 min
19	Gene.3256::comp852_seq2::g.3256::m.3256	Gene.3256::comp852_seq2::g.3256 ORF type:complete len:4070 (-),score=976.97,tr|G4M0H0|G4M0H0_SCHMA|88.26|0.0,DHC_N1|PF08385.9|2.5e-142,DHC_N1|PF08385.9|1.5e+03,DHC_N1|PF08385.9|8.5e+02,DHC_N1|PF08385.9|3.7e+03,DHC_N1|PF08385.9|8.8e+02,DHC_N1|PF0838	520	442677	76	0	21	0	7.8	5.97	11669	8	0	0	808.762	2423.26	3	2423.2	0.0627	1	20.56	0.026	K	IFANMHRSVTDMAVVMLSELK	R	2 Oxidation (M)	0.000000000002000200000.0	Cmpd 727, AutoMSn(808.7619), 28.9 min
19	Gene.3256::comp852_seq2::g.3256::m.3256	Gene.3256::comp852_seq2::g.3256 ORF type:complete len:4070 (-),score=976.97,tr|G4M0H0|G4M0H0_SCHMA|88.26|0.0,DHC_N1|PF08385.9|2.5e-142,DHC_N1|PF08385.9|1.5e+03,DHC_N1|PF08385.9|8.5e+02,DHC_N1|PF08385.9|3.7e+03,DHC_N1|PF08385.9|8.8e+02,DHC_N1|PF0838	520	442677	76	0	21	0	7.8	5.97	11670	8	0	0	808.762	2423.26	3	2423.2	0.0635	1	20.36	0.027	K	IFANMHRSVTDMAVVMLSELK	R	2 Oxidation (M)	0.000000000002000200000.0	Cmpd 835, AutoMSn(808.7621), 28.8 min
19	Gene.3256::comp852_seq2::g.3256::m.3256	Gene.3256::comp852_seq2::g.3256 ORF type:complete len:4070 (-),score=976.97,tr|G4M0H0|G4M0H0_SCHMA|88.26|0.0,DHC_N1|PF08385.9|2.5e-142,DHC_N1|PF08385.9|1.5e+03,DHC_N1|PF08385.9|8.5e+02,DHC_N1|PF08385.9|3.7e+03,DHC_N1|PF08385.9|8.8e+02,DHC_N1|PF0838	520	442677	76	0	21	0	7.8	5.97	11671	3	0	0	808.762	2423.26	3	2423.2	0.0636	1	20.55	0.026	K	IFANMHRSVTDMAVVMLSELK	R	2 Oxidation (M)	0.000000000002000200000.0	Cmpd 806, AutoMSn(808.7622), 28.7 min
19	Gene.3256::comp852_seq2::g.3256::m.3256	Gene.3256::comp852_seq2::g.3256 ORF type:complete len:4070 (-),score=976.97,tr|G4M0H0|G4M0H0_SCHMA|88.26|0.0,DHC_N1|PF08385.9|2.5e-142,DHC_N1|PF08385.9|1.5e+03,DHC_N1|PF08385.9|8.5e+02,DHC_N1|PF08385.9|3.7e+03,DHC_N1|PF08385.9|8.8e+02,DHC_N1|PF0838	520	442677	76	0	21	0	7.8	5.97	11672	7	0	0	808.762	2423.27	3	2423.2	0.0641	1	20.42	0.027	K	IFANMHRSVTDMAVVMLSELK	R	2 Oxidation (M)	0.000000000002000200000.0	Cmpd 771, AutoMSn(808.7623), 28.9 min
19	Gene.3256::comp852_seq2::g.3256::m.3256	Gene.3256::comp852_seq2::g.3256 ORF type:complete len:4070 (-),score=976.97,tr|G4M0H0|G4M0H0_SCHMA|88.26|0.0,DHC_N1|PF08385.9|2.5e-142,DHC_N1|PF08385.9|1.5e+03,DHC_N1|PF08385.9|8.5e+02,DHC_N1|PF08385.9|3.7e+03,DHC_N1|PF08385.9|8.8e+02,DHC_N1|PF0838	520	442677	76	0	21	0	7.8	5.97	11673	8	0	0	808.762	2423.27	3	2423.2	0.0644	1	21.61	0.02	K	IFANMHRSVTDMAVVMLSELK	R	2 Oxidation (M)	0.000000000002000200000.0	Cmpd 841, AutoMSn(808.7624), 29.0 min
19	Gene.3256::comp852_seq2::g.3256::m.3256	Gene.3256::comp852_seq2::g.3256 ORF type:complete len:4070 (-),score=976.97,tr|G4M0H0|G4M0H0_SCHMA|88.26|0.0,DHC_N1|PF08385.9|2.5e-142,DHC_N1|PF08385.9|1.5e+03,DHC_N1|PF08385.9|8.5e+02,DHC_N1|PF08385.9|3.7e+03,DHC_N1|PF08385.9|8.8e+02,DHC_N1|PF0838	520	442677	76	0	21	0	7.8	5.97	11674	5	0	0	808.763	2423.27	3	2423.2	0.065	1	21.96	0.019	K	IFANMHRSVTDMAVVMLSELK	R	2 Oxidation (M)	0.000000000002000200000.0	Cmpd 768, AutoMSn(808.7626), 28.8 min
19	Gene.3256::comp852_seq2::g.3256::m.3256	Gene.3256::comp852_seq2::g.3256 ORF type:complete len:4070 (-),score=976.97,tr|G4M0H0|G4M0H0_SCHMA|88.26|0.0,DHC_N1|PF08385.9|2.5e-142,DHC_N1|PF08385.9|1.5e+03,DHC_N1|PF08385.9|8.5e+02,DHC_N1|PF08385.9|3.7e+03,DHC_N1|PF08385.9|8.8e+02,DHC_N1|PF0838	520	442677	76	0	21	0	7.8	5.97	11676	7	0	0	808.763	2423.27	3	2423.2	0.0666	1	21.29	0.022	K	IFANMHRSVTDMAVVMLSELK	R	2 Oxidation (M)	0.000000000002000200000.0	Cmpd 838, AutoMSn(808.7632), 28.9 min
19	Gene.3256::comp852_seq2::g.3256::m.3256	Gene.3256::comp852_seq2::g.3256 ORF type:complete len:4070 (-),score=976.97,tr|G4M0H0|G4M0H0_SCHMA|88.26|0.0,DHC_N1|PF08385.9|2.5e-142,DHC_N1|PF08385.9|1.5e+03,DHC_N1|PF08385.9|8.5e+02,DHC_N1|PF08385.9|3.7e+03,DHC_N1|PF08385.9|8.8e+02,DHC_N1|PF0838	520	442677	76	0	21	0	7.8	5.97	11677	9	0	0	808.764	2423.27	3	2423.2	0.0676	1	20.34	0.028	K	IFANMHRSVTDMAVVMLSELK	R	2 Oxidation (M)	0.000000000002000200000.0	Cmpd 809, AutoMSn(808.7635), 28.8 min
19	Gene.3256::comp852_seq2::g.3256::m.3256	Gene.3256::comp852_seq2::g.3256 ORF type:complete len:4070 (-),score=976.97,tr|G4M0H0|G4M0H0_SCHMA|88.26|0.0,DHC_N1|PF08385.9|2.5e-142,DHC_N1|PF08385.9|1.5e+03,DHC_N1|PF08385.9|8.5e+02,DHC_N1|PF08385.9|3.7e+03,DHC_N1|PF08385.9|8.8e+02,DHC_N1|PF0838	520	442677	76	0	21	0	7.8	5.97	11682	6	0	0	808.764	2423.27	3	2423.2	0.0695	1	20.97	0.024	K	IFANMHRSVTDMAVVMLSELK	R	2 Oxidation (M)	0.000000000002000200000.0	Cmpd 804, AutoMSn(808.7641), 28.8 min
19	Gene.3256::comp852_seq2::g.3256::m.3256	Gene.3256::comp852_seq2::g.3256 ORF type:complete len:4070 (-),score=976.97,tr|G4M0H0|G4M0H0_SCHMA|88.26|0.0,DHC_N1|PF08385.9|2.5e-142,DHC_N1|PF08385.9|1.5e+03,DHC_N1|PF08385.9|8.5e+02,DHC_N1|PF08385.9|3.7e+03,DHC_N1|PF08385.9|8.8e+02,DHC_N1|PF0838	520	442677	76	0	21	0	7.8	5.97	11684	8	0	0	808.765	2423.27	3	2423.2	0.071	1	20.86	0.025	K	IFANMHRSVTDMAVVMLSELK	R	2 Oxidation (M)	0.000000000002000200000.0	Cmpd 807, AutoMSn(808.7646), 28.9 min
19	Gene.3256::comp852_seq2::g.3256::m.3256	Gene.3256::comp852_seq2::g.3256 ORF type:complete len:4070 (-),score=976.97,tr|G4M0H0|G4M0H0_SCHMA|88.26|0.0,DHC_N1|PF08385.9|2.5e-142,DHC_N1|PF08385.9|1.5e+03,DHC_N1|PF08385.9|8.5e+02,DHC_N1|PF08385.9|3.7e+03,DHC_N1|PF08385.9|8.8e+02,DHC_N1|PF0838	520	442677	76	0	21	0	7.8	5.97	11685	8	0	0	808.765	2423.27	3	2423.2	0.0716	1	21.71	0.02	K	IFANMHRSVTDMAVVMLSELK	R	2 Oxidation (M)	0.000000000002000200000.0	Cmpd 810, AutoMSn(808.7648), 28.9 min
19	Gene.3256::comp852_seq2::g.3256::m.3256	Gene.3256::comp852_seq2::g.3256 ORF type:complete len:4070 (-),score=976.97,tr|G4M0H0|G4M0H0_SCHMA|88.26|0.0,DHC_N1|PF08385.9|2.5e-142,DHC_N1|PF08385.9|1.5e+03,DHC_N1|PF08385.9|8.5e+02,DHC_N1|PF08385.9|3.7e+03,DHC_N1|PF08385.9|8.8e+02,DHC_N1|PF0838	520	442677	76	0	21	0	7.8	5.97	11687	9	0	0	808.767	2423.28	3	2423.2	0.0777	1	21.01	0.024	K	IFANMHRSVTDMAVVMLSELK	R	2 Oxidation (M)	0.000000000002000200000.0	Cmpd 847, AutoMSn(808.7669), 29.0 min
19	Gene.3256::comp852_seq2::g.3256::m.3256	Gene.3256::comp852_seq2::g.3256 ORF type:complete len:4070 (-),score=976.97,tr|G4M0H0|G4M0H0_SCHMA|88.26|0.0,DHC_N1|PF08385.9|2.5e-142,DHC_N1|PF08385.9|1.5e+03,DHC_N1|PF08385.9|8.5e+02,DHC_N1|PF08385.9|3.7e+03,DHC_N1|PF08385.9|8.8e+02,DHC_N1|PF0838	520	442677	76	0	21	0	7.8	5.97	11688	6	0	0	808.769	2423.28	3	2423.2	0.0825	1	21.48	0.022	K	IFANMHRSVTDMAVVMLSELK	R	2 Oxidation (M)	0.000000000002000200000.0	Cmpd 841, AutoMSn(808.7685), 28.8 min
19	Gene.3256::comp852_seq2::g.3256::m.3256	Gene.3256::comp852_seq2::g.3256 ORF type:complete len:4070 (-),score=976.97,tr|G4M0H0|G4M0H0_SCHMA|88.26|0.0,DHC_N1|PF08385.9|2.5e-142,DHC_N1|PF08385.9|1.5e+03,DHC_N1|PF08385.9|8.5e+02,DHC_N1|PF08385.9|3.7e+03,DHC_N1|PF08385.9|8.8e+02,DHC_N1|PF0838	520	442677	76	0	21	0	7.8	5.97	11689	4	0	0	808.769	2423.29	3	2423.2	0.0856	1	22.28	0.018	K	IFANMHRSVTDMAVVMLSELK	R	2 Oxidation (M)	0.000000000002000200000.0	Cmpd 851, AutoMSn(808.7695), 29.0 min
19	Gene.3256::comp852_seq2::g.3256::m.3256	Gene.3256::comp852_seq2::g.3256 ORF type:complete len:4070 (-),score=976.97,tr|G4M0H0|G4M0H0_SCHMA|88.26|0.0,DHC_N1|PF08385.9|2.5e-142,DHC_N1|PF08385.9|1.5e+03,DHC_N1|PF08385.9|8.5e+02,DHC_N1|PF08385.9|3.7e+03,DHC_N1|PF08385.9|8.8e+02,DHC_N1|PF0838	520	442677	76	0	21	0	7.8	5.97	11690	5	0	0	808.77	2423.29	3	2423.2	0.0868	1	22.03	0.019	K	IFANMHRSVTDMAVVMLSELK	R	2 Oxidation (M)	0.000000000002000200000.0	Cmpd 844, AutoMSn(808.7699), 28.9 min
19	Gene.3256::comp852_seq2::g.3256::m.3256	Gene.3256::comp852_seq2::g.3256 ORF type:complete len:4070 (-),score=976.97,tr|G4M0H0|G4M0H0_SCHMA|88.26|0.0,DHC_N1|PF08385.9|2.5e-142,DHC_N1|PF08385.9|1.5e+03,DHC_N1|PF08385.9|8.5e+02,DHC_N1|PF08385.9|3.7e+03,DHC_N1|PF08385.9|8.8e+02,DHC_N1|PF0838	520	442677	76	0	21	0	7.8	5.97	12068	6	0	0	1261.58	2521.15	2	2521.18	-0.0267	1	24.06	0.013	K	RGMQDIGTAVHEPLSYWDQFR	E	Oxidation (M)	0.002000000000000000000.0	Cmpd 672, AutoMSn(1261.5843), 26.6 min
19	Gene.3256::comp852_seq2::g.3256::m.3256	Gene.3256::comp852_seq2::g.3256 ORF type:complete len:4070 (-),score=976.97,tr|G4M0H0|G4M0H0_SCHMA|88.26|0.0,DHC_N1|PF08385.9|2.5e-142,DHC_N1|PF08385.9|1.5e+03,DHC_N1|PF08385.9|8.5e+02,DHC_N1|PF08385.9|3.7e+03,DHC_N1|PF08385.9|8.8e+02,DHC_N1|PF0838	520	442677	76	0	21	0	7.8	5.97	12069	3	0	0	1261.78	2521.55	2	2521.18	0.3711	1	24.04	0.023	K	RGMQDIGTAVHEPLSYWDQFR	E	Oxidation (M)	0.002000000000000000000.0	Cmpd 711, AutoMSn(1261.7832), 26.7 min
19	Gene.3256::comp852_seq2::g.3256::m.3256	Gene.3256::comp852_seq2::g.3256 ORF type:complete len:4070 (-),score=976.97,tr|G4M0H0|G4M0H0_SCHMA|88.26|0.0,DHC_N1|PF08385.9|2.5e-142,DHC_N1|PF08385.9|1.5e+03,DHC_N1|PF08385.9|8.5e+02,DHC_N1|PF08385.9|3.7e+03,DHC_N1|PF08385.9|8.8e+02,DHC_N1|PF0838	520	442677	76	0	21	0	7.8	5.97	12070	7	0	0	1261.78	2521.55	2	2521.18	0.3713	1	24.65	0.02	K	RGMQDIGTAVHEPLSYWDQFR	E	Oxidation (M)	0.002000000000000000000.0	Cmpd 714, AutoMSn(1261.7834), 26.8 min
19	Gene.3256::comp852_seq2::g.3256::m.3256	Gene.3256::comp852_seq2::g.3256 ORF type:complete len:4070 (-),score=976.97,tr|G4M0H0|G4M0H0_SCHMA|88.26|0.0,DHC_N1|PF08385.9|2.5e-142,DHC_N1|PF08385.9|1.5e+03,DHC_N1|PF08385.9|8.5e+02,DHC_N1|PF08385.9|3.7e+03,DHC_N1|PF08385.9|8.8e+02,DHC_N1|PF0838	520	442677	76	0	21	0	7.8	5.97	12071	8	0	0	1261.79	2521.56	2	2521.18	0.3768	1	23.48	0.027	K	RGMQDIGTAVHEPLSYWDQFR	E	Oxidation (M)	0.002000000000000000000.0	Cmpd 709, AutoMSn(1261.7861), 26.7 min
19	Gene.3256::comp852_seq2::g.3256::m.3256	Gene.3256::comp852_seq2::g.3256 ORF type:complete len:4070 (-),score=976.97,tr|G4M0H0|G4M0H0_SCHMA|88.26|0.0,DHC_N1|PF08385.9|2.5e-142,DHC_N1|PF08385.9|1.5e+03,DHC_N1|PF08385.9|8.5e+02,DHC_N1|PF08385.9|3.7e+03,DHC_N1|PF08385.9|8.8e+02,DHC_N1|PF0838	520	442677	76	0	21	0	7.8	5.97	9392	1	0	0	913.92	2738.74	3	2738.32	0.4233	1	24.1	0.037	K	TTFVVYDAVSMFSLDGEEVPFKNK	V	Oxidation (M)	0.000000000020000000000000.0	Cmpd 1028, AutoMSn(913.9200), 34.8 min
19	Gene.3256::comp852_seq2::g.3256::m.3256	Gene.3256::comp852_seq2::g.3256 ORF type:complete len:4070 (-),score=976.97,tr|G4M0H0|G4M0H0_SCHMA|88.26|0.0,DHC_N1|PF08385.9|2.5e-142,DHC_N1|PF08385.9|1.5e+03,DHC_N1|PF08385.9|8.5e+02,DHC_N1|PF08385.9|3.7e+03,DHC_N1|PF08385.9|8.8e+02,DHC_N1|PF0838	520	442677	76	0	21	0	7.8	5.97	12719	1	0	0	927.122	2778.34	3	2778.25	0.0925	0	20.47	0.025	R	LLEMTFQFCMIWSVACLVDEDGR	K	Carbamidomethyl (C); Oxidation (M)	0.00000000120000000000000.0	Cmpd 680, AutoMSn(927.1223), 25.3 min
19	Gene.3256::comp852_seq2::g.3256::m.3256	Gene.3256::comp852_seq2::g.3256 ORF type:complete len:4070 (-),score=976.97,tr|G4M0H0|G4M0H0_SCHMA|88.26|0.0,DHC_N1|PF08385.9|2.5e-142,DHC_N1|PF08385.9|1.5e+03,DHC_N1|PF08385.9|8.5e+02,DHC_N1|PF08385.9|3.7e+03,DHC_N1|PF08385.9|8.8e+02,DHC_N1|PF0838	520	442677	76	0	21	0	7.8	5.97	12720	3	0	0	927.129	2778.36	3	2778.25	0.1113	0	23.07	0.014	R	LLEMTFQFCMIWSVACLVDEDGR	K	Carbamidomethyl (C); Oxidation (M)	0.00000000020000010000000.0	Cmpd 587, AutoMSn(927.1285), 25.4 min
19	Gene.3256::comp852_seq2::g.3256::m.3256	Gene.3256::comp852_seq2::g.3256 ORF type:complete len:4070 (-),score=976.97,tr|G4M0H0|G4M0H0_SCHMA|88.26|0.0,DHC_N1|PF08385.9|2.5e-142,DHC_N1|PF08385.9|1.5e+03,DHC_N1|PF08385.9|8.5e+02,DHC_N1|PF08385.9|3.7e+03,DHC_N1|PF08385.9|8.8e+02,DHC_N1|PF0838	520	442677	76	0	21	0	7.8	5.97	12722	1	0	0	927.129	2778.37	3	2778.25	0.1126	0	31.78	0.0019	R	LLEMTFQFCMIWSVACLVDEDGR	K	Carbamidomethyl (C); Oxidation (M)	0.00000000120000000000000.0	Cmpd 590, AutoMSn(927.1290), 25.5 min
20	Gene.16843::comp4930_seq0::g.16843::m.16843	Gene.16843::comp4930_seq0::g.16843 ORF type:complete len:2262 (+),score=347.27,tr|G4M170|G4M170_SCHMA|72.82|0.0,ANAPC1|PF12859.4|0.0023,ANAPC1|PF12859.4|3.9,ANAPC1|PF12859.4|2.2e+03,ANAPC1|PF12859.4|9.2e+03,ANAPC1|PF12859.4|1.6e+04,PC_rep|PF01851.1	419	248934	76	1	16	1	8.9	6.62	3381	2	1	1	470.748	939.482	2	939.467	0.0143	0	20.31	0.042	R	WHQNTVR	S			Cmpd 152, AutoMSn(470.7482), 15.5 min
20	Gene.16843::comp4930_seq0::g.16843::m.16843	Gene.16843::comp4930_seq0::g.16843 ORF type:complete len:2262 (+),score=347.27,tr|G4M170|G4M170_SCHMA|72.82|0.0,ANAPC1|PF12859.4|0.0023,ANAPC1|PF12859.4|3.9,ANAPC1|PF12859.4|2.2e+03,ANAPC1|PF12859.4|9.2e+03,ANAPC1|PF12859.4|1.6e+04,PC_rep|PF01851.1	419	248934	76	1	16	1	8.9	6.62	3390	1	1	1	471.271	940.528	2	940.582	-0.0537	1	29.45	0.0054	R	RVLVDLAR	E			Cmpd 298, AutoMSn(471.2713), 18.8 min
20	Gene.16843::comp4930_seq0::g.16843::m.16843	Gene.16843::comp4930_seq0::g.16843 ORF type:complete len:2262 (+),score=347.27,tr|G4M170|G4M170_SCHMA|72.82|0.0,ANAPC1|PF12859.4|0.0023,ANAPC1|PF12859.4|3.9,ANAPC1|PF12859.4|2.2e+03,ANAPC1|PF12859.4|9.2e+03,ANAPC1|PF12859.4|1.6e+04,PC_rep|PF01851.1	419	248934	76	1	16	1	8.9	6.62	4278	1	1	1	523.281	1044.55	2	1044.58	-0.0276	1	45.85	0.00014	R	LACLRINDK	Y			Cmpd 155, AutoMSn(523.2810), 15.6 min
20	Gene.16843::comp4930_seq0::g.16843::m.16843	Gene.16843::comp4930_seq0::g.16843 ORF type:complete len:2262 (+),score=347.27,tr|G4M170|G4M170_SCHMA|72.82|0.0,ANAPC1|PF12859.4|0.0023,ANAPC1|PF12859.4|3.9,ANAPC1|PF12859.4|2.2e+03,ANAPC1|PF12859.4|9.2e+03,ANAPC1|PF12859.4|1.6e+04,PC_rep|PF01851.1	419	248934	76	1	16	1	8.9	6.62	4279	1	1	1	523.285	1044.56	2	1044.58	-0.0195	1	42.74	0.00028	R	LACLRINDK	Y			Cmpd 179, AutoMSn(523.2850), 15.6 min
20	Gene.16843::comp4930_seq0::g.16843::m.16843	Gene.16843::comp4930_seq0::g.16843 ORF type:complete len:2262 (+),score=347.27,tr|G4M170|G4M170_SCHMA|72.82|0.0,ANAPC1|PF12859.4|0.0023,ANAPC1|PF12859.4|3.9,ANAPC1|PF12859.4|2.2e+03,ANAPC1|PF12859.4|9.2e+03,ANAPC1|PF12859.4|1.6e+04,PC_rep|PF01851.1	419	248934	76	1	16	1	8.9	6.62	4280	1	0	1	523.285	1044.56	2	1044.58	-0.0195	1	39.61	0.00058	R	LACLRINDK	Y			Cmpd 177, AutoMSn(523.2850), 15.5 min
20	Gene.16843::comp4930_seq0::g.16843::m.16843	Gene.16843::comp4930_seq0::g.16843 ORF type:complete len:2262 (+),score=347.27,tr|G4M170|G4M170_SCHMA|72.82|0.0,ANAPC1|PF12859.4|0.0023,ANAPC1|PF12859.4|3.9,ANAPC1|PF12859.4|2.2e+03,ANAPC1|PF12859.4|9.2e+03,ANAPC1|PF12859.4|1.6e+04,PC_rep|PF01851.1	419	248934	76	1	16	1	8.9	6.62	4281	1	1	1	523.285	1044.56	2	1044.58	-0.0195	1	51.77	3.5e-05	R	LACLRINDK	Y			Cmpd 75, AutoMSn(523.2850), 15.4 min
20	Gene.16843::comp4930_seq0::g.16843::m.16843	Gene.16843::comp4930_seq0::g.16843 ORF type:complete len:2262 (+),score=347.27,tr|G4M170|G4M170_SCHMA|72.82|0.0,ANAPC1|PF12859.4|0.0023,ANAPC1|PF12859.4|3.9,ANAPC1|PF12859.4|2.2e+03,ANAPC1|PF12859.4|9.2e+03,ANAPC1|PF12859.4|1.6e+04,PC_rep|PF01851.1	419	248934	76	1	16	1	8.9	6.62	4282	2	1	1	523.285	1044.56	2	1044.58	-0.019	1	35.1	0.0016	R	LACLRINDK	Y			Cmpd 204, AutoMSn(523.2853), 15.6 min
20	Gene.16843::comp4930_seq0::g.16843::m.16843	Gene.16843::comp4930_seq0::g.16843 ORF type:complete len:2262 (+),score=347.27,tr|G4M170|G4M170_SCHMA|72.82|0.0,ANAPC1|PF12859.4|0.0023,ANAPC1|PF12859.4|3.9,ANAPC1|PF12859.4|2.2e+03,ANAPC1|PF12859.4|9.2e+03,ANAPC1|PF12859.4|1.6e+04,PC_rep|PF01851.1	419	248934	76	1	16	1	8.9	6.62	4283	2	1	1	523.285	1044.56	2	1044.58	-0.0189	1	36.42	0.0012	R	LACLRINDK	Y			Cmpd 207, AutoMSn(523.2853), 15.7 min
20	Gene.16843::comp4930_seq0::g.16843::m.16843	Gene.16843::comp4930_seq0::g.16843 ORF type:complete len:2262 (+),score=347.27,tr|G4M170|G4M170_SCHMA|72.82|0.0,ANAPC1|PF12859.4|0.0023,ANAPC1|PF12859.4|3.9,ANAPC1|PF12859.4|2.2e+03,ANAPC1|PF12859.4|9.2e+03,ANAPC1|PF12859.4|1.6e+04,PC_rep|PF01851.1	419	248934	76	1	16	1	8.9	6.62	4284	1	1	1	523.285	1044.56	2	1044.58	-0.0189	1	45.23	0.00016	R	LACLRINDK	Y			Cmpd 157, AutoMSn(523.2853), 15.6 min
20	Gene.16843::comp4930_seq0::g.16843::m.16843	Gene.16843::comp4930_seq0::g.16843 ORF type:complete len:2262 (+),score=347.27,tr|G4M170|G4M170_SCHMA|72.82|0.0,ANAPC1|PF12859.4|0.0023,ANAPC1|PF12859.4|3.9,ANAPC1|PF12859.4|2.2e+03,ANAPC1|PF12859.4|9.2e+03,ANAPC1|PF12859.4|1.6e+04,PC_rep|PF01851.1	419	248934	76	1	16	1	8.9	6.62	4285	1	1	1	523.286	1044.56	2	1044.58	-0.0181	1	34.92	0.0017	R	LACLRINDK	Y			Cmpd 182, AutoMSn(523.2857), 15.6 min
20	Gene.16843::comp4930_seq0::g.16843::m.16843	Gene.16843::comp4930_seq0::g.16843 ORF type:complete len:2262 (+),score=347.27,tr|G4M170|G4M170_SCHMA|72.82|0.0,ANAPC1|PF12859.4|0.0023,ANAPC1|PF12859.4|3.9,ANAPC1|PF12859.4|2.2e+03,ANAPC1|PF12859.4|9.2e+03,ANAPC1|PF12859.4|1.6e+04,PC_rep|PF01851.1	419	248934	76	1	16	1	8.9	6.62	4286	1	1	1	523.286	1044.56	2	1044.58	-0.0175	1	40.16	0.00051	R	LACLRINDK	Y			Cmpd 188, AutoMSn(523.2860), 15.5 min
20	Gene.16843::comp4930_seq0::g.16843::m.16843	Gene.16843::comp4930_seq0::g.16843 ORF type:complete len:2262 (+),score=347.27,tr|G4M170|G4M170_SCHMA|72.82|0.0,ANAPC1|PF12859.4|0.0023,ANAPC1|PF12859.4|3.9,ANAPC1|PF12859.4|2.2e+03,ANAPC1|PF12859.4|9.2e+03,ANAPC1|PF12859.4|1.6e+04,PC_rep|PF01851.1	419	248934	76	1	16	1	8.9	6.62	4288	1	1	1	523.286	1044.56	2	1044.58	-0.0173	1	42.72	0.00028	R	LACLRINDK	Y			Cmpd 216, AutoMSn(523.2861), 15.6 min
20	Gene.16843::comp4930_seq0::g.16843::m.16843	Gene.16843::comp4930_seq0::g.16843 ORF type:complete len:2262 (+),score=347.27,tr|G4M170|G4M170_SCHMA|72.82|0.0,ANAPC1|PF12859.4|0.0023,ANAPC1|PF12859.4|3.9,ANAPC1|PF12859.4|2.2e+03,ANAPC1|PF12859.4|9.2e+03,ANAPC1|PF12859.4|1.6e+04,PC_rep|PF01851.1	419	248934	76	1	16	1	8.9	6.62	4289	1	1	1	523.286	1044.56	2	1044.58	-0.0168	1	45.3	0.00016	R	LACLRINDK	Y			Cmpd 210, AutoMSn(523.2863), 15.7 min
20	Gene.16843::comp4930_seq0::g.16843::m.16843	Gene.16843::comp4930_seq0::g.16843 ORF type:complete len:2262 (+),score=347.27,tr|G4M170|G4M170_SCHMA|72.82|0.0,ANAPC1|PF12859.4|0.0023,ANAPC1|PF12859.4|3.9,ANAPC1|PF12859.4|2.2e+03,ANAPC1|PF12859.4|9.2e+03,ANAPC1|PF12859.4|1.6e+04,PC_rep|PF01851.1	419	248934	76	1	16	1	8.9	6.62	4290	1	1	1	523.286	1044.56	2	1044.58	-0.0167	1	42.9	0.00027	R	LACLRINDK	Y			Cmpd 221, AutoMSn(523.2864), 15.6 min
20	Gene.16843::comp4930_seq0::g.16843::m.16843	Gene.16843::comp4930_seq0::g.16843 ORF type:complete len:2262 (+),score=347.27,tr|G4M170|G4M170_SCHMA|72.82|0.0,ANAPC1|PF12859.4|0.0023,ANAPC1|PF12859.4|3.9,ANAPC1|PF12859.4|2.2e+03,ANAPC1|PF12859.4|9.2e+03,ANAPC1|PF12859.4|1.6e+04,PC_rep|PF01851.1	419	248934	76	1	16	1	8.9	6.62	4291	2	1	1	523.287	1044.56	2	1044.58	-0.0163	1	36.3	0.0012	R	LACLRINDK	Y			Cmpd 77, AutoMSn(523.2866), 15.5 min
20	Gene.16843::comp4930_seq0::g.16843::m.16843	Gene.16843::comp4930_seq0::g.16843 ORF type:complete len:2262 (+),score=347.27,tr|G4M170|G4M170_SCHMA|72.82|0.0,ANAPC1|PF12859.4|0.0023,ANAPC1|PF12859.4|3.9,ANAPC1|PF12859.4|2.2e+03,ANAPC1|PF12859.4|9.2e+03,ANAPC1|PF12859.4|1.6e+04,PC_rep|PF01851.1	419	248934	76	1	16	1	8.9	6.62	4292	4	1	1	523.287	1044.56	2	1044.58	-0.016	1	36.66	0.0011	R	LACLRINDK	Y			Cmpd 163, AutoMSn(523.2867), 15.5 min
20	Gene.16843::comp4930_seq0::g.16843::m.16843	Gene.16843::comp4930_seq0::g.16843 ORF type:complete len:2262 (+),score=347.27,tr|G4M170|G4M170_SCHMA|72.82|0.0,ANAPC1|PF12859.4|0.0023,ANAPC1|PF12859.4|3.9,ANAPC1|PF12859.4|2.2e+03,ANAPC1|PF12859.4|9.2e+03,ANAPC1|PF12859.4|1.6e+04,PC_rep|PF01851.1	419	248934	76	1	16	1	8.9	6.62	4293	1	1	1	523.287	1044.56	2	1044.58	-0.016	1	44.41	0.00019	R	LACLRINDK	Y			Cmpd 194, AutoMSn(523.2868), 15.6 min
20	Gene.16843::comp4930_seq0::g.16843::m.16843	Gene.16843::comp4930_seq0::g.16843 ORF type:complete len:2262 (+),score=347.27,tr|G4M170|G4M170_SCHMA|72.82|0.0,ANAPC1|PF12859.4|0.0023,ANAPC1|PF12859.4|3.9,ANAPC1|PF12859.4|2.2e+03,ANAPC1|PF12859.4|9.2e+03,ANAPC1|PF12859.4|1.6e+04,PC_rep|PF01851.1	419	248934	76	1	16	1	8.9	6.62	4294	1	1	1	523.287	1044.56	2	1044.58	-0.0159	1	36.35	0.0012	R	LACLRINDK	Y			Cmpd 222, AutoMSn(523.2868), 15.7 min
20	Gene.16843::comp4930_seq0::g.16843::m.16843	Gene.16843::comp4930_seq0::g.16843 ORF type:complete len:2262 (+),score=347.27,tr|G4M170|G4M170_SCHMA|72.82|0.0,ANAPC1|PF12859.4|0.0023,ANAPC1|PF12859.4|3.9,ANAPC1|PF12859.4|2.2e+03,ANAPC1|PF12859.4|9.2e+03,ANAPC1|PF12859.4|1.6e+04,PC_rep|PF01851.1	419	248934	76	1	16	1	8.9	6.62	4295	3	1	1	523.287	1044.56	2	1044.58	-0.0158	1	39.34	0.00061	R	LACLRINDK	Y			Cmpd 33, AutoMSn(523.2869), 15.4 min
20	Gene.16843::comp4930_seq0::g.16843::m.16843	Gene.16843::comp4930_seq0::g.16843 ORF type:complete len:2262 (+),score=347.27,tr|G4M170|G4M170_SCHMA|72.82|0.0,ANAPC1|PF12859.4|0.0023,ANAPC1|PF12859.4|3.9,ANAPC1|PF12859.4|2.2e+03,ANAPC1|PF12859.4|9.2e+03,ANAPC1|PF12859.4|1.6e+04,PC_rep|PF01851.1	419	248934	76	1	16	1	8.9	6.62	4297	1	1	1	523.287	1044.56	2	1044.58	-0.0155	1	45.08	0.00016	R	LACLRINDK	Y			Cmpd 223, AutoMSn(523.2870), 15.7 min
20	Gene.16843::comp4930_seq0::g.16843::m.16843	Gene.16843::comp4930_seq0::g.16843 ORF type:complete len:2262 (+),score=347.27,tr|G4M170|G4M170_SCHMA|72.82|0.0,ANAPC1|PF12859.4|0.0023,ANAPC1|PF12859.4|3.9,ANAPC1|PF12859.4|2.2e+03,ANAPC1|PF12859.4|9.2e+03,ANAPC1|PF12859.4|1.6e+04,PC_rep|PF01851.1	419	248934	76	1	16	1	8.9	6.62	4298	1	1	1	523.287	1044.56	2	1044.58	-0.015	1	44.73	0.00018	R	LACLRINDK	Y			Cmpd 227, AutoMSn(523.2873), 15.7 min
20	Gene.16843::comp4930_seq0::g.16843::m.16843	Gene.16843::comp4930_seq0::g.16843 ORF type:complete len:2262 (+),score=347.27,tr|G4M170|G4M170_SCHMA|72.82|0.0,ANAPC1|PF12859.4|0.0023,ANAPC1|PF12859.4|3.9,ANAPC1|PF12859.4|2.2e+03,ANAPC1|PF12859.4|9.2e+03,ANAPC1|PF12859.4|1.6e+04,PC_rep|PF01851.1	419	248934	76	1	16	1	8.9	6.62	4299	1	1	1	523.287	1044.56	2	1044.58	-0.0149	1	45.26	0.00016	R	LACLRINDK	Y			Cmpd 168, AutoMSn(523.2873), 15.6 min
20	Gene.16843::comp4930_seq0::g.16843::m.16843	Gene.16843::comp4930_seq0::g.16843 ORF type:complete len:2262 (+),score=347.27,tr|G4M170|G4M170_SCHMA|72.82|0.0,ANAPC1|PF12859.4|0.0023,ANAPC1|PF12859.4|3.9,ANAPC1|PF12859.4|2.2e+03,ANAPC1|PF12859.4|9.2e+03,ANAPC1|PF12859.4|1.6e+04,PC_rep|PF01851.1	419	248934	76	1	16	1	8.9	6.62	4300	1	1	1	523.287	1044.56	2	1044.58	-0.0149	1	42.89	0.00027	R	LACLRINDK	Y			Cmpd 160, AutoMSn(523.2873), 15.7 min
20	Gene.16843::comp4930_seq0::g.16843::m.16843	Gene.16843::comp4930_seq0::g.16843 ORF type:complete len:2262 (+),score=347.27,tr|G4M170|G4M170_SCHMA|72.82|0.0,ANAPC1|PF12859.4|0.0023,ANAPC1|PF12859.4|3.9,ANAPC1|PF12859.4|2.2e+03,ANAPC1|PF12859.4|9.2e+03,ANAPC1|PF12859.4|1.6e+04,PC_rep|PF01851.1	419	248934	76	1	16	1	8.9	6.62	4301	1	1	1	523.288	1044.56	2	1044.58	-0.0145	1	48.47	7.5e-05	R	LACLRINDK	Y			Cmpd 35, AutoMSn(523.2875), 15.5 min
20	Gene.16843::comp4930_seq0::g.16843::m.16843	Gene.16843::comp4930_seq0::g.16843 ORF type:complete len:2262 (+),score=347.27,tr|G4M170|G4M170_SCHMA|72.82|0.0,ANAPC1|PF12859.4|0.0023,ANAPC1|PF12859.4|3.9,ANAPC1|PF12859.4|2.2e+03,ANAPC1|PF12859.4|9.2e+03,ANAPC1|PF12859.4|1.6e+04,PC_rep|PF01851.1	419	248934	76	1	16	1	8.9	6.62	4302	1	1	1	523.288	1044.56	2	1044.58	-0.0141	1	45.2	0.00016	R	LACLRINDK	Y			Cmpd 165, AutoMSn(523.2877), 15.5 min
20	Gene.16843::comp4930_seq0::g.16843::m.16843	Gene.16843::comp4930_seq0::g.16843 ORF type:complete len:2262 (+),score=347.27,tr|G4M170|G4M170_SCHMA|72.82|0.0,ANAPC1|PF12859.4|0.0023,ANAPC1|PF12859.4|3.9,ANAPC1|PF12859.4|2.2e+03,ANAPC1|PF12859.4|9.2e+03,ANAPC1|PF12859.4|1.6e+04,PC_rep|PF01851.1	419	248934	76	1	16	1	8.9	6.62	4303	1	1	1	523.288	1044.56	2	1044.58	-0.0141	1	48.37	7.7e-05	R	LACLRINDK	Y			Cmpd 38, AutoMSn(523.2877), 15.5 min
20	Gene.16843::comp4930_seq0::g.16843::m.16843	Gene.16843::comp4930_seq0::g.16843 ORF type:complete len:2262 (+),score=347.27,tr|G4M170|G4M170_SCHMA|72.82|0.0,ANAPC1|PF12859.4|0.0023,ANAPC1|PF12859.4|3.9,ANAPC1|PF12859.4|2.2e+03,ANAPC1|PF12859.4|9.2e+03,ANAPC1|PF12859.4|1.6e+04,PC_rep|PF01851.1	419	248934	76	1	16	1	8.9	6.62	4304	1	1	1	523.288	1044.56	2	1044.58	-0.0137	1	44.88	0.00017	R	LACLRINDK	Y			Cmpd 219, AutoMSn(523.2879), 15.6 min
20	Gene.16843::comp4930_seq0::g.16843::m.16843	Gene.16843::comp4930_seq0::g.16843 ORF type:complete len:2262 (+),score=347.27,tr|G4M170|G4M170_SCHMA|72.82|0.0,ANAPC1|PF12859.4|0.0023,ANAPC1|PF12859.4|3.9,ANAPC1|PF12859.4|2.2e+03,ANAPC1|PF12859.4|9.2e+03,ANAPC1|PF12859.4|1.6e+04,PC_rep|PF01851.1	419	248934	76	1	16	1	8.9	6.62	4305	1	1	1	523.288	1044.56	2	1044.58	-0.0137	1	48.48	7.5e-05	R	LACLRINDK	Y			Cmpd 79, AutoMSn(523.2879), 15.5 min
20	Gene.16843::comp4930_seq0::g.16843::m.16843	Gene.16843::comp4930_seq0::g.16843 ORF type:complete len:2262 (+),score=347.27,tr|G4M170|G4M170_SCHMA|72.82|0.0,ANAPC1|PF12859.4|0.0023,ANAPC1|PF12859.4|3.9,ANAPC1|PF12859.4|2.2e+03,ANAPC1|PF12859.4|9.2e+03,ANAPC1|PF12859.4|1.6e+04,PC_rep|PF01851.1	419	248934	76	1	16	1	8.9	6.62	4482	2	1	1	534.276	1066.54	2	1066.61	-0.0696	1	20.3	0.047	R	VPPICLRGR	A	Carbamidomethyl (C)	0.000010000.0	Cmpd 80, AutoMSn(534.2760), 15.6 min
20	Gene.16843::comp4930_seq0::g.16843::m.16843	Gene.16843::comp4930_seq0::g.16843 ORF type:complete len:2262 (+),score=347.27,tr|G4M170|G4M170_SCHMA|72.82|0.0,ANAPC1|PF12859.4|0.0023,ANAPC1|PF12859.4|3.9,ANAPC1|PF12859.4|2.2e+03,ANAPC1|PF12859.4|9.2e+03,ANAPC1|PF12859.4|1.6e+04,PC_rep|PF01851.1	419	248934	76	1	16	1	8.9	6.62	4765	2	0	1	551.796	1101.58	2	1101.6	-0.0194	1	27.04	0.011	R	LACLRINDK	Y	Carbamidomethyl (C)	0.001000000.0	Cmpd 197, AutoMSn(551.7958), 16.0 min
20	Gene.16843::comp4930_seq0::g.16843::m.16843	Gene.16843::comp4930_seq0::g.16843 ORF type:complete len:2262 (+),score=347.27,tr|G4M170|G4M170_SCHMA|72.82|0.0,ANAPC1|PF12859.4|0.0023,ANAPC1|PF12859.4|3.9,ANAPC1|PF12859.4|2.2e+03,ANAPC1|PF12859.4|9.2e+03,ANAPC1|PF12859.4|1.6e+04,PC_rep|PF01851.1	419	248934	76	1	16	1	8.9	6.62	4766	1	0	1	551.796	1101.58	2	1101.6	-0.0193	1	29.98	0.0056	R	LACLRINDK	Y	Carbamidomethyl (C)	0.001000000.0	Cmpd 49, AutoMSn(551.7958), 15.8 min
20	Gene.16843::comp4930_seq0::g.16843::m.16843	Gene.16843::comp4930_seq0::g.16843 ORF type:complete len:2262 (+),score=347.27,tr|G4M170|G4M170_SCHMA|72.82|0.0,ANAPC1|PF12859.4|0.0023,ANAPC1|PF12859.4|3.9,ANAPC1|PF12859.4|2.2e+03,ANAPC1|PF12859.4|9.2e+03,ANAPC1|PF12859.4|1.6e+04,PC_rep|PF01851.1	419	248934	76	1	16	1	8.9	6.62	4768	1	0	1	551.797	1101.58	2	1101.6	-0.0175	1	28.08	0.0087	R	LACLRINDK	Y	Carbamidomethyl (C)	0.001000000.0	Cmpd 171, AutoMSn(551.7968), 16.0 min
20	Gene.16843::comp4930_seq0::g.16843::m.16843	Gene.16843::comp4930_seq0::g.16843 ORF type:complete len:2262 (+),score=347.27,tr|G4M170|G4M170_SCHMA|72.82|0.0,ANAPC1|PF12859.4|0.0023,ANAPC1|PF12859.4|3.9,ANAPC1|PF12859.4|2.2e+03,ANAPC1|PF12859.4|9.2e+03,ANAPC1|PF12859.4|1.6e+04,PC_rep|PF01851.1	419	248934	76	1	16	1	8.9	6.62	4769	1	0	1	551.797	1101.58	2	1101.6	-0.0174	1	31.54	0.0039	R	LACLRINDK	Y	Carbamidomethyl (C)	0.001000000.0	Cmpd 164, AutoMSn(551.7968), 15.9 min
20	Gene.16843::comp4930_seq0::g.16843::m.16843	Gene.16843::comp4930_seq0::g.16843 ORF type:complete len:2262 (+),score=347.27,tr|G4M170|G4M170_SCHMA|72.82|0.0,ANAPC1|PF12859.4|0.0023,ANAPC1|PF12859.4|3.9,ANAPC1|PF12859.4|2.2e+03,ANAPC1|PF12859.4|9.2e+03,ANAPC1|PF12859.4|1.6e+04,PC_rep|PF01851.1	419	248934	76	1	16	1	8.9	6.62	4770	1	0	1	551.797	1101.58	2	1101.6	-0.0172	1	30.42	0.0051	R	LACLRINDK	Y	Carbamidomethyl (C)	0.001000000.0	Cmpd 191, AutoMSn(551.7969), 15.8 min
20	Gene.16843::comp4930_seq0::g.16843::m.16843	Gene.16843::comp4930_seq0::g.16843 ORF type:complete len:2262 (+),score=347.27,tr|G4M170|G4M170_SCHMA|72.82|0.0,ANAPC1|PF12859.4|0.0023,ANAPC1|PF12859.4|3.9,ANAPC1|PF12859.4|2.2e+03,ANAPC1|PF12859.4|9.2e+03,ANAPC1|PF12859.4|1.6e+04,PC_rep|PF01851.1	419	248934	76	1	16	1	8.9	6.62	4771	2	0	1	551.797	1101.58	2	1101.6	-0.0172	1	21.93	0.036	R	LACLRINDK	Y	Carbamidomethyl (C)	0.001000000.0	Cmpd 263, AutoMSn(551.7969), 16.0 min
20	Gene.16843::comp4930_seq0::g.16843::m.16843	Gene.16843::comp4930_seq0::g.16843 ORF type:complete len:2262 (+),score=347.27,tr|G4M170|G4M170_SCHMA|72.82|0.0,ANAPC1|PF12859.4|0.0023,ANAPC1|PF12859.4|3.9,ANAPC1|PF12859.4|2.2e+03,ANAPC1|PF12859.4|9.2e+03,ANAPC1|PF12859.4|1.6e+04,PC_rep|PF01851.1	419	248934	76	1	16	1	8.9	6.62	4772	1	0	1	551.797	1101.58	2	1101.6	-0.0172	1	26.81	0.012	R	LACLRINDK	Y	Carbamidomethyl (C)	0.001000000.0	Cmpd 224, AutoMSn(551.7969), 16.1 min
20	Gene.16843::comp4930_seq0::g.16843::m.16843	Gene.16843::comp4930_seq0::g.16843 ORF type:complete len:2262 (+),score=347.27,tr|G4M170|G4M170_SCHMA|72.82|0.0,ANAPC1|PF12859.4|0.0023,ANAPC1|PF12859.4|3.9,ANAPC1|PF12859.4|2.2e+03,ANAPC1|PF12859.4|9.2e+03,ANAPC1|PF12859.4|1.6e+04,PC_rep|PF01851.1	419	248934	76	1	16	1	8.9	6.62	4773	1	0	1	551.797	1101.58	2	1101.6	-0.0169	1	30.84	0.0046	R	LACLRINDK	Y	Carbamidomethyl (C)	0.001000000.0	Cmpd 235, AutoMSn(551.7970), 16.0 min
20	Gene.16843::comp4930_seq0::g.16843::m.16843	Gene.16843::comp4930_seq0::g.16843 ORF type:complete len:2262 (+),score=347.27,tr|G4M170|G4M170_SCHMA|72.82|0.0,ANAPC1|PF12859.4|0.0023,ANAPC1|PF12859.4|3.9,ANAPC1|PF12859.4|2.2e+03,ANAPC1|PF12859.4|9.2e+03,ANAPC1|PF12859.4|1.6e+04,PC_rep|PF01851.1	419	248934	76	1	16	1	8.9	6.62	4774	3	0	1	551.797	1101.58	2	1101.6	-0.0168	1	21.01	0.044	R	LACLRINDK	Y	Carbamidomethyl (C)	0.001000000.0	Cmpd 169, AutoMSn(551.7971), 15.9 min
20	Gene.16843::comp4930_seq0::g.16843::m.16843	Gene.16843::comp4930_seq0::g.16843 ORF type:complete len:2262 (+),score=347.27,tr|G4M170|G4M170_SCHMA|72.82|0.0,ANAPC1|PF12859.4|0.0023,ANAPC1|PF12859.4|3.9,ANAPC1|PF12859.4|2.2e+03,ANAPC1|PF12859.4|9.2e+03,ANAPC1|PF12859.4|1.6e+04,PC_rep|PF01851.1	419	248934	76	1	16	1	8.9	6.62	4777	1	1	1	551.797	1101.58	2	1101.6	-0.0163	1	29.6	0.0061	R	LACLRINDK	Y	Carbamidomethyl (C)	0.001000000.0	Cmpd 209, AutoMSn(551.7973), 16.0 min
20	Gene.16843::comp4930_seq0::g.16843::m.16843	Gene.16843::comp4930_seq0::g.16843 ORF type:complete len:2262 (+),score=347.27,tr|G4M170|G4M170_SCHMA|72.82|0.0,ANAPC1|PF12859.4|0.0023,ANAPC1|PF12859.4|3.9,ANAPC1|PF12859.4|2.2e+03,ANAPC1|PF12859.4|9.2e+03,ANAPC1|PF12859.4|1.6e+04,PC_rep|PF01851.1	419	248934	76	1	16	1	8.9	6.62	4778	1	0	1	551.797	1101.58	2	1101.6	-0.0163	1	28.76	0.0075	R	LACLRINDK	Y	Carbamidomethyl (C)	0.001000000.0	Cmpd 92, AutoMSn(551.7974), 15.9 min
20	Gene.16843::comp4930_seq0::g.16843::m.16843	Gene.16843::comp4930_seq0::g.16843 ORF type:complete len:2262 (+),score=347.27,tr|G4M170|G4M170_SCHMA|72.82|0.0,ANAPC1|PF12859.4|0.0023,ANAPC1|PF12859.4|3.9,ANAPC1|PF12859.4|2.2e+03,ANAPC1|PF12859.4|9.2e+03,ANAPC1|PF12859.4|1.6e+04,PC_rep|PF01851.1	419	248934	76	1	16	1	8.9	6.62	4780	1	0	1	551.798	1101.58	2	1101.6	-0.016	1	26.83	0.012	R	LACLRINDK	Y	Carbamidomethyl (C)	0.001000000.0	Cmpd 222, AutoMSn(551.7975), 16.0 min
20	Gene.16843::comp4930_seq0::g.16843::m.16843	Gene.16843::comp4930_seq0::g.16843 ORF type:complete len:2262 (+),score=347.27,tr|G4M170|G4M170_SCHMA|72.82|0.0,ANAPC1|PF12859.4|0.0023,ANAPC1|PF12859.4|3.9,ANAPC1|PF12859.4|2.2e+03,ANAPC1|PF12859.4|9.2e+03,ANAPC1|PF12859.4|1.6e+04,PC_rep|PF01851.1	419	248934	76	1	16	1	8.9	6.62	4781	3	0	1	551.798	1101.58	2	1101.6	-0.0159	1	22.71	0.03	R	LACLRINDK	Y	Carbamidomethyl (C)	0.001000000.0	Cmpd 95, AutoMSn(551.7975), 16.0 min
20	Gene.16843::comp4930_seq0::g.16843::m.16843	Gene.16843::comp4930_seq0::g.16843 ORF type:complete len:2262 (+),score=347.27,tr|G4M170|G4M170_SCHMA|72.82|0.0,ANAPC1|PF12859.4|0.0023,ANAPC1|PF12859.4|3.9,ANAPC1|PF12859.4|2.2e+03,ANAPC1|PF12859.4|9.2e+03,ANAPC1|PF12859.4|1.6e+04,PC_rep|PF01851.1	419	248934	76	1	16	1	8.9	6.62	4782	1	0	1	551.798	1101.58	2	1101.6	-0.0159	1	27.65	0.0096	R	LACLRINDK	Y	Carbamidomethyl (C)	0.001000000.0	Cmpd 194, AutoMSn(551.7975), 15.9 min
20	Gene.16843::comp4930_seq0::g.16843::m.16843	Gene.16843::comp4930_seq0::g.16843 ORF type:complete len:2262 (+),score=347.27,tr|G4M170|G4M170_SCHMA|72.82|0.0,ANAPC1|PF12859.4|0.0023,ANAPC1|PF12859.4|3.9,ANAPC1|PF12859.4|2.2e+03,ANAPC1|PF12859.4|9.2e+03,ANAPC1|PF12859.4|1.6e+04,PC_rep|PF01851.1	419	248934	76	1	16	1	8.9	6.62	4783	3	0	1	551.798	1101.58	2	1101.6	-0.0158	1	22.34	0.033	R	LACLRINDK	Y	Carbamidomethyl (C)	0.001000000.0	Cmpd 174, AutoMSn(551.7976), 16.0 min
20	Gene.16843::comp4930_seq0::g.16843::m.16843	Gene.16843::comp4930_seq0::g.16843 ORF type:complete len:2262 (+),score=347.27,tr|G4M170|G4M170_SCHMA|72.82|0.0,ANAPC1|PF12859.4|0.0023,ANAPC1|PF12859.4|3.9,ANAPC1|PF12859.4|2.2e+03,ANAPC1|PF12859.4|9.2e+03,ANAPC1|PF12859.4|1.6e+04,PC_rep|PF01851.1	419	248934	76	1	16	1	8.9	6.62	4784	1	0	1	551.798	1101.58	2	1101.6	-0.0156	1	33.33	0.0026	R	LACLRINDK	Y	Carbamidomethyl (C)	0.001000000.0	Cmpd 167, AutoMSn(551.7977), 15.9 min
20	Gene.16843::comp4930_seq0::g.16843::m.16843	Gene.16843::comp4930_seq0::g.16843 ORF type:complete len:2262 (+),score=347.27,tr|G4M170|G4M170_SCHMA|72.82|0.0,ANAPC1|PF12859.4|0.0023,ANAPC1|PF12859.4|3.9,ANAPC1|PF12859.4|2.2e+03,ANAPC1|PF12859.4|9.2e+03,ANAPC1|PF12859.4|1.6e+04,PC_rep|PF01851.1	419	248934	76	1	16	1	8.9	6.62	4785	2	0	1	551.798	1101.58	2	1101.6	-0.0147	1	21.69	0.038	R	LACLRINDK	Y	Carbamidomethyl (C)	0.001000000.0	Cmpd 233, AutoMSn(551.7981), 15.9 min
20	Gene.16843::comp4930_seq0::g.16843::m.16843	Gene.16843::comp4930_seq0::g.16843 ORF type:complete len:2262 (+),score=347.27,tr|G4M170|G4M170_SCHMA|72.82|0.0,ANAPC1|PF12859.4|0.0023,ANAPC1|PF12859.4|3.9,ANAPC1|PF12859.4|2.2e+03,ANAPC1|PF12859.4|9.2e+03,ANAPC1|PF12859.4|1.6e+04,PC_rep|PF01851.1	419	248934	76	1	16	1	8.9	6.62	4787	1	0	1	551.798	1101.58	2	1101.6	-0.0145	1	26.22	0.013	R	LACLRINDK	Y	Carbamidomethyl (C)	0.001000000.0	Cmpd 170, AutoMSn(551.7982), 16.0 min
20	Gene.16843::comp4930_seq0::g.16843::m.16843	Gene.16843::comp4930_seq0::g.16843 ORF type:complete len:2262 (+),score=347.27,tr|G4M170|G4M170_SCHMA|72.82|0.0,ANAPC1|PF12859.4|0.0023,ANAPC1|PF12859.4|3.9,ANAPC1|PF12859.4|2.2e+03,ANAPC1|PF12859.4|9.2e+03,ANAPC1|PF12859.4|1.6e+04,PC_rep|PF01851.1	419	248934	76	1	16	1	8.9	6.62	4789	2	1	1	551.798	1101.58	2	1101.6	-0.0145	1	24.57	0.02	R	LACLRINDK	Y	Carbamidomethyl (C)	0.001000000.0	Cmpd 91, AutoMSn(551.7982), 15.8 min
20	Gene.16843::comp4930_seq0::g.16843::m.16843	Gene.16843::comp4930_seq0::g.16843 ORF type:complete len:2262 (+),score=347.27,tr|G4M170|G4M170_SCHMA|72.82|0.0,ANAPC1|PF12859.4|0.0023,ANAPC1|PF12859.4|3.9,ANAPC1|PF12859.4|2.2e+03,ANAPC1|PF12859.4|9.2e+03,ANAPC1|PF12859.4|1.6e+04,PC_rep|PF01851.1	419	248934	76	1	16	1	8.9	6.62	4790	1	0	1	551.798	1101.58	2	1101.6	-0.0145	1	30.13	0.0054	R	LACLRINDK	Y	Carbamidomethyl (C)	0.001000000.0	Cmpd 238, AutoMSn(551.7983), 16.0 min
20	Gene.16843::comp4930_seq0::g.16843::m.16843	Gene.16843::comp4930_seq0::g.16843 ORF type:complete len:2262 (+),score=347.27,tr|G4M170|G4M170_SCHMA|72.82|0.0,ANAPC1|PF12859.4|0.0023,ANAPC1|PF12859.4|3.9,ANAPC1|PF12859.4|2.2e+03,ANAPC1|PF12859.4|9.2e+03,ANAPC1|PF12859.4|1.6e+04,PC_rep|PF01851.1	419	248934	76	1	16	1	8.9	6.62	4791	5	0	1	551.798	1101.58	2	1101.6	-0.0144	1	20.09	0.055	R	LACLRINDK	Y	Carbamidomethyl (C)	0.001000000.0	Cmpd 183, AutoMSn(551.7983), 16.0 min
20	Gene.16843::comp4930_seq0::g.16843::m.16843	Gene.16843::comp4930_seq0::g.16843 ORF type:complete len:2262 (+),score=347.27,tr|G4M170|G4M170_SCHMA|72.82|0.0,ANAPC1|PF12859.4|0.0023,ANAPC1|PF12859.4|3.9,ANAPC1|PF12859.4|2.2e+03,ANAPC1|PF12859.4|9.2e+03,ANAPC1|PF12859.4|1.6e+04,PC_rep|PF01851.1	419	248934	76	1	16	1	8.9	6.62	4793	6	0	1	551.798	1101.58	2	1101.6	-0.0142	1	20.92	0.045	R	LACLRINDK	Y	Carbamidomethyl (C)	0.001000000.0	Cmpd 96, AutoMSn(551.7984), 16.0 min
20	Gene.16843::comp4930_seq0::g.16843::m.16843	Gene.16843::comp4930_seq0::g.16843 ORF type:complete len:2262 (+),score=347.27,tr|G4M170|G4M170_SCHMA|72.82|0.0,ANAPC1|PF12859.4|0.0023,ANAPC1|PF12859.4|3.9,ANAPC1|PF12859.4|2.2e+03,ANAPC1|PF12859.4|9.2e+03,ANAPC1|PF12859.4|1.6e+04,PC_rep|PF01851.1	419	248934	76	1	16	1	8.9	6.62	4794	3	0	1	551.799	1101.58	2	1101.6	-0.0138	1	23.88	0.023	R	LACLRINDK	Y	Carbamidomethyl (C)	0.001000000.0	Cmpd 55, AutoMSn(551.7986), 16.0 min
20	Gene.16843::comp4930_seq0::g.16843::m.16843	Gene.16843::comp4930_seq0::g.16843 ORF type:complete len:2262 (+),score=347.27,tr|G4M170|G4M170_SCHMA|72.82|0.0,ANAPC1|PF12859.4|0.0023,ANAPC1|PF12859.4|3.9,ANAPC1|PF12859.4|2.2e+03,ANAPC1|PF12859.4|9.2e+03,ANAPC1|PF12859.4|1.6e+04,PC_rep|PF01851.1	419	248934	76	1	16	1	8.9	6.62	4795	1	0	1	551.799	1101.58	2	1101.6	-0.0137	1	25.17	0.017	R	LACLRINDK	Y	Carbamidomethyl (C)	0.001000000.0	Cmpd 213, AutoMSn(551.7986), 16.0 min
20	Gene.16843::comp4930_seq0::g.16843::m.16843	Gene.16843::comp4930_seq0::g.16843 ORF type:complete len:2262 (+),score=347.27,tr|G4M170|G4M170_SCHMA|72.82|0.0,ANAPC1|PF12859.4|0.0023,ANAPC1|PF12859.4|3.9,ANAPC1|PF12859.4|2.2e+03,ANAPC1|PF12859.4|9.2e+03,ANAPC1|PF12859.4|1.6e+04,PC_rep|PF01851.1	419	248934	76	1	16	1	8.9	6.62	4797	2	0	1	551.799	1101.58	2	1101.6	-0.0124	1	27.02	0.011	R	LACLRINDK	Y	Carbamidomethyl (C)	0.001000000.0	Cmpd 57, AutoMSn(551.7993), 16.0 min
20	Gene.16843::comp4930_seq0::g.16843::m.16843	Gene.16843::comp4930_seq0::g.16843 ORF type:complete len:2262 (+),score=347.27,tr|G4M170|G4M170_SCHMA|72.82|0.0,ANAPC1|PF12859.4|0.0023,ANAPC1|PF12859.4|3.9,ANAPC1|PF12859.4|2.2e+03,ANAPC1|PF12859.4|9.2e+03,ANAPC1|PF12859.4|1.6e+04,PC_rep|PF01851.1	419	248934	76	1	16	1	8.9	6.62	4798	1	0	1	551.799	1101.58	2	1101.6	-0.0124	1	32.25	0.0033	R	LACLRINDK	Y	Carbamidomethyl (C)	0.001000000.0	Cmpd 56, AutoMSn(551.7993), 16.0 min
20	Gene.16843::comp4930_seq0::g.16843::m.16843	Gene.16843::comp4930_seq0::g.16843 ORF type:complete len:2262 (+),score=347.27,tr|G4M170|G4M170_SCHMA|72.82|0.0,ANAPC1|PF12859.4|0.0023,ANAPC1|PF12859.4|3.9,ANAPC1|PF12859.4|2.2e+03,ANAPC1|PF12859.4|9.2e+03,ANAPC1|PF12859.4|1.6e+04,PC_rep|PF01851.1	419	248934	76	1	16	1	8.9	6.62	5291	2	1	1	584.336	1166.66	2	1166.58	0.0814	1	23.05	0.022	R	INDKYINCK	Q	Carbamidomethyl (C)	0.000000010.0	Cmpd 414, AutoMSn(584.3357), 20.3 min
20	Gene.16843::comp4930_seq0::g.16843::m.16843	Gene.16843::comp4930_seq0::g.16843 ORF type:complete len:2262 (+),score=347.27,tr|G4M170|G4M170_SCHMA|72.82|0.0,ANAPC1|PF12859.4|0.0023,ANAPC1|PF12859.4|3.9,ANAPC1|PF12859.4|2.2e+03,ANAPC1|PF12859.4|9.2e+03,ANAPC1|PF12859.4|1.6e+04,PC_rep|PF01851.1	419	248934	76	1	16	1	8.9	6.62	5331	8	1	1	586.32	1170.62	2	1170.7	-0.0724	1	28.54	0.0065	K	LNSILQDKLK	H			Cmpd 274, AutoMSn(586.3197), 18.4 min
20	Gene.16843::comp4930_seq0::g.16843::m.16843	Gene.16843::comp4930_seq0::g.16843 ORF type:complete len:2262 (+),score=347.27,tr|G4M170|G4M170_SCHMA|72.82|0.0,ANAPC1|PF12859.4|0.0023,ANAPC1|PF12859.4|3.9,ANAPC1|PF12859.4|2.2e+03,ANAPC1|PF12859.4|9.2e+03,ANAPC1|PF12859.4|1.6e+04,PC_rep|PF01851.1	419	248934	76	1	16	1	8.9	6.62	5334	4	1	1	586.321	1170.63	2	1170.7	-0.0701	1	23.94	0.019	K	LNSILQDKLK	H			Cmpd 277, AutoMSn(586.3208), 18.4 min
20	Gene.16843::comp4930_seq0::g.16843::m.16843	Gene.16843::comp4930_seq0::g.16843 ORF type:complete len:2262 (+),score=347.27,tr|G4M170|G4M170_SCHMA|72.82|0.0,ANAPC1|PF12859.4|0.0023,ANAPC1|PF12859.4|3.9,ANAPC1|PF12859.4|2.2e+03,ANAPC1|PF12859.4|9.2e+03,ANAPC1|PF12859.4|1.6e+04,PC_rep|PF01851.1	419	248934	76	1	16	1	8.9	6.62	8634	2	1	1	550.015	1647.02	3	1647.73	-0.7025	1	22.82	0.032	K	IDFDKNMDCIYQK	Q	Oxidation (M)	0.0000002000000.0	Cmpd 472, AutoMSn(550.0155), 22.1 min
20	Gene.16843::comp4930_seq0::g.16843::m.16843	Gene.16843::comp4930_seq0::g.16843 ORF type:complete len:2262 (+),score=347.27,tr|G4M170|G4M170_SCHMA|72.82|0.0,ANAPC1|PF12859.4|0.0023,ANAPC1|PF12859.4|3.9,ANAPC1|PF12859.4|2.2e+03,ANAPC1|PF12859.4|9.2e+03,ANAPC1|PF12859.4|1.6e+04,PC_rep|PF01851.1	419	248934	76	1	16	1	8.9	6.62	8719	6	1	1	831.927	1661.84	2	1661.83	0.0085	1	23.88	0.017	R	IDLAKQAHMLDDHR	N			Cmpd 847, AutoMSn(831.9269), 30.1 min
20	Gene.16843::comp4930_seq0::g.16843::m.16843	Gene.16843::comp4930_seq0::g.16843 ORF type:complete len:2262 (+),score=347.27,tr|G4M170|G4M170_SCHMA|72.82|0.0,ANAPC1|PF12859.4|0.0023,ANAPC1|PF12859.4|3.9,ANAPC1|PF12859.4|2.2e+03,ANAPC1|PF12859.4|9.2e+03,ANAPC1|PF12859.4|1.6e+04,PC_rep|PF01851.1	419	248934	76	1	16	1	8.9	6.62	8722	6	1	1	831.928	1661.84	2	1661.83	0.0114	1	23.58	0.019	R	IDLAKQAHMLDDHR	N			Cmpd 864, AutoMSn(831.9284), 30.0 min
20	Gene.16843::comp4930_seq0::g.16843::m.16843	Gene.16843::comp4930_seq0::g.16843 ORF type:complete len:2262 (+),score=347.27,tr|G4M170|G4M170_SCHMA|72.82|0.0,ANAPC1|PF12859.4|0.0023,ANAPC1|PF12859.4|3.9,ANAPC1|PF12859.4|2.2e+03,ANAPC1|PF12859.4|9.2e+03,ANAPC1|PF12859.4|1.6e+04,PC_rep|PF01851.1	419	248934	76	1	16	1	8.9	6.62	8724	9	1	1	831.93	1661.85	2	1661.83	0.0143	1	21.41	0.031	R	IDLAKQAHMLDDHR	N			Cmpd 822, AutoMSn(831.9298), 30.0 min
20	Gene.16843::comp4930_seq0::g.16843::m.16843	Gene.16843::comp4930_seq0::g.16843 ORF type:complete len:2262 (+),score=347.27,tr|G4M170|G4M170_SCHMA|72.82|0.0,ANAPC1|PF12859.4|0.0023,ANAPC1|PF12859.4|3.9,ANAPC1|PF12859.4|2.2e+03,ANAPC1|PF12859.4|9.2e+03,ANAPC1|PF12859.4|1.6e+04,PC_rep|PF01851.1	419	248934	76	1	16	1	8.9	6.62	8728	4	1	1	831.93	1661.85	2	1661.83	0.0154	1	21.57	0.03	R	IDLAKQAHMLDDHR	N			Cmpd 861, AutoMSn(831.9304), 30.0 min
20	Gene.16843::comp4930_seq0::g.16843::m.16843	Gene.16843::comp4930_seq0::g.16843 ORF type:complete len:2262 (+),score=347.27,tr|G4M170|G4M170_SCHMA|72.82|0.0,ANAPC1|PF12859.4|0.0023,ANAPC1|PF12859.4|3.9,ANAPC1|PF12859.4|2.2e+03,ANAPC1|PF12859.4|9.2e+03,ANAPC1|PF12859.4|1.6e+04,PC_rep|PF01851.1	419	248934	76	1	16	1	8.9	6.62	8729	9	1	1	831.931	1661.85	2	1661.83	0.016	1	22.69	0.023	R	IDLAKQAHMLDDHR	N			Cmpd 890, AutoMSn(831.9306), 30.0 min
20	Gene.16843::comp4930_seq0::g.16843::m.16843	Gene.16843::comp4930_seq0::g.16843 ORF type:complete len:2262 (+),score=347.27,tr|G4M170|G4M170_SCHMA|72.82|0.0,ANAPC1|PF12859.4|0.0023,ANAPC1|PF12859.4|3.9,ANAPC1|PF12859.4|2.2e+03,ANAPC1|PF12859.4|9.2e+03,ANAPC1|PF12859.4|1.6e+04,PC_rep|PF01851.1	419	248934	76	1	16	1	8.9	6.62	8731	4	1	1	831.931	1661.85	2	1661.83	0.0166	1	24.78	0.014	R	IDLAKQAHMLDDHR	N			Cmpd 892, AutoMSn(831.9309), 30.1 min
20	Gene.16843::comp4930_seq0::g.16843::m.16843	Gene.16843::comp4930_seq0::g.16843 ORF type:complete len:2262 (+),score=347.27,tr|G4M170|G4M170_SCHMA|72.82|0.0,ANAPC1|PF12859.4|0.0023,ANAPC1|PF12859.4|3.9,ANAPC1|PF12859.4|2.2e+03,ANAPC1|PF12859.4|9.2e+03,ANAPC1|PF12859.4|1.6e+04,PC_rep|PF01851.1	419	248934	76	1	16	1	8.9	6.62	8732	7	1	1	831.931	1661.85	2	1661.83	0.0172	1	24.99	0.014	R	IDLAKQAHMLDDHR	N			Cmpd 888, AutoMSn(831.9313), 30.0 min
20	Gene.16843::comp4930_seq0::g.16843::m.16843	Gene.16843::comp4930_seq0::g.16843 ORF type:complete len:2262 (+),score=347.27,tr|G4M170|G4M170_SCHMA|72.82|0.0,ANAPC1|PF12859.4|0.0023,ANAPC1|PF12859.4|3.9,ANAPC1|PF12859.4|2.2e+03,ANAPC1|PF12859.4|9.2e+03,ANAPC1|PF12859.4|1.6e+04,PC_rep|PF01851.1	419	248934	76	1	16	1	8.9	6.62	9416	5	1	1	611.332	1830.97	3	1830.95	0.0219	1	23.18	0.021	M	SDTMISAKAVVDVVPSGR	Q			Cmpd 901, AutoMSn(611.3316), 30.9 min
20	Gene.16843::comp4930_seq0::g.16843::m.16843	Gene.16843::comp4930_seq0::g.16843 ORF type:complete len:2262 (+),score=347.27,tr|G4M170|G4M170_SCHMA|72.82|0.0,ANAPC1|PF12859.4|0.0023,ANAPC1|PF12859.4|3.9,ANAPC1|PF12859.4|2.2e+03,ANAPC1|PF12859.4|9.2e+03,ANAPC1|PF12859.4|1.6e+04,PC_rep|PF01851.1	419	248934	76	1	16	1	8.9	6.62	5801	10	1	1	626.447	1876.32	3	1876.87	-0.5449	0	20.07	0.15	R	VTLGQTDLSSEDDVENR	C			Cmpd 811, AutoMSn(626.4473), 34.8 min
20	Gene.16843::comp4930_seq0::g.16843::m.16843	Gene.16843::comp4930_seq0::g.16843 ORF type:complete len:2262 (+),score=347.27,tr|G4M170|G4M170_SCHMA|72.82|0.0,ANAPC1|PF12859.4|0.0023,ANAPC1|PF12859.4|3.9,ANAPC1|PF12859.4|2.2e+03,ANAPC1|PF12859.4|9.2e+03,ANAPC1|PF12859.4|1.6e+04,PC_rep|PF01851.1	419	248934	76	1	16	1	8.9	6.62	5809	10	1	1	626.452	1876.33	3	1876.87	-0.5322	0	21.98	0.099	R	VTLGQTDLSSEDDVENR	C			Cmpd 961, AutoMSn(626.4515), 34.9 min
20	Gene.16843::comp4930_seq0::g.16843::m.16843	Gene.16843::comp4930_seq0::g.16843 ORF type:complete len:2262 (+),score=347.27,tr|G4M170|G4M170_SCHMA|72.82|0.0,ANAPC1|PF12859.4|0.0023,ANAPC1|PF12859.4|3.9,ANAPC1|PF12859.4|2.2e+03,ANAPC1|PF12859.4|9.2e+03,ANAPC1|PF12859.4|1.6e+04,PC_rep|PF01851.1	419	248934	76	1	16	1	8.9	6.62	10026	2	1	1	655.04	1962.1	3	1961.99	0.1083	1	29.52	0.0048	-	MSDTMISAKAVVDVVPSGR	Q			Cmpd 829, AutoMSn(655.0405), 30.1 min
20	Gene.16843::comp4930_seq0::g.16843::m.16843	Gene.16843::comp4930_seq0::g.16843 ORF type:complete len:2262 (+),score=347.27,tr|G4M170|G4M170_SCHMA|72.82|0.0,ANAPC1|PF12859.4|0.0023,ANAPC1|PF12859.4|3.9,ANAPC1|PF12859.4|2.2e+03,ANAPC1|PF12859.4|9.2e+03,ANAPC1|PF12859.4|1.6e+04,PC_rep|PF01851.1	419	248934	76	1	16	1	8.9	6.62	10027	1	1	1	655.041	1962.1	3	1961.99	0.1102	1	29.46	0.0049	-	MSDTMISAKAVVDVVPSGR	Q			Cmpd 832, AutoMSn(655.0412), 30.2 min
20	Gene.16843::comp4930_seq0::g.16843::m.16843	Gene.16843::comp4930_seq0::g.16843 ORF type:complete len:2262 (+),score=347.27,tr|G4M170|G4M170_SCHMA|72.82|0.0,ANAPC1|PF12859.4|0.0023,ANAPC1|PF12859.4|3.9,ANAPC1|PF12859.4|2.2e+03,ANAPC1|PF12859.4|9.2e+03,ANAPC1|PF12859.4|1.6e+04,PC_rep|PF01851.1	419	248934	76	1	16	1	8.9	6.62	10340	9	1	1	674.68	2021.02	3	2020.96	0.0585	0	22.28	0.022	R	APSNTGPSISQYFTNAPNR	F			Cmpd 545, AutoMSn(674.6802), 24.5 min
20	Gene.16843::comp4930_seq0::g.16843::m.16843	Gene.16843::comp4930_seq0::g.16843 ORF type:complete len:2262 (+),score=347.27,tr|G4M170|G4M170_SCHMA|72.82|0.0,ANAPC1|PF12859.4|0.0023,ANAPC1|PF12859.4|3.9,ANAPC1|PF12859.4|2.2e+03,ANAPC1|PF12859.4|9.2e+03,ANAPC1|PF12859.4|1.6e+04,PC_rep|PF01851.1	419	248934	76	1	16	1	8.9	6.62	10844	9	1	1	718.992	2153.95	3	2153.97	-0.0154	1	22.74	0.023	K	NMDCIYQKQSFCVSYIR	D	Carbamidomethyl (C)	0.00000000000100000.0	Cmpd 430, AutoMSn(718.9920), 21.6 min
20	Gene.16843::comp4930_seq0::g.16843::m.16843	Gene.16843::comp4930_seq0::g.16843 ORF type:complete len:2262 (+),score=347.27,tr|G4M170|G4M170_SCHMA|72.82|0.0,ANAPC1|PF12859.4|0.0023,ANAPC1|PF12859.4|3.9,ANAPC1|PF12859.4|2.2e+03,ANAPC1|PF12859.4|9.2e+03,ANAPC1|PF12859.4|1.6e+04,PC_rep|PF01851.1	419	248934	76	1	16	1	8.9	6.62	11278	1	1	1	758.674	2273	3	2273.02	-0.0139	0	27.77	0.0063	R	LNSEDPTNTSPNNASGSDLNAR	L			Cmpd 946, AutoMSn(758.6745), 32.0 min
20	Gene.16843::comp4930_seq0::g.16843::m.16843	Gene.16843::comp4930_seq0::g.16843 ORF type:complete len:2262 (+),score=347.27,tr|G4M170|G4M170_SCHMA|72.82|0.0,ANAPC1|PF12859.4|0.0023,ANAPC1|PF12859.4|3.9,ANAPC1|PF12859.4|2.2e+03,ANAPC1|PF12859.4|9.2e+03,ANAPC1|PF12859.4|1.6e+04,PC_rep|PF01851.1	419	248934	76	1	16	1	8.9	6.62	8144	6	1	1	782.087	2343.24	3	2344.01	-0.7716	1	27.4	0.022	R	QMEYSSVDTKNYGEMHAPNK	R	Oxidation (M)	0.02000000000000000000.0	Cmpd 473, AutoMSn(782.0867), 22.8 min
20	Gene.16843::comp4930_seq0::g.16843::m.16843	Gene.16843::comp4930_seq0::g.16843 ORF type:complete len:2262 (+),score=347.27,tr|G4M170|G4M170_SCHMA|72.82|0.0,ANAPC1|PF12859.4|0.0023,ANAPC1|PF12859.4|3.9,ANAPC1|PF12859.4|2.2e+03,ANAPC1|PF12859.4|9.2e+03,ANAPC1|PF12859.4|1.6e+04,PC_rep|PF01851.1	419	248934	76	1	16	1	8.9	6.62	12005	7	1	1	835.091	2502.25	3	2502.27	-0.0221	1	23.02	0.014	K	ISFCFSELPSDLVNIKELYTK	Q	Carbamidomethyl (C)	0.000100000000000000000.0	Cmpd 610, AutoMSn(835.0905), 26.0 min	emPAI	0.01
21	Gene.24571::comp8044_seq0::g.24571::m.24571	Gene.24571::comp8044_seq0::g.24571 ORF type:complete len:8920 (-),score=2075.75,tr|A0A094ZCR9|A0A094ZCR9_SCHHA|68.02|0.0,tr|A0A094ZCR9|A0A094ZCR9_SCHHA|85.27|1e-144,CH|PF00307.28|1e-21,CH|PF00307.28|1.2e-20,CAMSAP_CH|PF11971.5|0.41,CAMSAP_CH|PF1197	838	1021091	75	0	37	0	6.2	5.33	2131	8	0	0	365.704	729.394	2	729.377	0.0174	0	20.75	0.054	K	AGQEAVR	V			Cmpd 243, AutoMSn(365.7044), 15.5 min
21	Gene.24571::comp8044_seq0::g.24571::m.24571	Gene.24571::comp8044_seq0::g.24571 ORF type:complete len:8920 (-),score=2075.75,tr|A0A094ZCR9|A0A094ZCR9_SCHHA|68.02|0.0,tr|A0A094ZCR9|A0A094ZCR9_SCHHA|85.27|1e-144,CH|PF00307.28|1e-21,CH|PF00307.28|1.2e-20,CAMSAP_CH|PF11971.5|0.41,CAMSAP_CH|PF1197	838	1021091	75	0	37	0	6.2	5.33	2132	8	0	0	365.704	729.394	2	729.377	0.0175	0	23.5	0.029	K	AGQEAVR	V			Cmpd 245, AutoMSn(365.7045), 15.6 min
21	Gene.24571::comp8044_seq0::g.24571::m.24571	Gene.24571::comp8044_seq0::g.24571 ORF type:complete len:8920 (-),score=2075.75,tr|A0A094ZCR9|A0A094ZCR9_SCHHA|68.02|0.0,tr|A0A094ZCR9|A0A094ZCR9_SCHHA|85.27|1e-144,CH|PF00307.28|1e-21,CH|PF00307.28|1.2e-20,CAMSAP_CH|PF11971.5|0.41,CAMSAP_CH|PF1197	838	1021091	75	0	37	0	6.2	5.33	2133	8	0	0	365.705	729.396	2	729.377	0.0188	0	24.47	0.023	K	AGQEAVR	V			Cmpd 253, AutoMSn(365.7052), 15.7 min
21	Gene.24571::comp8044_seq0::g.24571::m.24571	Gene.24571::comp8044_seq0::g.24571 ORF type:complete len:8920 (-),score=2075.75,tr|A0A094ZCR9|A0A094ZCR9_SCHHA|68.02|0.0,tr|A0A094ZCR9|A0A094ZCR9_SCHHA|85.27|1e-144,CH|PF00307.28|1e-21,CH|PF00307.28|1.2e-20,CAMSAP_CH|PF11971.5|0.41,CAMSAP_CH|PF1197	838	1021091	75	0	37	0	6.2	5.33	2134	8	0	0	365.705	729.396	2	729.377	0.0193	0	25.22	0.019	K	AGQEAVR	V			Cmpd 257, AutoMSn(365.7054), 15.7 min
21	Gene.24571::comp8044_seq0::g.24571::m.24571	Gene.24571::comp8044_seq0::g.24571 ORF type:complete len:8920 (-),score=2075.75,tr|A0A094ZCR9|A0A094ZCR9_SCHHA|68.02|0.0,tr|A0A094ZCR9|A0A094ZCR9_SCHHA|85.27|1e-144,CH|PF00307.28|1e-21,CH|PF00307.28|1.2e-20,CAMSAP_CH|PF11971.5|0.41,CAMSAP_CH|PF1197	838	1021091	75	0	37	0	6.2	5.33	2328	6	0	0	761.438	760.431	1	760.469	-0.0383	0	37.31	0.0012	R	LSSLTIK	M			Cmpd 187, AutoMSn(761.4384), 14.9 min
21	Gene.24571::comp8044_seq0::g.24571::m.24571	Gene.24571::comp8044_seq0::g.24571 ORF type:complete len:8920 (-),score=2075.75,tr|A0A094ZCR9|A0A094ZCR9_SCHHA|68.02|0.0,tr|A0A094ZCR9|A0A094ZCR9_SCHHA|85.27|1e-144,CH|PF00307.28|1e-21,CH|PF00307.28|1.2e-20,CAMSAP_CH|PF11971.5|0.41,CAMSAP_CH|PF1197	838	1021091	75	0	37	0	6.2	5.33	2329	7	0	0	381.223	760.432	2	760.469	-0.0374	0	26.97	0.013	R	LSSLTIK	M			Cmpd 145, AutoMSn(381.2233), 14.8 min
21	Gene.24571::comp8044_seq0::g.24571::m.24571	Gene.24571::comp8044_seq0::g.24571 ORF type:complete len:8920 (-),score=2075.75,tr|A0A094ZCR9|A0A094ZCR9_SCHHA|68.02|0.0,tr|A0A094ZCR9|A0A094ZCR9_SCHHA|85.27|1e-144,CH|PF00307.28|1e-21,CH|PF00307.28|1.2e-20,CAMSAP_CH|PF11971.5|0.41,CAMSAP_CH|PF1197	838	1021091	75	0	37	0	6.2	5.33	2332	4	0	0	381.224	760.433	2	760.469	-0.0367	0	30.42	0.0057	R	LSSLTIK	M			Cmpd 149, AutoMSn(381.2237), 14.9 min
21	Gene.24571::comp8044_seq0::g.24571::m.24571	Gene.24571::comp8044_seq0::g.24571 ORF type:complete len:8920 (-),score=2075.75,tr|A0A094ZCR9|A0A094ZCR9_SCHHA|68.02|0.0,tr|A0A094ZCR9|A0A094ZCR9_SCHHA|85.27|1e-144,CH|PF00307.28|1e-21,CH|PF00307.28|1.2e-20,CAMSAP_CH|PF11971.5|0.41,CAMSAP_CH|PF1197	838	1021091	75	0	37	0	6.2	5.33	2333	8	0	0	381.224	760.433	2	760.469	-0.0365	0	28.2	0.0095	R	LSSLTIK	M			Cmpd 174, AutoMSn(381.2237), 14.9 min
21	Gene.24571::comp8044_seq0::g.24571::m.24571	Gene.24571::comp8044_seq0::g.24571 ORF type:complete len:8920 (-),score=2075.75,tr|A0A094ZCR9|A0A094ZCR9_SCHHA|68.02|0.0,tr|A0A094ZCR9|A0A094ZCR9_SCHHA|85.27|1e-144,CH|PF00307.28|1e-21,CH|PF00307.28|1.2e-20,CAMSAP_CH|PF11971.5|0.41,CAMSAP_CH|PF1197	838	1021091	75	0	37	0	6.2	5.33	2334	7	0	0	381.224	760.433	2	760.469	-0.0363	0	27.4	0.011	R	LSSLTIK	M			Cmpd 183, AutoMSn(381.2238), 14.8 min
21	Gene.24571::comp8044_seq0::g.24571::m.24571	Gene.24571::comp8044_seq0::g.24571 ORF type:complete len:8920 (-),score=2075.75,tr|A0A094ZCR9|A0A094ZCR9_SCHHA|68.02|0.0,tr|A0A094ZCR9|A0A094ZCR9_SCHHA|85.27|1e-144,CH|PF00307.28|1e-21,CH|PF00307.28|1.2e-20,CAMSAP_CH|PF11971.5|0.41,CAMSAP_CH|PF1197	838	1021091	75	0	37	0	6.2	5.33	2336	8	0	0	381.224	760.433	2	760.469	-0.0361	0	26.34	0.015	R	LSSLTIK	M			Cmpd 169, AutoMSn(381.2239), 14.8 min
21	Gene.24571::comp8044_seq0::g.24571::m.24571	Gene.24571::comp8044_seq0::g.24571 ORF type:complete len:8920 (-),score=2075.75,tr|A0A094ZCR9|A0A094ZCR9_SCHHA|68.02|0.0,tr|A0A094ZCR9|A0A094ZCR9_SCHHA|85.27|1e-144,CH|PF00307.28|1e-21,CH|PF00307.28|1.2e-20,CAMSAP_CH|PF11971.5|0.41,CAMSAP_CH|PF1197	838	1021091	75	0	37	0	6.2	5.33	2337	3	0	0	381.224	760.433	2	760.469	-0.0359	0	32.52	0.0035	R	LSSLTIK	M			Cmpd 192, AutoMSn(381.2240), 14.9 min
21	Gene.24571::comp8044_seq0::g.24571::m.24571	Gene.24571::comp8044_seq0::g.24571 ORF type:complete len:8920 (-),score=2075.75,tr|A0A094ZCR9|A0A094ZCR9_SCHHA|68.02|0.0,tr|A0A094ZCR9|A0A094ZCR9_SCHHA|85.27|1e-144,CH|PF00307.28|1e-21,CH|PF00307.28|1.2e-20,CAMSAP_CH|PF11971.5|0.41,CAMSAP_CH|PF1197	838	1021091	75	0	37	0	6.2	5.33	2338	10	0	0	761.441	760.434	1	760.469	-0.0359	0	33.58	0.0028	R	LSSLTIK	M			Cmpd 218, AutoMSn(761.4409), 14.9 min
21	Gene.24571::comp8044_seq0::g.24571::m.24571	Gene.24571::comp8044_seq0::g.24571 ORF type:complete len:8920 (-),score=2075.75,tr|A0A094ZCR9|A0A094ZCR9_SCHHA|68.02|0.0,tr|A0A094ZCR9|A0A094ZCR9_SCHHA|85.27|1e-144,CH|PF00307.28|1e-21,CH|PF00307.28|1.2e-20,CAMSAP_CH|PF11971.5|0.41,CAMSAP_CH|PF1197	838	1021091	75	0	37	0	6.2	5.33	2340	2	0	0	381.224	760.434	2	760.469	-0.0354	0	36.51	0.0014	R	LSSLTIK	M			Cmpd 188, AutoMSn(381.2243), 14.9 min
21	Gene.24571::comp8044_seq0::g.24571::m.24571	Gene.24571::comp8044_seq0::g.24571 ORF type:complete len:8920 (-),score=2075.75,tr|A0A094ZCR9|A0A094ZCR9_SCHHA|68.02|0.0,tr|A0A094ZCR9|A0A094ZCR9_SCHHA|85.27|1e-144,CH|PF00307.28|1e-21,CH|PF00307.28|1.2e-20,CAMSAP_CH|PF11971.5|0.41,CAMSAP_CH|PF1197	838	1021091	75	0	37	0	6.2	5.33	2342	10	0	0	761.442	760.434	1	760.469	-0.0352	0	33.89	0.0026	R	LSSLTIK	M			Cmpd 221, AutoMSn(761.4416), 14.9 min
21	Gene.24571::comp8044_seq0::g.24571::m.24571	Gene.24571::comp8044_seq0::g.24571 ORF type:complete len:8920 (-),score=2075.75,tr|A0A094ZCR9|A0A094ZCR9_SCHHA|68.02|0.0,tr|A0A094ZCR9|A0A094ZCR9_SCHHA|85.27|1e-144,CH|PF00307.28|1e-21,CH|PF00307.28|1.2e-20,CAMSAP_CH|PF11971.5|0.41,CAMSAP_CH|PF1197	838	1021091	75	0	37	0	6.2	5.33	2343	10	0	0	761.442	760.434	1	760.469	-0.0349	0	34.5	0.0022	R	LSSLTIK	M			Cmpd 223, AutoMSn(761.4418), 15.0 min
21	Gene.24571::comp8044_seq0::g.24571::m.24571	Gene.24571::comp8044_seq0::g.24571 ORF type:complete len:8920 (-),score=2075.75,tr|A0A094ZCR9|A0A094ZCR9_SCHHA|68.02|0.0,tr|A0A094ZCR9|A0A094ZCR9_SCHHA|85.27|1e-144,CH|PF00307.28|1e-21,CH|PF00307.28|1.2e-20,CAMSAP_CH|PF11971.5|0.41,CAMSAP_CH|PF1197	838	1021091	75	0	37	0	6.2	5.33	2344	5	0	0	381.225	760.435	2	760.469	-0.0347	0	30.85	0.0052	R	LSSLTIK	M			Cmpd 136, AutoMSn(381.2246), 14.8 min
21	Gene.24571::comp8044_seq0::g.24571::m.24571	Gene.24571::comp8044_seq0::g.24571 ORF type:complete len:8920 (-),score=2075.75,tr|A0A094ZCR9|A0A094ZCR9_SCHHA|68.02|0.0,tr|A0A094ZCR9|A0A094ZCR9_SCHHA|85.27|1e-144,CH|PF00307.28|1e-21,CH|PF00307.28|1.2e-20,CAMSAP_CH|PF11971.5|0.41,CAMSAP_CH|PF1197	838	1021091	75	0	37	0	6.2	5.33	2346	3	0	0	381.225	760.435	2	760.469	-0.0345	0	32.96	0.0032	R	LSSLTIK	M			Cmpd 138, AutoMSn(381.2248), 14.9 min
21	Gene.24571::comp8044_seq0::g.24571::m.24571	Gene.24571::comp8044_seq0::g.24571 ORF type:complete len:8920 (-),score=2075.75,tr|A0A094ZCR9|A0A094ZCR9_SCHHA|68.02|0.0,tr|A0A094ZCR9|A0A094ZCR9_SCHHA|85.27|1e-144,CH|PF00307.28|1e-21,CH|PF00307.28|1.2e-20,CAMSAP_CH|PF11971.5|0.41,CAMSAP_CH|PF1197	838	1021091	75	0	37	0	6.2	5.33	2347	8	0	0	381.225	760.435	2	760.469	-0.0343	0	28.18	0.0096	R	LSSLTIK	M			Cmpd 171, AutoMSn(381.2248), 14.9 min
21	Gene.24571::comp8044_seq0::g.24571::m.24571	Gene.24571::comp8044_seq0::g.24571 ORF type:complete len:8920 (-),score=2075.75,tr|A0A094ZCR9|A0A094ZCR9_SCHHA|68.02|0.0,tr|A0A094ZCR9|A0A094ZCR9_SCHHA|85.27|1e-144,CH|PF00307.28|1e-21,CH|PF00307.28|1.2e-20,CAMSAP_CH|PF11971.5|0.41,CAMSAP_CH|PF1197	838	1021091	75	0	37	0	6.2	5.33	2348	9	0	0	381.225	760.435	2	760.469	-0.0342	0	26.66	0.014	R	LSSLTIK	M			Cmpd 214, AutoMSn(381.2249), 14.9 min
21	Gene.24571::comp8044_seq0::g.24571::m.24571	Gene.24571::comp8044_seq0::g.24571 ORF type:complete len:8920 (-),score=2075.75,tr|A0A094ZCR9|A0A094ZCR9_SCHHA|68.02|0.0,tr|A0A094ZCR9|A0A094ZCR9_SCHHA|85.27|1e-144,CH|PF00307.28|1e-21,CH|PF00307.28|1.2e-20,CAMSAP_CH|PF11971.5|0.41,CAMSAP_CH|PF1197	838	1021091	75	0	37	0	6.2	5.33	2349	9	0	0	381.227	760.44	2	760.469	-0.0297	0	27.38	0.011	R	LSSLTIK	M			Cmpd 217, AutoMSn(381.2272), 14.9 min
21	Gene.24571::comp8044_seq0::g.24571::m.24571	Gene.24571::comp8044_seq0::g.24571 ORF type:complete len:8920 (-),score=2075.75,tr|A0A094ZCR9|A0A094ZCR9_SCHHA|68.02|0.0,tr|A0A094ZCR9|A0A094ZCR9_SCHHA|85.27|1e-144,CH|PF00307.28|1e-21,CH|PF00307.28|1.2e-20,CAMSAP_CH|PF11971.5|0.41,CAMSAP_CH|PF1197	838	1021091	75	0	37	0	6.2	5.33	2934	5	0	0	430.247	858.48	2	858.471	0.0086	0	25.33	0.018	R	FNVPLNR	F			Cmpd 241, AutoMSn(430.2472), 16.1 min
21	Gene.24571::comp8044_seq0::g.24571::m.24571	Gene.24571::comp8044_seq0::g.24571 ORF type:complete len:8920 (-),score=2075.75,tr|A0A094ZCR9|A0A094ZCR9_SCHHA|68.02|0.0,tr|A0A094ZCR9|A0A094ZCR9_SCHHA|85.27|1e-144,CH|PF00307.28|1e-21,CH|PF00307.28|1.2e-20,CAMSAP_CH|PF11971.5|0.41,CAMSAP_CH|PF1197	838	1021091	75	0	37	0	6.2	5.33	4063	5	0	0	510.277	1018.54	2	1018.51	0.0312	0	21.68	0.039	K	TLDSLEWR	L			Cmpd 496, AutoMSn(510.2770), 23.3 min
21	Gene.24571::comp8044_seq0::g.24571::m.24571	Gene.24571::comp8044_seq0::g.24571 ORF type:complete len:8920 (-),score=2075.75,tr|A0A094ZCR9|A0A094ZCR9_SCHHA|68.02|0.0,tr|A0A094ZCR9|A0A094ZCR9_SCHHA|85.27|1e-144,CH|PF00307.28|1e-21,CH|PF00307.28|1.2e-20,CAMSAP_CH|PF11971.5|0.41,CAMSAP_CH|PF1197	838	1021091	75	0	37	0	6.2	5.33	4280	5	0	0	523.285	1044.56	2	1044.63	-0.0737	1	26.49	0.012	R	LSGLIARSTK	S			Cmpd 177, AutoMSn(523.2850), 15.5 min
21	Gene.24571::comp8044_seq0::g.24571::m.24571	Gene.24571::comp8044_seq0::g.24571 ORF type:complete len:8920 (-),score=2075.75,tr|A0A094ZCR9|A0A094ZCR9_SCHHA|68.02|0.0,tr|A0A094ZCR9|A0A094ZCR9_SCHHA|85.27|1e-144,CH|PF00307.28|1e-21,CH|PF00307.28|1.2e-20,CAMSAP_CH|PF11971.5|0.41,CAMSAP_CH|PF1197	838	1021091	75	0	37	0	6.2	5.33	4342	8	0	0	525.722	1049.43	2	1049.51	-0.0846	0	26.6	0.012	R	EQLYNDLR	E			Cmpd 293, AutoMSn(525.7221), 18.7 min
21	Gene.24571::comp8044_seq0::g.24571::m.24571	Gene.24571::comp8044_seq0::g.24571 ORF type:complete len:8920 (-),score=2075.75,tr|A0A094ZCR9|A0A094ZCR9_SCHHA|68.02|0.0,tr|A0A094ZCR9|A0A094ZCR9_SCHHA|85.27|1e-144,CH|PF00307.28|1e-21,CH|PF00307.28|1.2e-20,CAMSAP_CH|PF11971.5|0.41,CAMSAP_CH|PF1197	838	1021091	75	0	37	0	6.2	5.33	4347	10	0	0	525.722	1049.43	2	1049.51	-0.0836	0	20.67	0.046	R	EQLYNDLR	E			Cmpd 345, AutoMSn(525.7225), 18.8 min
21	Gene.24571::comp8044_seq0::g.24571::m.24571	Gene.24571::comp8044_seq0::g.24571 ORF type:complete len:8920 (-),score=2075.75,tr|A0A094ZCR9|A0A094ZCR9_SCHHA|68.02|0.0,tr|A0A094ZCR9|A0A094ZCR9_SCHHA|85.27|1e-144,CH|PF00307.28|1e-21,CH|PF00307.28|1.2e-20,CAMSAP_CH|PF11971.5|0.41,CAMSAP_CH|PF1197	838	1021091	75	0	37	0	6.2	5.33	4351	9	0	0	525.723	1049.43	2	1049.51	-0.0831	0	20.77	0.045	R	EQLYNDLR	E			Cmpd 301, AutoMSn(525.7228), 18.7 min
21	Gene.24571::comp8044_seq0::g.24571::m.24571	Gene.24571::comp8044_seq0::g.24571 ORF type:complete len:8920 (-),score=2075.75,tr|A0A094ZCR9|A0A094ZCR9_SCHHA|68.02|0.0,tr|A0A094ZCR9|A0A094ZCR9_SCHHA|85.27|1e-144,CH|PF00307.28|1e-21,CH|PF00307.28|1.2e-20,CAMSAP_CH|PF11971.5|0.41,CAMSAP_CH|PF1197	838	1021091	75	0	37	0	6.2	5.33	4501	7	0	0	536.791	1071.57	2	1071.6	-0.0365	1	23.21	0.026	R	ISDNVQLKR	E			Cmpd 177, AutoMSn(536.7909), 15.2 min
21	Gene.24571::comp8044_seq0::g.24571::m.24571	Gene.24571::comp8044_seq0::g.24571 ORF type:complete len:8920 (-),score=2075.75,tr|A0A094ZCR9|A0A094ZCR9_SCHHA|68.02|0.0,tr|A0A094ZCR9|A0A094ZCR9_SCHHA|85.27|1e-144,CH|PF00307.28|1e-21,CH|PF00307.28|1.2e-20,CAMSAP_CH|PF11971.5|0.41,CAMSAP_CH|PF1197	838	1021091	75	0	37	0	6.2	5.33	4502	4	0	0	536.793	1071.57	2	1071.6	-0.0326	1	23	0.028	R	ISDNVQLKR	E			Cmpd 183, AutoMSn(536.7928), 15.4 min
21	Gene.24571::comp8044_seq0::g.24571::m.24571	Gene.24571::comp8044_seq0::g.24571 ORF type:complete len:8920 (-),score=2075.75,tr|A0A094ZCR9|A0A094ZCR9_SCHHA|68.02|0.0,tr|A0A094ZCR9|A0A094ZCR9_SCHHA|85.27|1e-144,CH|PF00307.28|1e-21,CH|PF00307.28|1.2e-20,CAMSAP_CH|PF11971.5|0.41,CAMSAP_CH|PF1197	838	1021091	75	0	37	0	6.2	5.33	4503	5	0	0	536.794	1071.57	2	1071.6	-0.0292	1	23.43	0.025	R	ISDNVQLKR	E			Cmpd 179, AutoMSn(536.7945), 15.3 min
21	Gene.24571::comp8044_seq0::g.24571::m.24571	Gene.24571::comp8044_seq0::g.24571 ORF type:complete len:8920 (-),score=2075.75,tr|A0A094ZCR9|A0A094ZCR9_SCHHA|68.02|0.0,tr|A0A094ZCR9|A0A094ZCR9_SCHHA|85.27|1e-144,CH|PF00307.28|1e-21,CH|PF00307.28|1.2e-20,CAMSAP_CH|PF11971.5|0.41,CAMSAP_CH|PF1197	838	1021091	75	0	37	0	6.2	5.33	4939	3	0	0	556.278	1110.54	2	1110.66	-0.1238	0	27.25	0.0087	R	LPQIVVDSLK	S			Cmpd 156, AutoMSn(556.2778), 13.6 min
21	Gene.24571::comp8044_seq0::g.24571::m.24571	Gene.24571::comp8044_seq0::g.24571 ORF type:complete len:8920 (-),score=2075.75,tr|A0A094ZCR9|A0A094ZCR9_SCHHA|68.02|0.0,tr|A0A094ZCR9|A0A094ZCR9_SCHHA|85.27|1e-144,CH|PF00307.28|1e-21,CH|PF00307.28|1.2e-20,CAMSAP_CH|PF11971.5|0.41,CAMSAP_CH|PF1197	838	1021091	75	0	37	0	6.2	5.33	4941	8	0	0	556.281	1110.55	2	1110.66	-0.1168	0	20.36	0.042	R	LPQIVVDSLK	S			Cmpd 368, AutoMSn(556.2813), 18.9 min
21	Gene.24571::comp8044_seq0::g.24571::m.24571	Gene.24571::comp8044_seq0::g.24571 ORF type:complete len:8920 (-),score=2075.75,tr|A0A094ZCR9|A0A094ZCR9_SCHHA|68.02|0.0,tr|A0A094ZCR9|A0A094ZCR9_SCHHA|85.27|1e-144,CH|PF00307.28|1e-21,CH|PF00307.28|1.2e-20,CAMSAP_CH|PF11971.5|0.41,CAMSAP_CH|PF1197	838	1021091	75	0	37	0	6.2	5.33	5932	8	0	0	637.867	1273.72	2	1273.68	0.0391	1	24.77	0.018	R	LLAEREAMVAR	L	Oxidation (M)	0.00000002000.0	Cmpd 542, AutoMSn(637.8674), 24.6 min
21	Gene.24571::comp8044_seq0::g.24571::m.24571	Gene.24571::comp8044_seq0::g.24571 ORF type:complete len:8920 (-),score=2075.75,tr|A0A094ZCR9|A0A094ZCR9_SCHHA|68.02|0.0,tr|A0A094ZCR9|A0A094ZCR9_SCHHA|85.27|1e-144,CH|PF00307.28|1e-21,CH|PF00307.28|1.2e-20,CAMSAP_CH|PF11971.5|0.41,CAMSAP_CH|PF1197	838	1021091	75	0	37	0	6.2	5.33	5992	3	0	0	645.951	1289.89	2	1289.6	0.2845	1	20.46	0.11	R	IPEKSTDCNQR	L			Cmpd 944, AutoMSn(645.9512), 34.8 min
21	Gene.24571::comp8044_seq0::g.24571::m.24571	Gene.24571::comp8044_seq0::g.24571 ORF type:complete len:8920 (-),score=2075.75,tr|A0A094ZCR9|A0A094ZCR9_SCHHA|68.02|0.0,tr|A0A094ZCR9|A0A094ZCR9_SCHHA|85.27|1e-144,CH|PF00307.28|1e-21,CH|PF00307.28|1.2e-20,CAMSAP_CH|PF11971.5|0.41,CAMSAP_CH|PF1197	838	1021091	75	0	37	0	6.2	5.33	6225	5	0	0	656.828	1311.64	2	1311.75	-0.1089	1	24.64	0.016	K	LLDQIKDLQAR	S			Cmpd 186, AutoMSn(656.8284), 14.3 min
21	Gene.24571::comp8044_seq0::g.24571::m.24571	Gene.24571::comp8044_seq0::g.24571 ORF type:complete len:8920 (-),score=2075.75,tr|A0A094ZCR9|A0A094ZCR9_SCHHA|68.02|0.0,tr|A0A094ZCR9|A0A094ZCR9_SCHHA|85.27|1e-144,CH|PF00307.28|1e-21,CH|PF00307.28|1.2e-20,CAMSAP_CH|PF11971.5|0.41,CAMSAP_CH|PF1197	838	1021091	75	0	37	0	6.2	5.33	6528	10	0	0	453.238	1356.69	3	1356.77	-0.0803	1	22.28	0.028	R	RLLTNQALEATK	L			Cmpd 974, AutoMSn(453.2380), 32.8 min
21	Gene.24571::comp8044_seq0::g.24571::m.24571	Gene.24571::comp8044_seq0::g.24571 ORF type:complete len:8920 (-),score=2075.75,tr|A0A094ZCR9|A0A094ZCR9_SCHHA|68.02|0.0,tr|A0A094ZCR9|A0A094ZCR9_SCHHA|85.27|1e-144,CH|PF00307.28|1e-21,CH|PF00307.28|1.2e-20,CAMSAP_CH|PF11971.5|0.41,CAMSAP_CH|PF1197	838	1021091	75	0	37	0	6.2	5.33	6546	6	0	0	680.375	1358.73	2	1358.71	0.0267	0	20.79	0.037	R	FVQQLEEEIPK	A			Cmpd 749, AutoMSn(680.3747), 28.4 min
21	Gene.24571::comp8044_seq0::g.24571::m.24571	Gene.24571::comp8044_seq0::g.24571 ORF type:complete len:8920 (-),score=2075.75,tr|A0A094ZCR9|A0A094ZCR9_SCHHA|68.02|0.0,tr|A0A094ZCR9|A0A094ZCR9_SCHHA|85.27|1e-144,CH|PF00307.28|1e-21,CH|PF00307.28|1.2e-20,CAMSAP_CH|PF11971.5|0.41,CAMSAP_CH|PF1197	838	1021091	75	0	37	0	6.2	5.33	6547	8	0	0	680.375	1358.74	2	1358.71	0.0269	0	20.08	0.043	R	FVQQLEEEIPK	A			Cmpd 755, AutoMSn(680.3748), 28.5 min
21	Gene.24571::comp8044_seq0::g.24571::m.24571	Gene.24571::comp8044_seq0::g.24571 ORF type:complete len:8920 (-),score=2075.75,tr|A0A094ZCR9|A0A094ZCR9_SCHHA|68.02|0.0,tr|A0A094ZCR9|A0A094ZCR9_SCHHA|85.27|1e-144,CH|PF00307.28|1e-21,CH|PF00307.28|1.2e-20,CAMSAP_CH|PF11971.5|0.41,CAMSAP_CH|PF1197	838	1021091	75	0	37	0	6.2	5.33	6548	3	0	0	680.375	1358.74	2	1358.71	0.0278	0	24.06	0.017	R	FVQQLEEEIPK	A			Cmpd 752, AutoMSn(680.3753), 28.4 min
21	Gene.24571::comp8044_seq0::g.24571::m.24571	Gene.24571::comp8044_seq0::g.24571 ORF type:complete len:8920 (-),score=2075.75,tr|A0A094ZCR9|A0A094ZCR9_SCHHA|68.02|0.0,tr|A0A094ZCR9|A0A094ZCR9_SCHHA|85.27|1e-144,CH|PF00307.28|1e-21,CH|PF00307.28|1.2e-20,CAMSAP_CH|PF11971.5|0.41,CAMSAP_CH|PF1197	838	1021091	75	0	37	0	6.2	5.33	6638	4	0	0	686.415	1370.82	2	1370.73	0.089	1	26.96	0.011	R	LDRLANESVQAR	L			Cmpd 591, AutoMSn(686.4151), 25.6 min
21	Gene.24571::comp8044_seq0::g.24571::m.24571	Gene.24571::comp8044_seq0::g.24571 ORF type:complete len:8920 (-),score=2075.75,tr|A0A094ZCR9|A0A094ZCR9_SCHHA|68.02|0.0,tr|A0A094ZCR9|A0A094ZCR9_SCHHA|85.27|1e-144,CH|PF00307.28|1e-21,CH|PF00307.28|1.2e-20,CAMSAP_CH|PF11971.5|0.41,CAMSAP_CH|PF1197	838	1021091	75	0	37	0	6.2	5.33	6893	6	0	0	466.912	1397.71	3	1397.76	-0.049	1	21.57	0.033	R	KQIATEATPLNGR	N			Cmpd 138, AutoMSn(466.9118), 15.3 min
21	Gene.24571::comp8044_seq0::g.24571::m.24571	Gene.24571::comp8044_seq0::g.24571 ORF type:complete len:8920 (-),score=2075.75,tr|A0A094ZCR9|A0A094ZCR9_SCHHA|68.02|0.0,tr|A0A094ZCR9|A0A094ZCR9_SCHHA|85.27|1e-144,CH|PF00307.28|1e-21,CH|PF00307.28|1.2e-20,CAMSAP_CH|PF11971.5|0.41,CAMSAP_CH|PF1197	838	1021091	75	0	37	0	6.2	5.33	7631	3	0	0	748.923	1495.83	2	1495.8	0.0272	1	20.27	0.044	K	IMHNVSQRNLLR	E	Oxidation (M)	0.020000000000.0	Cmpd 1141, AutoMSn(748.9229), 35.6 min
21	Gene.24571::comp8044_seq0::g.24571::m.24571	Gene.24571::comp8044_seq0::g.24571 ORF type:complete len:8920 (-),score=2075.75,tr|A0A094ZCR9|A0A094ZCR9_SCHHA|68.02|0.0,tr|A0A094ZCR9|A0A094ZCR9_SCHHA|85.27|1e-144,CH|PF00307.28|1e-21,CH|PF00307.28|1.2e-20,CAMSAP_CH|PF11971.5|0.41,CAMSAP_CH|PF1197	838	1021091	75	0	37	0	6.2	5.33	7742	5	1	1	504.949	1511.83	3	1511.75	0.0787	0	21.39	0.034	K	YSAQSSMIPMLLR	R	Oxidation (M)	0.0000000002000.0	Cmpd 389, AutoMSn(504.9494), 20.3 min
21	Gene.24571::comp8044_seq0::g.24571::m.24571	Gene.24571::comp8044_seq0::g.24571 ORF type:complete len:8920 (-),score=2075.75,tr|A0A094ZCR9|A0A094ZCR9_SCHHA|68.02|0.0,tr|A0A094ZCR9|A0A094ZCR9_SCHHA|85.27|1e-144,CH|PF00307.28|1e-21,CH|PF00307.28|1.2e-20,CAMSAP_CH|PF11971.5|0.41,CAMSAP_CH|PF1197	838	1021091	75	0	37	0	6.2	5.33	7746	5	1	1	504.95	1511.83	3	1511.75	0.0815	0	24.17	0.018	K	YSAQSSMIPMLLR	R	Oxidation (M)	0.0000000002000.0	Cmpd 423, AutoMSn(504.9503), 20.2 min
21	Gene.24571::comp8044_seq0::g.24571::m.24571	Gene.24571::comp8044_seq0::g.24571 ORF type:complete len:8920 (-),score=2075.75,tr|A0A094ZCR9|A0A094ZCR9_SCHHA|68.02|0.0,tr|A0A094ZCR9|A0A094ZCR9_SCHHA|85.27|1e-144,CH|PF00307.28|1e-21,CH|PF00307.28|1.2e-20,CAMSAP_CH|PF11971.5|0.41,CAMSAP_CH|PF1197	838	1021091	75	0	37	0	6.2	5.33	7747	5	1	1	504.951	1511.83	3	1511.75	0.0823	0	24.95	0.015	K	YSAQSSMIPMLLR	R	Oxidation (M)	0.0000000002000.0	Cmpd 426, AutoMSn(504.9506), 20.3 min
21	Gene.24571::comp8044_seq0::g.24571::m.24571	Gene.24571::comp8044_seq0::g.24571 ORF type:complete len:8920 (-),score=2075.75,tr|A0A094ZCR9|A0A094ZCR9_SCHHA|68.02|0.0,tr|A0A094ZCR9|A0A094ZCR9_SCHHA|85.27|1e-144,CH|PF00307.28|1e-21,CH|PF00307.28|1.2e-20,CAMSAP_CH|PF11971.5|0.41,CAMSAP_CH|PF1197	838	1021091	75	0	37	0	6.2	5.33	7814	6	0	0	761.871	1521.73	2	1521.85	-0.124	1	20.58	0.038	K	EKSEVNLHINVIK	D			Cmpd 321, AutoMSn(761.8710), 19.1 min
21	Gene.24571::comp8044_seq0::g.24571::m.24571	Gene.24571::comp8044_seq0::g.24571 ORF type:complete len:8920 (-),score=2075.75,tr|A0A094ZCR9|A0A094ZCR9_SCHHA|68.02|0.0,tr|A0A094ZCR9|A0A094ZCR9_SCHHA|85.27|1e-144,CH|PF00307.28|1e-21,CH|PF00307.28|1.2e-20,CAMSAP_CH|PF11971.5|0.41,CAMSAP_CH|PF1197	838	1021091	75	0	37	0	6.2	5.33	8171	5	1	1	524.284	1569.83	3	1569.84	-0.0066	1	23.34	0.021	R	RSISPIVSNTFGHR	A			Cmpd 169, AutoMSn(524.2843), 19.5 min
21	Gene.24571::comp8044_seq0::g.24571::m.24571	Gene.24571::comp8044_seq0::g.24571 ORF type:complete len:8920 (-),score=2075.75,tr|A0A094ZCR9|A0A094ZCR9_SCHHA|68.02|0.0,tr|A0A094ZCR9|A0A094ZCR9_SCHHA|85.27|1e-144,CH|PF00307.28|1e-21,CH|PF00307.28|1.2e-20,CAMSAP_CH|PF11971.5|0.41,CAMSAP_CH|PF1197	838	1021091	75	0	37	0	6.2	5.33	9045	3	0	0	861.425	1720.84	2	1720.95	-0.1194	1	24.39	0.017	K	FPSSSILSKCITILR	T	Carbamidomethyl (C)	0.000000000100000.0	Cmpd 901, AutoMSn(861.4249), 31.4 min
21	Gene.24571::comp8044_seq0::g.24571::m.24571	Gene.24571::comp8044_seq0::g.24571 ORF type:complete len:8920 (-),score=2075.75,tr|A0A094ZCR9|A0A094ZCR9_SCHHA|68.02|0.0,tr|A0A094ZCR9|A0A094ZCR9_SCHHA|85.27|1e-144,CH|PF00307.28|1e-21,CH|PF00307.28|1.2e-20,CAMSAP_CH|PF11971.5|0.41,CAMSAP_CH|PF1197	838	1021091	75	0	37	0	6.2	5.33	9222	9	0	0	889.675	1777.33	2	1776.85	0.4807	0	21.86	0.048	R	IWENQLINMCSELK	Q	Carbamidomethyl (C)	0.00000000010000.0	Cmpd 594, AutoMSn(889.6746), 24.3 min
21	Gene.24571::comp8044_seq0::g.24571::m.24571	Gene.24571::comp8044_seq0::g.24571 ORF type:complete len:8920 (-),score=2075.75,tr|A0A094ZCR9|A0A094ZCR9_SCHHA|68.02|0.0,tr|A0A094ZCR9|A0A094ZCR9_SCHHA|85.27|1e-144,CH|PF00307.28|1e-21,CH|PF00307.28|1.2e-20,CAMSAP_CH|PF11971.5|0.41,CAMSAP_CH|PF1197	838	1021091	75	0	37	0	6.2	5.33	9443	7	0	0	922.201	1842.39	2	1842.9	-0.5135	1	21.61	0.052	K	FQDVFNSCCVELKAIK	S			Cmpd 855, AutoMSn(922.2009), 30.8 min
21	Gene.24571::comp8044_seq0::g.24571::m.24571	Gene.24571::comp8044_seq0::g.24571 ORF type:complete len:8920 (-),score=2075.75,tr|A0A094ZCR9|A0A094ZCR9_SCHHA|68.02|0.0,tr|A0A094ZCR9|A0A094ZCR9_SCHHA|85.27|1e-144,CH|PF00307.28|1e-21,CH|PF00307.28|1.2e-20,CAMSAP_CH|PF11971.5|0.41,CAMSAP_CH|PF1197	838	1021091	75	0	37	0	6.2	5.33	9455	8	0	0	616.865	1847.57	3	1846.93	0.6397	1	24.24	0.028	K	MESLESQLPVDLQSKK	T	Oxidation (M)	0.2000000000000000.0	Cmpd 329, AutoMSn(616.8654), 22.4 min
21	Gene.24571::comp8044_seq0::g.24571::m.24571	Gene.24571::comp8044_seq0::g.24571 ORF type:complete len:8920 (-),score=2075.75,tr|A0A094ZCR9|A0A094ZCR9_SCHHA|68.02|0.0,tr|A0A094ZCR9|A0A094ZCR9_SCHHA|85.27|1e-144,CH|PF00307.28|1e-21,CH|PF00307.28|1.2e-20,CAMSAP_CH|PF11971.5|0.41,CAMSAP_CH|PF1197	838	1021091	75	0	37	0	6.2	5.33	9708	8	0	0	953.542	1905.07	2	1905	0.067	1	22.78	0.023	K	LNVMQQVDQLVEKYAK	M			Cmpd 796, AutoMSn(953.5422), 29.4 min
21	Gene.24571::comp8044_seq0::g.24571::m.24571	Gene.24571::comp8044_seq0::g.24571 ORF type:complete len:8920 (-),score=2075.75,tr|A0A094ZCR9|A0A094ZCR9_SCHHA|68.02|0.0,tr|A0A094ZCR9|A0A094ZCR9_SCHHA|85.27|1e-144,CH|PF00307.28|1e-21,CH|PF00307.28|1.2e-20,CAMSAP_CH|PF11971.5|0.41,CAMSAP_CH|PF1197	838	1021091	75	0	37	0	6.2	5.33	10364	1	0	0	676.349	2026.02	3	2026.1	-0.0772	0	27.26	0.0072	K	CLITDALIASELGLELAPK	A	Carbamidomethyl (C)	0.1000000000000000000.0	Cmpd 86, AutoMSn(676.3489), 12.9 min
21	Gene.24571::comp8044_seq0::g.24571::m.24571	Gene.24571::comp8044_seq0::g.24571 ORF type:complete len:8920 (-),score=2075.75,tr|A0A094ZCR9|A0A094ZCR9_SCHHA|68.02|0.0,tr|A0A094ZCR9|A0A094ZCR9_SCHHA|85.27|1e-144,CH|PF00307.28|1e-21,CH|PF00307.28|1.2e-20,CAMSAP_CH|PF11971.5|0.41,CAMSAP_CH|PF1197	838	1021091	75	0	37	0	6.2	5.33	10489	2	0	0	1029.03	2056.05	2	2056.09	-0.0383	1	24.66	0.014	R	LLSVDNIKEVEQQLTPCK	V			Cmpd 995, AutoMSn(1029.0318), 34.0 min
21	Gene.24571::comp8044_seq0::g.24571::m.24571	Gene.24571::comp8044_seq0::g.24571 ORF type:complete len:8920 (-),score=2075.75,tr|A0A094ZCR9|A0A094ZCR9_SCHHA|68.02|0.0,tr|A0A094ZCR9|A0A094ZCR9_SCHHA|85.27|1e-144,CH|PF00307.28|1e-21,CH|PF00307.28|1.2e-20,CAMSAP_CH|PF11971.5|0.41,CAMSAP_CH|PF1197	838	1021091	75	0	37	0	6.2	5.33	10490	3	0	0	1029.04	2056.06	2	2056.09	-0.0277	1	22.85	0.022	R	LLSVDNIKEVEQQLTPCK	V			Cmpd 1013, AutoMSn(1029.0372), 34.1 min
21	Gene.24571::comp8044_seq0::g.24571::m.24571	Gene.24571::comp8044_seq0::g.24571 ORF type:complete len:8920 (-),score=2075.75,tr|A0A094ZCR9|A0A094ZCR9_SCHHA|68.02|0.0,tr|A0A094ZCR9|A0A094ZCR9_SCHHA|85.27|1e-144,CH|PF00307.28|1e-21,CH|PF00307.28|1.2e-20,CAMSAP_CH|PF11971.5|0.41,CAMSAP_CH|PF1197	838	1021091	75	0	37	0	6.2	5.33	10600	7	0	0	695.013	2082.02	3	2081.95	0.0667	1	24.72	0.013	K	KFESPNQCLSSCQLEQK	Q	2 Carbamidomethyl (C)	0.00000001000100000.0	Cmpd 554, AutoMSn(695.0132), 24.7 min
21	Gene.24571::comp8044_seq0::g.24571::m.24571	Gene.24571::comp8044_seq0::g.24571 ORF type:complete len:8920 (-),score=2075.75,tr|A0A094ZCR9|A0A094ZCR9_SCHHA|68.02|0.0,tr|A0A094ZCR9|A0A094ZCR9_SCHHA|85.27|1e-144,CH|PF00307.28|1e-21,CH|PF00307.28|1.2e-20,CAMSAP_CH|PF11971.5|0.41,CAMSAP_CH|PF1197	838	1021091	75	0	37	0	6.2	5.33	10815	1	0	0	717.089	2148.25	3	2148.06	0.1859	0	31.19	0.0042	K	LYSLETSACMLGVFITQTR	K	Oxidation (M)	0.0000000002000000000.0	Cmpd 263, AutoMSn(717.0891), 20.3 min
21	Gene.24571::comp8044_seq0::g.24571::m.24571	Gene.24571::comp8044_seq0::g.24571 ORF type:complete len:8920 (-),score=2075.75,tr|A0A094ZCR9|A0A094ZCR9_SCHHA|68.02|0.0,tr|A0A094ZCR9|A0A094ZCR9_SCHHA|85.27|1e-144,CH|PF00307.28|1e-21,CH|PF00307.28|1.2e-20,CAMSAP_CH|PF11971.5|0.41,CAMSAP_CH|PF1197	838	1021091	75	0	37	0	6.2	5.33	10878	2	0	0	1085.84	2169.67	2	2169.09	0.5836	0	21.22	0.053	R	VQADAVAAQLEALNNAESDLK	A			Cmpd 577, AutoMSn(1085.8447), 23.6 min
21	Gene.24571::comp8044_seq0::g.24571::m.24571	Gene.24571::comp8044_seq0::g.24571 ORF type:complete len:8920 (-),score=2075.75,tr|A0A094ZCR9|A0A094ZCR9_SCHHA|68.02|0.0,tr|A0A094ZCR9|A0A094ZCR9_SCHHA|85.27|1e-144,CH|PF00307.28|1e-21,CH|PF00307.28|1.2e-20,CAMSAP_CH|PF11971.5|0.41,CAMSAP_CH|PF1197	838	1021091	75	0	37	0	6.2	5.33	10994	3	0	0	736.018	2205.03	3	2205.08	-0.0484	0	20.45	0.032	K	LYSLETSACMLGVFITQTR	K	Carbamidomethyl (C); Oxidation (M)	0.0000000012000000000.0	Cmpd 477, AutoMSn(736.0181), 22.2 min
21	Gene.24571::comp8044_seq0::g.24571::m.24571	Gene.24571::comp8044_seq0::g.24571 ORF type:complete len:8920 (-),score=2075.75,tr|A0A094ZCR9|A0A094ZCR9_SCHHA|68.02|0.0,tr|A0A094ZCR9|A0A094ZCR9_SCHHA|85.27|1e-144,CH|PF00307.28|1e-21,CH|PF00307.28|1.2e-20,CAMSAP_CH|PF11971.5|0.41,CAMSAP_CH|PF1197	838	1021091	75	0	37	0	6.2	5.33	11051	1	0	0	1108.88	2215.74	2	2215.08	0.6613	1	24.7	0.023	K	AGQADMAQAEEVMAAVRAAGIR	L			Cmpd 1151, AutoMSn(1108.8798), 35.8 min
21	Gene.24571::comp8044_seq0::g.24571::m.24571	Gene.24571::comp8044_seq0::g.24571 ORF type:complete len:8920 (-),score=2075.75,tr|A0A094ZCR9|A0A094ZCR9_SCHHA|68.02|0.0,tr|A0A094ZCR9|A0A094ZCR9_SCHHA|85.27|1e-144,CH|PF00307.28|1e-21,CH|PF00307.28|1.2e-20,CAMSAP_CH|PF11971.5|0.41,CAMSAP_CH|PF1197	838	1021091	75	0	37	0	6.2	5.33	11052	1	0	0	1108.88	2215.75	2	2215.08	0.6652	1	24.71	0.022	K	AGQADMAQAEEVMAAVRAAGIR	L			Cmpd 1150, AutoMSn(1108.8817), 35.8 min
21	Gene.24571::comp8044_seq0::g.24571::m.24571	Gene.24571::comp8044_seq0::g.24571 ORF type:complete len:8920 (-),score=2075.75,tr|A0A094ZCR9|A0A094ZCR9_SCHHA|68.02|0.0,tr|A0A094ZCR9|A0A094ZCR9_SCHHA|85.27|1e-144,CH|PF00307.28|1e-21,CH|PF00307.28|1.2e-20,CAMSAP_CH|PF11971.5|0.41,CAMSAP_CH|PF1197	838	1021091	75	0	37	0	6.2	5.33	11108	9	0	0	746.383	2236.13	3	2235.96	0.1624	1	20.44	0.029	K	CTMFSSGVCLSNDGECKASIK	S	Carbamidomethyl (C)	0.100000000000000000000.0	Cmpd 653, AutoMSn(746.3825), 27.1 min
21	Gene.24571::comp8044_seq0::g.24571::m.24571	Gene.24571::comp8044_seq0::g.24571 ORF type:complete len:8920 (-),score=2075.75,tr|A0A094ZCR9|A0A094ZCR9_SCHHA|68.02|0.0,tr|A0A094ZCR9|A0A094ZCR9_SCHHA|85.27|1e-144,CH|PF00307.28|1e-21,CH|PF00307.28|1.2e-20,CAMSAP_CH|PF11971.5|0.41,CAMSAP_CH|PF1197	838	1021091	75	0	37	0	6.2	5.33	11165	1	0	0	1126.81	2251.61	2	2251.96	-0.3504	1	25	0.02	K	CTMFSSGVCLSNDGECKASIK	S	Carbamidomethyl (C); Oxidation (M)	0.002000001000000000000.0	Cmpd 749, AutoMSn(1126.8112), 27.9 min
21	Gene.24571::comp8044_seq0::g.24571::m.24571	Gene.24571::comp8044_seq0::g.24571 ORF type:complete len:8920 (-),score=2075.75,tr|A0A094ZCR9|A0A094ZCR9_SCHHA|68.02|0.0,tr|A0A094ZCR9|A0A094ZCR9_SCHHA|85.27|1e-144,CH|PF00307.28|1e-21,CH|PF00307.28|1.2e-20,CAMSAP_CH|PF11971.5|0.41,CAMSAP_CH|PF1197	838	1021091	75	0	37	0	6.2	5.33	11509	2	0	0	789.071	2364.19	3	2364.13	0.0562	1	25.13	0.01	R	GMSVKAGEMLDWIEPSQTELK	A	Oxidation (M)	0.020000000000000000000.0	Cmpd 272, AutoMSn(789.0707), 17.6 min
21	Gene.24571::comp8044_seq0::g.24571::m.24571	Gene.24571::comp8044_seq0::g.24571 ORF type:complete len:8920 (-),score=2075.75,tr|A0A094ZCR9|A0A094ZCR9_SCHHA|68.02|0.0,tr|A0A094ZCR9|A0A094ZCR9_SCHHA|85.27|1e-144,CH|PF00307.28|1e-21,CH|PF00307.28|1.2e-20,CAMSAP_CH|PF11971.5|0.41,CAMSAP_CH|PF1197	838	1021091	75	0	37	0	6.2	5.33	11698	6	0	0	1214.86	2427.7	2	2427.14	0.5566	1	21.53	0.045	K	CDLVTMSMEQSQEVQSLIKSR	C	Oxidation (M)	0.000000020000000000000.0	Cmpd 851, AutoMSn(1214.8577), 30.7 min
21	Gene.24571::comp8044_seq0::g.24571::m.24571	Gene.24571::comp8044_seq0::g.24571 ORF type:complete len:8920 (-),score=2075.75,tr|A0A094ZCR9|A0A094ZCR9_SCHHA|68.02|0.0,tr|A0A094ZCR9|A0A094ZCR9_SCHHA|85.27|1e-144,CH|PF00307.28|1e-21,CH|PF00307.28|1.2e-20,CAMSAP_CH|PF11971.5|0.41,CAMSAP_CH|PF1197	838	1021091	75	0	37	0	6.2	5.33	12117	10	0	0	1272.67	2543.32	2	2543.35	-0.0236	1	22.05	0.021	R	IVGLSAARGPNVDNLYNTTVQSVR	L			Cmpd 1161, AutoMSn(1272.6683), 36.0 min
21	Gene.24571::comp8044_seq0::g.24571::m.24571	Gene.24571::comp8044_seq0::g.24571 ORF type:complete len:8920 (-),score=2075.75,tr|A0A094ZCR9|A0A094ZCR9_SCHHA|68.02|0.0,tr|A0A094ZCR9|A0A094ZCR9_SCHHA|85.27|1e-144,CH|PF00307.28|1e-21,CH|PF00307.28|1.2e-20,CAMSAP_CH|PF11971.5|0.41,CAMSAP_CH|PF1197	838	1021091	75	0	37	0	6.2	5.33	12118	7	0	0	1272.67	2543.33	2	2543.35	-0.0195	1	21.69	0.023	R	IVGLSAARGPNVDNLYNTTVQSVR	L			Cmpd 1166, AutoMSn(1272.6703), 36.1 min
21	Gene.24571::comp8044_seq0::g.24571::m.24571	Gene.24571::comp8044_seq0::g.24571 ORF type:complete len:8920 (-),score=2075.75,tr|A0A094ZCR9|A0A094ZCR9_SCHHA|68.02|0.0,tr|A0A094ZCR9|A0A094ZCR9_SCHHA|85.27|1e-144,CH|PF00307.28|1e-21,CH|PF00307.28|1.2e-20,CAMSAP_CH|PF11971.5|0.41,CAMSAP_CH|PF1197	838	1021091	75	0	37	0	6.2	5.33	12119	7	0	0	1272.67	2543.33	2	2543.35	-0.0181	1	23.08	0.017	R	IVGLSAARGPNVDNLYNTTVQSVR	L			Cmpd 1092, AutoMSn(1272.6710), 36.1 min
21	Gene.24571::comp8044_seq0::g.24571::m.24571	Gene.24571::comp8044_seq0::g.24571 ORF type:complete len:8920 (-),score=2075.75,tr|A0A094ZCR9|A0A094ZCR9_SCHHA|68.02|0.0,tr|A0A094ZCR9|A0A094ZCR9_SCHHA|85.27|1e-144,CH|PF00307.28|1e-21,CH|PF00307.28|1.2e-20,CAMSAP_CH|PF11971.5|0.41,CAMSAP_CH|PF1197	838	1021091	75	0	37	0	6.2	5.33	12120	7	0	0	1272.67	2543.33	2	2543.35	-0.0162	1	23.85	0.014	R	IVGLSAARGPNVDNLYNTTVQSVR	L			Cmpd 1094, AutoMSn(1272.6720), 36.2 min
21	Gene.24571::comp8044_seq0::g.24571::m.24571	Gene.24571::comp8044_seq0::g.24571 ORF type:complete len:8920 (-),score=2075.75,tr|A0A094ZCR9|A0A094ZCR9_SCHHA|68.02|0.0,tr|A0A094ZCR9|A0A094ZCR9_SCHHA|85.27|1e-144,CH|PF00307.28|1e-21,CH|PF00307.28|1.2e-20,CAMSAP_CH|PF11971.5|0.41,CAMSAP_CH|PF1197	838	1021091	75	0	37	0	6.2	5.33	12121	9	0	0	1272.67	2543.33	2	2543.35	-0.015	1	20.99	0.028	R	IVGLSAARGPNVDNLYNTTVQSVR	L			Cmpd 1164, AutoMSn(1272.6726), 36.1 min
21	Gene.24571::comp8044_seq0::g.24571::m.24571	Gene.24571::comp8044_seq0::g.24571 ORF type:complete len:8920 (-),score=2075.75,tr|A0A094ZCR9|A0A094ZCR9_SCHHA|68.02|0.0,tr|A0A094ZCR9|A0A094ZCR9_SCHHA|85.27|1e-144,CH|PF00307.28|1e-21,CH|PF00307.28|1.2e-20,CAMSAP_CH|PF11971.5|0.41,CAMSAP_CH|PF1197	838	1021091	75	0	37	0	6.2	5.33	12301	8	0	0	866.437	2596.29	3	2596.28	0.0036	1	25.65	0.0086	R	VKSLALSCNLPDQSEQLFEQYK	N	Carbamidomethyl (C)	0.0000000100000000000000.0	Cmpd 670, AutoMSn(866.4366), 27.7 min
21	Gene.24571::comp8044_seq0::g.24571::m.24571	Gene.24571::comp8044_seq0::g.24571 ORF type:complete len:8920 (-),score=2075.75,tr|A0A094ZCR9|A0A094ZCR9_SCHHA|68.02|0.0,tr|A0A094ZCR9|A0A094ZCR9_SCHHA|85.27|1e-144,CH|PF00307.28|1e-21,CH|PF00307.28|1.2e-20,CAMSAP_CH|PF11971.5|0.41,CAMSAP_CH|PF1197	838	1021091	75	0	37	0	6.2	5.33	12302	9	0	0	866.438	2596.29	3	2596.28	0.0068	1	22.08	0.02	R	VKSLALSCNLPDQSEQLFEQYK	N	Carbamidomethyl (C)	0.0000000100000000000000.0	Cmpd 450, AutoMSn(866.4376), 27.7 min
21	Gene.24571::comp8044_seq0::g.24571::m.24571	Gene.24571::comp8044_seq0::g.24571 ORF type:complete len:8920 (-),score=2075.75,tr|A0A094ZCR9|A0A094ZCR9_SCHHA|68.02|0.0,tr|A0A094ZCR9|A0A094ZCR9_SCHHA|85.27|1e-144,CH|PF00307.28|1e-21,CH|PF00307.28|1.2e-20,CAMSAP_CH|PF11971.5|0.41,CAMSAP_CH|PF1197	838	1021091	75	0	37	0	6.2	5.33	12303	10	0	0	866.441	2596.3	3	2596.28	0.0168	1	20.71	0.027	R	VKSLALSCNLPDQSEQLFEQYK	N	Carbamidomethyl (C)	0.0000000100000000000000.0	Cmpd 454, AutoMSn(866.4410), 27.8 min
21	Gene.24571::comp8044_seq0::g.24571::m.24571	Gene.24571::comp8044_seq0::g.24571 ORF type:complete len:8920 (-),score=2075.75,tr|A0A094ZCR9|A0A094ZCR9_SCHHA|68.02|0.0,tr|A0A094ZCR9|A0A094ZCR9_SCHHA|85.27|1e-144,CH|PF00307.28|1e-21,CH|PF00307.28|1.2e-20,CAMSAP_CH|PF11971.5|0.41,CAMSAP_CH|PF1197	838	1021091	75	0	37	0	6.2	5.33	12773	5	0	0	1403.15	2804.29	2	2804.42	-0.1308	1	24.31	0.012	R	FTMISYQSCTELFQALPLTTGLKGR	N			Cmpd 925, AutoMSn(1403.1540), 31.6 min
21	Gene.24571::comp8044_seq0::g.24571::m.24571	Gene.24571::comp8044_seq0::g.24571 ORF type:complete len:8920 (-),score=2075.75,tr|A0A094ZCR9|A0A094ZCR9_SCHHA|68.02|0.0,tr|A0A094ZCR9|A0A094ZCR9_SCHHA|85.27|1e-144,CH|PF00307.28|1e-21,CH|PF00307.28|1.2e-20,CAMSAP_CH|PF11971.5|0.41,CAMSAP_CH|PF1197	838	1021091	75	0	37	0	6.2	5.33	12795	5	0	0	1403.16	2804.31	2	2804.42	-0.1182	1	21.82	0.02	R	FTMISYQSCTELFQALPLTTGLKGR	N			Cmpd 930, AutoMSn(1403.1602), 31.6 min
21	Gene.24571::comp8044_seq0::g.24571::m.24571	Gene.24571::comp8044_seq0::g.24571 ORF type:complete len:8920 (-),score=2075.75,tr|A0A094ZCR9|A0A094ZCR9_SCHHA|68.02|0.0,tr|A0A094ZCR9|A0A094ZCR9_SCHHA|85.27|1e-144,CH|PF00307.28|1e-21,CH|PF00307.28|1.2e-20,CAMSAP_CH|PF11971.5|0.41,CAMSAP_CH|PF1197	838	1021091	75	0	37	0	6.2	5.33	13152	9	0	0	993.165	2976.47	3	2976.29	0.178	1	21.17	0.023	R	QSANDCENRINHLDNCIQCMIDLGK	N	2 Carbamidomethyl (C); Oxidation (M)	0.0000010000000001000200000.0	Cmpd 526, AutoMSn(993.1648), 22.4 min
22	Gene.23443::comp7460_seq0::g.23443::m.23443	Gene.23443::comp7460_seq0::g.23443 ORF type:complete len:4131 (+),score=1134.08,tr|A0A183MH42|A0A183MH42_9TREM|81.62|0.0,tr|A0A183MH42|A0A183MH42_9TREM|22.36|9e-67,tr|A0A183MH42|A0A183MH42_9TREM|22.09|4e-44,I-set|PF07679.13|1e-06,I-set|PF07679.13|5	437	466086	31	0	17	0	5.4	5.54	3213	1	1	1	451.728	901.441	2	901.451	-0.0091	0	25.07	0.017	R	DQIEEIR	F			Cmpd 181, AutoMSn(451.7280), 16.2 min
22	Gene.23443::comp7460_seq0::g.23443::m.23443	Gene.23443::comp7460_seq0::g.23443 ORF type:complete len:4131 (+),score=1134.08,tr|A0A183MH42|A0A183MH42_9TREM|81.62|0.0,tr|A0A183MH42|A0A183MH42_9TREM|22.36|9e-67,tr|A0A183MH42|A0A183MH42_9TREM|22.09|4e-44,I-set|PF07679.13|1e-06,I-set|PF07679.13|5	437	466086	31	0	17	0	5.4	5.54	3214	1	1	1	451.728	901.442	2	901.451	-0.0083	0	31.45	0.0038	R	DQIEEIR	F			Cmpd 183, AutoMSn(451.7284), 16.2 min
22	Gene.23443::comp7460_seq0::g.23443::m.23443	Gene.23443::comp7460_seq0::g.23443 ORF type:complete len:4131 (+),score=1134.08,tr|A0A183MH42|A0A183MH42_9TREM|81.62|0.0,tr|A0A183MH42|A0A183MH42_9TREM|22.36|9e-67,tr|A0A183MH42|A0A183MH42_9TREM|22.09|4e-44,I-set|PF07679.13|1e-06,I-set|PF07679.13|5	437	466086	31	0	17	0	5.4	5.54	3215	3	1	1	451.73	901.445	2	901.451	-0.0055	0	25.45	0.015	R	DQIEEIR	F			Cmpd 179, AutoMSn(451.7298), 16.1 min
22	Gene.23443::comp7460_seq0::g.23443::m.23443	Gene.23443::comp7460_seq0::g.23443 ORF type:complete len:4131 (+),score=1134.08,tr|A0A183MH42|A0A183MH42_9TREM|81.62|0.0,tr|A0A183MH42|A0A183MH42_9TREM|22.36|9e-67,tr|A0A183MH42|A0A183MH42_9TREM|22.09|4e-44,I-set|PF07679.13|1e-06,I-set|PF07679.13|5	437	466086	31	0	17	0	5.4	5.54	4981	2	1	1	373.527	1117.56	3	1117.58	-0.0216	0	25.95	0.013	R	LLNAVDMAQK	A	Oxidation (M)	0.0000002000.0	Cmpd 242, AutoMSn(373.5268), 17.3 min
22	Gene.23443::comp7460_seq0::g.23443::m.23443	Gene.23443::comp7460_seq0::g.23443 ORF type:complete len:4131 (+),score=1134.08,tr|A0A183MH42|A0A183MH42_9TREM|81.62|0.0,tr|A0A183MH42|A0A183MH42_9TREM|22.36|9e-67,tr|A0A183MH42|A0A183MH42_9TREM|22.09|4e-44,I-set|PF07679.13|1e-06,I-set|PF07679.13|5	437	466086	31	0	17	0	5.4	5.54	5037	2	1	1	565.326	1128.64	2	1128.55	0.0849	1	35.88	0.0013	R	CRDLLNMHK	E			Cmpd 645, AutoMSn(565.3263), 24.5 min
[truncated: 15,057 more rows]

## Sheet: D14 M2
Header	--------------------------------------------------------
[truncated: 16,225 more rows]

## Sheet: D14 M3
Header	--------------------------------------------------------
[truncated: 17,522 more rows]

[truncated: 9 more sheets: D28 M1, D28 M2, D28 M3, D42 M1, D42 M2, D42 M3, D56 M1, D56 M2, D56 M3]
