# Supplementary material for: Discovery of Schistosoma mekongi circulating proteins and antigens in infected mouse sera
Source: PLoS One. 2022 Oct 13;17(10):e0275992. doi: 10.1371/journal.pone.0275992 (PMC9562170; doi:10.1371/journal.pone.0275992)
Supplement: S3 Table — (XLSX) [file pone.0275992.s004.xlsx]

## Sheet: Sheet1
Mouse	m/z	Error	Score	p-vaule	Sequence	Modification
m1 d14	654.057	-0.2883	27.21	0.014	YLSSGK
	328.709	0.0013	31.74	0.0021	GIPLTR
	534.75	-0.0469	29.97	0.005	CFVLQETTK*
	649.309	-0.0471	20.02	0.04	LIDCHWAARR*	Carbamidomethyl (C)
	1025.5	0.0471	21.28	0.026	GRNGHVMCFPQQFAQWK*	Oxidation (M)
	828.893	-0.5649	22.27	0.039	ALSHPDPFIQANTGELCIQFAR*	Carbamidomethyl (C)
	837.387	-0.0671	21.21	0.028	CAIDFLQQHHGVVRTQDGCLR*	2 Carbamidomethyl (C)
	922.047	0.7776	23.26	0.019	DLHKMNFDYVKPDSPEEILMGIR**	Oxidation (M)
	936.782	0.0619	21.08	0.084	EGLGIVSMISDDTSSENLFGAVCEYR*	Oxidation (M)
m2 d14	654.057	-0.2884	27.5	0.013	YLSSGK
	328.709	0.0021	31.75	0.0021	GIPLTR
	534.75	-0.0464	29.67	0.0053	CFVLQETTK*
	454.888	-0.1173	20.58	0.035	LKCTLVAESALSK*
	505.976	0.1456	24.21	0.021	DLMWDLLYRYK*
	678.447	-0.6315	22.87	0.068	GRNGHVMCFPQQFAQWK*
	1143.56	0.0336	21.08	0.023	MNFDYVKPDSPEEILMGIR*	2 Oxidation (M)
	829.049	-0.0957	21.45	0.027	ALSHPDPFIQANTGELCIQFAR*	Carbamidomethyl (C)
m3 d14	654.057	-0.2885	24.7	0.024	YLSSGK
	328.708	-0.0005	31.31	0.0023	GIPLTR
	534.749	-0.0496	32.94	0.0025	CFVLQETTK*
	435.88	-0.0037	21.04	0.037	ITPQCVDCTLR*	Carbamidomethyl (C)
	803.889	-0.1063	23.02	0.022	YAGLHCKLLIGYAK*	Carbamidomethyl (C)
	559.786	0.5183	24.34	0.031	MTLGFWRPGGFTYK*	Oxidation (M)
	922.046	0.7752	22.89	0.021	DLHKMNFDYVKPDSPEEILMGIR**	Oxidation (M)
m1 d28	328.71	0.0038	32.39	0.0018	GIPLTR
	468.253	0.0221	25.99	0.014	MKAPEGFR*
	534.749	-0.0479	32.45	0.0028	CFVLQETTK*
	787.939	0.0562	24.5	0.016	ITPQCVDCTLRAVR*
	828.896	-0.5556	23.23	0.031	ALSHPDPFIQANTGELCIQFAR*	Carbamidomethyl (C)
	833.909	-0.3531	21.06	0.084	MYEVMCNYSEIHCVTVSGYAK*	Carbamidomethyl (C); Oxidation (M)
	936.794	0.0985	22.9	0.054	EGLGIVSMISDDTSSENLFGAVCEYR*	Oxidation (M)
m2 d28	328.708	-0.0001	32.61	0.0017	GIPLTR
	842.808	-0.5835	28.76	0.013	FDSMSLK*	Oxidation (M)
	534.75	-0.0458	29.92	0.005	CFVLQETTK*
	787.941	0.0601	25.49	0.013	ITPQCVDCTLRAVR*
	838.839	-0.1543	24.51	0.02	MTLGFWRPGGFTYK*	Oxidation (M)
m3 d28	328.708	-0.0001	41	0.00031	GIPLTR
	842.808	-0.5835	31	0.013	FDSMSLK*	Oxidation (M)
m1 d42	328.709	0.0016	32.29	0.0019	GIPLTR
	468.252	0.0211	30.86	0.0047	MKAPEGFR*
	534.751	-0.0451	30.53	0.0043	CFVLQETTK*
	406.394	0.5132	36.82	0.0038	NITDELEKVR*
	649.308	-0.0486	20.08	0.04	LIDCHWAARR*	Carbamidomethyl (C)
	435.88	-0.0044	20.93	0.037	ITPQCVDCTLR*	Carbamidomethyl (C)
	787.941	0.0598	20.05	0.044	ITPQCVDCTLRAVR*
	838.838	-0.156	24.43	0.02	MTLGFWRPGGFTYK*	Oxidation (M)
	922.045	0.772	23.94	0.016	DLHKMNFDYVKPDSPEEILMGIR**	Oxidation (M)
	936.776	0.0425	30.73	0.0091	EGLGIVSMISDDTSSENLFGAVCEYR*	Oxidation (M)
m2 d42	328.707	-0.0012	32.82	0.0016	GIPLTR
	468.252	0.0195	25.25	0.017	MKAPEGFR*
	534.749	-0.0486	33.32	0.0023	CFVLQETTK*
	406.396	0.5203	36.76	0.0038	NITDELEKVR*
	554.304	0.0665	25.57	0.012	MTLGFWRPGGFTYK*
	829.048	-0.099	21.26	0.028	ALSHPDPFIQANTGELCIQFAR*	Carbamidomethyl (C)
	836.158	-0.7358	21.19	0.099	TQDGCLRMTLGFWRPGGFTYK*	Carbamidomethyl (C); Oxidation (M)
	922.045	0.773	22.81	0.021	DLHKMNFDYVKPDSPEEILMGIR**	Oxidation (M)
	1390.17	-0.0065	25.04	0.0088	DLHKMNFDYVKPDSPEEILMGIR**	2 Oxidation (M)
m3 d42	328.709	0.0019	32.6	0.0017	GIPLTR
	534.748	-0.0515	32.63	0.0027	CFVLQETTK*
	406.392	0.5075	37.58	0.0032	NITDELEKVR*
	416.848	-0.0793	21.43	0.037	ITPQCVDCTLR*
	787.939	0.0573	20.49	0.04	ITPQCVDCTLRAVR*
	828.894	-0.5632	22.77	0.035	ALSHPDPFIQANTGELCIQFAR*	Carbamidomethyl (C)
	936.563	-0.5953	28.69	0.015	EGLGIVSMISDDTSSENLFGAVCEYR*	Oxidation (M)
m1 d56	328.709	0.0025	30.28	0.0029	GIPLTR
	534.749	-0.0496	32.42	0.0028	CFVLQETTK*
	787.935	0.0478	20.79	0.037	ITPQCVDCTLRAVR*
	855.93	-0.044	23.32	0.02	SAFFKYNLDLVTHR*
	794.132	-0.7811	23.1	0.026	LTVAGADAGPSPEAQQFWHSVGR*
	858.123	-0.7261	24.2	0.012	MYEVMCNYSEIHCVTVSGYAK*	2 Carbamidomethyl (C); 2 Oxidation (M)
	922.045	0.774	23.31	0.019	DLHKMNFDYVKPDSPEEILMGIR**	Oxidation (M)
	936.669	-0.2782	21.49	0.04	EGLGIVSMISDDTSSENLFGAVCEYR*	Oxidation (M)
m2 d56	328.708	0.0002	31.93	0.002	GIPLTR
	874.791	0.3455	20.32	0.12	IICDSPAR*
	534.749	-0.0487	32.28	0.0029	CFVLQETTK*
	649.055	-0.5553	20.37	0.081	LIDCHWAARR*	Carbamidomethyl (C)
	435.879	-0.0058	22.44	0.026	ITPQCVDCTLR*	Carbamidomethyl (C)
	787.935	0.0487	20.24	0.042	ITPQCVDCTLRAVR*
	838.838	-0.1569	24.17	0.021	MTLGFWRPGGFTYK*	Oxidation (M)
	757.37	0.0135	22.11	0.02	MNFDYVKPDSPEEILMGIR*	Oxidation (M)
	829.143	0.1841	26.2	0.012	ALSHPDPFIQANTGELCIQFAR*	Carbamidomethyl (C)
	858.119	-0.7394	20.01	0.032	MYEVMCNYSEIHCVTVSGYAK*	2 Carbamidomethyl (C); 2 Oxidation (M)
	922.045	0.7734	23.41	0.019	DLHKMNFDYVKPDSPEEILMGIR**	Oxidation (M)
	958.08	-0.2264	20.81	0.031	GVDYLPGDRFSGLPPNHSWNVIYIR*
	997.515	-0.7835	25.59	0.0089	GTFSRMYEVMCNYSEIHCVTVSGYAK*	Oxidation (M)
m3 d56
	328.708	0.0004	30.89	0.0026	GIPLTR
	874.792	0.3471	20.11	0.13	IICDSPAR*
	534.75	-0.0477	32.8	0.0026	CFVLQETTK*
	649.307	-0.0513	20.07	0.04	LIDCHWAARR*	Carbamidomethyl (C)
	554.303	0.0646	24.4	0.016	MTLGFWRPGGFTYK*
	838.839	-0.1546	24.48	0.02	MTLGFWRPGGFTYK*	Oxidation (M)
	655.321	0.0003	20.36	0.036	EMYNYELDAPPIGNLPK*
	828.893	-0.5648	30.89	0.0053	ALSHPDPFIQANTGELCIQFAR*	Carbamidomethyl (C)
