# Supplementary material for: Discovery of Schistosoma mekongi circulating proteins and antigens in infected mouse sera
Source: PLoS One. 2022 Oct 13;17(10):e0275992. doi: 10.1371/journal.pone.0275992 (PMC9562170; doi:10.1371/journal.pone.0275992)
Supplement: S4 Table — (XLSX) [file pone.0275992.s005.xlsx]

## Sheet: D14
Header	--------------------------------------------------------
Search title	Submitted from Smk mouse enrich 14wk by Mascot Daemon on SEARCH-SERVER
Timestamp	2021-10-19T11:37:27Z
User
Email
Report URI	http://127.0.0.1/mascot/cgi/master_results.pl?file=../data/20211019/F002241.dat
Peak list data path	C:\Program Files (x86)\Matrix Science\Mascot Daemon\mgf\179 Smk mouse enrich 14wk\mascot_daemon_merge.mgf
Peak list format	Mascot generic
Search type	MIS
Mascot version	2.3.0
Database	Smk_new_tran
Fasta file	peptides.fasta
Total sequences	20798
Total residues	9745449
Sequences after taxonomy filter	20798
Number of queries	6730
Warning	No taxonomy indexes for Smk_new_tran, taxonomy ~Homo sapiens (human)~ ignored. Searching all entries in Smk_new_tran
Variable modifications	--------------------------------------------------------
Identifier	Name	Delta	Neutral loss(es)
1	Carbamidomethyl (C)	57.0215
2	Oxidation (M)	15.9949	0	63.9983
Search Parameters	--------------------------------------------------------
Taxonomy filter	. . . . . . . . . . . . . . . . Homo sapiens (human)
Enzyme	Trypsin
Maximum Missed Cleavages	1
Fixed modifications
Variable modifications	Carbamidomethyl (C),Oxidation (M)
Peptide Mass Tolerance	0.8
Peptide Mass Tolerance Units	Da
Fragment Mass Tolerance	0.8
Fragment Mass Tolerance Units	Da
Mass values	Monoisotopic
Instrument type	ESI-QUAD-TOF
Format parameters	--------------------------------------------------------
Significance threshold	0.05
Max. number of hits	0
Use MudPIT protein scoring	1
Ions score cut-off	0
Include same-set proteins	0
Include sub-set proteins	0
Include unassigned	0
Require bold red	0
Protein hits	--------------------------------------------------------
prot_hit_num	prot_acc	prot_desc	prot_score	prot_mass	prot_matches	prot_matches_sig	prot_sequences	prot_sequences_sig	prot_cover	prot_pi	pep_query	pep_rank	pep_isbold	pep_isunique	pep_exp_mz	pep_exp_mr	pep_exp_z	pep_calc_mr	pep_delta	pep_miss	pep_score	pep_expect	pep_res_before	pep_seq	pep_res_after	pep_var_mod	pep_var_mod_pos	pep_scan_title
1	Gene.10905::comp3052_seq0::g.10905::m.10905	Gene.10905::comp3052_seq0::g.10905::m.10905	149	261840	24	0	6	0	3.9	5.8	4795	1	1	1	1129.86	1128.85	1	1129.58	-0.7283	0	30.61	0.008	K	CLEPLAESLR	S			Cmpd 295, AutoMSn(1129.8591), 23.2 min
1	Gene.10905::comp3052_seq0::g.10905::m.10905	Gene.10905::comp3052_seq0::g.10905::m.10905	149	261840	24	0	6	0	3.9	5.8	4796	1	1	1	1129.88	1128.87	1	1129.58	-0.7121	0	32.46	0.0054	K	CLEPLAESLR	S			Cmpd 454, AutoMSn(1129.8753), 23.3 min
1	Gene.10905::comp3052_seq0::g.10905::m.10905	Gene.10905::comp3052_seq0::g.10905::m.10905	149	261840	24	0	6	0	3.9	5.8	4797	1	1	1	1129.88	1128.87	1	1129.58	-0.706	0	38.59	0.0013	K	CLEPLAESLR	S			Cmpd 234, AutoMSn(1129.8814), 23.4 min
1	Gene.10905::comp3052_seq0::g.10905::m.10905	Gene.10905::comp3052_seq0::g.10905::m.10905	149	261840	24	0	6	0	3.9	5.8	4798	4	1	1	1130.2	1129.2	1	1129.58	-0.3835	0	26.8	0.039	K	CLEPLAESLR	S			Cmpd 232, AutoMSn(1130.2039), 23.4 min
1	Gene.10905::comp3052_seq0::g.10905::m.10905	Gene.10905::comp3052_seq0::g.10905::m.10905	149	261840	24	0	6	0	3.9	5.8	4799	2	1	1	1130.21	1129.2	1	1129.58	-0.3808	0	31.62	0.013	K	CLEPLAESLR	S			Cmpd 235, AutoMSn(1130.2066), 23.5 min
1	Gene.10905::comp3052_seq0::g.10905::m.10905	Gene.10905::comp3052_seq0::g.10905::m.10905	149	261840	24	0	6	0	3.9	5.8	4800	1	1	1	1130.54	1129.53	1	1129.58	-0.0465	0	30.02	0.005	K	CLEPLAESLR	S			Cmpd 436, AutoMSn(1130.5408), 23.4 min
1	Gene.10905::comp3052_seq0::g.10905::m.10905	Gene.10905::comp3052_seq0::g.10905::m.10905	149	261840	24	0	6	0	3.9	5.8	4801	1	1	1	1130.54	1129.53	1	1129.58	-0.0464	0	31.18	0.0038	K	CLEPLAESLR	S			Cmpd 308, AutoMSn(1130.5410), 23.5 min
1	Gene.10905::comp3052_seq0::g.10905::m.10905	Gene.10905::comp3052_seq0::g.10905::m.10905	149	261840	24	0	6	0	3.9	5.8	4802	1	1	1	1130.54	1129.53	1	1129.58	-0.0454	0	29.2	0.006	K	CLEPLAESLR	S			Cmpd 438, AutoMSn(1130.5420), 23.4 min
1	Gene.10905::comp3052_seq0::g.10905::m.10905	Gene.10905::comp3052_seq0::g.10905::m.10905	149	261840	24	0	6	0	3.9	5.8	4803	1	1	1	1130.54	1129.54	1	1129.58	-0.0451	0	42.27	0.0003	K	CLEPLAESLR	S			Cmpd 434, AutoMSn(1130.5423), 23.3 min
1	Gene.10905::comp3052_seq0::g.10905::m.10905	Gene.10905::comp3052_seq0::g.10905::m.10905	149	261840	24	0	6	0	3.9	5.8	4804	1	1	1	1130.54	1129.54	1	1129.58	-0.0439	0	41.86	0.00033	K	CLEPLAESLR	S			Cmpd 456, AutoMSn(1130.5435), 23.3 min
1	Gene.10905::comp3052_seq0::g.10905::m.10905	Gene.10905::comp3052_seq0::g.10905::m.10905	149	261840	24	0	6	0	3.9	5.8	5196	6	1	1	504.948	1511.82	3	1511.86	-0.0347	1	26.13	0.011	R	QQGVDEKEILLLK	R			Cmpd 149, AutoMSn(504.9477), 15.2 min
1	Gene.10905::comp3052_seq0::g.10905::m.10905	Gene.10905::comp3052_seq0::g.10905::m.10905	149	261840	24	0	6	0	3.9	5.8	5228	1	1	1	771.889	1541.76	2	1541.88	-0.1193	0	25.57	0.011	R	DPVQLNLLYVQLK	D			Cmpd 80, AutoMSn(771.8885), 16.1 min
1	Gene.10905::comp3052_seq0::g.10905::m.10905	Gene.10905::comp3052_seq0::g.10905::m.10905	149	261840	24	0	6	0	3.9	5.8	5873	8	1	1	1072.25	2142.48	2	2143.08	-0.6023	1	21.49	0.05	K	VTDEVGAMNAAVAQALRSANR	A			Cmpd 277, AutoMSn(1072.2463), 23.6 min
1	Gene.10905::comp3052_seq0::g.10905::m.10905	Gene.10905::comp3052_seq0::g.10905::m.10905	149	261840	24	0	6	0	3.9	5.8	4026	3	1	1	832.601	2494.78	3	2495.21	-0.4297	1	30.22	0.021	R	SANRAESTDINVVQHGQSLDQAR	D			Cmpd 317, AutoMSn(832.6011), 30.7 min
1	Gene.10905::comp3052_seq0::g.10905::m.10905	Gene.10905::comp3052_seq0::g.10905::m.10905	149	261840	24	0	6	0	3.9	5.8	4033	2	1	1	832.605	2494.79	3	2495.21	-0.4183	1	32.67	0.012	R	SANRAESTDINVVQHGQSLDQAR	D			Cmpd 712, AutoMSn(832.6049), 30.8 min
1	Gene.10905::comp3052_seq0::g.10905::m.10905	Gene.10905::comp3052_seq0::g.10905::m.10905	149	261840	24	0	6	0	3.9	5.8	4035	7	1	1	832.606	2494.8	3	2495.21	-0.4149	1	27.81	0.037	R	SANRAESTDINVVQHGQSLDQAR	D			Cmpd 325, AutoMSn(832.6061), 30.9 min
1	Gene.10905::comp3052_seq0::g.10905::m.10905	Gene.10905::comp3052_seq0::g.10905::m.10905	149	261840	24	0	6	0	3.9	5.8	4036	3	1	1	832.606	2494.8	3	2495.21	-0.4143	1	32.51	0.013	R	SANRAESTDINVVQHGQSLDQAR	D			Cmpd 506, AutoMSn(832.6063), 30.9 min
1	Gene.10905::comp3052_seq0::g.10905::m.10905	Gene.10905::comp3052_seq0::g.10905::m.10905	149	261840	24	0	6	0	3.9	5.8	4040	1	1	1	832.608	2494.8	3	2495.21	-0.4103	1	32.43	0.013	R	SANRAESTDINVVQHGQSLDQAR	D			Cmpd 293, AutoMSn(832.6076), 30.7 min
1	Gene.10905::comp3052_seq0::g.10905::m.10905	Gene.10905::comp3052_seq0::g.10905::m.10905	149	261840	24	0	6	0	3.9	5.8	4043	2	1	1	832.608	2494.8	3	2495.21	-0.4079	1	32.68	0.012	R	SANRAESTDINVVQHGQSLDQAR	D			Cmpd 721, AutoMSn(832.6084), 30.7 min
1	Gene.10905::comp3052_seq0::g.10905::m.10905	Gene.10905::comp3052_seq0::g.10905::m.10905	149	261840	24	0	6	0	3.9	5.8	4047	3	1	1	832.611	2494.81	3	2495.21	-0.4004	1	30.16	0.022	R	SANRAESTDINVVQHGQSLDQAR	D			Cmpd 725, AutoMSn(832.6109), 30.8 min
1	Gene.10905::comp3052_seq0::g.10905::m.10905	Gene.10905::comp3052_seq0::g.10905::m.10905	149	261840	24	0	6	0	3.9	5.8	4049	4	1	1	832.611	2494.81	3	2495.21	-0.3989	1	28.76	0.03	R	SANRAESTDINVVQHGQSLDQAR	D			Cmpd 735, AutoMSn(832.6114), 31.0 min
1	Gene.10905::comp3052_seq0::g.10905::m.10905	Gene.10905::comp3052_seq0::g.10905::m.10905	149	261840	24	0	6	0	3.9	5.8	4050	1	1	1	832.612	2494.81	3	2495.21	-0.3973	1	32.55	0.013	R	SANRAESTDINVVQHGQSLDQAR	D			Cmpd 737, AutoMSn(832.6119), 31.1 min
1	Gene.10905::comp3052_seq0::g.10905::m.10905	Gene.10905::comp3052_seq0::g.10905::m.10905	149	261840	24	0	6	0	3.9	5.8	4058	3	1	1	832.619	2494.83	3	2495.21	-0.3772	1	29.81	0.024	R	SANRAESTDINVVQHGQSLDQAR	D			Cmpd 415, AutoMSn(832.6187), 31.1 min
1	Gene.10905::comp3052_seq0::g.10905::m.10905	Gene.10905::comp3052_seq0::g.10905::m.10905	149	261840	24	0	6	0	3.9	5.8	6513	9	1	1	936.874	2807.6	3	2808.33	-0.7306	1	22.34	0.026	K	LHTDDDVEWLNPSQSLRQQGVDEK	E			Cmpd 224, AutoMSn(936.8742), 18.5 min	emPAI	0.01
2	Gene.33687::comp79477_seq0::g.33687::m.33687	Gene.33687::comp79477_seq0::g.33687::m.33687	45	17688	17	0	1	0	11.7	6.85	5642	1	1	1	654.021	1959.04	3	1959.01	0.0348	0	35.29	0.0013	K	VQASLAANTFTITGHAETK	Q			Cmpd 88, AutoMSn(654.0209), 13.8 min
2	Gene.33687::comp79477_seq0::g.33687::m.33687	Gene.33687::comp79477_seq0::g.33687::m.33687	45	17688	17	0	1	0	11.7	6.85	5644	1	1	1	654.021	1959.04	3	1959.01	0.0366	0	43.1	0.00021	K	VQASLAANTFTITGHAETK	Q			Cmpd 35, AutoMSn(654.0215), 13.9 min
2	Gene.33687::comp79477_seq0::g.33687::m.33687	Gene.33687::comp79477_seq0::g.33687::m.33687	45	17688	17	0	1	0	11.7	6.85	5645	1	1	1	654.022	1959.04	3	1959.01	0.0374	0	38.24	0.00064	K	VQASLAANTFTITGHAETK	Q			Cmpd 36, AutoMSn(654.0218), 13.8 min
2	Gene.33687::comp79477_seq0::g.33687::m.33687	Gene.33687::comp79477_seq0::g.33687::m.33687	45	17688	17	0	1	0	11.7	6.85	5646	1	1	1	654.022	1959.04	3	1959.01	0.0377	0	38.51	0.0006	K	VQASLAANTFTITGHAETK	Q			Cmpd 87, AutoMSn(654.0219), 13.9 min
2	Gene.33687::comp79477_seq0::g.33687::m.33687	Gene.33687::comp79477_seq0::g.33687::m.33687	45	17688	17	0	1	0	11.7	6.85	5648	1	1	1	654.022	1959.04	3	1959.01	0.0381	0	31.85	0.0028	K	VQASLAANTFTITGHAETK	Q			Cmpd 34, AutoMSn(654.0220), 13.9 min
2	Gene.33687::comp79477_seq0::g.33687::m.33687	Gene.33687::comp79477_seq0::g.33687::m.33687	45	17688	17	0	1	0	11.7	6.85	5649	1	1	1	654.022	1959.04	3	1959.01	0.0382	0	36.05	0.0011	K	VQASLAANTFTITGHAETK	Q			Cmpd 39, AutoMSn(654.0221), 13.9 min
2	Gene.33687::comp79477_seq0::g.33687::m.33687	Gene.33687::comp79477_seq0::g.33687::m.33687	45	17688	17	0	1	0	11.7	6.85	5650	1	1	1	654.022	1959.04	3	1959.01	0.0384	0	36.41	0.00097	K	VQASLAANTFTITGHAETK	Q			Cmpd 91, AutoMSn(654.0221), 13.8 min
2	Gene.33687::comp79477_seq0::g.33687::m.33687	Gene.33687::comp79477_seq0::g.33687::m.33687	45	17688	17	0	1	0	11.7	6.85	5652	1	1	1	654.022	1959.05	3	1959.01	0.0389	0	43.65	0.00018	K	VQASLAANTFTITGHAETK	Q			Cmpd 85, AutoMSn(654.0223), 13.7 min
2	Gene.33687::comp79477_seq0::g.33687::m.33687	Gene.33687::comp79477_seq0::g.33687::m.33687	45	17688	17	0	1	0	11.7	6.85	5653	1	1	1	654.023	1959.05	3	1959.01	0.0394	0	36.34	0.00099	K	VQASLAANTFTITGHAETK	Q			Cmpd 38, AutoMSn(654.0225), 13.9 min
2	Gene.33687::comp79477_seq0::g.33687::m.33687	Gene.33687::comp79477_seq0::g.33687::m.33687	45	17688	17	0	1	0	11.7	6.85	5654	1	1	1	654.023	1959.05	3	1959.01	0.0398	0	38.21	0.00065	K	VQASLAANTFTITGHAETK	Q			Cmpd 81, AutoMSn(654.0226), 13.8 min
2	Gene.33687::comp79477_seq0::g.33687::m.33687	Gene.33687::comp79477_seq0::g.33687::m.33687	45	17688	17	0	1	0	11.7	6.85	5655	1	1	1	654.023	1959.05	3	1959.01	0.0402	0	38.54	0.0006	K	VQASLAANTFTITGHAETK	Q			Cmpd 84, AutoMSn(654.0227), 13.9 min
2	Gene.33687::comp79477_seq0::g.33687::m.33687	Gene.33687::comp79477_seq0::g.33687::m.33687	45	17688	17	0	1	0	11.7	6.85	5656	1	1	1	654.023	1959.05	3	1959.01	0.0402	0	42.24	0.00026	K	VQASLAANTFTITGHAETK	Q			Cmpd 42, AutoMSn(654.0227), 14.1 min
2	Gene.33687::comp79477_seq0::g.33687::m.33687	Gene.33687::comp79477_seq0::g.33687::m.33687	45	17688	17	0	1	0	11.7	6.85	5657	2	1	1	654.023	1959.05	3	1959.01	0.0412	0	31.24	0.0032	K	VQASLAANTFTITGHAETK	Q			Cmpd 40, AutoMSn(654.0231), 14.1 min
2	Gene.33687::comp79477_seq0::g.33687::m.33687	Gene.33687::comp79477_seq0::g.33687::m.33687	45	17688	17	0	1	0	11.7	6.85	5658	7	1	1	654.024	1959.05	3	1959.01	0.0424	0	24.83	0.014	K	VQASLAANTFTITGHAETK	Q			Cmpd 44, AutoMSn(654.0235), 14.2 min
2	Gene.33687::comp79477_seq0::g.33687::m.33687	Gene.33687::comp79477_seq0::g.33687::m.33687	45	17688	17	0	1	0	11.7	6.85	5659	1	1	1	654.024	1959.05	3	1959.01	0.0427	0	39.68	0.00046	K	VQASLAANTFTITGHAETK	Q			Cmpd 37, AutoMSn(654.0236), 14.0 min
2	Gene.33687::comp79477_seq0::g.33687::m.33687	Gene.33687::comp79477_seq0::g.33687::m.33687	45	17688	17	0	1	0	11.7	6.85	5661	1	1	1	654.024	1959.05	3	1959.01	0.0456	0	39.95	0.00043	K	VQASLAANTFTITGHAETK	Q			Cmpd 37, AutoMSn(654.0245), 13.8 min
2	Gene.33687::comp79477_seq0::g.33687::m.33687	Gene.33687::comp79477_seq0::g.33687::m.33687	45	17688	17	0	1	0	11.7	6.85	5662	1	1	1	654.025	1959.05	3	1959.01	0.0468	0	45.21	0.00013	K	VQASLAANTFTITGHAETK	Q			Cmpd 38, AutoMSn(654.0249), 14.0 min	emPAI	0.19
3	Gene.10133::comp2839_seq0::g.10133::m.10133	Gene.10133::comp2839_seq0::g.10133::m.10133	125	242948	11	0	5	0	3.9	6.03	1451	10	1	1	388.333	1161.98	3	1161.58	0.3947	1	27.72	0.068	K	EATARLNMEK	M			Cmpd 651, AutoMSn(388.3326), 29.2 min
3	Gene.10133::comp2839_seq0::g.10133::m.10133	Gene.10133::comp2839_seq0::g.10133::m.10133	125	242948	11	0	5	0	3.9	6.03	5495	4	1	1	928.015	1854.01	2	1853.93	0.0842	0	22.12	0.027	K	EEITSVALCQPTSAHLR	G			Cmpd 61, AutoMSn(928.0147), 20.8 min
3	Gene.10133::comp2839_seq0::g.10133::m.10133	Gene.10133::comp2839_seq0::g.10133::m.10133	125	242948	11	0	5	0	3.9	6.03	5498	1	1	1	619.013	1854.02	3	1853.93	0.0867	0	27.64	0.0077	K	EEITSVALCQPTSAHLR	G			Cmpd 53, AutoMSn(619.0130), 20.5 min
3	Gene.10133::comp2839_seq0::g.10133::m.10133	Gene.10133::comp2839_seq0::g.10133::m.10133	125	242948	11	0	5	0	3.9	6.03	5501	1	1	1	619.014	1854.02	3	1853.93	0.0913	0	45.06	0.00014	K	EEITSVALCQPTSAHLR	G			Cmpd 59, AutoMSn(619.0145), 20.7 min
3	Gene.10133::comp2839_seq0::g.10133::m.10133	Gene.10133::comp2839_seq0::g.10133::m.10133	125	242948	11	0	5	0	3.9	6.03	5502	1	1	1	619.015	1854.02	3	1853.93	0.0914	0	35.48	0.0013	K	EEITSVALCQPTSAHLR	G			Cmpd 62, AutoMSn(619.0146), 20.8 min
3	Gene.10133::comp2839_seq0::g.10133::m.10133	Gene.10133::comp2839_seq0::g.10133::m.10133	125	242948	11	0	5	0	3.9	6.03	5503	1	1	1	619.015	1854.02	3	1853.93	0.0919	0	35.28	0.0013	K	EEITSVALCQPTSAHLR	G			Cmpd 55, AutoMSn(619.0147), 20.6 min
3	Gene.10133::comp2839_seq0::g.10133::m.10133	Gene.10133::comp2839_seq0::g.10133::m.10133	125	242948	11	0	5	0	3.9	6.03	5504	1	1	1	619.017	1854.03	3	1853.93	0.0998	0	35.14	0.0014	K	EEITSVALCQPTSAHLR	G			Cmpd 52, AutoMSn(619.0174), 20.5 min
3	Gene.10133::comp2839_seq0::g.10133::m.10133	Gene.10133::comp2839_seq0::g.10133::m.10133	125	242948	11	0	5	0	3.9	6.03	3315	4	1	1	648.374	1942.1	3	1941.9	0.2005	0	23.87	0.067	K	HLGNDEVMIIWNENSR	A	Oxidation (M)	0.0000000200000000.0	Cmpd 224, AutoMSn(648.3742), 28.2 min
3	Gene.10133::comp2839_seq0::g.10133::m.10133	Gene.10133::comp2839_seq0::g.10133::m.10133	125	242948	11	0	5	0	3.9	6.03	6140	1	1	1	808.428	2422.26	3	2422.25	0.0132	1	34.64	0.0012	R	KLADVDVLSLYDSHSLQPTGHK	Y			Cmpd 80, AutoMSn(808.4281), 22.4 min
3	Gene.10133::comp2839_seq0::g.10133::m.10133	Gene.10133::comp2839_seq0::g.10133::m.10133	125	242948	11	0	5	0	3.9	6.03	6141	6	1	1	1212.14	2422.26	2	2422.25	0.0148	1	25.71	0.0094	R	KLADVDVLSLYDSHSLQPTGHK	Y			Cmpd 389, AutoMSn(1212.1393), 22.2 min
3	Gene.10133::comp2839_seq0::g.10133::m.10133	Gene.10133::comp2839_seq0::g.10133::m.10133	125	242948	11	0	5	0	3.9	6.03	6686	1	1	1	968.798	2903.37	3	2903.22	0.1536	1	27.26	0.0054	R	LNMEKMTYDQISAQCQMDDDTVHR	K	2 Oxidation (M)	0.002002000000000000000000.0	Cmpd 47, AutoMSn(968.7983), 20.7 min	emPAI	0.01
4	Gene.4692::comp1288_seq3::g.4692::m.4692	Gene.4692::comp1288_seq3::g.4692::m.4692	45	51777	10	0	1	0	4.7	7.23	3879	7	1	1	792.479	2374.42	3	2374.01	0.4099	0	28.67	0.023	K	IICSEGVNMSSCTHSSNCVYPK	F	Oxidation (M)	0.0000000020000000000000.0	Cmpd 334, AutoMSn(792.4793), 31.1 min
4	Gene.4692::comp1288_seq3::g.4692::m.4692	Gene.4692::comp1288_seq3::g.4692::m.4692	45	51777	10	0	1	0	4.7	7.23	3880	3	1	1	792.481	2374.42	3	2374.01	0.4154	0	30.05	0.017	K	IICSEGVNMSSCTHSSNCVYPK	F	Oxidation (M)	0.0000000020000000000000.0	Cmpd 508, AutoMSn(792.4811), 31.0 min
4	Gene.4692::comp1288_seq3::g.4692::m.4692	Gene.4692::comp1288_seq3::g.4692::m.4692	45	51777	10	0	1	0	4.7	7.23	3881	3	1	1	792.482	2374.42	3	2374.01	0.4184	0	28.51	0.024	K	IICSEGVNMSSCTHSSNCVYPK	F	Oxidation (M)	0.0000000020000000000000.0	Cmpd 334, AutoMSn(792.4821), 31.1 min
4	Gene.4692::comp1288_seq3::g.4692::m.4692	Gene.4692::comp1288_seq3::g.4692::m.4692	45	51777	10	0	1	0	4.7	7.23	3882	8	1	1	792.483	2374.43	3	2374.01	0.4202	0	26.33	0.039	K	IICSEGVNMSSCTHSSNCVYPK	F	Oxidation (M)	0.0000000020000000000000.0	Cmpd 726, AutoMSn(792.4827), 31.2 min
4	Gene.4692::comp1288_seq3::g.4692::m.4692	Gene.4692::comp1288_seq3::g.4692::m.4692	45	51777	10	0	1	0	4.7	7.23	3883	1	1	1	792.483	2374.43	3	2374.01	0.4206	0	44.93	0.00055	K	IICSEGVNMSSCTHSSNCVYPK	F	Oxidation (M)	0.0000000020000000000000.0	Cmpd 497, AutoMSn(792.4828), 31.2 min
4	Gene.4692::comp1288_seq3::g.4692::m.4692	Gene.4692::comp1288_seq3::g.4692::m.4692	45	51777	10	0	1	0	4.7	7.23	3884	2	1	1	792.483	2374.43	3	2374.01	0.4207	0	29.5	0.019	K	IICSEGVNMSSCTHSSNCVYPK	F	Oxidation (M)	0.0000000020000000000000.0	Cmpd 266, AutoMSn(792.4829), 31.0 min
4	Gene.4692::comp1288_seq3::g.4692::m.4692	Gene.4692::comp1288_seq3::g.4692::m.4692	45	51777	10	0	1	0	4.7	7.23	3885	2	1	1	792.485	2374.43	3	2374.01	0.4275	0	28.24	0.026	K	IICSEGVNMSSCTHSSNCVYPK	F	Oxidation (M)	0.0000000020000000000000.0	Cmpd 331, AutoMSn(792.4852), 31.0 min
4	Gene.4692::comp1288_seq3::g.4692::m.4692	Gene.4692::comp1288_seq3::g.4692::m.4692	45	51777	10	0	1	0	4.7	7.23	3886	3	1	1	792.486	2374.44	3	2374.01	0.429	0	29.37	0.02	K	IICSEGVNMSSCTHSSNCVYPK	F	Oxidation (M)	0.0000000020000000000000.0	Cmpd 511, AutoMSn(792.4857), 31.1 min
4	Gene.4692::comp1288_seq3::g.4692::m.4692	Gene.4692::comp1288_seq3::g.4692::m.4692	45	51777	10	0	1	0	4.7	7.23	3887	9	1	1	792.486	2374.44	3	2374.01	0.4315	0	25.94	0.044	K	IICSEGVNMSSCTHSSNCVYPK	F	Oxidation (M)	0.0000000020000000000000.0	Cmpd 413, AutoMSn(792.4865), 31.0 min
4	Gene.4692::comp1288_seq3::g.4692::m.4692	Gene.4692::comp1288_seq3::g.4692::m.4692	45	51777	10	0	1	0	4.7	7.23	3889	1	1	1	792.488	2374.44	3	2374.01	0.4363	0	31.01	0.014	K	IICSEGVNMSSCTHSSNCVYPK	F	Oxidation (M)	0.0000000020000000000000.0	Cmpd 414, AutoMSn(792.4881), 31.1 min	emPAI	0.06
5	Gene.29353::comp15247_seq1::g.29353::m.29353	Gene.29353::comp15247_seq1::g.29353::m.29353	45	123189	31	0	1	0	1.5	8.72	3432	4	1	1	672.452	2014.34	3	2014	0.3337	1	27.68	0.033	K	FDMRIYVLLTSCDPLR	L	Carbamidomethyl (C); Oxidation (M)	0.0020000000010000.0	Cmpd 468, AutoMSn(672.4524), 34.5 min
5	Gene.29353::comp15247_seq1::g.29353::m.29353	Gene.29353::comp15247_seq1::g.29353::m.29353	45	123189	31	0	1	0	1.5	8.72	3433	2	1	1	672.453	2014.34	3	2014	0.335	1	29.13	0.024	K	FDMRIYVLLTSCDPLR	L	Carbamidomethyl (C); Oxidation (M)	0.0020000000010000.0	Cmpd 634, AutoMSn(672.4528), 34.6 min
5	Gene.29353::comp15247_seq1::g.29353::m.29353	Gene.29353::comp15247_seq1::g.29353::m.29353	45	123189	31	0	1	0	1.5	8.72	3435	1	1	1	672.455	2014.34	3	2014	0.3418	1	34.95	0.0063	K	FDMRIYVLLTSCDPLR	L	Carbamidomethyl (C); Oxidation (M)	0.0020000000010000.0	Cmpd 651, AutoMSn(672.4551), 34.5 min
5	Gene.29353::comp15247_seq1::g.29353::m.29353	Gene.29353::comp15247_seq1::g.29353::m.29353	45	123189	31	0	1	0	1.5	8.72	3437	3	1	1	672.456	2014.35	3	2014	0.3445	1	29.06	0.024	K	FDMRIYVLLTSCDPLR	L	Carbamidomethyl (C); Oxidation (M)	0.0020000000010000.0	Cmpd 451, AutoMSn(672.4560), 34.6 min
5	Gene.29353::comp15247_seq1::g.29353::m.29353	Gene.29353::comp15247_seq1::g.29353::m.29353	45	123189	31	0	1	0	1.5	8.72	3438	2	1	1	672.456	2014.35	3	2014	0.3453	1	35.19	0.006	K	FDMRIYVLLTSCDPLR	L	Carbamidomethyl (C); Oxidation (M)	0.0020000000010000.0	Cmpd 421, AutoMSn(672.4562), 34.9 min
5	Gene.29353::comp15247_seq1::g.29353::m.29353	Gene.29353::comp15247_seq1::g.29353::m.29353	45	123189	31	0	1	0	1.5	8.72	3439	1	1	1	672.456	2014.35	3	2014	0.3458	1	35.55	0.0055	K	FDMRIYVLLTSCDPLR	L	Carbamidomethyl (C); Oxidation (M)	0.0020000000010000.0	Cmpd 409, AutoMSn(672.4564), 34.6 min
5	Gene.29353::comp15247_seq1::g.29353::m.29353	Gene.29353::comp15247_seq1::g.29353::m.29353	45	123189	31	0	1	0	1.5	8.72	3440	3	1	1	672.457	2014.35	3	2014	0.3475	1	29.35	0.023	K	FDMRIYVLLTSCDPLR	L	Carbamidomethyl (C); Oxidation (M)	0.0020000000010000.0	Cmpd 648, AutoMSn(672.4570), 34.9 min
5	Gene.29353::comp15247_seq1::g.29353::m.29353	Gene.29353::comp15247_seq1::g.29353::m.29353	45	123189	31	0	1	0	1.5	8.72	3441	2	1	1	672.457	2014.35	3	2014	0.3478	1	34.49	0.007	K	FDMRIYVLLTSCDPLR	L	Carbamidomethyl (C); Oxidation (M)	0.0020000000010000.0	Cmpd 885, AutoMSn(672.4571), 34.7 min
5	Gene.29353::comp15247_seq1::g.29353::m.29353	Gene.29353::comp15247_seq1::g.29353::m.29353	45	123189	31	0	1	0	1.5	8.72	3442	4	1	1	672.457	2014.35	3	2014	0.3488	1	29.19	0.024	K	FDMRIYVLLTSCDPLR	L	Carbamidomethyl (C); Oxidation (M)	0.0020000000010000.0	Cmpd 453, AutoMSn(672.4574), 34.7 min
5	Gene.29353::comp15247_seq1::g.29353::m.29353	Gene.29353::comp15247_seq1::g.29353::m.29353	45	123189	31	0	1	0	1.5	8.72	3443	1	1	1	672.457	2014.35	3	2014	0.3491	1	34.37	0.0072	K	FDMRIYVLLTSCDPLR	L	Carbamidomethyl (C); Oxidation (M)	0.0020000000010000.0	Cmpd 411, AutoMSn(672.4575), 34.7 min
5	Gene.29353::comp15247_seq1::g.29353::m.29353	Gene.29353::comp15247_seq1::g.29353::m.29353	45	123189	31	0	1	0	1.5	8.72	3444	1	1	1	672.458	2014.35	3	2014	0.3497	1	46.35	0.00046	K	FDMRIYVLLTSCDPLR	L	Carbamidomethyl (C); Oxidation (M)	0.0020000000010000.0	Cmpd 473, AutoMSn(672.4577), 34.6 min
5	Gene.29353::comp15247_seq1::g.29353::m.29353	Gene.29353::comp15247_seq1::g.29353::m.29353	45	123189	31	0	1	0	1.5	8.72	3446	2	1	1	672.458	2014.35	3	2014	0.3504	1	35.58	0.0055	K	FDMRIYVLLTSCDPLR	L	Carbamidomethyl (C); Oxidation (M)	0.0020000000010000.0	Cmpd 557, AutoMSn(672.4579), 34.5 min
5	Gene.29353::comp15247_seq1::g.29353::m.29353	Gene.29353::comp15247_seq1::g.29353::m.29353	45	123189	31	0	1	0	1.5	8.72	3447	2	1	1	672.458	2014.35	3	2014	0.3504	1	35.25	0.0059	K	FDMRIYVLLTSCDPLR	L	Carbamidomethyl (C); Oxidation (M)	0.0020000000010000.0	Cmpd 472, AutoMSn(672.4579), 34.6 min
5	Gene.29353::comp15247_seq1::g.29353::m.29353	Gene.29353::comp15247_seq1::g.29353::m.29353	45	123189	31	0	1	0	1.5	8.72	3448	2	1	1	672.458	2014.35	3	2014	0.3504	1	29.18	0.024	K	FDMRIYVLLTSCDPLR	L	Carbamidomethyl (C); Oxidation (M)	0.0020000000010000.0	Cmpd 407, AutoMSn(672.4579), 34.6 min
5	Gene.29353::comp15247_seq1::g.29353::m.29353	Gene.29353::comp15247_seq1::g.29353::m.29353	45	123189	31	0	1	0	1.5	8.72	3449	3	1	1	672.458	2014.35	3	2014	0.3511	1	28.6	0.027	K	FDMRIYVLLTSCDPLR	L	Carbamidomethyl (C); Oxidation (M)	0.0020000000010000.0	Cmpd 475, AutoMSn(672.4582), 34.7 min
5	Gene.29353::comp15247_seq1::g.29353::m.29353	Gene.29353::comp15247_seq1::g.29353::m.29353	45	123189	31	0	1	0	1.5	8.72	3450	1	1	1	672.458	2014.35	3	2014	0.3513	1	35.3	0.0058	K	FDMRIYVLLTSCDPLR	L	Carbamidomethyl (C); Oxidation (M)	0.0020000000010000.0	Cmpd 415, AutoMSn(672.4583), 34.8 min
5	Gene.29353::comp15247_seq1::g.29353::m.29353	Gene.29353::comp15247_seq1::g.29353::m.29353	45	123189	31	0	1	0	1.5	8.72	3452	2	1	1	672.458	2014.35	3	2014	0.3519	1	29.03	0.025	K	FDMRIYVLLTSCDPLR	L	Carbamidomethyl (C); Oxidation (M)	0.0020000000010000.0	Cmpd 882, AutoMSn(672.4584), 34.6 min
5	Gene.29353::comp15247_seq1::g.29353::m.29353	Gene.29353::comp15247_seq1::g.29353::m.29353	45	123189	31	0	1	0	1.5	8.72	3453	3	1	1	672.458	2014.35	3	2014	0.3519	1	27.59	0.035	K	FDMRIYVLLTSCDPLR	L	Carbamidomethyl (C); Oxidation (M)	0.0020000000010000.0	Cmpd 861, AutoMSn(672.4584), 34.6 min
5	Gene.29353::comp15247_seq1::g.29353::m.29353	Gene.29353::comp15247_seq1::g.29353::m.29353	45	123189	31	0	1	0	1.5	8.72	3454	2	1	1	672.459	2014.35	3	2014	0.3524	1	35.2	0.006	K	FDMRIYVLLTSCDPLR	L	Carbamidomethyl (C); Oxidation (M)	0.0020000000010000.0	Cmpd 642, AutoMSn(672.4586), 34.8 min
5	Gene.29353::comp15247_seq1::g.29353::m.29353	Gene.29353::comp15247_seq1::g.29353::m.29353	45	123189	31	0	1	0	1.5	8.72	3455	1	1	1	672.459	2014.35	3	2014	0.3526	1	35.09	0.0061	K	FDMRIYVLLTSCDPLR	L	Carbamidomethyl (C); Oxidation (M)	0.0020000000010000.0	Cmpd 888, AutoMSn(672.4587), 34.7 min
5	Gene.29353::comp15247_seq1::g.29353::m.29353	Gene.29353::comp15247_seq1::g.29353::m.29353	45	123189	31	0	1	0	1.5	8.72	3456	1	1	1	672.459	2014.35	3	2014	0.3528	1	35.13	0.0061	K	FDMRIYVLLTSCDPLR	L	Carbamidomethyl (C); Oxidation (M)	0.0020000000010000.0	Cmpd 655, AutoMSn(672.4587), 34.5 min
5	Gene.29353::comp15247_seq1::g.29353::m.29353	Gene.29353::comp15247_seq1::g.29353::m.29353	45	123189	31	0	1	0	1.5	8.72	3457	8	1	1	672.459	2014.35	3	2014	0.3532	1	27.64	0.034	K	FDMRIYVLLTSCDPLR	L	Carbamidomethyl (C); Oxidation (M)	0.0020000000010000.0	Cmpd 466, AutoMSn(672.4589), 34.5 min
5	Gene.29353::comp15247_seq1::g.29353::m.29353	Gene.29353::comp15247_seq1::g.29353::m.29353	45	123189	31	0	1	0	1.5	8.72	3458	2	1	1	672.459	2014.36	3	2014	0.3539	1	28.64	0.027	K	FDMRIYVLLTSCDPLR	L	Carbamidomethyl (C); Oxidation (M)	0.0020000000010000.0	Cmpd 654, AutoMSn(672.4591), 34.7 min
5	Gene.29353::comp15247_seq1::g.29353::m.29353	Gene.29353::comp15247_seq1::g.29353::m.29353	45	123189	31	0	1	0	1.5	8.72	3459	1	1	1	672.46	2014.36	3	2014	0.355	1	30.32	0.018	K	FDMRIYVLLTSCDPLR	L	Carbamidomethyl (C); Oxidation (M)	0.0020000000010000.0	Cmpd 857, AutoMSn(672.4595), 34.5 min
5	Gene.29353::comp15247_seq1::g.29353::m.29353	Gene.29353::comp15247_seq1::g.29353::m.29353	45	123189	31	0	1	0	1.5	8.72	3460	3	1	1	672.46	2014.36	3	2014	0.3553	1	29.35	0.023	K	FDMRIYVLLTSCDPLR	L	Carbamidomethyl (C); Oxidation (M)	0.0020000000010000.0	Cmpd 636, AutoMSn(672.4596), 34.7 min
5	Gene.29353::comp15247_seq1::g.29353::m.29353	Gene.29353::comp15247_seq1::g.29353::m.29353	45	123189	31	0	1	0	1.5	8.72	3462	1	1	1	672.461	2014.36	3	2014	0.3586	1	44.6	0.0007	K	FDMRIYVLLTSCDPLR	L	Carbamidomethyl (C); Oxidation (M)	0.0020000000010000.0	Cmpd 645, AutoMSn(672.4607), 34.9 min
5	Gene.29353::comp15247_seq1::g.29353::m.29353	Gene.29353::comp15247_seq1::g.29353::m.29353	45	123189	31	0	1	0	1.5	8.72	3464	2	1	1	672.461	2014.36	3	2014	0.3594	1	35.47	0.0057	K	FDMRIYVLLTSCDPLR	L	Carbamidomethyl (C); Oxidation (M)	0.0020000000010000.0	Cmpd 562, AutoMSn(672.4609), 34.6 min
5	Gene.29353::comp15247_seq1::g.29353::m.29353	Gene.29353::comp15247_seq1::g.29353::m.29353	45	123189	31	0	1	0	1.5	8.72	3467	3	1	1	672.479	2014.42	3	2014	0.4148	1	27.8	0.035	K	FDMRIYVLLTSCDPLR	L	Carbamidomethyl (C); Oxidation (M)	0.0020000000010000.0	Cmpd 868, AutoMSn(672.4794), 34.8 min
5	Gene.29353::comp15247_seq1::g.29353::m.29353	Gene.29353::comp15247_seq1::g.29353::m.29353	45	123189	31	0	1	0	1.5	8.72	3472	2	1	1	672.481	2014.42	3	2014	0.4206	1	34.91	0.0068	K	FDMRIYVLLTSCDPLR	L	Carbamidomethyl (C); Oxidation (M)	0.0020000000010000.0	Cmpd 871, AutoMSn(672.4813), 34.8 min
5	Gene.29353::comp15247_seq1::g.29353::m.29353	Gene.29353::comp15247_seq1::g.29353::m.29353	45	123189	31	0	1	0	1.5	8.72	3473	2	1	1	672.481	2014.42	3	2014	0.4208	1	28.6	0.029	K	FDMRIYVLLTSCDPLR	L	Carbamidomethyl (C); Oxidation (M)	0.0020000000010000.0	Cmpd 460, AutoMSn(672.4814), 34.9 min
5	Gene.29353::comp15247_seq1::g.29353::m.29353	Gene.29353::comp15247_seq1::g.29353::m.29353	45	123189	31	0	1	0	1.5	8.72	3476	2	1	1	672.482	2014.43	3	2014	0.4238	1	35.12	0.0065	K	FDMRIYVLLTSCDPLR	L	Carbamidomethyl (C); Oxidation (M)	0.0020000000010000.0	Cmpd 665, AutoMSn(672.4824), 34.8 min	emPAI	0.03
6	Gene.18299::comp5430_seq2::g.18299::m.18299	Gene.18299::comp5430_seq2::g.18299::m.18299	84	334449	17	0	3	0	1.7	6.08	2408	1	1	1	489.231	1464.67	3	1464.73	-0.0599	1	35.29	0.0062	K	NQRSNNETVLYK	K			Cmpd 815, AutoMSn(489.2313), 33.0 min
6	Gene.18299::comp5430_seq2::g.18299::m.18299	Gene.18299::comp5430_seq2::g.18299::m.18299	84	334449	17	0	3	0	1.7	6.08	3020	1	1	1	601.494	1801.46	3	1800.79	0.6652	1	33.39	0.01	K	ESECFNNTSKNVSASK	S	Carbamidomethyl (C)	0.0001000000000000.0	Cmpd 178, AutoMSn(601.4940), 27.4 min
6	Gene.18299::comp5430_seq2::g.18299::m.18299	Gene.18299::comp5430_seq2::g.18299::m.18299	84	334449	17	0	3	0	1.7	6.08	4096	4	1	1	836.497	2506.47	3	2506.25	0.2221	0	27.6	0.027	R	IFNNIQSLNHQQPQFHLDASR	N			Cmpd 696, AutoMSn(836.4968), 30.5 min
6	Gene.18299::comp5430_seq2::g.18299::m.18299	Gene.18299::comp5430_seq2::g.18299::m.18299	84	334449	17	0	3	0	1.7	6.08	4097	5	1	1	836.503	2506.49	3	2506.25	0.2402	0	28.16	0.024	R	IFNNIQSLNHQQPQFHLDASR	N			Cmpd 711, AutoMSn(836.5029), 30.5 min
6	Gene.18299::comp5430_seq2::g.18299::m.18299	Gene.18299::comp5430_seq2::g.18299::m.18299	84	334449	17	0	3	0	1.7	6.08	4100	7	1	1	836.504	2506.49	3	2506.25	0.2428	0	28.03	0.025	R	IFNNIQSLNHQQPQFHLDASR	N			Cmpd 495, AutoMSn(836.5037), 30.6 min
6	Gene.18299::comp5430_seq2::g.18299::m.18299	Gene.18299::comp5430_seq2::g.18299::m.18299	84	334449	17	0	3	0	1.7	6.08	4102	2	1	1	836.505	2506.49	3	2506.25	0.2459	0	32.63	0.0088	R	IFNNIQSLNHQQPQFHLDASR	N			Cmpd 723, AutoMSn(836.5048), 31.1 min
6	Gene.18299::comp5430_seq2::g.18299::m.18299	Gene.18299::comp5430_seq2::g.18299::m.18299	84	334449	17	0	3	0	1.7	6.08	4106	4	1	1	836.506	2506.5	3	2506.25	0.2501	0	27.74	0.027	R	IFNNIQSLNHQQPQFHLDASR	N			Cmpd 493, AutoMSn(836.5062), 30.6 min
6	Gene.18299::comp5430_seq2::g.18299::m.18299	Gene.18299::comp5430_seq2::g.18299::m.18299	84	334449	17	0	3	0	1.7	6.08	4110	2	1	1	836.507	2506.5	3	2506.25	0.2522	0	30.42	0.015	R	IFNNIQSLNHQQPQFHLDASR	N			Cmpd 722, AutoMSn(836.5068), 30.7 min
6	Gene.18299::comp5430_seq2::g.18299::m.18299	Gene.18299::comp5430_seq2::g.18299::m.18299	84	334449	17	0	3	0	1.7	6.08	4116	2	1	1	836.507	2506.5	3	2506.25	0.254	0	32.08	0.01	R	IFNNIQSLNHQQPQFHLDASR	N			Cmpd 312, AutoMSn(836.5074), 30.6 min
6	Gene.18299::comp5430_seq2::g.18299::m.18299	Gene.18299::comp5430_seq2::g.18299::m.18299	84	334449	17	0	3	0	1.7	6.08	4120	2	1	1	836.508	2506.5	3	2506.25	0.2545	0	28.93	0.021	R	IFNNIQSLNHQQPQFHLDASR	N			Cmpd 717, AutoMSn(836.5076), 30.6 min
6	Gene.18299::comp5430_seq2::g.18299::m.18299	Gene.18299::comp5430_seq2::g.18299::m.18299	84	334449	17	0	3	0	1.7	6.08	4121	6	1	1	836.508	2506.5	3	2506.25	0.2547	0	28.53	0.023	R	IFNNIQSLNHQQPQFHLDASR	N			Cmpd 310, AutoMSn(836.5077), 30.5 min
6	Gene.18299::comp5430_seq2::g.18299::m.18299	Gene.18299::comp5430_seq2::g.18299::m.18299	84	334449	17	0	3	0	1.7	6.08	4126	4	1	1	836.508	2506.5	3	2506.25	0.256	0	28.96	0.021	R	IFNNIQSLNHQQPQFHLDASR	N			Cmpd 494, AutoMSn(836.5081), 30.7 min
6	Gene.18299::comp5430_seq2::g.18299::m.18299	Gene.18299::comp5430_seq2::g.18299::m.18299	84	334449	17	0	3	0	1.7	6.08	4128	3	1	1	836.508	2506.5	3	2506.25	0.2567	0	27.59	0.028	R	IFNNIQSLNHQQPQFHLDASR	N			Cmpd 700, AutoMSn(836.5084), 30.6 min
6	Gene.18299::comp5430_seq2::g.18299::m.18299	Gene.18299::comp5430_seq2::g.18299::m.18299	84	334449	17	0	3	0	1.7	6.08	4133	7	1	1	836.51	2506.51	3	2506.25	0.2604	0	26.18	0.04	R	IFNNIQSLNHQQPQFHLDASR	N			Cmpd 289, AutoMSn(836.5096), 30.6 min
6	Gene.18299::comp5430_seq2::g.18299::m.18299	Gene.18299::comp5430_seq2::g.18299::m.18299	84	334449	17	0	3	0	1.7	6.08	4134	1	1	1	836.51	2506.51	3	2506.25	0.2611	0	40.37	0.0015	R	IFNNIQSLNHQQPQFHLDASR	N			Cmpd 719, AutoMSn(836.5098), 30.7 min
6	Gene.18299::comp5430_seq2::g.18299::m.18299	Gene.18299::comp5430_seq2::g.18299::m.18299	84	334449	17	0	3	0	1.7	6.08	4136	2	1	1	836.51	2506.51	3	2506.25	0.2624	0	28.95	0.021	R	IFNNIQSLNHQQPQFHLDASR	N			Cmpd 491, AutoMSn(836.5103), 31.0 min
6	Gene.18299::comp5430_seq2::g.18299::m.18299	Gene.18299::comp5430_seq2::g.18299::m.18299	84	334449	17	0	3	0	1.7	6.08	4137	1	1	1	836.511	2506.51	3	2506.25	0.2653	0	44.1	0.00064	R	IFNNIQSLNHQQPQFHLDASR	N			Cmpd 486, AutoMSn(836.5112), 30.5 min	emPAI	0.01
7	Gene.17102::comp4985_seq0::g.17102::m.17102	Gene.17102::comp4985_seq0::g.17102::m.17102	43	46833	2	0	1	0	5.6	8.77	4143	1	1	1	836.659	2506.95	3	2507.06	-0.1086	0	43.29	0.0011	K	TCCLVDGSSPCTQMSSCPILFSR	E	Carbamidomethyl (C); Oxidation (M)	0.00000000000002001000000.0	Cmpd 590, AutoMSn(836.6585), 26.7 min
7	Gene.17102::comp4985_seq0::g.17102::m.17102	Gene.17102::comp4985_seq0::g.17102::m.17102	43	46833	2	0	1	0	5.6	8.77	4217	2	1	1	850.585	2548.73	3	2548.09	0.6449	0	25.56	0.058	K	TCCLVDGSSPCTQMSSCPILFSR	E	2 Carbamidomethyl (C)	0.00000000001000001000000.0	Cmpd 179, AutoMSn(850.5852), 26.6 min	emPAI	0.07
8	Gene.28118::comp11837_seq1::g.28118::m.28118	Gene.28118::comp11837_seq1::g.28118::m.28118	43	24891	1	0	1	0	7.4	10.25	3017	1	1	1	601.492	1801.46	3	1801.99	-0.5394	1	43.06	0.0011	R	VKIGLPIPHQPCMLEK	I			Cmpd 180, AutoMSn(601.4924), 27.5 min	emPAI	0.13
9	Gene.13976::comp4014_seq0::g.13976::m.13976	Gene.13976::comp4014_seq0::g.13976::m.13976	43	41362	13	0	1	0	2.8	6.84	3168	1	1	1	635.567	1269.12	2	1269.56	-0.4408	1	37.65	0.0048	R	RYNCVMPSER	C	Oxidation (M)	0.0000020000.0	Cmpd 287, AutoMSn(635.5666), 31.5 min
9	Gene.13976::comp4014_seq0::g.13976::m.13976	Gene.13976::comp4014_seq0::g.13976::m.13976	43	41362	13	0	1	0	2.8	6.84	3169	1	1	1	635.568	1269.12	2	1269.56	-0.4387	1	37.74	0.0047	R	RYNCVMPSER	C	Oxidation (M)	0.0000020000.0	Cmpd 357, AutoMSn(635.5676), 31.7 min
9	Gene.13976::comp4014_seq0::g.13976::m.13976	Gene.13976::comp4014_seq0::g.13976::m.13976	43	41362	13	0	1	0	2.8	6.84	3171	1	1	1	635.568	1269.12	2	1269.56	-0.4381	1	37.74	0.0047	R	RYNCVMPSER	C	Oxidation (M)	0.0000020000.0	Cmpd 764, AutoMSn(635.5679), 31.7 min
9	Gene.13976::comp4014_seq0::g.13976::m.13976	Gene.13976::comp4014_seq0::g.13976::m.13976	43	41362	13	0	1	0	2.8	6.84	3176	1	1	1	635.569	1269.12	2	1269.56	-0.4364	1	37.74	0.0047	R	RYNCVMPSER	C	Oxidation (M)	0.0000020000.0	Cmpd 335, AutoMSn(635.5688), 31.7 min
9	Gene.13976::comp4014_seq0::g.13976::m.13976	Gene.13976::comp4014_seq0::g.13976::m.13976	43	41362	13	0	1	0	2.8	6.84	3182	1	1	1	635.569	1269.12	2	1269.56	-0.4355	1	37.74	0.0047	R	RYNCVMPSER	C	Oxidation (M)	0.0000020000.0	Cmpd 516, AutoMSn(635.5692), 31.7 min
9	Gene.13976::comp4014_seq0::g.13976::m.13976	Gene.13976::comp4014_seq0::g.13976::m.13976	43	41362	13	0	1	0	2.8	6.84	3183	1	1	1	635.569	1269.12	2	1269.56	-0.4354	1	37.67	0.0048	R	RYNCVMPSER	C	Oxidation (M)	0.0000020000.0	Cmpd 534, AutoMSn(635.5693), 31.7 min
9	Gene.13976::comp4014_seq0::g.13976::m.13976	Gene.13976::comp4014_seq0::g.13976::m.13976	43	41362	13	0	1	0	2.8	6.84	3184	1	1	1	635.57	1269.12	2	1269.56	-0.4348	1	37.74	0.0047	R	RYNCVMPSER	C	Oxidation (M)	0.0000020000.0	Cmpd 435, AutoMSn(635.5696), 31.6 min
9	Gene.13976::comp4014_seq0::g.13976::m.13976	Gene.13976::comp4014_seq0::g.13976::m.13976	43	41362	13	0	1	0	2.8	6.84	3187	1	1	1	635.57	1269.13	2	1269.56	-0.4342	1	37.74	0.0047	R	RYNCVMPSER	C	Oxidation (M)	0.0000020000.0	Cmpd 761, AutoMSn(635.5699), 31.7 min
9	Gene.13976::comp4014_seq0::g.13976::m.13976	Gene.13976::comp4014_seq0::g.13976::m.13976	43	41362	13	0	1	0	2.8	6.84	3189	1	1	1	635.57	1269.13	2	1269.56	-0.4336	1	37.74	0.0047	R	RYNCVMPSER	C	Oxidation (M)	0.0000020000.0	Cmpd 533, AutoMSn(635.5702), 31.6 min
9	Gene.13976::comp4014_seq0::g.13976::m.13976	Gene.13976::comp4014_seq0::g.13976::m.13976	43	41362	13	0	1	0	2.8	6.84	3190	1	1	1	635.57	1269.13	2	1269.56	-0.4333	1	37.65	0.0048	R	RYNCVMPSER	C	Oxidation (M)	0.0000020000.0	Cmpd 330, AutoMSn(635.5703), 31.6 min
9	Gene.13976::comp4014_seq0::g.13976::m.13976	Gene.13976::comp4014_seq0::g.13976::m.13976	43	41362	13	0	1	0	2.8	6.84	3191	1	1	1	635.571	1269.13	2	1269.56	-0.4328	1	37.74	0.0047	R	RYNCVMPSER	C	Oxidation (M)	0.0000020000.0	Cmpd 332, AutoMSn(635.5706), 31.6 min
9	Gene.13976::comp4014_seq0::g.13976::m.13976	Gene.13976::comp4014_seq0::g.13976::m.13976	43	41362	13	0	1	0	2.8	6.84	3192	1	1	1	635.571	1269.13	2	1269.56	-0.4328	1	37.74	0.0047	R	RYNCVMPSER	C	Oxidation (M)	0.0000020000.0	Cmpd 355, AutoMSn(635.5706), 31.6 min
9	Gene.13976::comp4014_seq0::g.13976::m.13976	Gene.13976::comp4014_seq0::g.13976::m.13976	43	41362	13	0	1	0	2.8	6.84	3193	1	1	1	635.571	1269.13	2	1269.56	-0.4324	1	37.63	0.0048	R	RYNCVMPSER	C	Oxidation (M)	0.0000020000.0	Cmpd 533, AutoMSn(635.5708), 31.6 min	emPAI	0.08
10	Gene.29366::comp15266_seq1::g.29366::m.29366	Gene.29366::comp15266_seq1::g.29366::m.29366	43	57594	13	0	1	0	2.2	8.87	3168	1	0	1	635.567	1269.12	2	1269.58	-0.4659	1	37.65	0.0048	K	GYCEAIDLCRK	Y			Cmpd 287, AutoMSn(635.5666), 31.5 min
10	Gene.29366::comp15266_seq1::g.29366::m.29366	Gene.29366::comp15266_seq1::g.29366::m.29366	43	57594	13	0	1	0	2.2	8.87	3169	1	0	1	635.568	1269.12	2	1269.58	-0.4638	1	37.74	0.0047	K	GYCEAIDLCRK	Y			Cmpd 357, AutoMSn(635.5676), 31.7 min
10	Gene.29366::comp15266_seq1::g.29366::m.29366	Gene.29366::comp15266_seq1::g.29366::m.29366	43	57594	13	0	1	0	2.2	8.87	3171	1	0	1	635.568	1269.12	2	1269.58	-0.4632	1	37.74	0.0047	K	GYCEAIDLCRK	Y			Cmpd 764, AutoMSn(635.5679), 31.7 min
10	Gene.29366::comp15266_seq1::g.29366::m.29366	Gene.29366::comp15266_seq1::g.29366::m.29366	43	57594	13	0	1	0	2.2	8.87	3176	1	0	1	635.569	1269.12	2	1269.58	-0.4615	1	37.74	0.0047	K	GYCEAIDLCRK	Y			Cmpd 335, AutoMSn(635.5688), 31.7 min
10	Gene.29366::comp15266_seq1::g.29366::m.29366	Gene.29366::comp15266_seq1::g.29366::m.29366	43	57594	13	0	1	0	2.2	8.87	3182	1	0	1	635.569	1269.12	2	1269.58	-0.4607	1	37.74	0.0047	K	GYCEAIDLCRK	Y			Cmpd 516, AutoMSn(635.5692), 31.7 min
10	Gene.29366::comp15266_seq1::g.29366::m.29366	Gene.29366::comp15266_seq1::g.29366::m.29366	43	57594	13	0	1	0	2.2	8.87	3183	1	0	1	635.569	1269.12	2	1269.58	-0.4606	1	37.67	0.0048	K	GYCEAIDLCRK	Y			Cmpd 534, AutoMSn(635.5693), 31.7 min
10	Gene.29366::comp15266_seq1::g.29366::m.29366	Gene.29366::comp15266_seq1::g.29366::m.29366	43	57594	13	0	1	0	2.2	8.87	3184	1	0	1	635.57	1269.12	2	1269.58	-0.4599	1	37.74	0.0047	K	GYCEAIDLCRK	Y			Cmpd 435, AutoMSn(635.5696), 31.6 min
10	Gene.29366::comp15266_seq1::g.29366::m.29366	Gene.29366::comp15266_seq1::g.29366::m.29366	43	57594	13	0	1	0	2.2	8.87	3187	1	0	1	635.57	1269.13	2	1269.58	-0.4593	1	37.74	0.0047	K	GYCEAIDLCRK	Y			Cmpd 761, AutoMSn(635.5699), 31.7 min
10	Gene.29366::comp15266_seq1::g.29366::m.29366	Gene.29366::comp15266_seq1::g.29366::m.29366	43	57594	13	0	1	0	2.2	8.87	3189	1	0	1	635.57	1269.13	2	1269.58	-0.4587	1	37.74	0.0047	K	GYCEAIDLCRK	Y			Cmpd 533, AutoMSn(635.5702), 31.6 min
10	Gene.29366::comp15266_seq1::g.29366::m.29366	Gene.29366::comp15266_seq1::g.29366::m.29366	43	57594	13	0	1	0	2.2	8.87	3190	1	0	1	635.57	1269.13	2	1269.58	-0.4585	1	37.65	0.0048	K	GYCEAIDLCRK	Y			Cmpd 330, AutoMSn(635.5703), 31.6 min
10	Gene.29366::comp15266_seq1::g.29366::m.29366	Gene.29366::comp15266_seq1::g.29366::m.29366	43	57594	13	0	1	0	2.2	8.87	3191	1	0	1	635.571	1269.13	2	1269.58	-0.458	1	37.74	0.0047	K	GYCEAIDLCRK	Y			Cmpd 332, AutoMSn(635.5706), 31.6 min
10	Gene.29366::comp15266_seq1::g.29366::m.29366	Gene.29366::comp15266_seq1::g.29366::m.29366	43	57594	13	0	1	0	2.2	8.87	3192	1	0	1	635.571	1269.13	2	1269.58	-0.458	1	37.74	0.0047	K	GYCEAIDLCRK	Y			Cmpd 355, AutoMSn(635.5706), 31.6 min
10	Gene.29366::comp15266_seq1::g.29366::m.29366	Gene.29366::comp15266_seq1::g.29366::m.29366	43	57594	13	0	1	0	2.2	8.87	3193	1	0	1	635.571	1269.13	2	1269.58	-0.4575	1	37.63	0.0048	K	GYCEAIDLCRK	Y			Cmpd 533, AutoMSn(635.5708), 31.6 min	emPAI	0.06
11	Gene.15811::comp4573_seq0::g.15811::m.15811	Gene.15811::comp4573_seq0::g.15811::m.15811	222	251512	16	0	10	0	6.8	6.9	2010	5	1	1	419.223	1254.65	3	1254.59	0.0516	0	24.86	0.049	R	TCLCSTVNSLSK	I			Cmpd 528, AutoMSn(419.2227), 36.1 min
11	Gene.15811::comp4573_seq0::g.15811::m.15811	Gene.15811::comp4573_seq0::g.15811::m.15811	222	251512	16	0	10	0	6.8	6.9	2014	2	1	1	419.241	1254.7	3	1254.59	0.1053	0	30.87	0.012	R	TCLCSTVNSLSK	I			Cmpd 464, AutoMSn(419.2406), 36.2 min
11	Gene.15811::comp4573_seq0::g.15811::m.15811	Gene.15811::comp4573_seq0::g.15811::m.15811	222	251512	16	0	10	0	6.8	6.9	4957	3	1	1	419.246	1254.72	3	1254.59	0.1207	0	22.65	0.024	R	TCLCSTVNSLSK	I			Cmpd 530, AutoMSn(419.2458), 36.4 min
11	Gene.15811::comp4573_seq0::g.15811::m.15811	Gene.15811::comp4573_seq0::g.15811::m.15811	222	251512	16	0	10	0	6.8	6.9	2035	6	1	1	419.246	1254.72	3	1254.59	0.1209	0	25.22	0.045	R	TCLCSTVNSLSK	I			Cmpd 626, AutoMSn(419.2459), 36.4 min
11	Gene.15811::comp4573_seq0::g.15811::m.15811	Gene.15811::comp4573_seq0::g.15811::m.15811	222	251512	16	0	10	0	6.8	6.9	5151	1	1	1	738.819	1475.62	2	1475.74	-0.1168	1	21.51	0.033	R	KGSLSMLTGSNPER	S			Cmpd 578, AutoMSn(738.8190), 37.3 min
11	Gene.15811::comp4573_seq0::g.15811::m.15811	Gene.15811::comp4573_seq0::g.15811::m.15811	222	251512	16	0	10	0	6.8	6.9	2715	6	1	1	539.292	1614.85	3	1614.79	0.0611	1	23.32	0.06	K	SMSSSYGLLQKGVDK	V	Oxidation (M)	0.020000000000000.0	Cmpd 781, AutoMSn(539.2917), 32.6 min
11	Gene.15811::comp4573_seq0::g.15811::m.15811	Gene.15811::comp4573_seq0::g.15811::m.15811	222	251512	16	0	10	0	6.8	6.9	5361	1	1	1	838.84	1675.67	2	1675.77	-0.1038	1	32.99	0.0027	K	LASECMQKFEYVR	K	Carbamidomethyl (C); Oxidation (M)	0.0000120000000.0	Cmpd 955, AutoMSn(838.8403), 37.0 min
11	Gene.15811::comp4573_seq0::g.15811::m.15811	Gene.15811::comp4573_seq0::g.15811::m.15811	222	251512	16	0	10	0	6.8	6.9	5362	1	1	1	838.841	1675.67	2	1675.77	-0.1031	1	35.91	0.0014	K	LASECMQKFEYVR	K	Carbamidomethyl (C); Oxidation (M)	0.0000120000000.0	Cmpd 542, AutoMSn(838.8406), 37.0 min
11	Gene.15811::comp4573_seq0::g.15811::m.15811	Gene.15811::comp4573_seq0::g.15811::m.15811	222	251512	16	0	10	0	6.8	6.9	5363	1	1	1	838.842	1675.67	2	1675.77	-0.101	1	33.44	0.0024	K	LASECMQKFEYVR	K	Carbamidomethyl (C); Oxidation (M)	0.0000120000000.0	Cmpd 749, AutoMSn(838.8417), 37.0 min
11	Gene.15811::comp4573_seq0::g.15811::m.15811	Gene.15811::comp4573_seq0::g.15811::m.15811	222	251512	16	0	10	0	6.8	6.9	5471	5	1	1	906.828	1811.64	2	1811.77	-0.1292	1	22.58	0.037	K	IDTQSCYSSCSKSFEK	L			Cmpd 716, AutoMSn(906.8280), 37.1 min
11	Gene.15811::comp4573_seq0::g.15811::m.15811	Gene.15811::comp4573_seq0::g.15811::m.15811	222	251512	16	0	10	0	6.8	6.9	5850	4	1	1	706.591	2116.75	3	2117.23	-0.4822	1	20.16	0.064	R	LVEHIVKLMLFVATFLTK	F	Oxidation (M)	0.000000002000000000.0	Cmpd 393, AutoMSn(706.5906), 22.3 min
11	Gene.15811::comp4573_seq0::g.15811::m.15811	Gene.15811::comp4573_seq0::g.15811::m.15811	222	251512	16	0	10	0	6.8	6.9	5942	5	1	1	745.598	2233.77	3	2234.25	-0.4813	0	20.86	0.054	K	QLYIVDYIVLIFIMAVGHK	F			Cmpd 159, AutoMSn(745.5981), 19.7 min
11	Gene.15811::comp4573_seq0::g.15811::m.15811	Gene.15811::comp4573_seq0::g.15811::m.15811	222	251512	16	0	10	0	6.8	6.9	6107	3	1	1	801.397	2401.17	3	2401.05	0.1172	1	20.84	0.026	R	NFKQMETNSNQACILEESDK	D	Carbamidomethyl (C); Oxidation (M)	0.00002000000010000000.0	Cmpd 148, AutoMSn(801.3972), 21.0 min
11	Gene.15811::comp4573_seq0::g.15811::m.15811	Gene.15811::comp4573_seq0::g.15811::m.15811	222	251512	16	0	10	0	6.8	6.9	6242	1	1	1	1255.64	2509.26	2	2509.42	-0.1611	1	28.33	0.0054	K	QLYIVDYIVLIFIMAVGHKFK	G			Cmpd 357, AutoMSn(1255.6353), 26.2 min
11	Gene.15811::comp4573_seq0::g.15811::m.15811	Gene.15811::comp4573_seq0::g.15811::m.15811	222	251512	16	0	10	0	6.8	6.9	6244	1	1	1	1262.62	2523.23	2	2523.24	-0.0102	1	41.89	0.0002	K	LCEIEKAFISFGSTLFSVTSCK	L	2 Carbamidomethyl (C)	0.0100000000000000000010.0	Cmpd 173, AutoMSn(1262.6217), 24.0 min
11	Gene.15811::comp4573_seq0::g.15811::m.15811	Gene.15811::comp4573_seq0::g.15811::m.15811	222	251512	16	0	10	0	6.8	6.9	6245	8	1	1	1262.62	2523.23	2	2523.24	-0.0078	1	22.6	0.017	K	LCEIEKAFISFGSTLFSVTSCK	L	2 Carbamidomethyl (C)	0.0100000000000000000010.0	Cmpd 169, AutoMSn(1262.6229), 23.9 min	emPAI	0.01
12	Gene.22611::comp7045_seq0::g.22611::m.22611	Gene.22611::comp7045_seq0::g.22611::m.22611	99	111285	5	0	4	0	6.7	8.86	2350	3	1	1	489.205	1464.59	3	1464.63	-0.041	0	25.59	0.059	R	ECLSCIGGHSSSTK	V	Carbamidomethyl (C)	0.01000000000000.0	Cmpd 349, AutoMSn(489.2049), 32.0 min
12	Gene.22611::comp7045_seq0::g.22611::m.22611	Gene.22611::comp7045_seq0::g.22611::m.22611	99	111285	5	0	4	0	6.7	8.86	5266	1	1	1	799.401	1596.79	2	1596.74	0.0512	0	22.58	0.023	R	CGSLQWLSDTFQR	I	Carbamidomethyl (C)	0.1000000000000.0	Cmpd 181, AutoMSn(799.4006), 17.3 min
12	Gene.22611::comp7045_seq0::g.22611::m.22611	Gene.22611::comp7045_seq0::g.22611::m.22611	99	111285	5	0	4	0	6.7	8.86	5895	6	1	1	1089.55	2177.08	2	2177.04	0.0365	1	21.61	0.025	R	CFSSEYRGLNLISHHTTGR	K			Cmpd 147, AutoMSn(1089.5473), 23.2 min
12	Gene.22611::comp7045_seq0::g.22611::m.22611	Gene.22611::comp7045_seq0::g.22611::m.22611	99	111285	5	0	4	0	6.7	8.86	5897	3	1	1	1089.55	2177.09	2	2177.04	0.0459	1	21.85	0.024	R	CFSSEYRGLNLISHHTTGR	K			Cmpd 134, AutoMSn(1089.5520), 22.9 min
12	Gene.22611::comp7045_seq0::g.22611::m.22611	Gene.22611::comp7045_seq0::g.22611::m.22611	99	111285	5	0	4	0	6.7	8.86	5926	1	1	1	1114.81	2227.61	2	2226.98	0.6296	1	38.83	0.00088	K	VPSDGSGRSCPFMFANNADAK	A	Carbamidomethyl (C)	0.000000000100000000000.0	Cmpd 156, AutoMSn(1114.8114), 23.6 min	emPAI	0.03
13	Gene.10470::comp2937_seq0::g.10470::m.10470	Gene.10470::comp2937_seq0::g.10470::m.10470	118	109261	16	0	5	0	8.9	5.7	3000	4	1	1	601.487	1200.96	2	1200.63	0.3241	0	30.78	0.019	R	LEELINESVR	A			Cmpd 364, AutoMSn(601.4868), 27.6 min
13	Gene.10470::comp2937_seq0::g.10470::m.10470	Gene.10470::comp2937_seq0::g.10470::m.10470	118	109261	16	0	5	0	8.9	5.7	3001	1	1	1	601.488	1200.96	2	1200.63	0.3265	0	38.02	0.0036	R	LEELINESVR	A			Cmpd 154, AutoMSn(601.4880), 27.3 min
13	Gene.10470::comp2937_seq0::g.10470::m.10470	Gene.10470::comp2937_seq0::g.10470::m.10470	118	109261	16	0	5	0	8.9	5.7	3007	1	1	1	601.49	1200.97	2	1200.63	0.3311	0	33.56	0.01	R	LEELINESVR	A			Cmpd 202, AutoMSn(601.4903), 27.4 min
13	Gene.10470::comp2937_seq0::g.10470::m.10470	Gene.10470::comp2937_seq0::g.10470::m.10470	118	109261	16	0	5	0	8.9	5.7	3010	1	1	1	601.491	1200.97	2	1200.63	0.3323	0	36.1	0.0056	R	LEELINESVR	A			Cmpd 159, AutoMSn(601.4909), 27.5 min
13	Gene.10470::comp2937_seq0::g.10470::m.10470	Gene.10470::comp2937_seq0::g.10470::m.10470	118	109261	16	0	5	0	8.9	5.7	3014	2	1	1	601.492	1200.97	2	1200.63	0.3345	0	24.84	0.075	R	LEELINESVR	A			Cmpd 280, AutoMSn(601.4920), 27.4 min
13	Gene.10470::comp2937_seq0::g.10470::m.10470	Gene.10470::comp2937_seq0::g.10470::m.10470	118	109261	16	0	5	0	8.9	5.7	3023	1	1	1	601.497	1200.98	2	1200.63	0.3447	0	31.83	0.015	R	LEELINESVR	A			Cmpd 358, AutoMSn(601.4971), 27.4 min
13	Gene.10470::comp2937_seq0::g.10470::m.10470	Gene.10470::comp2937_seq0::g.10470::m.10470	118	109261	16	0	5	0	8.9	5.7	2724	5	1	1	544.269	1629.79	3	1629.8	-0.017	0	21.98	0.11	K	LAPMIGDTNSVEEVR	F			Cmpd 398, AutoMSn(544.2693), 32.7 min
13	Gene.10470::comp2937_seq0::g.10470::m.10470	Gene.10470::comp2937_seq0::g.10470::m.10470	118	109261	16	0	5	0	8.9	5.7	5839	1	1	1	1041.49	2080.97	2	2081.03	-0.0604	1	28.45	0.0056	R	VLTTPAYIGCLCWSPDSKK	L			Cmpd 143, AutoMSn(1041.4934), 19.1 min
13	Gene.10470::comp2937_seq0::g.10470::m.10470	Gene.10470::comp2937_seq0::g.10470::m.10470	118	109261	16	0	5	0	8.9	5.7	6144	1	1	1	1212.63	2423.24	2	2423.02	0.2192	0	29.11	0.0034	R	DSDLWFCQFSPDGCYLATGGK	D	2 Carbamidomethyl (C)	0.000000100000010000000.0	Cmpd 200, AutoMSn(1212.6268), 22.3 min
13	Gene.10470::comp2937_seq0::g.10470::m.10470	Gene.10470::comp2937_seq0::g.10470::m.10470	118	109261	16	0	5	0	8.9	5.7	6148	1	1	1	1212.63	2423.25	2	2423.02	0.2292	0	29.63	0.0031	R	DSDLWFCQFSPDGCYLATGGK	D	2 Carbamidomethyl (C)	0.000000100000010000000.0	Cmpd 261, AutoMSn(1212.6318), 22.2 min
13	Gene.10470::comp2937_seq0::g.10470::m.10470	Gene.10470::comp2937_seq0::g.10470::m.10470	118	109261	16	0	5	0	8.9	5.7	6528	3	1	1	939.301	2814.88	3	2815.28	-0.4014	0	20.27	0.05	K	LAACCGEEQSSVLVFDVSSGQQLCSQK	V			Cmpd 199, AutoMSn(939.3010), 22.3 min
13	Gene.10470::comp2937_seq0::g.10470::m.10470	Gene.10470::comp2937_seq0::g.10470::m.10470	118	109261	16	0	5	0	8.9	5.7	6530	3	1	1	939.316	2814.93	3	2815.28	-0.3571	0	22.86	0.028	K	LAACCGEEQSSVLVFDVSSGQQLCSQK	V			Cmpd 86, AutoMSn(939.3158), 21.7 min
13	Gene.10470::comp2937_seq0::g.10470::m.10470	Gene.10470::comp2937_seq0::g.10470::m.10470	118	109261	16	0	5	0	8.9	5.7	6535	1	1	1	939.485	2815.43	3	2815.28	0.1495	0	24.21	0.012	K	LAACCGEEQSSVLVFDVSSGQQLCSQK	V			Cmpd 264, AutoMSn(939.4847), 22.4 min
13	Gene.10470::comp2937_seq0::g.10470::m.10470	Gene.10470::comp2937_seq0::g.10470::m.10470	118	109261	16	0	5	0	8.9	5.7	6539	4	1	1	939.487	2815.44	3	2815.28	0.1561	0	22.28	0.019	K	LAACCGEEQSSVLVFDVSSGQQLCSQK	V			Cmpd 230, AutoMSn(939.4869), 21.6 min
13	Gene.10470::comp2937_seq0::g.10470::m.10470	Gene.10470::comp2937_seq0::g.10470::m.10470	118	109261	16	0	5	0	8.9	5.7	6540	4	1	1	939.488	2815.44	3	2815.28	0.1585	0	22.06	0.02	K	LAACCGEEQSSVLVFDVSSGQQLCSQK	V			Cmpd 84, AutoMSn(939.4877), 21.6 min
13	Gene.10470::comp2937_seq0::g.10470::m.10470	Gene.10470::comp2937_seq0::g.10470::m.10470	118	109261	16	0	5	0	8.9	5.7	6621	7	1	1	958.461	2872.36	3	2872.3	0.0567	0	20.29	0.025	K	LAACCGEEQSSVLVFDVSSGQQLCSQK	V	Carbamidomethyl (C)	0.000010000000000000000000000.0	Cmpd 154, AutoMSn(958.4609), 19.5 min	emPAI	0.03
14	Gene.148::comp23_seq2::g.148::m.148	Gene.148::comp23_seq2::g.148::m.148	58	46501	7	0	2	0	8	9.76	3000	4	0	1	601.487	1200.96	2	1201.66	-0.6963	1	30.78	0.019	R	LLEELNTDKK	I			Cmpd 364, AutoMSn(601.4868), 27.6 min
14	Gene.148::comp23_seq2::g.148::m.148	Gene.148::comp23_seq2::g.148::m.148	58	46501	7	0	2	0	8	9.76	3001	1	0	1	601.488	1200.96	2	1201.66	-0.6939	1	38.02	0.0036	R	LLEELNTDKK	I			Cmpd 154, AutoMSn(601.4880), 27.3 min
14	Gene.148::comp23_seq2::g.148::m.148	Gene.148::comp23_seq2::g.148::m.148	58	46501	7	0	2	0	8	9.76	3007	1	0	1	601.49	1200.97	2	1201.66	-0.6893	1	33.56	0.01	R	LLEELNTDKK	I			Cmpd 202, AutoMSn(601.4903), 27.4 min
14	Gene.148::comp23_seq2::g.148::m.148	Gene.148::comp23_seq2::g.148::m.148	58	46501	7	0	2	0	8	9.76	3010	1	0	1	601.491	1200.97	2	1201.66	-0.6881	1	36.1	0.0056	R	LLEELNTDKK	I			Cmpd 159, AutoMSn(601.4909), 27.5 min
14	Gene.148::comp23_seq2::g.148::m.148	Gene.148::comp23_seq2::g.148::m.148	58	46501	7	0	2	0	8	9.76	3014	2	0	1	601.492	1200.97	2	1201.66	-0.6859	1	24.84	0.075	R	LLEELNTDKK	I			Cmpd 280, AutoMSn(601.4920), 27.4 min
14	Gene.148::comp23_seq2::g.148::m.148	Gene.148::comp23_seq2::g.148::m.148	58	46501	7	0	2	0	8	9.76	3023	1	0	1	601.497	1200.98	2	1201.66	-0.6757	1	31.83	0.015	R	LLEELNTDKK	I			Cmpd 358, AutoMSn(601.4971), 27.4 min
14	Gene.148::comp23_seq2::g.148::m.148	Gene.148::comp23_seq2::g.148::m.148	58	46501	7	0	2	0	8	9.76	6126	3	1	1	802.754	2405.24	3	2405.21	0.0274	0	21.95	0.02	R	LQDMVSTLRPSVMANDGLIAMK	T	Oxidation (M)	0.0002000000000000000000.0	Cmpd 504, AutoMSn(802.7536), 25.0 min	emPAI	0.07
15	Gene.29887::comp17726_seq0::g.29887::m.29887	Gene.29887::comp17726_seq0::g.29887::m.29887	38	41000	10	0	1	0	2.8	8.47	3000	4	0	1	601.487	1200.96	2	1201.61	-0.646	1	30.78	0.019	R	NKQNINDTQK	I			Cmpd 364, AutoMSn(601.4868), 27.6 min
15	Gene.29887::comp17726_seq0::g.29887::m.29887	Gene.29887::comp17726_seq0::g.29887::m.29887	38	41000	10	0	1	0	2.8	8.47	3001	1	0	1	601.488	1200.96	2	1201.61	-0.6436	1	38.02	0.0036	R	NKQNINDTQK	I			Cmpd 154, AutoMSn(601.4880), 27.3 min
15	Gene.29887::comp17726_seq0::g.29887::m.29887	Gene.29887::comp17726_seq0::g.29887::m.29887	38	41000	10	0	1	0	2.8	8.47	3004	4	1	1	601.489	1200.96	2	1201.61	-0.6411	1	25.69	0.062	R	NKQNINDTQK	I			Cmpd 282, AutoMSn(601.4893), 27.5 min
15	Gene.29887::comp17726_seq0::g.29887::m.29887	Gene.29887::comp17726_seq0::g.29887::m.29887	38	41000	10	0	1	0	2.8	8.47	3005	1	1	1	601.49	1200.96	2	1201.61	-0.6401	1	35.16	0.007	R	NKQNINDTQK	I			Cmpd 277, AutoMSn(601.4897), 27.3 min
15	Gene.29887::comp17726_seq0::g.29887::m.29887	Gene.29887::comp17726_seq0::g.29887::m.29887	38	41000	10	0	1	0	2.8	8.47	3007	1	0	1	601.49	1200.97	2	1201.61	-0.639	1	33.56	0.01	R	NKQNINDTQK	I			Cmpd 202, AutoMSn(601.4903), 27.4 min
15	Gene.29887::comp17726_seq0::g.29887::m.29887	Gene.29887::comp17726_seq0::g.29887::m.29887	38	41000	10	0	1	0	2.8	8.47	3008	6	1	1	601.49	1200.97	2	1201.61	-0.639	1	20.02	0.23	R	NKQNINDTQK	I			Cmpd 156, AutoMSn(601.4903), 27.4 min
15	Gene.29887::comp17726_seq0::g.29887::m.29887	Gene.29887::comp17726_seq0::g.29887::m.29887	38	41000	10	0	1	0	2.8	8.47	3010	1	0	1	601.491	1200.97	2	1201.61	-0.6378	1	36.1	0.0056	R	NKQNINDTQK	I			Cmpd 159, AutoMSn(601.4909), 27.5 min
15	Gene.29887::comp17726_seq0::g.29887::m.29887	Gene.29887::comp17726_seq0::g.29887::m.29887	38	41000	10	0	1	0	2.8	8.47	3014	2	0	1	601.492	1200.97	2	1201.61	-0.6356	1	24.84	0.075	R	NKQNINDTQK	I			Cmpd 280, AutoMSn(601.4920), 27.4 min
15	Gene.29887::comp17726_seq0::g.29887::m.29887	Gene.29887::comp17726_seq0::g.29887::m.29887	38	41000	10	0	1	0	2.8	8.47	3021	1	1	1	601.495	1200.97	2	1201.61	-0.6304	1	36.35	0.0053	R	NKQNINDTQK	I			Cmpd 610, AutoMSn(601.4946), 27.5 min
15	Gene.29887::comp17726_seq0::g.29887::m.29887	Gene.29887::comp17726_seq0::g.29887::m.29887	38	41000	10	0	1	0	2.8	8.47	3023	1	0	1	601.497	1200.98	2	1201.61	-0.6254	1	31.83	0.015	R	NKQNINDTQK	I			Cmpd 358, AutoMSn(601.4971), 27.4 min	emPAI	0.08
16	Gene.6613::comp1814_seq2::g.6613::m.6613	Gene.6613::comp1814_seq2::g.6613::m.6613	56	12712	46	0	2	0	29.9	8.29	1284	2	1	1	387.159	1158.45	3	1158.55	-0.0955	0	35.95	0.0047	R	AYFVQMQTR	S	Oxidation (M)	0.000002000.0	Cmpd 738, AutoMSn(387.1585), 31.1 min
16	Gene.6613::comp1814_seq2::g.6613::m.6613	Gene.6613::comp1814_seq2::g.6613::m.6613	56	12712	46	0	2	0	29.9	8.29	1285	1	1	1	387.161	1158.46	3	1158.55	-0.0873	0	31.68	0.012	R	AYFVQMQTR	S	Oxidation (M)	0.000002000.0	Cmpd 744, AutoMSn(387.1612), 31.2 min
16	Gene.6613::comp1814_seq2::g.6613::m.6613	Gene.6613::comp1814_seq2::g.6613::m.6613	56	12712	46	0	2	0	29.9	8.29	1286	1	1	1	387.162	1158.46	3	1158.55	-0.0852	0	31.16	0.014	R	AYFVQMQTR	S	Oxidation (M)	0.000002000.0	Cmpd 515, AutoMSn(387.1619), 31.1 min
16	Gene.6613::comp1814_seq2::g.6613::m.6613	Gene.6613::comp1814_seq2::g.6613::m.6613	56	12712	46	0	2	0	29.9	8.29	1287	1	1	1	387.162	1158.46	3	1158.55	-0.0849	0	35.19	0.0055	R	AYFVQMQTR	S	Oxidation (M)	0.000002000.0	Cmpd 338, AutoMSn(387.1620), 31.2 min
16	Gene.6613::comp1814_seq2::g.6613::m.6613	Gene.6613::comp1814_seq2::g.6613::m.6613	56	12712	46	0	2	0	29.9	8.29	1288	1	1	1	387.162	1158.46	3	1158.55	-0.0848	0	35.77	0.0048	R	AYFVQMQTR	S	Oxidation (M)	0.000002000.0	Cmpd 372, AutoMSn(387.1621), 32.0 min
16	Gene.6613::comp1814_seq2::g.6613::m.6613	Gene.6613::comp1814_seq2::g.6613::m.6613	56	12712	46	0	2	0	29.9	8.29	1289	1	1	1	387.163	1158.47	3	1158.55	-0.0836	0	31.65	0.012	R	AYFVQMQTR	S	Oxidation (M)	0.000002000.0	Cmpd 514, AutoMSn(387.1625), 31.6 min
16	Gene.6613::comp1814_seq2::g.6613::m.6613	Gene.6613::comp1814_seq2::g.6613::m.6613	56	12712	46	0	2	0	29.9	8.29	1290	1	1	1	387.163	1158.47	3	1158.55	-0.0817	0	31.36	0.013	R	AYFVQMQTR	S	Oxidation (M)	0.000002000.0	Cmpd 315, AutoMSn(387.1631), 31.2 min
16	Gene.6613::comp1814_seq2::g.6613::m.6613	Gene.6613::comp1814_seq2::g.6613::m.6613	56	12712	46	0	2	0	29.9	8.29	1291	1	1	1	387.164	1158.47	3	1158.55	-0.08	0	32.26	0.011	R	AYFVQMQTR	S	Oxidation (M)	0.000002000.0	Cmpd 516, AutoMSn(387.1637), 31.2 min
16	Gene.6613::comp1814_seq2::g.6613::m.6613	Gene.6613::comp1814_seq2::g.6613::m.6613	56	12712	46	0	2	0	29.9	8.29	1292	2	1	1	387.164	1158.47	3	1158.55	-0.0794	0	34.36	0.0066	R	AYFVQMQTR	S	Oxidation (M)	0.000002000.0	Cmpd 741, AutoMSn(387.1639), 31.1 min
16	Gene.6613::comp1814_seq2::g.6613::m.6613	Gene.6613::comp1814_seq2::g.6613::m.6613	56	12712	46	0	2	0	29.9	8.29	1293	1	1	1	387.164	1158.47	3	1158.55	-0.0793	0	30.83	0.015	R	AYFVQMQTR	S	Oxidation (M)	0.000002000.0	Cmpd 291, AutoMSn(387.1639), 31.6 min
16	Gene.6613::comp1814_seq2::g.6613::m.6613	Gene.6613::comp1814_seq2::g.6613::m.6613	56	12712	46	0	2	0	29.9	8.29	1294	1	1	1	387.164	1158.47	3	1158.55	-0.0792	0	32.23	0.011	R	AYFVQMQTR	S	Oxidation (M)	0.000002000.0	Cmpd 520, AutoMSn(387.1639), 31.7 min
16	Gene.6613::comp1814_seq2::g.6613::m.6613	Gene.6613::comp1814_seq2::g.6613::m.6613	56	12712	46	0	2	0	29.9	8.29	1295	1	1	1	387.164	1158.47	3	1158.55	-0.0791	0	32.45	0.01	R	AYFVQMQTR	S	Oxidation (M)	0.000002000.0	Cmpd 356, AutoMSn(387.1640), 31.6 min
16	Gene.6613::comp1814_seq2::g.6613::m.6613	Gene.6613::comp1814_seq2::g.6613::m.6613	56	12712	46	0	2	0	29.9	8.29	1296	2	1	1	387.164	1158.47	3	1158.55	-0.079	0	31.16	0.014	R	AYFVQMQTR	S	Oxidation (M)	0.000002000.0	Cmpd 744, AutoMSn(387.1640), 31.6 min
16	Gene.6613::comp1814_seq2::g.6613::m.6613	Gene.6613::comp1814_seq2::g.6613::m.6613	56	12712	46	0	2	0	29.9	8.29	1297	1	1	1	387.164	1158.47	3	1158.55	-0.0788	0	31.7	0.012	R	AYFVQMQTR	S	Oxidation (M)	0.000002000.0	Cmpd 288, AutoMSn(387.1641), 31.6 min
16	Gene.6613::comp1814_seq2::g.6613::m.6613	Gene.6613::comp1814_seq2::g.6613::m.6613	56	12712	46	0	2	0	29.9	8.29	1298	1	1	1	387.164	1158.47	3	1158.55	-0.0781	0	30.89	0.015	R	AYFVQMQTR	S	Oxidation (M)	0.000002000.0	Cmpd 353, AutoMSn(387.1643), 31.6 min
16	Gene.6613::comp1814_seq2::g.6613::m.6613	Gene.6613::comp1814_seq2::g.6613::m.6613	56	12712	46	0	2	0	29.9	8.29	1299	1	1	1	387.164	1158.47	3	1158.55	-0.0779	0	35.71	0.0048	R	AYFVQMQTR	S	Oxidation (M)	0.000002000.0	Cmpd 336, AutoMSn(387.1644), 31.1 min
16	Gene.6613::comp1814_seq2::g.6613::m.6613	Gene.6613::comp1814_seq2::g.6613::m.6613	56	12712	46	0	2	0	29.9	8.29	1300	2	1	1	387.164	1158.47	3	1158.55	-0.0778	0	35.84	0.0047	R	AYFVQMQTR	S	Oxidation (M)	0.000002000.0	Cmpd 312, AutoMSn(387.1644), 31.1 min
16	Gene.6613::comp1814_seq2::g.6613::m.6613	Gene.6613::comp1814_seq2::g.6613::m.6613	56	12712	46	0	2	0	29.9	8.29	1301	1	1	1	387.165	1158.47	3	1158.55	-0.0765	0	31.6	0.012	R	AYFVQMQTR	S	Oxidation (M)	0.000002000.0	Cmpd 739, AutoMSn(387.1648), 31.5 min
16	Gene.6613::comp1814_seq2::g.6613::m.6613	Gene.6613::comp1814_seq2::g.6613::m.6613	56	12712	46	0	2	0	29.9	8.29	1302	1	1	1	387.165	1158.47	3	1158.55	-0.0765	0	31.01	0.014	R	AYFVQMQTR	S	Oxidation (M)	0.000002000.0	Cmpd 741, AutoMSn(387.1648), 31.6 min
16	Gene.6613::comp1814_seq2::g.6613::m.6613	Gene.6613::comp1814_seq2::g.6613::m.6613	56	12712	46	0	2	0	29.9	8.29	1303	1	1	1	387.165	1158.47	3	1158.55	-0.0764	0	30.64	0.015	R	AYFVQMQTR	S	Oxidation (M)	0.000002000.0	Cmpd 443, AutoMSn(387.1649), 31.7 min
16	Gene.6613::comp1814_seq2::g.6613::m.6613	Gene.6613::comp1814_seq2::g.6613::m.6613	56	12712	46	0	2	0	29.9	8.29	1304	1	1	1	387.165	1158.47	3	1158.55	-0.0761	0	31.63	0.012	R	AYFVQMQTR	S	Oxidation (M)	0.000002000.0	Cmpd 439, AutoMSn(387.1650), 31.7 min
16	Gene.6613::comp1814_seq2::g.6613::m.6613	Gene.6613::comp1814_seq2::g.6613::m.6613	56	12712	46	0	2	0	29.9	8.29	1305	1	1	1	387.166	1158.47	3	1158.55	-0.0742	0	31.19	0.014	R	AYFVQMQTR	S	Oxidation (M)	0.000002000.0	Cmpd 519, AutoMSn(387.1656), 31.3 min
16	Gene.6613::comp1814_seq2::g.6613::m.6613	Gene.6613::comp1814_seq2::g.6613::m.6613	56	12712	46	0	2	0	29.9	8.29	1306	1	1	1	387.166	1158.47	3	1158.55	-0.0741	0	31.32	0.013	R	AYFVQMQTR	S	Oxidation (M)	0.000002000.0	Cmpd 436, AutoMSn(387.1656), 31.6 min
16	Gene.6613::comp1814_seq2::g.6613::m.6613	Gene.6613::comp1814_seq2::g.6613::m.6613	56	12712	46	0	2	0	29.9	8.29	1307	1	1	1	387.166	1158.48	3	1158.55	-0.0733	0	31.86	0.012	R	AYFVQMQTR	S	Oxidation (M)	0.000002000.0	Cmpd 294, AutoMSn(387.1659), 31.7 min
16	Gene.6613::comp1814_seq2::g.6613::m.6613	Gene.6613::comp1814_seq2::g.6613::m.6613	56	12712	46	0	2	0	29.9	8.29	1308	1	1	1	387.166	1158.48	3	1158.55	-0.0718	0	31.09	0.014	R	AYFVQMQTR	S	Oxidation (M)	0.000002000.0	Cmpd 518, AutoMSn(387.1664), 31.7 min
16	Gene.6613::comp1814_seq2::g.6613::m.6613	Gene.6613::comp1814_seq2::g.6613::m.6613	56	12712	46	0	2	0	29.9	8.29	1309	1	1	1	387.167	1158.48	3	1158.55	-0.0705	0	36.22	0.0042	R	AYFVQMQTR	S	Oxidation (M)	0.000002000.0	Cmpd 374, AutoMSn(387.1668), 32.1 min
16	Gene.6613::comp1814_seq2::g.6613::m.6613	Gene.6613::comp1814_seq2::g.6613::m.6613	56	12712	46	0	2	0	29.9	8.29	1310	1	1	1	387.167	1158.48	3	1158.55	-0.0691	0	31.61	0.012	R	AYFVQMQTR	S	Oxidation (M)	0.000002000.0	Cmpd 317, AutoMSn(387.1673), 31.2 min
16	Gene.6613::comp1814_seq2::g.6613::m.6613	Gene.6613::comp1814_seq2::g.6613::m.6613	56	12712	46	0	2	0	29.9	8.29	1311	1	1	1	387.168	1158.48	3	1158.55	-0.0679	0	31.48	0.013	R	AYFVQMQTR	S	Oxidation (M)	0.000002000.0	Cmpd 517, AutoMSn(387.1677), 31.2 min
16	Gene.6613::comp1814_seq2::g.6613::m.6613	Gene.6613::comp1814_seq2::g.6613::m.6613	56	12712	46	0	2	0	29.9	8.29	1312	1	1	1	387.168	1158.48	3	1158.55	-0.0675	0	31.25	0.013	R	AYFVQMQTR	S	Oxidation (M)	0.000002000.0	Cmpd 370, AutoMSn(387.1678), 32.0 min
16	Gene.6613::comp1814_seq2::g.6613::m.6613	Gene.6613::comp1814_seq2::g.6613::m.6613	56	12712	46	0	2	0	29.9	8.29	1319	1	1	1	387.18	1158.52	3	1158.55	-0.0303	0	31.1	0.014	R	AYFVQMQTR	S	Oxidation (M)	0.000002000.0	Cmpd 354, AutoMSn(387.1802), 31.6 min
16	Gene.6613::comp1814_seq2::g.6613::m.6613	Gene.6613::comp1814_seq2::g.6613::m.6613	56	12712	46	0	2	0	29.9	8.29	1321	4	1	1	387.18	1158.52	3	1158.55	-0.0302	0	25.58	0.049	R	AYFVQMQTR	S	Oxidation (M)	0.000002000.0	Cmpd 581, AutoMSn(387.1803), 32.7 min
16	Gene.6613::comp1814_seq2::g.6613::m.6613	Gene.6613::comp1814_seq2::g.6613::m.6613	56	12712	46	0	2	0	29.9	8.29	1322	1	1	1	387.18	1158.52	3	1158.55	-0.03	0	31.61	0.012	R	AYFVQMQTR	S	Oxidation (M)	0.000002000.0	Cmpd 535, AutoMSn(387.1803), 31.6 min
16	Gene.6613::comp1814_seq2::g.6613::m.6613	Gene.6613::comp1814_seq2::g.6613::m.6613	56	12712	46	0	2	0	29.9	8.29	1327	1	1	1	387.18	1158.52	3	1158.55	-0.0297	0	33.33	0.0082	R	AYFVQMQTR	S	Oxidation (M)	0.000002000.0	Cmpd 783, AutoMSn(387.1805), 32.7 min
16	Gene.6613::comp1814_seq2::g.6613::m.6613	Gene.6613::comp1814_seq2::g.6613::m.6613	56	12712	46	0	2	0	29.9	8.29	1334	1	1	1	387.18	1158.52	3	1158.55	-0.0294	0	31.65	0.012	R	AYFVQMQTR	S	Oxidation (M)	0.000002000.0	Cmpd 398, AutoMSn(387.1805), 32.7 min
16	Gene.6613::comp1814_seq2::g.6613::m.6613	Gene.6613::comp1814_seq2::g.6613::m.6613	56	12712	46	0	2	0	29.9	8.29	1338	1	1	1	387.181	1158.52	3	1158.55	-0.0288	0	36.92	0.0036	R	AYFVQMQTR	S	Oxidation (M)	0.000002000.0	Cmpd 356, AutoMSn(387.1807), 32.2 min
16	Gene.6613::comp1814_seq2::g.6613::m.6613	Gene.6613::comp1814_seq2::g.6613::m.6613	56	12712	46	0	2	0	29.9	8.29	1340	1	1	1	387.181	1158.52	3	1158.55	-0.0285	0	36.73	0.0037	R	AYFVQMQTR	S	Oxidation (M)	0.000002000.0	Cmpd 360, AutoMSn(387.1808), 32.3 min
16	Gene.6613::comp1814_seq2::g.6613::m.6613	Gene.6613::comp1814_seq2::g.6613::m.6613	56	12712	46	0	2	0	29.9	8.29	1346	1	1	1	387.181	1158.52	3	1158.55	-0.0283	0	30.94	0.014	R	AYFVQMQTR	S	Oxidation (M)	0.000002000.0	Cmpd 530, AutoMSn(387.1809), 31.5 min
16	Gene.6613::comp1814_seq2::g.6613::m.6613	Gene.6613::comp1814_seq2::g.6613::m.6613	56	12712	46	0	2	0	29.9	8.29	1351	1	1	1	387.181	1158.52	3	1158.55	-0.0279	0	30.58	0.015	R	AYFVQMQTR	S	Oxidation (M)	0.000002000.0	Cmpd 531, AutoMSn(387.1810), 31.6 min
16	Gene.6613::comp1814_seq2::g.6613::m.6613	Gene.6613::comp1814_seq2::g.6613::m.6613	56	12712	46	0	2	0	29.9	8.29	1354	1	1	1	387.181	1158.52	3	1158.55	-0.0276	0	33.54	0.0078	R	AYFVQMQTR	S	Oxidation (M)	0.000002000.0	Cmpd 562, AutoMSn(387.1811), 32.4 min
16	Gene.6613::comp1814_seq2::g.6613::m.6613	Gene.6613::comp1814_seq2::g.6613::m.6613	56	12712	46	0	2	0	29.9	8.29	1355	2	1	1	387.181	1158.52	3	1158.55	-0.0275	0	37.11	0.0034	R	AYFVQMQTR	S	Oxidation (M)	0.000002000.0	Cmpd 558, AutoMSn(387.1812), 32.3 min
16	Gene.6613::comp1814_seq2::g.6613::m.6613	Gene.6613::comp1814_seq2::g.6613::m.6613	56	12712	46	0	2	0	29.9	8.29	1356	3	1	1	387.181	1158.52	3	1158.55	-0.0275	0	25.58	0.049	R	AYFVQMQTR	S	Oxidation (M)	0.000002000.0	Cmpd 356, AutoMSn(387.1812), 31.7 min
16	Gene.6613::comp1814_seq2::g.6613::m.6613	Gene.6613::comp1814_seq2::g.6613::m.6613	56	12712	46	0	2	0	29.9	8.29	1364	1	1	1	387.181	1158.52	3	1158.55	-0.0269	0	38.02	0.0028	R	AYFVQMQTR	S	Oxidation (M)	0.000002000.0	Cmpd 789, AutoMSn(387.1814), 32.4 min
16	Gene.6613::comp1814_seq2::g.6613::m.6613	Gene.6613::comp1814_seq2::g.6613::m.6613	56	12712	46	0	2	0	29.9	8.29	1369	4	1	1	387.182	1158.52	3	1158.55	-0.0265	0	26.38	0.04	R	AYFVQMQTR	S	Oxidation (M)	0.000002000.0	Cmpd 352, AutoMSn(387.1815), 31.5 min
16	Gene.6613::comp1814_seq2::g.6613::m.6613	Gene.6613::comp1814_seq2::g.6613::m.6613	56	12712	46	0	2	0	29.9	8.29	1373	1	1	1	387.182	1158.52	3	1158.55	-0.0258	0	38.02	0.0028	R	AYFVQMQTR	S	Oxidation (M)	0.000002000.0	Cmpd 785, AutoMSn(387.1817), 32.3 min
16	Gene.6613::comp1814_seq2::g.6613::m.6613	Gene.6613::comp1814_seq2::g.6613::m.6613	56	12712	46	0	2	0	29.9	8.29	1374	1	1	1	387.182	1158.52	3	1158.55	-0.0258	0	37.06	0.0035	R	AYFVQMQTR	S	Oxidation (M)	0.000002000.0	Cmpd 783, AutoMSn(387.1817), 32.2 min
16	Gene.6613::comp1814_seq2::g.6613::m.6613	Gene.6613::comp1814_seq2::g.6613::m.6613	56	12712	46	0	2	0	29.9	8.29	6617	9	1	1	958.327	2871.96	3	2871.6	0.359	1	23.81	0.022	R	YRCLFTLLIWFVTQPLVLEHKPR	Q			Cmpd 109, AutoMSn(958.3265), 22.2 min	emPAI	0.27
17	Gene.29853::comp17559_seq0::g.29853::m.29853	Gene.29853::comp17559_seq0::g.29853::m.29853	36	11834	45	0	1	0	8.7	9.67	1284	2	0	1	387.159	1158.45	3	1158.5	-0.0447	0	35.95	0.0047	-	MLHVPCDCK	R	2 Carbamidomethyl (C)	0.000001010.0	Cmpd 738, AutoMSn(387.1585), 31.1 min
17	Gene.29853::comp17559_seq0::g.29853::m.29853	Gene.29853::comp17559_seq0::g.29853::m.29853	36	11834	45	0	1	0	8.7	9.67	1285	1	0	1	387.161	1158.46	3	1158.5	-0.0366	0	31.68	0.012	-	MLHVPCDCK	R	2 Carbamidomethyl (C)	0.000001010.0	Cmpd 744, AutoMSn(387.1612), 31.2 min
17	Gene.29853::comp17559_seq0::g.29853::m.29853	Gene.29853::comp17559_seq0::g.29853::m.29853	36	11834	45	0	1	0	8.7	9.67	1286	1	0	1	387.162	1158.46	3	1158.5	-0.0345	0	31.16	0.014	-	MLHVPCDCK	R	2 Carbamidomethyl (C)	0.000001010.0	Cmpd 515, AutoMSn(387.1619), 31.1 min
17	Gene.29853::comp17559_seq0::g.29853::m.29853	Gene.29853::comp17559_seq0::g.29853::m.29853	36	11834	45	0	1	0	8.7	9.67	1287	1	0	1	387.162	1158.46	3	1158.5	-0.0342	0	35.19	0.0055	-	MLHVPCDCK	R	2 Carbamidomethyl (C)	0.000001010.0	Cmpd 338, AutoMSn(387.1620), 31.2 min
17	Gene.29853::comp17559_seq0::g.29853::m.29853	Gene.29853::comp17559_seq0::g.29853::m.29853	36	11834	45	0	1	0	8.7	9.67	1288	1	0	1	387.162	1158.46	3	1158.5	-0.034	0	35.77	0.0048	-	MLHVPCDCK	R	2 Carbamidomethyl (C)	0.000001010.0	Cmpd 372, AutoMSn(387.1621), 32.0 min
17	Gene.29853::comp17559_seq0::g.29853::m.29853	Gene.29853::comp17559_seq0::g.29853::m.29853	36	11834	45	0	1	0	8.7	9.67	1289	1	0	1	387.163	1158.47	3	1158.5	-0.0328	0	31.65	0.012	-	MLHVPCDCK	R	2 Carbamidomethyl (C)	0.000001010.0	Cmpd 514, AutoMSn(387.1625), 31.6 min
17	Gene.29853::comp17559_seq0::g.29853::m.29853	Gene.29853::comp17559_seq0::g.29853::m.29853	36	11834	45	0	1	0	8.7	9.67	1290	1	0	1	387.163	1158.47	3	1158.5	-0.031	0	31.36	0.013	-	MLHVPCDCK	R	2 Carbamidomethyl (C)	0.000001010.0	Cmpd 315, AutoMSn(387.1631), 31.2 min
17	Gene.29853::comp17559_seq0::g.29853::m.29853	Gene.29853::comp17559_seq0::g.29853::m.29853	36	11834	45	0	1	0	8.7	9.67	1291	1	0	1	387.164	1158.47	3	1158.5	-0.0292	0	32.26	0.011	-	MLHVPCDCK	R	2 Carbamidomethyl (C)	0.000001010.0	Cmpd 516, AutoMSn(387.1637), 31.2 min
17	Gene.29853::comp17559_seq0::g.29853::m.29853	Gene.29853::comp17559_seq0::g.29853::m.29853	36	11834	45	0	1	0	8.7	9.67	1292	2	0	1	387.164	1158.47	3	1158.5	-0.0286	0	34.36	0.0066	-	MLHVPCDCK	R	2 Carbamidomethyl (C)	0.000001010.0	Cmpd 741, AutoMSn(387.1639), 31.1 min
17	Gene.29853::comp17559_seq0::g.29853::m.29853	Gene.29853::comp17559_seq0::g.29853::m.29853	36	11834	45	0	1	0	8.7	9.67	1293	1	0	1	387.164	1158.47	3	1158.5	-0.0285	0	30.83	0.015	-	MLHVPCDCK	R	2 Carbamidomethyl (C)	0.000001010.0	Cmpd 291, AutoMSn(387.1639), 31.6 min
17	Gene.29853::comp17559_seq0::g.29853::m.29853	Gene.29853::comp17559_seq0::g.29853::m.29853	36	11834	45	0	1	0	8.7	9.67	1294	1	0	1	387.164	1158.47	3	1158.5	-0.0284	0	32.23	0.011	-	MLHVPCDCK	R	2 Carbamidomethyl (C)	0.000001010.0	Cmpd 520, AutoMSn(387.1639), 31.7 min
17	Gene.29853::comp17559_seq0::g.29853::m.29853	Gene.29853::comp17559_seq0::g.29853::m.29853	36	11834	45	0	1	0	8.7	9.67	1295	1	0	1	387.164	1158.47	3	1158.5	-0.0283	0	32.45	0.01	-	MLHVPCDCK	R	2 Carbamidomethyl (C)	0.000001010.0	Cmpd 356, AutoMSn(387.1640), 31.6 min
17	Gene.29853::comp17559_seq0::g.29853::m.29853	Gene.29853::comp17559_seq0::g.29853::m.29853	36	11834	45	0	1	0	8.7	9.67	1296	2	0	1	387.164	1158.47	3	1158.5	-0.0282	0	31.16	0.014	-	MLHVPCDCK	R	2 Carbamidomethyl (C)	0.000001010.0	Cmpd 744, AutoMSn(387.1640), 31.6 min
17	Gene.29853::comp17559_seq0::g.29853::m.29853	Gene.29853::comp17559_seq0::g.29853::m.29853	36	11834	45	0	1	0	8.7	9.67	1297	1	0	1	387.164	1158.47	3	1158.5	-0.0281	0	31.7	0.012	-	MLHVPCDCK	R	2 Carbamidomethyl (C)	0.000001010.0	Cmpd 288, AutoMSn(387.1641), 31.6 min
17	Gene.29853::comp17559_seq0::g.29853::m.29853	Gene.29853::comp17559_seq0::g.29853::m.29853	36	11834	45	0	1	0	8.7	9.67	1298	1	0	1	387.164	1158.47	3	1158.5	-0.0273	0	30.89	0.015	-	MLHVPCDCK	R	2 Carbamidomethyl (C)	0.000001010.0	Cmpd 353, AutoMSn(387.1643), 31.6 min
17	Gene.29853::comp17559_seq0::g.29853::m.29853	Gene.29853::comp17559_seq0::g.29853::m.29853	36	11834	45	0	1	0	8.7	9.67	1299	1	0	1	387.164	1158.47	3	1158.5	-0.0271	0	35.71	0.0048	-	MLHVPCDCK	R	2 Carbamidomethyl (C)	0.000001010.0	Cmpd 336, AutoMSn(387.1644), 31.1 min
17	Gene.29853::comp17559_seq0::g.29853::m.29853	Gene.29853::comp17559_seq0::g.29853::m.29853	36	11834	45	0	1	0	8.7	9.67	1300	2	0	1	387.164	1158.47	3	1158.5	-0.027	0	35.84	0.0047	-	MLHVPCDCK	R	2 Carbamidomethyl (C)	0.000001010.0	Cmpd 312, AutoMSn(387.1644), 31.1 min
17	Gene.29853::comp17559_seq0::g.29853::m.29853	Gene.29853::comp17559_seq0::g.29853::m.29853	36	11834	45	0	1	0	8.7	9.67	1301	1	0	1	387.165	1158.47	3	1158.5	-0.0258	0	31.6	0.012	-	MLHVPCDCK	R	2 Carbamidomethyl (C)	0.000001010.0	Cmpd 739, AutoMSn(387.1648), 31.5 min
17	Gene.29853::comp17559_seq0::g.29853::m.29853	Gene.29853::comp17559_seq0::g.29853::m.29853	36	11834	45	0	1	0	8.7	9.67	1302	1	0	1	387.165	1158.47	3	1158.5	-0.0258	0	31.01	0.014	-	MLHVPCDCK	R	2 Carbamidomethyl (C)	0.000001010.0	Cmpd 741, AutoMSn(387.1648), 31.6 min
17	Gene.29853::comp17559_seq0::g.29853::m.29853	Gene.29853::comp17559_seq0::g.29853::m.29853	36	11834	45	0	1	0	8.7	9.67	1303	1	0	1	387.165	1158.47	3	1158.5	-0.0257	0	30.64	0.015	-	MLHVPCDCK	R	2 Carbamidomethyl (C)	0.000001010.0	Cmpd 443, AutoMSn(387.1649), 31.7 min
17	Gene.29853::comp17559_seq0::g.29853::m.29853	Gene.29853::comp17559_seq0::g.29853::m.29853	36	11834	45	0	1	0	8.7	9.67	1304	1	0	1	387.165	1158.47	3	1158.5	-0.0253	0	31.63	0.012	-	MLHVPCDCK	R	2 Carbamidomethyl (C)	0.000001010.0	Cmpd 439, AutoMSn(387.1650), 31.7 min
17	Gene.29853::comp17559_seq0::g.29853::m.29853	Gene.29853::comp17559_seq0::g.29853::m.29853	36	11834	45	0	1	0	8.7	9.67	1305	1	0	1	387.166	1158.47	3	1158.5	-0.0235	0	31.19	0.014	-	MLHVPCDCK	R	2 Carbamidomethyl (C)	0.000001010.0	Cmpd 519, AutoMSn(387.1656), 31.3 min
17	Gene.29853::comp17559_seq0::g.29853::m.29853	Gene.29853::comp17559_seq0::g.29853::m.29853	36	11834	45	0	1	0	8.7	9.67	1306	1	0	1	387.166	1158.47	3	1158.5	-0.0234	0	31.32	0.013	-	MLHVPCDCK	R	2 Carbamidomethyl (C)	0.000001010.0	Cmpd 436, AutoMSn(387.1656), 31.6 min
17	Gene.29853::comp17559_seq0::g.29853::m.29853	Gene.29853::comp17559_seq0::g.29853::m.29853	36	11834	45	0	1	0	8.7	9.67	1307	1	0	1	387.166	1158.48	3	1158.5	-0.0226	0	31.86	0.012	-	MLHVPCDCK	R	2 Carbamidomethyl (C)	0.000001010.0	Cmpd 294, AutoMSn(387.1659), 31.7 min
17	Gene.29853::comp17559_seq0::g.29853::m.29853	Gene.29853::comp17559_seq0::g.29853::m.29853	36	11834	45	0	1	0	8.7	9.67	1308	1	0	1	387.166	1158.48	3	1158.5	-0.021	0	31.09	0.014	-	MLHVPCDCK	R	2 Carbamidomethyl (C)	0.000001010.0	Cmpd 518, AutoMSn(387.1664), 31.7 min
17	Gene.29853::comp17559_seq0::g.29853::m.29853	Gene.29853::comp17559_seq0::g.29853::m.29853	36	11834	45	0	1	0	8.7	9.67	1309	1	0	1	387.167	1158.48	3	1158.5	-0.0197	0	36.22	0.0042	-	MLHVPCDCK	R	2 Carbamidomethyl (C)	0.000001010.0	Cmpd 374, AutoMSn(387.1668), 32.1 min
17	Gene.29853::comp17559_seq0::g.29853::m.29853	Gene.29853::comp17559_seq0::g.29853::m.29853	36	11834	45	0	1	0	8.7	9.67	1310	1	0	1	387.167	1158.48	3	1158.5	-0.0183	0	31.61	0.012	-	MLHVPCDCK	R	2 Carbamidomethyl (C)	0.000001010.0	Cmpd 317, AutoMSn(387.1673), 31.2 min
17	Gene.29853::comp17559_seq0::g.29853::m.29853	Gene.29853::comp17559_seq0::g.29853::m.29853	36	11834	45	0	1	0	8.7	9.67	1311	1	0	1	387.168	1158.48	3	1158.5	-0.0172	0	31.48	0.013	-	MLHVPCDCK	R	2 Carbamidomethyl (C)	0.000001010.0	Cmpd 517, AutoMSn(387.1677), 31.2 min
17	Gene.29853::comp17559_seq0::g.29853::m.29853	Gene.29853::comp17559_seq0::g.29853::m.29853	36	11834	45	0	1	0	8.7	9.67	1312	1	0	1	387.168	1158.48	3	1158.5	-0.0168	0	31.25	0.013	-	MLHVPCDCK	R	2 Carbamidomethyl (C)	0.000001010.0	Cmpd 370, AutoMSn(387.1678), 32.0 min
17	Gene.29853::comp17559_seq0::g.29853::m.29853	Gene.29853::comp17559_seq0::g.29853::m.29853	36	11834	45	0	1	0	8.7	9.67	1319	1	0	1	387.18	1158.52	3	1158.5	0.0205	0	31.1	0.014	-	MLHVPCDCK	R	2 Carbamidomethyl (C)	0.000001010.0	Cmpd 354, AutoMSn(387.1802), 31.6 min
17	Gene.29853::comp17559_seq0::g.29853::m.29853	Gene.29853::comp17559_seq0::g.29853::m.29853	36	11834	45	0	1	0	8.7	9.67	1321	4	0	1	387.18	1158.52	3	1158.5	0.0205	0	25.58	0.049	-	MLHVPCDCK	R	2 Carbamidomethyl (C)	0.000001010.0	Cmpd 581, AutoMSn(387.1803), 32.7 min
17	Gene.29853::comp17559_seq0::g.29853::m.29853	Gene.29853::comp17559_seq0::g.29853::m.29853	36	11834	45	0	1	0	8.7	9.67	1322	1	0	1	387.18	1158.52	3	1158.5	0.0207	0	31.61	0.012	-	MLHVPCDCK	R	2 Carbamidomethyl (C)	0.000001010.0	Cmpd 535, AutoMSn(387.1803), 31.6 min
17	Gene.29853::comp17559_seq0::g.29853::m.29853	Gene.29853::comp17559_seq0::g.29853::m.29853	36	11834	45	0	1	0	8.7	9.67	1327	1	0	1	387.18	1158.52	3	1158.5	0.0211	0	33.33	0.0082	-	MLHVPCDCK	R	2 Carbamidomethyl (C)	0.000001010.0	Cmpd 783, AutoMSn(387.1805), 32.7 min
17	Gene.29853::comp17559_seq0::g.29853::m.29853	Gene.29853::comp17559_seq0::g.29853::m.29853	36	11834	45	0	1	0	8.7	9.67	1334	1	0	1	387.18	1158.52	3	1158.5	0.0214	0	31.65	0.012	-	MLHVPCDCK	R	2 Carbamidomethyl (C)	0.000001010.0	Cmpd 398, AutoMSn(387.1805), 32.7 min
17	Gene.29853::comp17559_seq0::g.29853::m.29853	Gene.29853::comp17559_seq0::g.29853::m.29853	36	11834	45	0	1	0	8.7	9.67	1338	1	0	1	387.181	1158.52	3	1158.5	0.022	0	36.92	0.0036	-	MLHVPCDCK	R	2 Carbamidomethyl (C)	0.000001010.0	Cmpd 356, AutoMSn(387.1807), 32.2 min
17	Gene.29853::comp17559_seq0::g.29853::m.29853	Gene.29853::comp17559_seq0::g.29853::m.29853	36	11834	45	0	1	0	8.7	9.67	1340	1	0	1	387.181	1158.52	3	1158.5	0.0222	0	36.73	0.0037	-	MLHVPCDCK	R	2 Carbamidomethyl (C)	0.000001010.0	Cmpd 360, AutoMSn(387.1808), 32.3 min
17	Gene.29853::comp17559_seq0::g.29853::m.29853	Gene.29853::comp17559_seq0::g.29853::m.29853	36	11834	45	0	1	0	8.7	9.67	1346	1	0	1	387.181	1158.52	3	1158.5	0.0224	0	30.94	0.014	-	MLHVPCDCK	R	2 Carbamidomethyl (C)	0.000001010.0	Cmpd 530, AutoMSn(387.1809), 31.5 min
17	Gene.29853::comp17559_seq0::g.29853::m.29853	Gene.29853::comp17559_seq0::g.29853::m.29853	36	11834	45	0	1	0	8.7	9.67	1351	1	0	1	387.181	1158.52	3	1158.5	0.0228	0	30.58	0.015	-	MLHVPCDCK	R	2 Carbamidomethyl (C)	0.000001010.0	Cmpd 531, AutoMSn(387.1810), 31.6 min
17	Gene.29853::comp17559_seq0::g.29853::m.29853	Gene.29853::comp17559_seq0::g.29853::m.29853	36	11834	45	0	1	0	8.7	9.67	1354	1	0	1	387.181	1158.52	3	1158.5	0.0232	0	33.54	0.0078	-	MLHVPCDCK	R	2 Carbamidomethyl (C)	0.000001010.0	Cmpd 562, AutoMSn(387.1811), 32.4 min
17	Gene.29853::comp17559_seq0::g.29853::m.29853	Gene.29853::comp17559_seq0::g.29853::m.29853	36	11834	45	0	1	0	8.7	9.67	1355	2	0	1	387.181	1158.52	3	1158.5	0.0232	0	37.11	0.0034	-	MLHVPCDCK	R	2 Carbamidomethyl (C)	0.000001010.0	Cmpd 558, AutoMSn(387.1812), 32.3 min
17	Gene.29853::comp17559_seq0::g.29853::m.29853	Gene.29853::comp17559_seq0::g.29853::m.29853	36	11834	45	0	1	0	8.7	9.67	1356	3	0	1	387.181	1158.52	3	1158.5	0.0232	0	25.58	0.049	-	MLHVPCDCK	R	2 Carbamidomethyl (C)	0.000001010.0	Cmpd 356, AutoMSn(387.1812), 31.7 min
17	Gene.29853::comp17559_seq0::g.29853::m.29853	Gene.29853::comp17559_seq0::g.29853::m.29853	36	11834	45	0	1	0	8.7	9.67	1364	1	0	1	387.181	1158.52	3	1158.5	0.0239	0	38.02	0.0028	-	MLHVPCDCK	R	2 Carbamidomethyl (C)	0.000001010.0	Cmpd 789, AutoMSn(387.1814), 32.4 min
17	Gene.29853::comp17559_seq0::g.29853::m.29853	Gene.29853::comp17559_seq0::g.29853::m.29853	36	11834	45	0	1	0	8.7	9.67	1369	4	0	1	387.182	1158.52	3	1158.5	0.0242	0	26.38	0.04	-	MLHVPCDCK	R	2 Carbamidomethyl (C)	0.000001010.0	Cmpd 352, AutoMSn(387.1815), 31.5 min
17	Gene.29853::comp17559_seq0::g.29853::m.29853	Gene.29853::comp17559_seq0::g.29853::m.29853	36	11834	45	0	1	0	8.7	9.67	1373	1	0	1	387.182	1158.52	3	1158.5	0.025	0	38.02	0.0028	-	MLHVPCDCK	R	2 Carbamidomethyl (C)	0.000001010.0	Cmpd 785, AutoMSn(387.1817), 32.3 min
17	Gene.29853::comp17559_seq0::g.29853::m.29853	Gene.29853::comp17559_seq0::g.29853::m.29853	36	11834	45	0	1	0	8.7	9.67	1374	1	0	1	387.182	1158.52	3	1158.5	0.025	0	37.06	0.0035	-	MLHVPCDCK	R	2 Carbamidomethyl (C)	0.000001010.0	Cmpd 783, AutoMSn(387.1817), 32.2 min	emPAI	0.29

## Sheet: D28
Header	--------------------------------------------------------
Search title	Submitted from Smk mouse enrich 28wk by Mascot Daemon on SEARCH-SERVER
Timestamp	2021-10-19T11:38:18Z
User
Email
Report URI	http://127.0.0.1/mascot/cgi/master_results.pl?file=../data/20211019/F002242.dat
Peak list data path	C:\Program Files (x86)\Matrix Science\Mascot Daemon\mgf\180 Smk mouse enrich 28wk\mascot_daemon_merge.mgf
Peak list format	Mascot generic
Search type	MIS
Mascot version	2.3.0
Database	Smk_new_tran
Fasta file	peptides.fasta
Total sequences	20798
Total residues	9745449
Sequences after taxonomy filter	20798
Number of queries	6341
Warning	No taxonomy indexes for Smk_new_tran, taxonomy ~Homo sapiens (human)~ ignored. Searching all entries in Smk_new_tran
Variable modifications	--------------------------------------------------------
Identifier	Name	Delta	Neutral loss(es)
1	Carbamidomethyl (C)	57.0215
2	Oxidation (M)	15.9949	0	63.9983
Search Parameters	--------------------------------------------------------
Taxonomy filter	. . . . . . . . . . . . . . . . Homo sapiens (human)
Enzyme	Trypsin
Maximum Missed Cleavages	1
Fixed modifications
Variable modifications	Carbamidomethyl (C),Oxidation (M)
Peptide Mass Tolerance	0.8
Peptide Mass Tolerance Units	Da
Fragment Mass Tolerance	0.8
Fragment Mass Tolerance Units	Da
Mass values	Monoisotopic
Instrument type	ESI-QUAD-TOF
Format parameters	--------------------------------------------------------
Significance threshold	0.05
Max. number of hits	0
Use MudPIT protein scoring	1
Ions score cut-off	0
Include same-set proteins	0
Include sub-set proteins	0
Include unassigned	0
Require bold red	0
Protein hits	--------------------------------------------------------
prot_hit_num	prot_acc	prot_desc	prot_score	prot_mass	prot_matches	prot_matches_sig	prot_sequences	prot_sequences_sig	prot_cover	prot_pi	pep_query	pep_rank	pep_isbold	pep_isunique	pep_exp_mz	pep_exp_mr	pep_exp_z	pep_calc_mr	pep_delta	pep_miss	pep_score	pep_expect	pep_res_before	pep_seq	pep_res_after	pep_var_mod	pep_var_mod_pos	pep_scan_title
1	Gene.10905::comp3052_seq0::g.10905::m.10905	Gene.10905::comp3052_seq0::g.10905::m.10905	88	261840	12	2	2	1	1.4	5.8	4690	1	1	1	1129.87	1128.87	1	1129.58	-0.7145	0	32.13	0.0058	K	CLEPLAESLR	S			Cmpd 365, AutoMSn(1129.8729), 23.3 min
1	Gene.10905::comp3052_seq0::g.10905::m.10905	Gene.10905::comp3052_seq0::g.10905::m.10905	88	261840	12	2	2	1	1.4	5.8	4691	1	1	1	1130.2	1129.19	1	1129.58	-0.3857	0	32.94	0.0095	K	CLEPLAESLR	S			Cmpd 214, AutoMSn(1130.2017), 23.3 min
1	Gene.10905::comp3052_seq0::g.10905::m.10905	Gene.10905::comp3052_seq0::g.10905::m.10905	88	261840	12	2	2	1	1.4	5.8	4693	3	1	1	1130.21	1129.2	1	1129.58	-0.3788	0	26.72	0.021	K	CLEPLAESLR	S			Cmpd 209, AutoMSn(1130.2086), 23.2 min
1	Gene.10905::comp3052_seq0::g.10905::m.10905	Gene.10905::comp3052_seq0::g.10905::m.10905	88	261840	12	2	2	1	1.4	5.8	4694	1	1	1	1130.54	1129.53	1	1129.58	-0.0474	0	30.08	0.0049	K	CLEPLAESLR	S			Cmpd 432, AutoMSn(1130.5400), 23.2 min
1	Gene.10905::comp3052_seq0::g.10905::m.10905	Gene.10905::comp3052_seq0::g.10905::m.10905	88	261840	12	2	2	1	1.4	5.8	4695	1	1	1	1130.54	1129.53	1	1129.58	-0.0472	0	54.97	1.6e-05	K	CLEPLAESLR	S			Cmpd 437, AutoMSn(1130.5402), 23.3 min
1	Gene.10905::comp3052_seq0::g.10905::m.10905	Gene.10905::comp3052_seq0::g.10905::m.10905	88	261840	12	2	2	1	1.4	5.8	4696	1	1	1	1130.54	1129.53	1	1129.58	-0.0462	0	52.24	3e-05	K	CLEPLAESLR	S			Cmpd 434, AutoMSn(1130.5411), 23.2 min
1	Gene.10905::comp3052_seq0::g.10905::m.10905	Gene.10905::comp3052_seq0::g.10905::m.10905	88	261840	12	2	2	1	1.4	5.8	3955	1	1	1	832.6	2494.78	3	2495.21	-0.4339	1	32.4	0.013	R	SANRAESTDINVVQHGQSLDQAR	D			Cmpd 377, AutoMSn(832.5997), 30.7 min
1	Gene.10905::comp3052_seq0::g.10905::m.10905	Gene.10905::comp3052_seq0::g.10905::m.10905	88	261840	12	2	2	1	1.4	5.8	3959	2	1	1	832.602	2494.78	3	2495.21	-0.4268	1	32.76	0.012	R	SANRAESTDINVVQHGQSLDQAR	D			Cmpd 259, AutoMSn(832.6021), 30.6 min
1	Gene.10905::comp3052_seq0::g.10905::m.10905	Gene.10905::comp3052_seq0::g.10905::m.10905	88	261840	12	2	2	1	1.4	5.8	3967	3	1	1	832.607	2494.8	3	2495.21	-0.4127	1	30.28	0.021	R	SANRAESTDINVVQHGQSLDQAR	D			Cmpd 443, AutoMSn(832.6068), 30.7 min
1	Gene.10905::comp3052_seq0::g.10905::m.10905	Gene.10905::comp3052_seq0::g.10905::m.10905	88	261840	12	2	2	1	1.4	5.8	3975	4	1	1	832.611	2494.81	3	2495.21	-0.4013	1	28.86	0.029	R	SANRAESTDINVVQHGQSLDQAR	D			Cmpd 249, AutoMSn(832.6106), 30.7 min
1	Gene.10905::comp3052_seq0::g.10905::m.10905	Gene.10905::comp3052_seq0::g.10905::m.10905	88	261840	12	2	2	1	1.4	5.8	3976	8	1	1	832.611	2494.81	3	2495.21	-0.4009	1	26.77	0.048	R	SANRAESTDINVVQHGQSLDQAR	D			Cmpd 382, AutoMSn(832.6107), 31.0 min
1	Gene.10905::comp3052_seq0::g.10905::m.10905	Gene.10905::comp3052_seq0::g.10905::m.10905	88	261840	12	2	2	1	1.4	5.8	3986	3	1	1	832.619	2494.83	3	2495.21	-0.3764	1	32.3	0.014	R	SANRAESTDINVVQHGQSLDQAR	D			Cmpd 737, AutoMSn(832.6189), 31.0 min	emPAI	0.01
2	Gene.10133::comp2839_seq0::g.10133::m.10133	Gene.10133::comp2839_seq0::g.10133::m.10133	88	242948	9	0	3	0	2.5	6.03	5292	8	1	1	928.012	1854.01	2	1853.93	0.0794	0	21.87	0.028	K	EEITSVALCQPTSAHLR	G			Cmpd 64, AutoMSn(928.0122), 20.6 min
2	Gene.10133::comp2839_seq0::g.10133::m.10133	Gene.10133::comp2839_seq0::g.10133::m.10133	88	242948	9	0	3	0	2.5	6.03	5293	1	1	1	619.012	1854.01	3	1853.93	0.0824	0	30.01	0.0044	K	EEITSVALCQPTSAHLR	G			Cmpd 61, AutoMSn(619.0116), 20.6 min
2	Gene.10133::comp2839_seq0::g.10133::m.10133	Gene.10133::comp2839_seq0::g.10133::m.10133	88	242948	9	0	3	0	2.5	6.03	5294	6	1	1	928.014	1854.01	2	1853.93	0.0827	0	21.2	0.033	K	EEITSVALCQPTSAHLR	G			Cmpd 69, AutoMSn(928.0139), 20.8 min
2	Gene.10133::comp2839_seq0::g.10133::m.10133	Gene.10133::comp2839_seq0::g.10133::m.10133	88	242948	9	0	3	0	2.5	6.03	5296	2	1	1	619.014	1854.02	3	1853.93	0.0885	0	32.39	0.0026	K	EEITSVALCQPTSAHLR	G			Cmpd 62, AutoMSn(619.0136), 20.6 min
2	Gene.10133::comp2839_seq0::g.10133::m.10133	Gene.10133::comp2839_seq0::g.10133::m.10133	88	242948	9	0	3	0	2.5	6.03	5297	1	1	1	619.014	1854.02	3	1853.93	0.0899	0	48.35	6.6e-05	K	EEITSVALCQPTSAHLR	G			Cmpd 65, AutoMSn(619.0141), 20.7 min
2	Gene.10133::comp2839_seq0::g.10133::m.10133	Gene.10133::comp2839_seq0::g.10133::m.10133	88	242948	9	0	3	0	2.5	6.03	5298	1	1	1	619.014	1854.02	3	1853.93	0.0908	0	24.93	0.014	K	EEITSVALCQPTSAHLR	G			Cmpd 59, AutoMSn(619.0144), 20.5 min
2	Gene.10133::comp2839_seq0::g.10133::m.10133	Gene.10133::comp2839_seq0::g.10133::m.10133	88	242948	9	0	3	0	2.5	6.03	5299	1	1	1	619.015	1854.02	3	1853.93	0.0923	0	42.77	0.00024	K	EEITSVALCQPTSAHLR	G			Cmpd 71, AutoMSn(619.0149), 20.8 min
2	Gene.10133::comp2839_seq0::g.10133::m.10133	Gene.10133::comp2839_seq0::g.10133::m.10133	88	242948	9	0	3	0	2.5	6.03	3271	5	1	1	648.365	1942.07	3	1941.9	0.1729	0	21.13	0.12	K	HLGNDEVMIIWNENSR	A	Oxidation (M)	0.0000000200000000.0	Cmpd 176, AutoMSn(648.3650), 28.1 min
2	Gene.10133::comp2839_seq0::g.10133::m.10133	Gene.10133::comp2839_seq0::g.10133::m.10133	88	242948	9	0	3	0	2.5	6.03	5922	1	1	1	1280.63	2559.24	2	2559.41	-0.1726	0	21.9	0.021	R	QNINLVQDILHQALLLPLHCHK	A			Cmpd 241, AutoMSn(1280.6263), 20.4 min	emPAI	0.01
3	Gene.7015::comp1924_seq0::g.7015::m.7015	Gene.7015::comp1924_seq0::g.7015::m.7015	44	71738	3	0	1	0	4.1	9.39	6028	1	1	0	912.021	2733.04	3	2733.53	-0.4823	1	44.42	0.00019	K	KQNKPISPLCDLIAPPAIPPPPSNVK	R			Cmpd 189, AutoMSn(912.0215), 22.3 min
3	Gene.7015::comp1924_seq0::g.7015::m.7015	Gene.7015::comp1924_seq0::g.7015::m.7015	44	71738	3	0	1	0	4.1	9.39	6029	1	1	0	912.026	2733.06	3	2733.53	-0.4685	1	26.49	0.011	K	KQNKPISPLCDLIAPPAIPPPPSNVK	R			Cmpd 395, AutoMSn(912.0261), 22.3 min
3	Gene.7015::comp1924_seq0::g.7015::m.7015	Gene.7015::comp1924_seq0::g.7015::m.7015	44	71738	3	0	1	0	4.1	9.39	6030	1	1	0	912.026	2733.06	3	2733.53	-0.4679	1	32.89	0.0026	K	KQNKPISPLCDLIAPPAIPPPPSNVK	R			Cmpd 397, AutoMSn(912.0263), 22.3 min	emPAI	0.05
4	Gene.7023::comp1924_seq3::g.7023::m.7023	Gene.7023::comp1924_seq3::g.7023::m.7023	64	157220	4	0	2	0	3.4	9.09	6028	1	0	0	912.021	2733.04	3	2733.53	-0.4823	1	44.42	0.00019	K	KQNKPISPLCDLIAPPAIPPPPSNVK	R			Cmpd 189, AutoMSn(912.0215), 22.3 min
4	Gene.7023::comp1924_seq3::g.7023::m.7023	Gene.7023::comp1924_seq3::g.7023::m.7023	64	157220	4	0	2	0	3.4	9.09	6029	1	0	0	912.026	2733.06	3	2733.53	-0.4685	1	26.49	0.011	K	KQNKPISPLCDLIAPPAIPPPPSNVK	R			Cmpd 395, AutoMSn(912.0261), 22.3 min
4	Gene.7023::comp1924_seq3::g.7023::m.7023	Gene.7023::comp1924_seq3::g.7023::m.7023	64	157220	4	0	2	0	3.4	9.09	6030	1	0	0	912.026	2733.06	3	2733.53	-0.4679	1	32.89	0.0026	K	KQNKPISPLCDLIAPPAIPPPPSNVK	R			Cmpd 397, AutoMSn(912.0263), 22.3 min
4	Gene.7023::comp1924_seq3::g.7023::m.7023	Gene.7023::comp1924_seq3::g.7023::m.7023	64	157220	4	0	2	0	3.4	9.09	6031	6	1	1	912.838	2735.49	3	2735.22	0.276	1	20.86	0.031	K	VYRLMHPTTQYLCTHSMMYCK	S	2 Carbamidomethyl (C); Oxidation (M)	0.000000000000100002010.0	Cmpd 89, AutoMSn(912.8376), 20.0 min	emPAI	0.02
5	Gene.31564::comp30758_seq0::g.31564::m.31564	Gene.31564::comp30758_seq0::g.31564::m.31564	43	22141	13	0	1	0	6.9	6.04	2802	1	1	1	549.492	1645.46	3	1644.73	0.7243	0	34.27	0.011	-	MILSNCEAGCYQLK	L	Carbamidomethyl (C); Oxidation (M)	0.20000000010000.0	Cmpd 164, AutoMSn(549.4924), 27.7 min
5	Gene.31564::comp30758_seq0::g.31564::m.31564	Gene.31564::comp30758_seq0::g.31564::m.31564	43	22141	13	0	1	0	6.9	6.04	2803	3	1	1	549.493	1645.46	3	1644.73	0.7269	0	28.56	0.039	-	MILSNCEAGCYQLK	L	Carbamidomethyl (C); Oxidation (M)	0.20000000010000.0	Cmpd 265, AutoMSn(549.4932), 27.7 min
5	Gene.31564::comp30758_seq0::g.31564::m.31564	Gene.31564::comp30758_seq0::g.31564::m.31564	43	22141	13	0	1	0	6.9	6.04	2806	5	1	1	549.494	1645.46	3	1644.73	0.7276	0	26.25	0.067	-	MILSNCEAGCYQLK	L	Carbamidomethyl (C); Oxidation (M)	0.20000000010000.0	Cmpd 165, AutoMSn(549.4935), 27.7 min
5	Gene.31564::comp30758_seq0::g.31564::m.31564	Gene.31564::comp30758_seq0::g.31564::m.31564	43	22141	13	0	1	0	6.9	6.04	2807	4	1	1	549.495	1645.46	3	1644.73	0.7322	0	25.87	0.073	-	MILSNCEAGCYQLK	L	Carbamidomethyl (C); Oxidation (M)	0.20000000010000.0	Cmpd 267, AutoMSn(549.4950), 27.8 min
5	Gene.31564::comp30758_seq0::g.31564::m.31564	Gene.31564::comp30758_seq0::g.31564::m.31564	43	22141	13	0	1	0	6.9	6.04	2815	6	1	1	549.496	1645.47	3	1644.73	0.7362	0	24.01	0.11	-	MILSNCEAGCYQLK	L	Carbamidomethyl (C); Oxidation (M)	0.20000000010000.0	Cmpd 163, AutoMSn(549.4963), 27.7 min
5	Gene.31564::comp30758_seq0::g.31564::m.31564	Gene.31564::comp30758_seq0::g.31564::m.31564	43	22141	13	0	1	0	6.9	6.04	2816	1	1	1	549.496	1645.47	3	1644.73	0.7364	0	35.47	0.0079	-	MILSNCEAGCYQLK	L	Carbamidomethyl (C); Oxidation (M)	0.20000000010000.0	Cmpd 166, AutoMSn(549.4964), 27.8 min
5	Gene.31564::comp30758_seq0::g.31564::m.31564	Gene.31564::comp30758_seq0::g.31564::m.31564	43	22141	13	0	1	0	6.9	6.04	2817	1	1	1	549.497	1645.47	3	1644.73	0.7386	0	33.91	0.011	-	MILSNCEAGCYQLK	L	Carbamidomethyl (C); Oxidation (M)	0.20000000010000.0	Cmpd 302, AutoMSn(549.4971), 27.7 min
5	Gene.31564::comp30758_seq0::g.31564::m.31564	Gene.31564::comp30758_seq0::g.31564::m.31564	43	22141	13	0	1	0	6.9	6.04	2818	3	1	1	549.498	1645.47	3	1644.73	0.7399	0	27.16	0.054	-	MILSNCEAGCYQLK	L	Carbamidomethyl (C); Oxidation (M)	0.20000000010000.0	Cmpd 166, AutoMSn(549.4976), 27.8 min
5	Gene.31564::comp30758_seq0::g.31564::m.31564	Gene.31564::comp30758_seq0::g.31564::m.31564	43	22141	13	0	1	0	6.9	6.04	2821	3	1	1	549.499	1645.47	3	1644.73	0.743	0	28.05	0.045	-	MILSNCEAGCYQLK	L	Carbamidomethyl (C); Oxidation (M)	0.20000000010000.0	Cmpd 165, AutoMSn(549.4986), 27.8 min
5	Gene.31564::comp30758_seq0::g.31564::m.31564	Gene.31564::comp30758_seq0::g.31564::m.31564	43	22141	13	0	1	0	6.9	6.04	2822	3	1	1	549.499	1645.47	3	1644.73	0.7434	0	27.33	0.054	-	MILSNCEAGCYQLK	L	Carbamidomethyl (C); Oxidation (M)	0.20000000010000.0	Cmpd 353, AutoMSn(549.4987), 27.8 min
5	Gene.31564::comp30758_seq0::g.31564::m.31564	Gene.31564::comp30758_seq0::g.31564::m.31564	43	22141	13	0	1	0	6.9	6.04	2823	4	1	1	549.499	1645.48	3	1644.73	0.7447	0	34.57	0.01	-	MILSNCEAGCYQLK	L	Carbamidomethyl (C); Oxidation (M)	0.20000000010000.0	Cmpd 352, AutoMSn(549.4991), 27.7 min
5	Gene.31564::comp30758_seq0::g.31564::m.31564	Gene.31564::comp30758_seq0::g.31564::m.31564	43	22141	13	0	1	0	6.9	6.04	2825	1	1	1	549.499	1645.48	3	1644.73	0.7448	0	42.78	0.0015	-	MILSNCEAGCYQLK	L	Carbamidomethyl (C); Oxidation (M)	0.20000000010000.0	Cmpd 212, AutoMSn(549.4992), 27.8 min
5	Gene.31564::comp30758_seq0::g.31564::m.31564	Gene.31564::comp30758_seq0::g.31564::m.31564	43	22141	13	0	1	0	6.9	6.04	2827	1	1	1	549.499	1645.48	3	1644.73	0.7454	0	33.47	0.013	-	MILSNCEAGCYQLK	L	Carbamidomethyl (C); Oxidation (M)	0.20000000010000.0	Cmpd 615, AutoMSn(549.4994), 27.9 min	emPAI	0.15
6	Gene.4692::comp1288_seq3::g.4692::m.4692	Gene.4692::comp1288_seq3::g.4692::m.4692	42	51777	12	0	1	0	4.7	7.23	3820	1	1	1	792.48	2374.42	3	2374.01	0.4119	0	28.85	0.022	K	IICSEGVNMSSCTHSSNCVYPK	F	Oxidation (M)	0.0000000020000000000000.0	Cmpd 455, AutoMSn(792.4800), 31.0 min
6	Gene.4692::comp1288_seq3::g.4692::m.4692	Gene.4692::comp1288_seq3::g.4692::m.4692	42	51777	12	0	1	0	4.7	7.23	3821	1	1	1	792.481	2374.42	3	2374.01	0.4138	0	30.45	0.015	K	IICSEGVNMSSCTHSSNCVYPK	F	Oxidation (M)	0.0000000020000000000000.0	Cmpd 604, AutoMSn(792.4806), 31.0 min
6	Gene.4692::comp1288_seq3::g.4692::m.4692	Gene.4692::comp1288_seq3::g.4692::m.4692	42	51777	12	0	1	0	4.7	7.23	3822	10	1	1	792.482	2374.42	3	2374.01	0.4182	0	26.37	0.039	K	IICSEGVNMSSCTHSSNCVYPK	F	Oxidation (M)	0.0000000020000000000000.0	Cmpd 264, AutoMSn(792.4821), 31.0 min
6	Gene.4692::comp1288_seq3::g.4692::m.4692	Gene.4692::comp1288_seq3::g.4692::m.4692	42	51777	12	0	1	0	4.7	7.23	3824	6	1	1	792.483	2374.43	3	2374.01	0.4213	0	27.61	0.029	K	IICSEGVNMSSCTHSSNCVYPK	F	Oxidation (M)	0.0000000020000000000000.0	Cmpd 276, AutoMSn(792.4831), 31.0 min
6	Gene.4692::comp1288_seq3::g.4692::m.4692	Gene.4692::comp1288_seq3::g.4692::m.4692	42	51777	12	0	1	0	4.7	7.23	3826	1	1	1	792.485	2374.43	3	2374.01	0.4262	0	42.27	0.001	K	IICSEGVNMSSCTHSSNCVYPK	F	Oxidation (M)	0.0000000020000000000000.0	Cmpd 452, AutoMSn(792.4847), 30.9 min
6	Gene.4692::comp1288_seq3::g.4692::m.4692	Gene.4692::comp1288_seq3::g.4692::m.4692	42	51777	12	0	1	0	4.7	7.23	3828	2	1	1	792.485	2374.43	3	2374.01	0.427	0	28.24	0.026	K	IICSEGVNMSSCTHSSNCVYPK	F	Oxidation (M)	0.0000000020000000000000.0	Cmpd 609, AutoMSn(792.4850), 31.1 min
6	Gene.4692::comp1288_seq3::g.4692::m.4692	Gene.4692::comp1288_seq3::g.4692::m.4692	42	51777	12	0	1	0	4.7	7.23	3829	10	1	1	792.485	2374.43	3	2374.01	0.4272	0	24.16	0.066	K	IICSEGVNMSSCTHSSNCVYPK	F	Oxidation (M)	0.0000000020000000000000.0	Cmpd 381, AutoMSn(792.4850), 31.0 min
6	Gene.4692::comp1288_seq3::g.4692::m.4692	Gene.4692::comp1288_seq3::g.4692::m.4692	42	51777	12	0	1	0	4.7	7.23	3830	8	1	1	792.485	2374.43	3	2374.01	0.4273	0	26.16	0.041	K	IICSEGVNMSSCTHSSNCVYPK	F	Oxidation (M)	0.0000000020000000000000.0	Cmpd 387, AutoMSn(792.4851), 31.0 min
6	Gene.4692::comp1288_seq3::g.4692::m.4692	Gene.4692::comp1288_seq3::g.4692::m.4692	42	51777	12	0	1	0	4.7	7.23	3831	1	1	1	792.487	2374.44	3	2374.01	0.4319	0	31.16	0.013	K	IICSEGVNMSSCTHSSNCVYPK	F	Oxidation (M)	0.0000000020000000000000.0	Cmpd 739, AutoMSn(792.4866), 31.0 min
6	Gene.4692::comp1288_seq3::g.4692::m.4692	Gene.4692::comp1288_seq3::g.4692::m.4692	42	51777	12	0	1	0	4.7	7.23	3833	9	1	1	792.488	2374.44	3	2374.01	0.4352	0	27.29	0.032	K	IICSEGVNMSSCTHSSNCVYPK	F	Oxidation (M)	0.0000000020000000000000.0	Cmpd 388, AutoMSn(792.4877), 31.0 min
6	Gene.4692::comp1288_seq3::g.4692::m.4692	Gene.4692::comp1288_seq3::g.4692::m.4692	42	51777	12	0	1	0	4.7	7.23	3834	1	1	1	792.489	2374.44	3	2374.01	0.4376	0	29.41	0.02	K	IICSEGVNMSSCTHSSNCVYPK	F	Oxidation (M)	0.0000000020000000000000.0	Cmpd 267, AutoMSn(792.4885), 31.1 min
6	Gene.4692::comp1288_seq3::g.4692::m.4692	Gene.4692::comp1288_seq3::g.4692::m.4692	42	51777	12	0	1	0	4.7	7.23	3836	1	1	1	792.491	2374.45	3	2374.01	0.4464	0	39.76	0.0018	K	IICSEGVNMSSCTHSSNCVYPK	F	Oxidation (M)	0.0000000020000000000000.0	Cmpd 386, AutoMSn(792.4915), 30.9 min	emPAI	0.06
7	Gene.13969::comp4009_seq1::g.13969::m.13969	Gene.13969::comp4009_seq1::g.13969::m.13969	42	80571	2	0	1	0	2	7.89	2627	1	1	1	523.285	1566.83	3	1566.6	0.237	1	41.81	0.00088	R	DGACENCGSMSHKR	K	Carbamidomethyl (C); Oxidation (M)	0.00010000020000.0	Cmpd 497, AutoMSn(523.2854), 35.1 min
7	Gene.13969::comp4009_seq1::g.13969::m.13969	Gene.13969::comp4009_seq1::g.13969::m.13969	42	80571	2	0	1	0	2	7.89	2631	6	1	1	523.309	1566.91	3	1566.6	0.3094	1	23.66	0.06	R	DGACENCGSMSHKR	K	Carbamidomethyl (C); Oxidation (M)	0.00000010020000.0	Cmpd 498, AutoMSn(523.3095), 35.2 min	emPAI	0.04
8	Gene.27309::comp10463_seq0::g.27309::m.27309	Gene.27309::comp10463_seq0::g.27309::m.27309	61	92839	3	0	2	0	3.9	8.63	5150	1	1	1	815.439	1628.86	2	1628.67	0.1973	1	27.09	0.0077	R	FDDNDDSSRSQTSR	S			Cmpd 70, AutoMSn(815.4391), 19.6 min
8	Gene.27309::comp10463_seq0::g.27309::m.27309	Gene.27309::comp10463_seq0::g.27309::m.27309	61	92839	3	0	2	0	3.9	8.63	5511	1	1	1	682.335	2043.98	3	2043.96	0.0271	0	41.06	0.0003	K	AFNLALGNINYSDGTTMDK	Y			Cmpd 166, AutoMSn(682.3353), 16.7 min
8	Gene.27309::comp10463_seq0::g.27309::m.27309	Gene.27309::comp10463_seq0::g.27309::m.27309	61	92839	3	0	2	0	3.9	8.63	5512	4	1	1	682.336	2043.99	3	2043.96	0.0288	0	23.42	0.018	K	AFNLALGNINYSDGTTMDK	Y			Cmpd 168, AutoMSn(682.3359), 16.8 min	emPAI	0.04
9	Gene.17389::comp5102_seq0::g.17389::m.17389	Gene.17389::comp5102_seq0::g.17389::m.17389	100	78741	13	0	4	0	11.1	7.41	5345	3	1	1	949.491	1896.97	2	1896.79	0.1759	0	20.72	0.033	R	CVCDPIMCGSVCLPENAK	C	Oxidation (M)	0.000000200000000000.0	Cmpd 81, AutoMSn(949.4908), 21.5 min
9	Gene.17389::comp5102_seq0::g.17389::m.17389	Gene.17389::comp5102_seq0::g.17389::m.17389	100	78741	13	0	4	0	11.1	7.41	3419	4	1	1	679.395	2035.16	3	2035.95	-0.7816	1	25.06	0.047	K	RICLENGSWSGEEVLCK	A	2 Carbamidomethyl (C)	0.00100000000000010.0	Cmpd 224, AutoMSn(679.3953), 28.2 min
9	Gene.17389::comp5102_seq0::g.17389::m.17389	Gene.17389::comp5102_seq0::g.17389::m.17389	100	78741	13	0	4	0	11.1	7.41	3593	2	1	1	707.28	2118.82	3	2119	-0.1856	1	26.37	0.039	K	YDQRFQAEAIISCLDGYK	I			Cmpd 565, AutoMSn(707.2802), 35.8 min
9	Gene.17389::comp5102_seq0::g.17389::m.17389	Gene.17389::comp5102_seq0::g.17389::m.17389	100	78741	13	0	4	0	11.1	7.41	3594	1	1	1	707.281	2118.82	3	2119	-0.1827	1	36.33	0.0039	K	YDQRFQAEAIISCLDGYK	I			Cmpd 566, AutoMSn(707.2812), 35.8 min
9	Gene.17389::comp5102_seq0::g.17389::m.17389	Gene.17389::comp5102_seq0::g.17389::m.17389	100	78741	13	0	4	0	11.1	7.41	3601	8	1	1	707.285	2118.83	3	2119	-0.1717	1	24.02	0.065	K	YDQRFQAEAIISCLDGYK	I			Cmpd 624, AutoMSn(707.2849), 35.9 min
9	Gene.17389::comp5102_seq0::g.17389::m.17389	Gene.17389::comp5102_seq0::g.17389::m.17389	100	78741	13	0	4	0	11.1	7.41	3603	6	1	1	707.286	2118.84	3	2119	-0.1687	1	23.7	0.07	K	YDQRFQAEAIISCLDGYK	I			Cmpd 787, AutoMSn(707.2858), 35.9 min
9	Gene.17389::comp5102_seq0::g.17389::m.17389	Gene.17389::comp5102_seq0::g.17389::m.17389	100	78741	13	0	4	0	11.1	7.41	3604	9	1	1	707.287	2118.84	3	2119	-0.1664	1	22.77	0.086	K	YDQRFQAEAIISCLDGYK	I			Cmpd 468, AutoMSn(707.2866), 36.0 min
9	Gene.17389::comp5102_seq0::g.17389::m.17389	Gene.17389::comp5102_seq0::g.17389::m.17389	100	78741	13	0	4	0	11.1	7.41	3609	1	1	1	707.293	2118.86	3	2119	-0.1466	1	40.27	0.0015	K	YDQRFQAEAIISCLDGYK	I			Cmpd 792, AutoMSn(707.2932), 36.0 min
9	Gene.17389::comp5102_seq0::g.17389::m.17389	Gene.17389::comp5102_seq0::g.17389::m.17389	100	78741	13	0	4	0	11.1	7.41	3611	1	1	1	707.312	2118.91	3	2119	-0.0907	1	28.62	0.02	K	YDQRFQAEAIISCLDGYK	I			Cmpd 582, AutoMSn(707.3118), 36.3 min
9	Gene.17389::comp5102_seq0::g.17389::m.17389	Gene.17389::comp5102_seq0::g.17389::m.17389	100	78741	13	0	4	0	11.1	7.41	3615	1	1	1	707.317	2118.93	3	2119	-0.0764	1	27.99	0.023	K	YDQRFQAEAIISCLDGYK	I			Cmpd 641, AutoMSn(707.3166), 35.9 min
9	Gene.17389::comp5102_seq0::g.17389::m.17389	Gene.17389::comp5102_seq0::g.17389::m.17389	100	78741	13	0	4	0	11.1	7.41	3618	1	1	1	707.319	2118.93	3	2119	-0.0698	1	37.07	0.0028	K	YDQRFQAEAIISCLDGYK	I			Cmpd 647, AutoMSn(707.3188), 36.0 min
9	Gene.17389::comp5102_seq0::g.17389::m.17389	Gene.17389::comp5102_seq0::g.17389::m.17389	100	78741	13	0	4	0	11.1	7.41	3621	10	1	1	707.321	2118.94	3	2119	-0.0639	1	22.22	0.085	K	YDQRFQAEAIISCLDGYK	I			Cmpd 797, AutoMSn(707.3208), 36.1 min
9	Gene.17389::comp5102_seq0::g.17389::m.17389	Gene.17389::comp5102_seq0::g.17389::m.17389	100	78741	13	0	4	0	11.1	7.41	6229	6	1	1	958.437	2872.29	3	2872.36	-0.0763	1	21.13	0.024	R	CLYGEWVGAPLKFEPMYCPSIDIK	K	2 Carbamidomethyl (C)	0.100000000000000001000000.0	Cmpd 187, AutoMSn(958.4365), 19.2 min	emPAI	0.04
10	Gene.27438::comp10660_seq0::g.27438::m.27438	Gene.27438::comp10660_seq0::g.27438::m.27438	80	37875	3	0	3	0	13	5.78	4439	1	1	1	951.953	950.945	1	951.491	-0.5458	0	40.07	0.0011	R	LELEAYSK	I			Cmpd 193, AutoMSn(951.9527), 19.4 min
10	Gene.27438::comp10660_seq0::g.27438::m.27438	Gene.27438::comp10660_seq0::g.27438::m.27438	80	37875	3	0	3	0	13	5.78	4645	10	1	1	550.837	1099.66	2	1099.59	0.0731	1	23.18	0.024	R	AQGPLTEEKK	K			Cmpd 46, AutoMSn(550.8375), 12.5 min
10	Gene.27438::comp10660_seq0::g.27438::m.27438	Gene.27438::comp10660_seq0::g.27438::m.27438	80	37875	3	0	3	0	13	5.78	6277	5	1	1	961.198	2880.57	3	2881.31	-0.7435	1	24.07	0.013	K	SPVVVANDSICDMSMKTSETDTHTIK	D	Carbamidomethyl (C); Oxidation (M)	0.00000000001020000000000000.0	Cmpd 175, AutoMSn(961.1976), 23.9 min	emPAI	0.09
11	Gene.13976::comp4014_seq0::g.13976::m.13976	Gene.13976::comp4014_seq0::g.13976::m.13976	38	41362	6	0	1	0	2.8	6.84	3131	1	1	1	635.566	1269.12	2	1269.56	-0.4424	1	37.66	0.0048	R	RYNCVMPSER	C	Oxidation (M)	0.0000020000.0	Cmpd 296, AutoMSn(635.5658), 31.5 min
11	Gene.13976::comp4014_seq0::g.13976::m.13976	Gene.13976::comp4014_seq0::g.13976::m.13976	38	41362	6	0	1	0	2.8	6.84	3137	1	1	1	635.567	1269.12	2	1269.56	-0.4393	1	37.74	0.0047	R	RYNCVMPSER	C	Oxidation (M)	0.0000020000.0	Cmpd 480, AutoMSn(635.5673), 31.7 min
11	Gene.13976::comp4014_seq0::g.13976::m.13976	Gene.13976::comp4014_seq0::g.13976::m.13976	38	41362	6	0	1	0	2.8	6.84	3140	1	1	1	635.568	1269.12	2	1269.56	-0.437	1	37.74	0.0047	R	RYNCVMPSER	C	Oxidation (M)	0.0000020000.0	Cmpd 478, AutoMSn(635.5685), 31.6 min
11	Gene.13976::comp4014_seq0::g.13976::m.13976	Gene.13976::comp4014_seq0::g.13976::m.13976	38	41362	6	0	1	0	2.8	6.84	3147	1	1	1	635.57	1269.12	2	1269.56	-0.4346	1	37.74	0.0047	R	RYNCVMPSER	C	Oxidation (M)	0.0000020000.0	Cmpd 627, AutoMSn(635.5697), 31.6 min
11	Gene.13976::comp4014_seq0::g.13976::m.13976	Gene.13976::comp4014_seq0::g.13976::m.13976	38	41362	6	0	1	0	2.8	6.84	3150	1	1	1	635.57	1269.13	2	1269.56	-0.4337	1	37.74	0.0047	R	RYNCVMPSER	C	Oxidation (M)	0.0000020000.0	Cmpd 410, AutoMSn(635.5701), 31.6 min
11	Gene.13976::comp4014_seq0::g.13976::m.13976	Gene.13976::comp4014_seq0::g.13976::m.13976	38	41362	6	0	1	0	2.8	6.84	3152	1	1	1	635.571	1269.13	2	1269.56	-0.4326	1	37.74	0.0047	R	RYNCVMPSER	C	Oxidation (M)	0.0000020000.0	Cmpd 309, AutoMSn(635.5707), 31.6 min	emPAI	0.08
12	Gene.29366::comp15266_seq1::g.29366::m.29366	Gene.29366::comp15266_seq1::g.29366::m.29366	38	57594	6	0	1	0	2.2	8.87	3131	1	0	1	635.566	1269.12	2	1269.58	-0.4675	1	37.66	0.0048	K	GYCEAIDLCRK	Y			Cmpd 296, AutoMSn(635.5658), 31.5 min
12	Gene.29366::comp15266_seq1::g.29366::m.29366	Gene.29366::comp15266_seq1::g.29366::m.29366	38	57594	6	0	1	0	2.2	8.87	3137	1	0	1	635.567	1269.12	2	1269.58	-0.4645	1	37.74	0.0047	K	GYCEAIDLCRK	Y			Cmpd 480, AutoMSn(635.5673), 31.7 min
12	Gene.29366::comp15266_seq1::g.29366::m.29366	Gene.29366::comp15266_seq1::g.29366::m.29366	38	57594	6	0	1	0	2.2	8.87	3140	1	0	1	635.568	1269.12	2	1269.58	-0.4621	1	37.74	0.0047	K	GYCEAIDLCRK	Y			Cmpd 478, AutoMSn(635.5685), 31.6 min
12	Gene.29366::comp15266_seq1::g.29366::m.29366	Gene.29366::comp15266_seq1::g.29366::m.29366	38	57594	6	0	1	0	2.2	8.87	3147	1	0	1	635.57	1269.12	2	1269.58	-0.4597	1	37.74	0.0047	K	GYCEAIDLCRK	Y			Cmpd 627, AutoMSn(635.5697), 31.6 min
12	Gene.29366::comp15266_seq1::g.29366::m.29366	Gene.29366::comp15266_seq1::g.29366::m.29366	38	57594	6	0	1	0	2.2	8.87	3150	1	0	1	635.57	1269.13	2	1269.58	-0.4588	1	37.74	0.0047	K	GYCEAIDLCRK	Y			Cmpd 410, AutoMSn(635.5701), 31.6 min
12	Gene.29366::comp15266_seq1::g.29366::m.29366	Gene.29366::comp15266_seq1::g.29366::m.29366	38	57594	6	0	1	0	2.2	8.87	3152	1	0	1	635.571	1269.13	2	1269.58	-0.4577	1	37.74	0.0047	K	GYCEAIDLCRK	Y			Cmpd 309, AutoMSn(635.5707), 31.6 min	emPAI	0.06
13	Gene.391::comp63_seq0::g.391::m.391	Gene.391::comp63_seq0::g.391::m.391	38	16669	1	0	1	0	7	10.74	4821	1	1	1	1246.76	1245.76	1	1245.64	0.1195	1	37.63	0.00092	R	YFNAPSHVRR	R			Cmpd 638, AutoMSn(1246.7635), 37.4 min	emPAI	0.2
14	Gene.24578::comp8044_seq4::g.24578::m.24578	Gene.24578::comp8044_seq4::g.24578::m.24578	256	1160748	35	0	12	0	2	5.35	1516	1	1	1	390.338	1167.99	3	1167.62	0.3739	0	31.65	0.025	R	ILAQSQIHCR	A			Cmpd 398, AutoMSn(390.3380), 31.5 min
14	Gene.24578::comp8044_seq4::g.24578::m.24578	Gene.24578::comp8044_seq4::g.24578::m.24578	256	1160748	35	0	12	0	2	5.35	1517	1	1	1	390.339	1168	3	1167.62	0.3782	0	26.72	0.078	R	ILAQSQIHCR	A			Cmpd 400, AutoMSn(390.3394), 31.3 min
14	Gene.24578::comp8044_seq4::g.24578::m.24578	Gene.24578::comp8044_seq4::g.24578::m.24578	256	1160748	35	0	12	0	2	5.35	1518	1	1	1	390.339	1168	3	1167.62	0.3786	0	23.54	0.16	R	ILAQSQIHCR	A			Cmpd 434, AutoMSn(390.3395), 31.1 min
14	Gene.24578::comp8044_seq4::g.24578::m.24578	Gene.24578::comp8044_seq4::g.24578::m.24578	256	1160748	35	0	12	0	2	5.35	1519	1	1	1	390.34	1168	3	1167.62	0.3791	0	32.79	0.019	R	ILAQSQIHCR	A			Cmpd 292, AutoMSn(390.3397), 31.5 min
14	Gene.24578::comp8044_seq4::g.24578::m.24578	Gene.24578::comp8044_seq4::g.24578::m.24578	256	1160748	35	0	12	0	2	5.35	1521	1	1	1	390.34	1168	3	1167.62	0.3794	0	32.91	0.019	R	ILAQSQIHCR	A			Cmpd 442, AutoMSn(390.3398), 31.3 min
14	Gene.24578::comp8044_seq4::g.24578::m.24578	Gene.24578::comp8044_seq4::g.24578::m.24578	256	1160748	35	0	12	0	2	5.35	1524	1	1	1	390.341	1168	3	1167.62	0.382	0	32.3	0.022	R	ILAQSQIHCR	A			Cmpd 744, AutoMSn(390.3407), 31.2 min
14	Gene.24578::comp8044_seq4::g.24578::m.24578	Gene.24578::comp8044_seq4::g.24578::m.24578	256	1160748	35	0	12	0	2	5.35	1525	1	1	1	390.341	1168	3	1167.62	0.3822	0	31.7	0.025	R	ILAQSQIHCR	A			Cmpd 746, AutoMSn(390.3408), 31.2 min
14	Gene.24578::comp8044_seq4::g.24578::m.24578	Gene.24578::comp8044_seq4::g.24578::m.24578	256	1160748	35	0	12	0	2	5.35	1527	1	1	1	390.341	1168	3	1167.62	0.3828	0	25.92	0.094	R	ILAQSQIHCR	A			Cmpd 397, AutoMSn(390.3410), 31.3 min
14	Gene.24578::comp8044_seq4::g.24578::m.24578	Gene.24578::comp8044_seq4::g.24578::m.24578	256	1160748	35	0	12	0	2	5.35	1528	1	1	1	390.341	1168	3	1167.62	0.3829	0	31.9	0.024	R	ILAQSQIHCR	A			Cmpd 437, AutoMSn(390.3410), 31.2 min
14	Gene.24578::comp8044_seq4::g.24578::m.24578	Gene.24578::comp8044_seq4::g.24578::m.24578	256	1160748	35	0	12	0	2	5.35	1529	1	1	1	390.341	1168	3	1167.62	0.3832	0	26.02	0.092	R	ILAQSQIHCR	A			Cmpd 395, AutoMSn(390.3411), 31.2 min
14	Gene.24578::comp8044_seq4::g.24578::m.24578	Gene.24578::comp8044_seq4::g.24578::m.24578	256	1160748	35	0	12	0	2	5.35	1530	1	1	1	390.341	1168	3	1167.62	0.3841	0	23.82	0.15	R	ILAQSQIHCR	A			Cmpd 463, AutoMSn(390.3414), 31.3 min
14	Gene.24578::comp8044_seq4::g.24578::m.24578	Gene.24578::comp8044_seq4::g.24578::m.24578	256	1160748	35	0	12	0	2	5.35	1534	2	1	1	390.343	1168.01	3	1167.62	0.3878	0	25.22	0.11	R	ILAQSQIHCR	A			Cmpd 338, AutoMSn(390.3426), 31.3 min
14	Gene.24578::comp8044_seq4::g.24578::m.24578	Gene.24578::comp8044_seq4::g.24578::m.24578	256	1160748	35	0	12	0	2	5.35	1538	1	1	1	390.344	1168.01	3	1167.62	0.3925	0	25.28	0.11	R	ILAQSQIHCR	A			Cmpd 335, AutoMSn(390.3442), 31.2 min
14	Gene.24578::comp8044_seq4::g.24578::m.24578	Gene.24578::comp8044_seq4::g.24578::m.24578	256	1160748	35	0	12	0	2	5.35	1542	1	1	1	390.346	1168.01	3	1167.62	0.3964	0	23.48	0.16	R	ILAQSQIHCR	A			Cmpd 742, AutoMSn(390.3455), 31.1 min
14	Gene.24578::comp8044_seq4::g.24578::m.24578	Gene.24578::comp8044_seq4::g.24578::m.24578	256	1160748	35	0	12	0	2	5.35	1558	1	1	1	390.354	1168.04	3	1167.62	0.4209	0	36.06	0.0091	R	ILAQSQIHCR	A			Cmpd 290, AutoMSn(390.3537), 31.4 min
14	Gene.24578::comp8044_seq4::g.24578::m.24578	Gene.24578::comp8044_seq4::g.24578::m.24578	256	1160748	35	0	12	0	2	5.35	1562	1	1	1	390.355	1168.04	3	1167.62	0.4241	0	36.1	0.0091	R	ILAQSQIHCR	A			Cmpd 445, AutoMSn(390.3547), 31.4 min
14	Gene.24578::comp8044_seq4::g.24578::m.24578	Gene.24578::comp8044_seq4::g.24578::m.24578	256	1160748	35	0	12	0	2	5.35	1564	1	1	1	390.355	1168.04	3	1167.62	0.4245	0	27.57	0.065	R	ILAQSQIHCR	A			Cmpd 448, AutoMSn(390.3549), 31.5 min
14	Gene.24578::comp8044_seq4::g.24578::m.24578	Gene.24578::comp8044_seq4::g.24578::m.24578	256	1160748	35	0	12	0	2	5.35	1571	1	1	1	390.356	1168.05	3	1167.62	0.4275	0	32.63	0.02	R	ILAQSQIHCR	A			Cmpd 344, AutoMSn(390.3559), 31.4 min
14	Gene.24578::comp8044_seq4::g.24578::m.24578	Gene.24578::comp8044_seq4::g.24578::m.24578	256	1160748	35	0	12	0	2	5.35	1619	10	1	1	400.361	1198.06	3	1197.56	0.4982	0	20.81	0.17	R	LCNLATFMNR	N	Oxidation (M)	0.0000000200.0	Cmpd 613, AutoMSn(400.3611), 35.5 min
14	Gene.24578::comp8044_seq4::g.24578::m.24578	Gene.24578::comp8044_seq4::g.24578::m.24578	256	1160748	35	0	12	0	2	5.35	1623	8	1	1	400.362	1198.07	3	1197.56	0.5019	0	21.8	0.14	R	LCNLATFMNR	N	Oxidation (M)	0.0000000200.0	Cmpd 449, AutoMSn(400.3624), 35.5 min
14	Gene.24578::comp8044_seq4::g.24578::m.24578	Gene.24578::comp8044_seq4::g.24578::m.24578	256	1160748	35	0	12	0	2	5.35	1625	9	1	1	400.363	1198.07	3	1197.56	0.5043	0	21.34	0.15	R	LCNLATFMNR	N	Oxidation (M)	0.0000000200.0	Cmpd 560, AutoMSn(400.3632), 35.5 min
14	Gene.24578::comp8044_seq4::g.24578::m.24578	Gene.24578::comp8044_seq4::g.24578::m.24578	256	1160748	35	0	12	0	2	5.35	1627	9	1	1	400.364	1198.07	3	1197.56	0.506	0	21.43	0.15	R	LCNLATFMNR	N	Oxidation (M)	0.0000000200.0	Cmpd 781, AutoMSn(400.3637), 35.7 min
14	Gene.24578::comp8044_seq4::g.24578::m.24578	Gene.24578::comp8044_seq4::g.24578::m.24578	256	1160748	35	0	12	0	2	5.35	1630	9	1	1	400.365	1198.07	3	1197.56	0.509	0	21.96	0.13	R	LCNLATFMNR	N	Oxidation (M)	0.0000000200.0	Cmpd 450, AutoMSn(400.3647), 35.6 min
14	Gene.24578::comp8044_seq4::g.24578::m.24578	Gene.24578::comp8044_seq4::g.24578::m.24578	256	1160748	35	0	12	0	2	5.35	2373	2	1	1	484.206	1449.6	3	1449.62	-0.0276	1	30.89	0.01	K	FYKMCFVCHEK	I	Oxidation (M)	0.00020000000.0	Cmpd 896, AutoMSn(484.2062), 34.9 min
14	Gene.24578::comp8044_seq4::g.24578::m.24578	Gene.24578::comp8044_seq4::g.24578::m.24578	256	1160748	35	0	12	0	2	5.35	2627	10	0	1	523.285	1566.83	3	1566.71	0.1247	0	22.92	0.068	K	CQSNLINFSENNK	T	Carbamidomethyl (C)	0.1000000000000.0	Cmpd 497, AutoMSn(523.2854), 35.1 min
14	Gene.24578::comp8044_seq4::g.24578::m.24578	Gene.24578::comp8044_seq4::g.24578::m.24578	256	1160748	35	0	12	0	2	5.35	2631	6	0	1	523.309	1566.91	3	1566.71	0.1971	0	23.66	0.06	K	CQSNLINFSENNK	T	Carbamidomethyl (C)	0.1000000000000.0	Cmpd 498, AutoMSn(523.3095), 35.2 min
14	Gene.24578::comp8044_seq4::g.24578::m.24578	Gene.24578::comp8044_seq4::g.24578::m.24578	256	1160748	35	0	12	0	2	5.35	2833	4	1	1	553.307	1656.9	3	1656.81	0.0844	0	23.73	0.062	K	NLESLLINHCTASDK	I			Cmpd 247, AutoMSn(553.3068), 30.4 min
14	Gene.24578::comp8044_seq4::g.24578::m.24578	Gene.24578::comp8044_seq4::g.24578::m.24578	256	1160748	35	0	12	0	2	5.35	2834	7	1	1	553.314	1656.92	3	1656.81	0.1065	0	22.57	0.081	K	NLESLLINHCTASDK	I			Cmpd 259, AutoMSn(553.3141), 30.4 min
14	Gene.24578::comp8044_seq4::g.24578::m.24578	Gene.24578::comp8044_seq4::g.24578::m.24578	256	1160748	35	0	12	0	2	5.35	5222	2	1	1	842.418	1682.82	2	1682.8	0.0211	1	22.92	0.021	R	SSSFSSTLSSYSTKSK	S			Cmpd 124, AutoMSn(842.4178), 20.8 min
14	Gene.24578::comp8044_seq4::g.24578::m.24578	Gene.24578::comp8044_seq4::g.24578::m.24578	256	1160748	35	0	12	0	2	5.35	2895	2	1	1	579.505	1735.49	3	1734.99	0.5081	1	24.47	0.097	R	SISLRQLQIISGQHR	N			Cmpd 142, AutoMSn(579.5051), 27.0 min
14	Gene.24578::comp8044_seq4::g.24578::m.24578	Gene.24578::comp8044_seq4::g.24578::m.24578	256	1160748	35	0	12	0	2	5.35	2949	10	1	1	594.008	1779	3	1778.79	0.2093	0	22.42	0.13	K	AGQADMAQAEEVMAAVR	A	2 Oxidation (M)	0.00000200000020000.0	Cmpd 741, AutoMSn(594.0079), 31.1 min
14	Gene.24578::comp8044_seq4::g.24578::m.24578	Gene.24578::comp8044_seq4::g.24578::m.24578	256	1160748	35	0	12	0	2	5.35	5348	4	1	1	955.994	1909.97	2	1909.73	0.2423	0	24.65	0.013	K	CTMFSSGVCLSNDGECK	A	2 Carbamidomethyl (C); Oxidation (M)	0.10200000100000000.0	Cmpd 51, AutoMSn(955.9942), 21.1 min
14	Gene.24578::comp8044_seq4::g.24578::m.24578	Gene.24578::comp8044_seq4::g.24578::m.24578	256	1160748	35	0	12	0	2	5.35	5989	2	1	1	876.724	2627.15	3	2626.42	0.7276	1	22.69	0.021	K	TSVEQVQPITSTILLHIKEESFK	K			Cmpd 139, AutoMSn(876.7237), 21.2 min
14	Gene.24578::comp8044_seq4::g.24578::m.24578	Gene.24578::comp8044_seq4::g.24578::m.24578	256	1160748	35	0	12	0	2	5.35	6057	2	1	1	921.947	2762.82	3	2762.31	0.5086	1	25.07	0.016	K	AGEMLDWIEPSQTELKATWAEVDK	F	Oxidation (M)	0.000200000000000000000000.0	Cmpd 467, AutoMSn(921.9471), 24.0 min
14	Gene.24578::comp8044_seq4::g.24578::m.24578	Gene.24578::comp8044_seq4::g.24578::m.24578	256	1160748	35	0	12	0	2	5.35	6069	10	1	1	927.119	2778.33	3	2778.44	-0.1018	1	21.22	0.021	K	ASIKSLSSGNLSVGSIAMNIATNLMQR	Y	Oxidation (M)	0.000000000000000002000000000.0	Cmpd 65, AutoMSn(927.1189), 19.5 min	emPAI	0
15	Gene.28178::comp11939_seq0::g.28178::m.28178	Gene.28178::comp11939_seq0::g.28178::m.28178	56	79963	24	0	2	0	3.8	9.48	1516	1	0	1	390.338	1167.99	3	1168.72	-0.7258	1	31.65	0.025	K	KSVISLPINAK	F			Cmpd 398, AutoMSn(390.3380), 31.5 min
15	Gene.28178::comp11939_seq0::g.28178::m.28178	Gene.28178::comp11939_seq0::g.28178::m.28178	56	79963	24	0	2	0	3.8	9.48	1517	1	0	1	390.339	1168	3	1168.72	-0.7215	1	26.72	0.078	K	KSVISLPINAK	F			Cmpd 400, AutoMSn(390.3394), 31.3 min
15	Gene.28178::comp11939_seq0::g.28178::m.28178	Gene.28178::comp11939_seq0::g.28178::m.28178	56	79963	24	0	2	0	3.8	9.48	1518	1	0	1	390.339	1168	3	1168.72	-0.7211	1	23.54	0.16	K	KSVISLPINAK	F			Cmpd 434, AutoMSn(390.3395), 31.1 min
15	Gene.28178::comp11939_seq0::g.28178::m.28178	Gene.28178::comp11939_seq0::g.28178::m.28178	56	79963	24	0	2	0	3.8	9.48	1519	1	0	1	390.34	1168	3	1168.72	-0.7206	1	32.79	0.019	K	KSVISLPINAK	F			Cmpd 292, AutoMSn(390.3397), 31.5 min
15	Gene.28178::comp11939_seq0::g.28178::m.28178	Gene.28178::comp11939_seq0::g.28178::m.28178	56	79963	24	0	2	0	3.8	9.48	1521	1	0	1	390.34	1168	3	1168.72	-0.7203	1	32.91	0.019	K	KSVISLPINAK	F			Cmpd 442, AutoMSn(390.3398), 31.3 min
15	Gene.28178::comp11939_seq0::g.28178::m.28178	Gene.28178::comp11939_seq0::g.28178::m.28178	56	79963	24	0	2	0	3.8	9.48	1524	1	0	1	390.341	1168	3	1168.72	-0.7177	1	32.3	0.022	K	KSVISLPINAK	F			Cmpd 744, AutoMSn(390.3407), 31.2 min
15	Gene.28178::comp11939_seq0::g.28178::m.28178	Gene.28178::comp11939_seq0::g.28178::m.28178	56	79963	24	0	2	0	3.8	9.48	1525	1	0	1	390.341	1168	3	1168.72	-0.7175	1	31.7	0.025	K	KSVISLPINAK	F			Cmpd 746, AutoMSn(390.3408), 31.2 min
15	Gene.28178::comp11939_seq0::g.28178::m.28178	Gene.28178::comp11939_seq0::g.28178::m.28178	56	79963	24	0	2	0	3.8	9.48	1527	1	0	1	390.341	1168	3	1168.72	-0.7168	1	25.92	0.094	K	KSVISLPINAK	F			Cmpd 397, AutoMSn(390.3410), 31.3 min
15	Gene.28178::comp11939_seq0::g.28178::m.28178	Gene.28178::comp11939_seq0::g.28178::m.28178	56	79963	24	0	2	0	3.8	9.48	1528	1	0	1	390.341	1168	3	1168.72	-0.7168	1	31.9	0.024	K	KSVISLPINAK	F			Cmpd 437, AutoMSn(390.3410), 31.2 min
15	Gene.28178::comp11939_seq0::g.28178::m.28178	Gene.28178::comp11939_seq0::g.28178::m.28178	56	79963	24	0	2	0	3.8	9.48	1529	1	0	1	390.341	1168	3	1168.72	-0.7165	1	26.02	0.092	K	KSVISLPINAK	F			Cmpd 395, AutoMSn(390.3411), 31.2 min
15	Gene.28178::comp11939_seq0::g.28178::m.28178	Gene.28178::comp11939_seq0::g.28178::m.28178	56	79963	24	0	2	0	3.8	9.48	1530	1	0	1	390.341	1168	3	1168.72	-0.7156	1	23.82	0.15	K	KSVISLPINAK	F			Cmpd 463, AutoMSn(390.3414), 31.3 min
15	Gene.28178::comp11939_seq0::g.28178::m.28178	Gene.28178::comp11939_seq0::g.28178::m.28178	56	79963	24	0	2	0	3.8	9.48	1534	2	0	1	390.343	1168.01	3	1168.72	-0.7119	1	25.22	0.11	K	KSVISLPINAK	F			Cmpd 338, AutoMSn(390.3426), 31.3 min
15	Gene.28178::comp11939_seq0::g.28178::m.28178	Gene.28178::comp11939_seq0::g.28178::m.28178	56	79963	24	0	2	0	3.8	9.48	1538	1	0	1	390.344	1168.01	3	1168.72	-0.7072	1	25.28	0.11	K	KSVISLPINAK	F			Cmpd 335, AutoMSn(390.3442), 31.2 min
15	Gene.28178::comp11939_seq0::g.28178::m.28178	Gene.28178::comp11939_seq0::g.28178::m.28178	56	79963	24	0	2	0	3.8	9.48	1542	1	0	1	390.346	1168.01	3	1168.72	-0.7033	1	23.48	0.16	K	KSVISLPINAK	F			Cmpd 742, AutoMSn(390.3455), 31.1 min
15	Gene.28178::comp11939_seq0::g.28178::m.28178	Gene.28178::comp11939_seq0::g.28178::m.28178	56	79963	24	0	2	0	3.8	9.48	1558	1	0	1	390.354	1168.04	3	1168.72	-0.6787	1	36.06	0.0091	K	KSVISLPINAK	F			Cmpd 290, AutoMSn(390.3537), 31.4 min
15	Gene.28178::comp11939_seq0::g.28178::m.28178	Gene.28178::comp11939_seq0::g.28178::m.28178	56	79963	24	0	2	0	3.8	9.48	1562	1	0	1	390.355	1168.04	3	1168.72	-0.6756	1	36.1	0.0091	K	KSVISLPINAK	F			Cmpd 445, AutoMSn(390.3547), 31.4 min
15	Gene.28178::comp11939_seq0::g.28178::m.28178	Gene.28178::comp11939_seq0::g.28178::m.28178	56	79963	24	0	2	0	3.8	9.48	1564	1	0	1	390.355	1168.04	3	1168.72	-0.6752	1	27.57	0.065	K	KSVISLPINAK	F			Cmpd 448, AutoMSn(390.3549), 31.5 min
15	Gene.28178::comp11939_seq0::g.28178::m.28178	Gene.28178::comp11939_seq0::g.28178::m.28178	56	79963	24	0	2	0	3.8	9.48	1571	1	0	1	390.356	1168.05	3	1168.72	-0.6722	1	32.63	0.02	K	KSVISLPINAK	F			Cmpd 344, AutoMSn(390.3559), 31.4 min
15	Gene.28178::comp11939_seq0::g.28178::m.28178	Gene.28178::comp11939_seq0::g.28178::m.28178	56	79963	24	0	2	0	3.8	9.48	2897	1	1	1	579.506	1735.5	3	1734.8	0.6983	0	26.6	0.059	R	ITLCSSYSTCCISLK	T	2 Carbamidomethyl (C)	0.000100000010000.0	Cmpd 334, AutoMSn(579.5064), 27.1 min
15	Gene.28178::comp11939_seq0::g.28178::m.28178	Gene.28178::comp11939_seq0::g.28178::m.28178	56	79963	24	0	2	0	3.8	9.48	2904	4	1	1	579.508	1735.5	3	1734.8	0.7029	0	20.45	0.24	R	ITLCSSYSTCCISLK	T	2 Carbamidomethyl (C)	0.000100000010000.0	Cmpd 258, AutoMSn(579.5079), 27.1 min
15	Gene.28178::comp11939_seq0::g.28178::m.28178	Gene.28178::comp11939_seq0::g.28178::m.28178	56	79963	24	0	2	0	3.8	9.48	2908	3	1	1	579.509	1735.51	3	1734.8	0.7064	0	29.69	0.03	R	ITLCSSYSTCCISLK	T	2 Carbamidomethyl (C)	0.000100000010000.0	Cmpd 134, AutoMSn(579.5091), 27.1 min
15	Gene.28178::comp11939_seq0::g.28178::m.28178	Gene.28178::comp11939_seq0::g.28178::m.28178	56	79963	24	0	2	0	3.8	9.48	5246	5	1	1	579.529	1735.57	3	1734.8	0.766	0	23.52	0.037	R	ITLCSSYSTCCISLK	T	2 Carbamidomethyl (C)	0.000100000010000.0	Cmpd 589, AutoMSn(579.5290), 27.2 min
15	Gene.28178::comp11939_seq0::g.28178::m.28178	Gene.28178::comp11939_seq0::g.28178::m.28178	56	79963	24	0	2	0	3.8	9.48	5247	2	1	1	579.529	1735.57	3	1734.8	0.7663	0	27.21	0.016	R	ITLCSSYSTCCISLK	T	2 Carbamidomethyl (C)	0.000100000010000.0	Cmpd 245, AutoMSn(579.5291), 27.1 min
15	Gene.28178::comp11939_seq0::g.28178::m.28178	Gene.28178::comp11939_seq0::g.28178::m.28178	56	79963	24	0	2	0	3.8	9.48	5248	9	1	1	579.53	1735.57	3	1734.8	0.7683	0	22.22	0.049	R	ITLCSSYSTCCISLK	T	2 Carbamidomethyl (C)	0.000100000100000.0	Cmpd 260, AutoMSn(579.5297), 27.1 min	emPAI	0.04
16	Gene.30224::comp19462_seq1::g.30224::m.30224	Gene.30224::comp19462_seq1::g.30224::m.30224	36	18942	18	0	1	0	6.6	8.8	1516	1	0	1	390.338	1167.99	3	1167.66	0.331	0	31.65	0.025	R	IPNTSISLPAR	T			Cmpd 398, AutoMSn(390.3380), 31.5 min
16	Gene.30224::comp19462_seq1::g.30224::m.30224	Gene.30224::comp19462_seq1::g.30224::m.30224	36	18942	18	0	1	0	6.6	8.8	1517	1	0	1	390.339	1168	3	1167.66	0.3353	0	26.72	0.078	R	IPNTSISLPAR	T			Cmpd 400, AutoMSn(390.3394), 31.3 min
16	Gene.30224::comp19462_seq1::g.30224::m.30224	Gene.30224::comp19462_seq1::g.30224::m.30224	36	18942	18	0	1	0	6.6	8.8	1518	1	0	1	390.339	1168	3	1167.66	0.3356	0	23.54	0.16	R	IPNTSISLPAR	T			Cmpd 434, AutoMSn(390.3395), 31.1 min
16	Gene.30224::comp19462_seq1::g.30224::m.30224	Gene.30224::comp19462_seq1::g.30224::m.30224	36	18942	18	0	1	0	6.6	8.8	1519	1	0	1	390.34	1168	3	1167.66	0.3362	0	32.79	0.019	R	IPNTSISLPAR	T			Cmpd 292, AutoMSn(390.3397), 31.5 min
16	Gene.30224::comp19462_seq1::g.30224::m.30224	Gene.30224::comp19462_seq1::g.30224::m.30224	36	18942	18	0	1	0	6.6	8.8	1521	1	0	1	390.34	1168	3	1167.66	0.3365	0	32.91	0.019	R	IPNTSISLPAR	T			Cmpd 442, AutoMSn(390.3398), 31.3 min
16	Gene.30224::comp19462_seq1::g.30224::m.30224	Gene.30224::comp19462_seq1::g.30224::m.30224	36	18942	18	0	1	0	6.6	8.8	1524	1	0	1	390.341	1168	3	1167.66	0.3391	0	32.3	0.022	R	IPNTSISLPAR	T			Cmpd 744, AutoMSn(390.3407), 31.2 min
16	Gene.30224::comp19462_seq1::g.30224::m.30224	Gene.30224::comp19462_seq1::g.30224::m.30224	36	18942	18	0	1	0	6.6	8.8	1525	1	0	1	390.341	1168	3	1167.66	0.3393	0	31.7	0.025	R	IPNTSISLPAR	T			Cmpd 746, AutoMSn(390.3408), 31.2 min
16	Gene.30224::comp19462_seq1::g.30224::m.30224	Gene.30224::comp19462_seq1::g.30224::m.30224	36	18942	18	0	1	0	6.6	8.8	1527	1	0	1	390.341	1168	3	1167.66	0.3399	0	25.92	0.094	R	IPNTSISLPAR	T			Cmpd 397, AutoMSn(390.3410), 31.3 min
16	Gene.30224::comp19462_seq1::g.30224::m.30224	Gene.30224::comp19462_seq1::g.30224::m.30224	36	18942	18	0	1	0	6.6	8.8	1528	1	0	1	390.341	1168	3	1167.66	0.34	0	31.9	0.024	R	IPNTSISLPAR	T			Cmpd 437, AutoMSn(390.3410), 31.2 min
16	Gene.30224::comp19462_seq1::g.30224::m.30224	Gene.30224::comp19462_seq1::g.30224::m.30224	36	18942	18	0	1	0	6.6	8.8	1529	1	0	1	390.341	1168	3	1167.66	0.3403	0	26.02	0.092	R	IPNTSISLPAR	T			Cmpd 395, AutoMSn(390.3411), 31.2 min
16	Gene.30224::comp19462_seq1::g.30224::m.30224	Gene.30224::comp19462_seq1::g.30224::m.30224	36	18942	18	0	1	0	6.6	8.8	1530	1	0	1	390.341	1168	3	1167.66	0.3412	0	23.82	0.15	R	IPNTSISLPAR	T			Cmpd 463, AutoMSn(390.3414), 31.3 min
16	Gene.30224::comp19462_seq1::g.30224::m.30224	Gene.30224::comp19462_seq1::g.30224::m.30224	36	18942	18	0	1	0	6.6	8.8	1534	2	0	1	390.343	1168.01	3	1167.66	0.3449	0	25.22	0.11	R	IPNTSISLPAR	T			Cmpd 338, AutoMSn(390.3426), 31.3 min
16	Gene.30224::comp19462_seq1::g.30224::m.30224	Gene.30224::comp19462_seq1::g.30224::m.30224	36	18942	18	0	1	0	6.6	8.8	1538	1	0	1	390.344	1168.01	3	1167.66	0.3496	0	25.28	0.11	R	IPNTSISLPAR	T			Cmpd 335, AutoMSn(390.3442), 31.2 min
16	Gene.30224::comp19462_seq1::g.30224::m.30224	Gene.30224::comp19462_seq1::g.30224::m.30224	36	18942	18	0	1	0	6.6	8.8	1542	1	0	1	390.346	1168.01	3	1167.66	0.3535	0	23.48	0.16	R	IPNTSISLPAR	T			Cmpd 742, AutoMSn(390.3455), 31.1 min
16	Gene.30224::comp19462_seq1::g.30224::m.30224	Gene.30224::comp19462_seq1::g.30224::m.30224	36	18942	18	0	1	0	6.6	8.8	1558	1	0	1	390.354	1168.04	3	1167.66	0.378	0	36.06	0.0091	R	IPNTSISLPAR	T			Cmpd 290, AutoMSn(390.3537), 31.4 min
16	Gene.30224::comp19462_seq1::g.30224::m.30224	Gene.30224::comp19462_seq1::g.30224::m.30224	36	18942	18	0	1	0	6.6	8.8	1562	1	0	1	390.355	1168.04	3	1167.66	0.3812	0	36.1	0.0091	R	IPNTSISLPAR	T			Cmpd 445, AutoMSn(390.3547), 31.4 min
16	Gene.30224::comp19462_seq1::g.30224::m.30224	Gene.30224::comp19462_seq1::g.30224::m.30224	36	18942	18	0	1	0	6.6	8.8	1564	1	0	1	390.355	1168.04	3	1167.66	0.3816	0	27.57	0.065	R	IPNTSISLPAR	T			Cmpd 448, AutoMSn(390.3549), 31.5 min
16	Gene.30224::comp19462_seq1::g.30224::m.30224	Gene.30224::comp19462_seq1::g.30224::m.30224	36	18942	18	0	1	0	6.6	8.8	1571	1	0	1	390.356	1168.05	3	1167.66	0.3846	0	32.63	0.02	R	IPNTSISLPAR	T			Cmpd 344, AutoMSn(390.3559), 31.4 min	emPAI	0.18
17	Gene.31617::comp31203_seq0::g.31617::m.31617	Gene.31617::comp31203_seq0::g.31617::m.31617	36	12155	18	0	1	0	10.3	9.76	1516	1	0	1	390.338	1167.99	3	1168.45	-0.4568	1	31.65	0.025	K	SNPMGSESKGC	-	Carbamidomethyl (C); Oxidation (M)	0.00020000001.0	Cmpd 398, AutoMSn(390.3380), 31.5 min
17	Gene.31617::comp31203_seq0::g.31617::m.31617	Gene.31617::comp31203_seq0::g.31617::m.31617	36	12155	18	0	1	0	10.3	9.76	1517	1	0	1	390.339	1168	3	1168.45	-0.4524	1	26.72	0.078	K	SNPMGSESKGC	-	Carbamidomethyl (C); Oxidation (M)	0.00020000001.0	Cmpd 400, AutoMSn(390.3394), 31.3 min
17	Gene.31617::comp31203_seq0::g.31617::m.31617	Gene.31617::comp31203_seq0::g.31617::m.31617	36	12155	18	0	1	0	10.3	9.76	1518	1	0	1	390.339	1168	3	1168.45	-0.4521	1	23.54	0.16	K	SNPMGSESKGC	-	Carbamidomethyl (C); Oxidation (M)	0.00020000001.0	Cmpd 434, AutoMSn(390.3395), 31.1 min
17	Gene.31617::comp31203_seq0::g.31617::m.31617	Gene.31617::comp31203_seq0::g.31617::m.31617	36	12155	18	0	1	0	10.3	9.76	1519	1	0	1	390.34	1168	3	1168.45	-0.4515	1	32.79	0.019	K	SNPMGSESKGC	-	Carbamidomethyl (C); Oxidation (M)	0.00020000001.0	Cmpd 292, AutoMSn(390.3397), 31.5 min
17	Gene.31617::comp31203_seq0::g.31617::m.31617	Gene.31617::comp31203_seq0::g.31617::m.31617	36	12155	18	0	1	0	10.3	9.76	1521	1	0	1	390.34	1168	3	1168.45	-0.4513	1	32.91	0.019	K	SNPMGSESKGC	-	Carbamidomethyl (C); Oxidation (M)	0.00020000001.0	Cmpd 442, AutoMSn(390.3398), 31.3 min
17	Gene.31617::comp31203_seq0::g.31617::m.31617	Gene.31617::comp31203_seq0::g.31617::m.31617	36	12155	18	0	1	0	10.3	9.76	1524	1	0	1	390.341	1168	3	1168.45	-0.4486	1	32.3	0.022	K	SNPMGSESKGC	-	Carbamidomethyl (C); Oxidation (M)	0.00020000001.0	Cmpd 744, AutoMSn(390.3407), 31.2 min
17	Gene.31617::comp31203_seq0::g.31617::m.31617	Gene.31617::comp31203_seq0::g.31617::m.31617	36	12155	18	0	1	0	10.3	9.76	1525	1	0	1	390.341	1168	3	1168.45	-0.4484	1	31.7	0.025	K	SNPMGSESKGC	-	Carbamidomethyl (C); Oxidation (M)	0.00020000001.0	Cmpd 746, AutoMSn(390.3408), 31.2 min
17	Gene.31617::comp31203_seq0::g.31617::m.31617	Gene.31617::comp31203_seq0::g.31617::m.31617	36	12155	18	0	1	0	10.3	9.76	1527	1	0	1	390.341	1168	3	1168.45	-0.4478	1	25.92	0.094	K	SNPMGSESKGC	-	Carbamidomethyl (C); Oxidation (M)	0.00020000001.0	Cmpd 397, AutoMSn(390.3410), 31.3 min
17	Gene.31617::comp31203_seq0::g.31617::m.31617	Gene.31617::comp31203_seq0::g.31617::m.31617	36	12155	18	0	1	0	10.3	9.76	1528	1	0	1	390.341	1168	3	1168.45	-0.4477	1	31.9	0.024	K	SNPMGSESKGC	-	Carbamidomethyl (C); Oxidation (M)	0.00020000001.0	Cmpd 437, AutoMSn(390.3410), 31.2 min
17	Gene.31617::comp31203_seq0::g.31617::m.31617	Gene.31617::comp31203_seq0::g.31617::m.31617	36	12155	18	0	1	0	10.3	9.76	1529	1	0	1	390.341	1168	3	1168.45	-0.4474	1	26.02	0.092	K	SNPMGSESKGC	-	Carbamidomethyl (C); Oxidation (M)	0.00020000001.0	Cmpd 395, AutoMSn(390.3411), 31.2 min
17	Gene.31617::comp31203_seq0::g.31617::m.31617	Gene.31617::comp31203_seq0::g.31617::m.31617	36	12155	18	0	1	0	10.3	9.76	1530	1	0	1	390.341	1168	3	1168.45	-0.4465	1	23.82	0.15	K	SNPMGSESKGC	-	Carbamidomethyl (C); Oxidation (M)	0.00020000001.0	Cmpd 463, AutoMSn(390.3414), 31.3 min
17	Gene.31617::comp31203_seq0::g.31617::m.31617	Gene.31617::comp31203_seq0::g.31617::m.31617	36	12155	18	0	1	0	10.3	9.76	1534	2	0	1	390.343	1168.01	3	1168.45	-0.4428	1	25.22	0.11	K	SNPMGSESKGC	-	Carbamidomethyl (C); Oxidation (M)	0.00020000001.0	Cmpd 338, AutoMSn(390.3426), 31.3 min
17	Gene.31617::comp31203_seq0::g.31617::m.31617	Gene.31617::comp31203_seq0::g.31617::m.31617	36	12155	18	0	1	0	10.3	9.76	1538	1	0	1	390.344	1168.01	3	1168.45	-0.4382	1	25.28	0.11	K	SNPMGSESKGC	-	Carbamidomethyl (C); Oxidation (M)	0.00020000001.0	Cmpd 335, AutoMSn(390.3442), 31.2 min
17	Gene.31617::comp31203_seq0::g.31617::m.31617	Gene.31617::comp31203_seq0::g.31617::m.31617	36	12155	18	0	1	0	10.3	9.76	1542	1	0	1	390.346	1168.01	3	1168.45	-0.4342	1	23.48	0.16	K	SNPMGSESKGC	-	Carbamidomethyl (C); Oxidation (M)	0.00020000001.0	Cmpd 742, AutoMSn(390.3455), 31.1 min
17	Gene.31617::comp31203_seq0::g.31617::m.31617	Gene.31617::comp31203_seq0::g.31617::m.31617	36	12155	18	0	1	0	10.3	9.76	1558	1	0	1	390.354	1168.04	3	1168.45	-0.4097	1	36.06	0.0091	K	SNPMGSESKGC	-	Carbamidomethyl (C); Oxidation (M)	0.00020000001.0	Cmpd 290, AutoMSn(390.3537), 31.4 min
17	Gene.31617::comp31203_seq0::g.31617::m.31617	Gene.31617::comp31203_seq0::g.31617::m.31617	36	12155	18	0	1	0	10.3	9.76	1562	1	0	1	390.355	1168.04	3	1168.45	-0.4065	1	36.1	0.0091	K	SNPMGSESKGC	-	Carbamidomethyl (C); Oxidation (M)	0.00020000001.0	Cmpd 445, AutoMSn(390.3547), 31.4 min
17	Gene.31617::comp31203_seq0::g.31617::m.31617	Gene.31617::comp31203_seq0::g.31617::m.31617	36	12155	18	0	1	0	10.3	9.76	1564	1	0	1	390.355	1168.04	3	1168.45	-0.4061	1	27.57	0.065	K	SNPMGSESKGC	-	Carbamidomethyl (C); Oxidation (M)	0.00020000001.0	Cmpd 448, AutoMSn(390.3549), 31.5 min
17	Gene.31617::comp31203_seq0::g.31617::m.31617	Gene.31617::comp31203_seq0::g.31617::m.31617	36	12155	18	0	1	0	10.3	9.76	1571	1	0	1	390.356	1168.05	3	1168.45	-0.4031	1	32.63	0.02	K	SNPMGSESKGC	-	Carbamidomethyl (C); Oxidation (M)	0.00020000001.0	Cmpd 344, AutoMSn(390.3559), 31.4 min	emPAI	0.28
18	Gene.10078::comp2826_seq0::g.10078::m.10078	Gene.10078::comp2826_seq0::g.10078::m.10078	136	102178	13	0	6	0	5.6	6.64	611	1	1	1	357.291	1068.85	3	1068.49	0.361	0	26.12	0.039	K	FTVVETCDR	I			Cmpd 330, AutoMSn(357.2913), 27.0 min
18	Gene.10078::comp2826_seq0::g.10078::m.10078	Gene.10078::comp2826_seq0::g.10078::m.10078	136	102178	13	0	6	0	5.6	6.64	612	1	1	1	357.294	1068.86	3	1068.49	0.3699	0	36.8	0.0034	K	FTVVETCDR	I			Cmpd 328, AutoMSn(357.2943), 26.9 min
18	Gene.10078::comp2826_seq0::g.10078::m.10078	Gene.10078::comp2826_seq0::g.10078::m.10078	136	102178	13	0	6	0	5.6	6.64	613	1	1	1	357.296	1068.87	3	1068.49	0.3744	0	36.05	0.0041	K	FTVVETCDR	I			Cmpd 140, AutoMSn(357.2957), 26.9 min
18	Gene.10078::comp2826_seq0::g.10078::m.10078	Gene.10078::comp2826_seq0::g.10078::m.10078	136	102178	13	0	6	0	5.6	6.64	614	2	1	1	357.296	1068.87	3	1068.49	0.3758	0	24.38	0.06	K	FTVVETCDR	I			Cmpd 277, AutoMSn(357.2962), 26.9 min
18	Gene.10078::comp2826_seq0::g.10078::m.10078	Gene.10078::comp2826_seq0::g.10078::m.10078	136	102178	13	0	6	0	5.6	6.64	615	2	1	1	357.297	1068.87	3	1068.49	0.3769	0	25.11	0.05	K	FTVVETCDR	I			Cmpd 183, AutoMSn(357.2966), 26.8 min
18	Gene.10078::comp2826_seq0::g.10078::m.10078	Gene.10078::comp2826_seq0::g.10078::m.10078	136	102178	13	0	6	0	5.6	6.64	617	1	1	1	357.297	1068.87	3	1068.49	0.3791	0	38.34	0.0024	K	FTVVETCDR	I			Cmpd 132, AutoMSn(357.2973), 27.0 min
18	Gene.10078::comp2826_seq0::g.10078::m.10078	Gene.10078::comp2826_seq0::g.10078::m.10078	136	102178	13	0	6	0	5.6	6.64	618	1	1	1	357.298	1068.87	3	1068.49	0.3796	0	32.36	0.0095	K	FTVVETCDR	I			Cmpd 254, AutoMSn(357.2975), 26.9 min
18	Gene.10078::comp2826_seq0::g.10078::m.10078	Gene.10078::comp2826_seq0::g.10078::m.10078	136	102178	13	0	6	0	5.6	6.64	619	1	1	1	357.298	1068.87	3	1068.49	0.3798	0	38.34	0.0024	K	FTVVETCDR	I			Cmpd 239, AutoMSn(357.2975), 26.9 min
18	Gene.10078::comp2826_seq0::g.10078::m.10078	Gene.10078::comp2826_seq0::g.10078::m.10078	136	102178	13	0	6	0	5.6	6.64	5258	8	1	1	884.434	1766.85	2	1766.86	-0.0071	0	20.33	0.035	-	MFPSRPPGPSGPVGPCK	F	Carbamidomethyl (C)	0.00000000000000010.0	Cmpd 345, AutoMSn(884.4336), 22.8 min
18	Gene.10078::comp2826_seq0::g.10078::m.10078	Gene.10078::comp2826_seq0::g.10078::m.10078	136	102178	13	0	6	0	5.6	6.64	5649	1	1	1	1130.54	2259.07	2	2258.99	0.0741	0	32.84	0.0018	R	ICVMYYEMANGLNLEMHR	Q	Carbamidomethyl (C); Oxidation (M)	0.010000000000000200.0	Cmpd 185, AutoMSn(1130.5415), 23.4 min
18	Gene.10078::comp2826_seq0::g.10078::m.10078	Gene.10078::comp2826_seq0::g.10078::m.10078	136	102178	13	0	6	0	5.6	6.64	6255	6	1	1	958.923	2873.75	3	2874.36	-0.6153	1	25.89	0.012	-	MFPSRPPGPSGPVGPCKFTVVETCDR	I	2 Carbamidomethyl (C)	0.00000000000000010000000100.0	Cmpd 59, AutoMSn(958.9227), 19.3 min
18	Gene.10078::comp2826_seq0::g.10078::m.10078	Gene.10078::comp2826_seq0::g.10078::m.10078	136	102178	13	0	6	0	5.6	6.64	6292	1	1	1	968.333	2901.98	3	2902.33	-0.3539	1	23.24	0.023	R	ICVMYYEMANGLNLEMHRQMEIAK	R	Oxidation (M)	0.000000020000000000000000.0	Cmpd 89, AutoMSn(968.3329), 22.0 min
18	Gene.10078::comp2826_seq0::g.10078::m.10078	Gene.10078::comp2826_seq0::g.10078::m.10078	136	102178	13	0	6	0	5.6	6.64	6296	8	1	1	969.665	2905.97	3	2906.26	-0.2906	1	21.26	0.039	R	TDMQRICVMYYEMANGLNLEMHR	Q	Carbamidomethyl (C); 2 Oxidation (M)	0.00000010200020000000000.0	Cmpd 88, AutoMSn(969.6651), 21.9 min	emPAI	0.03
19	Gene.23237::comp7329_seq0::g.23237::m.23237	Gene.23237::comp7329_seq0::g.23237::m.23237	76	172673	10	0	3	0	2.1	9.21	611	1	0	1	357.291	1068.85	3	1068.51	0.3433	0	26.12	0.039	K	SDYQQTSLK	S			Cmpd 330, AutoMSn(357.2913), 27.0 min
19	Gene.23237::comp7329_seq0::g.23237::m.23237	Gene.23237::comp7329_seq0::g.23237::m.23237	76	172673	10	0	3	0	2.1	9.21	612	1	0	1	357.294	1068.86	3	1068.51	0.3522	0	36.8	0.0034	K	SDYQQTSLK	S			Cmpd 328, AutoMSn(357.2943), 26.9 min
19	Gene.23237::comp7329_seq0::g.23237::m.23237	Gene.23237::comp7329_seq0::g.23237::m.23237	76	172673	10	0	3	0	2.1	9.21	613	1	0	1	357.296	1068.87	3	1068.51	0.3567	0	36.05	0.0041	K	SDYQQTSLK	S			Cmpd 140, AutoMSn(357.2957), 26.9 min
19	Gene.23237::comp7329_seq0::g.23237::m.23237	Gene.23237::comp7329_seq0::g.23237::m.23237	76	172673	10	0	3	0	2.1	9.21	614	2	0	1	357.296	1068.87	3	1068.51	0.358	0	24.38	0.06	K	SDYQQTSLK	S			Cmpd 277, AutoMSn(357.2962), 26.9 min
19	Gene.23237::comp7329_seq0::g.23237::m.23237	Gene.23237::comp7329_seq0::g.23237::m.23237	76	172673	10	0	3	0	2.1	9.21	615	5	0	1	357.297	1068.87	3	1068.51	0.3591	0	24.03	0.065	K	SDYQQTSLK	S			Cmpd 183, AutoMSn(357.2966), 26.8 min
19	Gene.23237::comp7329_seq0::g.23237::m.23237	Gene.23237::comp7329_seq0::g.23237::m.23237	76	172673	10	0	3	0	2.1	9.21	617	1	0	1	357.297	1068.87	3	1068.51	0.3613	0	38.34	0.0024	K	SDYQQTSLK	S			Cmpd 132, AutoMSn(357.2973), 27.0 min
19	Gene.23237::comp7329_seq0::g.23237::m.23237	Gene.23237::comp7329_seq0::g.23237::m.23237	76	172673	10	0	3	0	2.1	9.21	618	1	0	1	357.298	1068.87	3	1068.51	0.3619	0	32.36	0.0095	K	SDYQQTSLK	S			Cmpd 254, AutoMSn(357.2975), 26.9 min
19	Gene.23237::comp7329_seq0::g.23237::m.23237	Gene.23237::comp7329_seq0::g.23237::m.23237	76	172673	10	0	3	0	2.1	9.21	619	1	0	1	357.298	1068.87	3	1068.51	0.3621	0	38.34	0.0024	K	SDYQQTSLK	S			Cmpd 239, AutoMSn(357.2975), 26.9 min
19	Gene.23237::comp7329_seq0::g.23237::m.23237	Gene.23237::comp7329_seq0::g.23237::m.23237	76	172673	10	0	3	0	2.1	9.21	4896	1	1	1	665.34	1328.66	2	1328.76	-0.0954	1	32.75	0.0024	R	QVLRMEVAVLR	R	Oxidation (M)	0.00002000000.0	Cmpd 196, AutoMSn(665.3395), 19.4 min
19	Gene.23237::comp7329_seq0::g.23237::m.23237	Gene.23237::comp7329_seq0::g.23237::m.23237	76	172673	10	0	3	0	2.1	9.21	3409	6	1	1	672.462	1342.91	2	1343.65	-0.7402	0	26.42	0.046	K	NNPMNVENVIGK	Q	Oxidation (M)	0.000200000000.0	Cmpd 475, AutoMSn(672.4623), 34.5 min	emPAI	0.02
20	Gene.4251::comp1155_seq0::g.4251::m.4251	Gene.4251::comp1155_seq0::g.4251::m.4251	36	24482	8	0	1	0	4.7	9.64	611	1	0	1	357.291	1068.85	3	1068.53	0.3247	0	26.12	0.039	K	LPHVIMAESG	-	Oxidation (M)	0.0000020000.0	Cmpd 330, AutoMSn(357.2913), 27.0 min
20	Gene.4251::comp1155_seq0::g.4251::m.4251	Gene.4251::comp1155_seq0::g.4251::m.4251	36	24482	8	0	1	0	4.7	9.64	612	1	0	1	357.294	1068.86	3	1068.53	0.3335	0	36.8	0.0034	K	LPHVIMAESG	-	Oxidation (M)	0.0000020000.0	Cmpd 328, AutoMSn(357.2943), 26.9 min
20	Gene.4251::comp1155_seq0::g.4251::m.4251	Gene.4251::comp1155_seq0::g.4251::m.4251	36	24482	8	0	1	0	4.7	9.64	613	1	0	1	357.296	1068.87	3	1068.53	0.338	0	36.05	0.0041	K	LPHVIMAESG	-	Oxidation (M)	0.0000020000.0	Cmpd 140, AutoMSn(357.2957), 26.9 min
20	Gene.4251::comp1155_seq0::g.4251::m.4251	Gene.4251::comp1155_seq0::g.4251::m.4251	36	24482	8	0	1	0	4.7	9.64	614	2	0	1	357.296	1068.87	3	1068.53	0.3394	0	24.38	0.06	K	LPHVIMAESG	-	Oxidation (M)	0.0000020000.0	Cmpd 277, AutoMSn(357.2962), 26.9 min
20	Gene.4251::comp1155_seq0::g.4251::m.4251	Gene.4251::comp1155_seq0::g.4251::m.4251	36	24482	8	0	1	0	4.7	9.64	615	5	0	1	357.297	1068.87	3	1068.53	0.3405	0	24.03	0.065	K	LPHVIMAESG	-	Oxidation (M)	0.0000020000.0	Cmpd 183, AutoMSn(357.2966), 26.8 min
20	Gene.4251::comp1155_seq0::g.4251::m.4251	Gene.4251::comp1155_seq0::g.4251::m.4251	36	24482	8	0	1	0	4.7	9.64	617	1	0	1	357.297	1068.87	3	1068.53	0.3427	0	38.34	0.0024	K	LPHVIMAESG	-	Oxidation (M)	0.0000020000.0	Cmpd 132, AutoMSn(357.2973), 27.0 min
20	Gene.4251::comp1155_seq0::g.4251::m.4251	Gene.4251::comp1155_seq0::g.4251::m.4251	36	24482	8	0	1	0	4.7	9.64	618	1	0	1	357.298	1068.87	3	1068.53	0.3433	0	32.36	0.0095	K	LPHVIMAESG	-	Oxidation (M)	0.0000020000.0	Cmpd 254, AutoMSn(357.2975), 26.9 min
20	Gene.4251::comp1155_seq0::g.4251::m.4251	Gene.4251::comp1155_seq0::g.4251::m.4251	36	24482	8	0	1	0	4.7	9.64	619	1	0	1	357.298	1068.87	3	1068.53	0.3434	0	38.34	0.0024	K	LPHVIMAESG	-	Oxidation (M)	0.0000020000.0	Cmpd 239, AutoMSn(357.2975), 26.9 min	emPAI	0.14
21	Gene.25955::comp9018_seq0::g.25955::m.25955	Gene.25955::comp9018_seq0::g.25955::m.25955	36	52664	8	0	1	0	2	8.43	611	1	0	1	357.291	1068.85	3	1068.53	0.3247	0	26.12	0.039	K	YCVNSVISK	R	Carbamidomethyl (C)	0.010000000.0	Cmpd 330, AutoMSn(357.2913), 27.0 min
21	Gene.25955::comp9018_seq0::g.25955::m.25955	Gene.25955::comp9018_seq0::g.25955::m.25955	36	52664	8	0	1	0	2	8.43	612	1	0	1	357.294	1068.86	3	1068.53	0.3335	0	36.8	0.0034	K	YCVNSVISK	R	Carbamidomethyl (C)	0.010000000.0	Cmpd 328, AutoMSn(357.2943), 26.9 min
21	Gene.25955::comp9018_seq0::g.25955::m.25955	Gene.25955::comp9018_seq0::g.25955::m.25955	36	52664	8	0	1	0	2	8.43	613	1	0	1	357.296	1068.87	3	1068.53	0.338	0	36.05	0.0041	K	YCVNSVISK	R	Carbamidomethyl (C)	0.010000000.0	Cmpd 140, AutoMSn(357.2957), 26.9 min
21	Gene.25955::comp9018_seq0::g.25955::m.25955	Gene.25955::comp9018_seq0::g.25955::m.25955	36	52664	8	0	1	0	2	8.43	614	2	0	1	357.296	1068.87	3	1068.53	0.3394	0	24.38	0.06	K	YCVNSVISK	R	Carbamidomethyl (C)	0.010000000.0	Cmpd 277, AutoMSn(357.2962), 26.9 min
21	Gene.25955::comp9018_seq0::g.25955::m.25955	Gene.25955::comp9018_seq0::g.25955::m.25955	36	52664	8	0	1	0	2	8.43	615	5	0	1	357.297	1068.87	3	1068.53	0.3405	0	24.03	0.065	K	YCVNSVISK	R	Carbamidomethyl (C)	0.010000000.0	Cmpd 183, AutoMSn(357.2966), 26.8 min
21	Gene.25955::comp9018_seq0::g.25955::m.25955	Gene.25955::comp9018_seq0::g.25955::m.25955	36	52664	8	0	1	0	2	8.43	617	1	0	1	357.297	1068.87	3	1068.53	0.3427	0	38.34	0.0024	K	YCVNSVISK	R	Carbamidomethyl (C)	0.010000000.0	Cmpd 132, AutoMSn(357.2973), 27.0 min
21	Gene.25955::comp9018_seq0::g.25955::m.25955	Gene.25955::comp9018_seq0::g.25955::m.25955	36	52664	8	0	1	0	2	8.43	618	1	0	1	357.298	1068.87	3	1068.53	0.3433	0	32.36	0.0095	K	YCVNSVISK	R	Carbamidomethyl (C)	0.010000000.0	Cmpd 254, AutoMSn(357.2975), 26.9 min
21	Gene.25955::comp9018_seq0::g.25955::m.25955	Gene.25955::comp9018_seq0::g.25955::m.25955	36	52664	8	0	1	0	2	8.43	619	1	0	1	357.298	1068.87	3	1068.53	0.3434	0	38.34	0.0024	K	YCVNSVISK	R	Carbamidomethyl (C)	0.010000000.0	Cmpd 239, AutoMSn(357.2975), 26.9 min	emPAI	0.06
22	Gene.10809::comp3028_seq0::g.10809::m.10809	Gene.10809::comp3028_seq0::g.10809::m.10809	76	162269	21	0	3	0	3	6.82	2824	1	1	1	549.499	1096.98	2	1097.66	-0.672	0	34.8	0.0096	K	VIVQLGQSVR	L			Cmpd 157, AutoMSn(549.4991), 27.8 min
22	Gene.10809::comp3028_seq0::g.10809::m.10809	Gene.10809::comp3028_seq0::g.10809::m.10809	76	162269	21	0	3	0	3	6.82	2826	1	1	1	549.499	1096.98	2	1097.66	-0.6717	0	33.68	0.012	K	VIVQLGQSVR	L			Cmpd 156, AutoMSn(549.4993), 27.7 min
22	Gene.10809::comp3028_seq0::g.10809::m.10809	Gene.10809::comp3028_seq0::g.10809::m.10809	76	162269	21	0	3	0	3	6.82	1516	5	0	1	390.338	1167.99	3	1168.59	-0.5989	0	31.43	0.026	R	LPCVANGSPSPK	Y			Cmpd 398, AutoMSn(390.3380), 31.5 min
22	Gene.10809::comp3028_seq0::g.10809::m.10809	Gene.10809::comp3028_seq0::g.10809::m.10809	76	162269	21	0	3	0	3	6.82	1517	1	0	1	390.339	1168	3	1168.59	-0.5946	0	26.72	0.078	R	LPCVANGSPSPK	Y			Cmpd 400, AutoMSn(390.3394), 31.3 min
22	Gene.10809::comp3028_seq0::g.10809::m.10809	Gene.10809::comp3028_seq0::g.10809::m.10809	76	162269	21	0	3	0	3	6.82	1518	1	0	1	390.339	1168	3	1168.59	-0.5942	0	23.54	0.16	R	LPCVANGSPSPK	Y			Cmpd 434, AutoMSn(390.3395), 31.1 min
22	Gene.10809::comp3028_seq0::g.10809::m.10809	Gene.10809::comp3028_seq0::g.10809::m.10809	76	162269	21	0	3	0	3	6.82	1519	5	0	1	390.34	1168	3	1168.59	-0.5937	0	32.57	0.02	R	LPCVANGSPSPK	Y			Cmpd 292, AutoMSn(390.3397), 31.5 min
22	Gene.10809::comp3028_seq0::g.10809::m.10809	Gene.10809::comp3028_seq0::g.10809::m.10809	76	162269	21	0	3	0	3	6.82	1521	5	0	1	390.34	1168	3	1168.59	-0.5934	0	32.69	0.02	R	LPCVANGSPSPK	Y			Cmpd 442, AutoMSn(390.3398), 31.3 min
22	Gene.10809::comp3028_seq0::g.10809::m.10809	Gene.10809::comp3028_seq0::g.10809::m.10809	76	162269	21	0	3	0	3	6.82	1524	5	0	1	390.341	1168	3	1168.59	-0.5908	0	32.08	0.023	R	LPCVANGSPSPK	Y			Cmpd 744, AutoMSn(390.3407), 31.2 min
22	Gene.10809::comp3028_seq0::g.10809::m.10809	Gene.10809::comp3028_seq0::g.10809::m.10809	76	162269	21	0	3	0	3	6.82	1525	5	0	1	390.341	1168	3	1168.59	-0.5906	0	31.48	0.026	R	LPCVANGSPSPK	Y			Cmpd 746, AutoMSn(390.3408), 31.2 min
22	Gene.10809::comp3028_seq0::g.10809::m.10809	Gene.10809::comp3028_seq0::g.10809::m.10809	76	162269	21	0	3	0	3	6.82	1527	1	0	1	390.341	1168	3	1168.59	-0.59	0	25.92	0.094	R	LPCVANGSPSPK	Y			Cmpd 397, AutoMSn(390.3410), 31.3 min
22	Gene.10809::comp3028_seq0::g.10809::m.10809	Gene.10809::comp3028_seq0::g.10809::m.10809	76	162269	21	0	3	0	3	6.82	1528	5	0	1	390.341	1168	3	1168.59	-0.5899	0	31.68	0.025	R	LPCVANGSPSPK	Y			Cmpd 437, AutoMSn(390.3410), 31.2 min
22	Gene.10809::comp3028_seq0::g.10809::m.10809	Gene.10809::comp3028_seq0::g.10809::m.10809	76	162269	21	0	3	0	3	6.82	1529	1	0	1	390.341	1168	3	1168.59	-0.5896	0	26.02	0.092	R	LPCVANGSPSPK	Y			Cmpd 395, AutoMSn(390.3411), 31.2 min
22	Gene.10809::comp3028_seq0::g.10809::m.10809	Gene.10809::comp3028_seq0::g.10809::m.10809	76	162269	21	0	3	0	3	6.82	1530	1	0	1	390.341	1168	3	1168.59	-0.5887	0	23.82	0.15	R	LPCVANGSPSPK	Y			Cmpd 463, AutoMSn(390.3414), 31.3 min
22	Gene.10809::comp3028_seq0::g.10809::m.10809	Gene.10809::comp3028_seq0::g.10809::m.10809	76	162269	21	0	3	0	3	6.82	1534	1	0	1	390.343	1168.01	3	1168.59	-0.585	0	32.83	0.019	R	LPCVANGSPSPK	Y			Cmpd 338, AutoMSn(390.3426), 31.3 min
22	Gene.10809::comp3028_seq0::g.10809::m.10809	Gene.10809::comp3028_seq0::g.10809::m.10809	76	162269	21	0	3	0	3	6.82	1538	1	0	1	390.344	1168.01	3	1168.59	-0.5803	0	25.28	0.11	R	LPCVANGSPSPK	Y			Cmpd 335, AutoMSn(390.3442), 31.2 min
22	Gene.10809::comp3028_seq0::g.10809::m.10809	Gene.10809::comp3028_seq0::g.10809::m.10809	76	162269	21	0	3	0	3	6.82	1542	1	0	1	390.346	1168.01	3	1168.59	-0.5764	0	23.48	0.16	R	LPCVANGSPSPK	Y			Cmpd 742, AutoMSn(390.3455), 31.1 min
22	Gene.10809::comp3028_seq0::g.10809::m.10809	Gene.10809::comp3028_seq0::g.10809::m.10809	76	162269	21	0	3	0	3	6.82	1558	5	0	1	390.354	1168.04	3	1168.59	-0.5519	0	35.78	0.0097	R	LPCVANGSPSPK	Y			Cmpd 290, AutoMSn(390.3537), 31.4 min
22	Gene.10809::comp3028_seq0::g.10809::m.10809	Gene.10809::comp3028_seq0::g.10809::m.10809	76	162269	21	0	3	0	3	6.82	1562	5	0	1	390.355	1168.04	3	1168.59	-0.5487	0	35.82	0.0097	R	LPCVANGSPSPK	Y			Cmpd 445, AutoMSn(390.3547), 31.4 min
22	Gene.10809::comp3028_seq0::g.10809::m.10809	Gene.10809::comp3028_seq0::g.10809::m.10809	76	162269	21	0	3	0	3	6.82	1564	1	0	1	390.355	1168.04	3	1168.59	-0.5483	0	27.57	0.065	R	LPCVANGSPSPK	Y			Cmpd 448, AutoMSn(390.3549), 31.5 min
22	Gene.10809::comp3028_seq0::g.10809::m.10809	Gene.10809::comp3028_seq0::g.10809::m.10809	76	162269	21	0	3	0	3	6.82	1571	5	0	1	390.356	1168.05	3	1168.59	-0.5453	0	32.41	0.021	R	LPCVANGSPSPK	Y			Cmpd 344, AutoMSn(390.3559), 31.4 min
22	Gene.10809::comp3028_seq0::g.10809::m.10809	Gene.10809::comp3028_seq0::g.10809::m.10809	76	162269	21	0	3	0	3	6.82	3953	6	1	1	832.596	2494.76	3	2495.2	-0.4389	1	28.54	0.031	R	TFMNRTIIVDSLMSDTTYTVR	M	2 Oxidation (M)	0.002000000000200000000.0	Cmpd 277, AutoMSn(832.5955), 31.0 min	emPAI	0.02

## Sheet: D42
Header	--------------------------------------------------------
Search title	Submitted from Smk mouse enrich 42wk by Mascot Daemon on SEARCH-SERVER
Timestamp	2021-10-19T11:38:44Z
User
Email
Report URI	http://127.0.0.1/mascot/cgi/master_results.pl?file=../data/20211019/F002243.dat
Peak list data path	C:\Program Files (x86)\Matrix Science\Mascot Daemon\mgf\181 Smk mouse enrich 42wk\mascot_daemon_merge.mgf
Peak list format	Mascot generic
Search type	MIS
Mascot version	2.3.0
Database	Smk_new_tran
Fasta file	peptides.fasta
Total sequences	20798
Total residues	9745449
Sequences after taxonomy filter	20798
Number of queries	6485
Warning	No taxonomy indexes for Smk_new_tran, taxonomy ~Homo sapiens (human)~ ignored. Searching all entries in Smk_new_tran
Variable modifications	--------------------------------------------------------
Identifier	Name	Delta	Neutral loss(es)
1	Carbamidomethyl (C)	57.0215
2	Oxidation (M)	15.9949	0	63.9983
Search Parameters	--------------------------------------------------------
Taxonomy filter	. . . . . . . . . . . . . . . . Homo sapiens (human)
Enzyme	Trypsin
Maximum Missed Cleavages	1
Fixed modifications
Variable modifications	Carbamidomethyl (C),Oxidation (M)
Peptide Mass Tolerance	0.8
Peptide Mass Tolerance Units	Da
Fragment Mass Tolerance	0.8
Fragment Mass Tolerance Units	Da
Mass values	Monoisotopic
Instrument type	ESI-QUAD-TOF
Format parameters	--------------------------------------------------------
Significance threshold	0.05
Max. number of hits	0
Use MudPIT protein scoring	1
Ions score cut-off	0
Include same-set proteins	0
Include sub-set proteins	0
Include unassigned	0
Require bold red	0
Protein hits	--------------------------------------------------------
prot_hit_num	prot_acc	prot_desc	prot_score	prot_mass	prot_matches	prot_matches_sig	prot_sequences	prot_sequences_sig	prot_cover	prot_pi	pep_query	pep_rank	pep_isbold	pep_isunique	pep_exp_mz	pep_exp_mr	pep_exp_z	pep_calc_mr	pep_delta	pep_miss	pep_score	pep_expect	pep_res_before	pep_seq	pep_res_after	pep_var_mod	pep_var_mod_pos	pep_scan_title
1	Gene.10905::comp3052_seq0::g.10905::m.10905	Gene.10905::comp3052_seq0::g.10905::m.10905	161	261840	18	0	6	0	3.5	5.8	3050	1	1	1	634.878	633.871	1	634.256	-0.3848	0	26.82	0.029	R	DETDR	E			Cmpd 918, AutoMSn(634.8783), 37.3 min
1	Gene.10905::comp3052_seq0::g.10905::m.10905	Gene.10905::comp3052_seq0::g.10905::m.10905	161	261840	18	0	6	0	3.5	5.8	4424	7	1	1	480.233	958.451	2	958.52	-0.069	1	24.57	0.02	K	SIAELDRR	A			Cmpd 81, AutoMSn(480.2326), 13.1 min
1	Gene.10905::comp3052_seq0::g.10905::m.10905	Gene.10905::comp3052_seq0::g.10905::m.10905	161	261840	18	0	6	0	3.5	5.8	4676	1	1	1	1130.2	1129.19	1	1129.58	-0.3856	0	42.79	0.00052	K	CLEPLAESLR	S			Cmpd 273, AutoMSn(1130.2018), 23.4 min
1	Gene.10905::comp3052_seq0::g.10905::m.10905	Gene.10905::comp3052_seq0::g.10905::m.10905	161	261840	18	0	6	0	3.5	5.8	4677	1	1	1	1130.2	1129.2	1	1129.58	-0.3837	0	44.59	0.00034	K	CLEPLAESLR	S			Cmpd 396, AutoMSn(1130.2037), 23.3 min
1	Gene.10905::comp3052_seq0::g.10905::m.10905	Gene.10905::comp3052_seq0::g.10905::m.10905	161	261840	18	0	6	0	3.5	5.8	4678	1	1	1	1130.21	1129.2	1	1129.58	-0.3821	0	35.6	0.0052	K	CLEPLAESLR	S			Cmpd 210, AutoMSn(1130.2053), 23.3 min
1	Gene.10905::comp3052_seq0::g.10905::m.10905	Gene.10905::comp3052_seq0::g.10905::m.10905	161	261840	18	0	6	0	3.5	5.8	4679	1	1	1	1130.21	1129.2	1	1129.58	-0.38	0	42.08	0.00061	K	CLEPLAESLR	S			Cmpd 488, AutoMSn(1130.2074), 23.3 min
1	Gene.10905::comp3052_seq0::g.10905::m.10905	Gene.10905::comp3052_seq0::g.10905::m.10905	161	261840	18	0	6	0	3.5	5.8	4680	1	1	1	1130.54	1129.53	1	1129.58	-0.0468	0	30.54	0.0044	K	CLEPLAESLR	S			Cmpd 398, AutoMSn(1130.5406), 23.4 min
1	Gene.10905::comp3052_seq0::g.10905::m.10905	Gene.10905::comp3052_seq0::g.10905::m.10905	161	261840	18	0	6	0	3.5	5.8	4681	1	1	1	1130.54	1129.53	1	1129.58	-0.0467	0	30.84	0.0041	K	CLEPLAESLR	S			Cmpd 401, AutoMSn(1130.5407), 23.4 min
1	Gene.10905::comp3052_seq0::g.10905::m.10905	Gene.10905::comp3052_seq0::g.10905::m.10905	161	261840	18	0	6	0	3.5	5.8	4682	1	1	1	1130.54	1129.54	1	1129.58	-0.0446	0	39.93	0.00051	K	CLEPLAESLR	S			Cmpd 221, AutoMSn(1130.5428), 23.6 min
1	Gene.10905::comp3052_seq0::g.10905::m.10905	Gene.10905::comp3052_seq0::g.10905::m.10905	161	261840	18	0	6	0	3.5	5.8	3211	3	1	1	652.197	1953.57	3	1952.96	0.6057	1	27.64	0.038	K	VDDSKTVAELMLMICTK	M	Carbamidomethyl (C)	0.00000000000000100.0	Cmpd 341, AutoMSn(652.1965), 29.1 min
1	Gene.10905::comp3052_seq0::g.10905::m.10905	Gene.10905::comp3052_seq0::g.10905::m.10905	161	261840	18	0	6	0	3.5	5.8	5817	1	1	1	1158.14	2314.26	2	2314.07	0.1899	0	30.03	0.0043	R	DTADELNTLAYSVGGEQFQTR	L			Cmpd 251, AutoMSn(1158.1379), 22.9 min
1	Gene.10905::comp3052_seq0::g.10905::m.10905	Gene.10905::comp3052_seq0::g.10905::m.10905	161	261840	18	0	6	0	3.5	5.8	3951	5	1	1	832.608	2494.8	3	2495.21	-0.4092	1	27.01	0.045	R	SANRAESTDINVVQHGQSLDQAR	D			Cmpd 531, AutoMSn(832.6080), 30.7 min
1	Gene.10905::comp3052_seq0::g.10905::m.10905	Gene.10905::comp3052_seq0::g.10905::m.10905	161	261840	18	0	6	0	3.5	5.8	3952	3	1	1	832.609	2494.8	3	2495.21	-0.4074	1	29	0.028	R	SANRAESTDINVVQHGQSLDQAR	D			Cmpd 244, AutoMSn(832.6086), 30.7 min
1	Gene.10905::comp3052_seq0::g.10905::m.10905	Gene.10905::comp3052_seq0::g.10905::m.10905	161	261840	18	0	6	0	3.5	5.8	3957	3	1	1	832.612	2494.81	3	2495.21	-0.3966	1	30.23	0.022	R	SANRAESTDINVVQHGQSLDQAR	D			Cmpd 248, AutoMSn(832.6122), 30.8 min
1	Gene.10905::comp3052_seq0::g.10905::m.10905	Gene.10905::comp3052_seq0::g.10905::m.10905	161	261840	18	0	6	0	3.5	5.8	3963	1	1	1	832.615	2494.82	3	2495.21	-0.3885	1	30.06	0.023	R	SANRAESTDINVVQHGQSLDQAR	D			Cmpd 258, AutoMSn(832.6149), 30.7 min
1	Gene.10905::comp3052_seq0::g.10905::m.10905	Gene.10905::comp3052_seq0::g.10905::m.10905	161	261840	18	0	6	0	3.5	5.8	3965	1	1	1	832.615	2494.82	3	2495.21	-0.3867	1	32.5	0.013	R	SANRAESTDINVVQHGQSLDQAR	D			Cmpd 408, AutoMSn(832.6155), 30.9 min
1	Gene.10905::comp3052_seq0::g.10905::m.10905	Gene.10905::comp3052_seq0::g.10905::m.10905	161	261840	18	0	6	0	3.5	5.8	3968	3	1	1	832.616	2494.83	3	2495.21	-0.3841	1	28.44	0.033	R	SANRAESTDINVVQHGQSLDQAR	D			Cmpd 533, AutoMSn(832.6163), 30.7 min
1	Gene.10905::comp3052_seq0::g.10905::m.10905	Gene.10905::comp3052_seq0::g.10905::m.10905	161	261840	18	0	6	0	3.5	5.8	3971	5	1	1	832.617	2494.83	3	2495.21	-0.3806	1	28.79	0.03	R	SANRAESTDINVVQHGQSLDQAR	D			Cmpd 263, AutoMSn(832.6175), 30.8 min	emPAI	0.01
2	Gene.10133::comp2839_seq0::g.10133::m.10133	Gene.10133::comp2839_seq0::g.10133::m.10133	110	242948	11	1	4	1	4.2	6.03	5318	2	1	1	928.016	1854.02	2	1853.93	0.0868	0	25.14	0.014	K	EEITSVALCQPTSAHLR	G			Cmpd 21, AutoMSn(928.0159), 20.8 min
2	Gene.10133::comp2839_seq0::g.10133::m.10133	Gene.10133::comp2839_seq0::g.10133::m.10133	110	242948	11	1	4	1	4.2	6.03	5321	1	1	1	928.019	1854.02	2	1853.93	0.0921	0	30.23	0.0043	K	EEITSVALCQPTSAHLR	G			Cmpd 25, AutoMSn(928.0186), 20.9 min
2	Gene.10133::comp2839_seq0::g.10133::m.10133	Gene.10133::comp2839_seq0::g.10133::m.10133	110	242948	11	1	4	1	4.2	6.03	5322	1	1	1	619.015	1854.02	3	1853.93	0.0927	0	40.1	0.00044	K	EEITSVALCQPTSAHLR	G			Cmpd 18, AutoMSn(619.0150), 20.6 min
2	Gene.10133::comp2839_seq0::g.10133::m.10133	Gene.10133::comp2839_seq0::g.10133::m.10133	110	242948	11	1	4	1	4.2	6.03	5323	8	1	1	928.019	1854.02	2	1853.93	0.0932	0	23.74	0.019	K	EEITSVALCQPTSAHLR	G			Cmpd 16, AutoMSn(928.0191), 20.6 min
2	Gene.10133::comp2839_seq0::g.10133::m.10133	Gene.10133::comp2839_seq0::g.10133::m.10133	110	242948	11	1	4	1	4.2	6.03	5325	1	1	1	619.016	1854.03	3	1853.93	0.0961	0	50.31	4.3e-05	K	EEITSVALCQPTSAHLR	G			Cmpd 20, AutoMSn(619.0161), 20.7 min
2	Gene.10133::comp2839_seq0::g.10133::m.10133	Gene.10133::comp2839_seq0::g.10133::m.10133	110	242948	11	1	4	1	4.2	6.03	5326	1	1	1	619.016	1854.03	3	1853.93	0.097	0	41.92	0.0003	K	EEITSVALCQPTSAHLR	G			Cmpd 22, AutoMSn(619.0164), 20.8 min
2	Gene.10133::comp2839_seq0::g.10133::m.10133	Gene.10133::comp2839_seq0::g.10133::m.10133	110	242948	11	1	4	1	4.2	6.03	5327	1	1	1	619.017	1854.03	3	1853.93	0.0978	0	36.12	0.0011	K	EEITSVALCQPTSAHLR	G			Cmpd 19, AutoMSn(619.0167), 20.7 min
2	Gene.10133::comp2839_seq0::g.10133::m.10133	Gene.10133::comp2839_seq0::g.10133::m.10133	110	242948	11	1	4	1	4.2	6.03	5328	1	1	1	619.017	1854.03	3	1853.93	0.0986	0	40.4	0.00042	K	EEITSVALCQPTSAHLR	G			Cmpd 24, AutoMSn(619.0170), 20.8 min
2	Gene.10133::comp2839_seq0::g.10133::m.10133	Gene.10133::comp2839_seq0::g.10133::m.10133	110	242948	11	1	4	1	4.2	6.03	5889	3	1	1	808.411	2422.21	3	2422.25	-0.0388	1	21.94	0.021	R	KLADVDVLSLYDSHSLQPTGHK	Y			Cmpd 172, AutoMSn(808.4108), 22.3 min
2	Gene.10133::comp2839_seq0::g.10133::m.10133	Gene.10133::comp2839_seq0::g.10133::m.10133	110	242948	11	1	4	1	4.2	6.03	6223	10	1	1	929.987	2786.94	3	2787.46	-0.5162	1	20.53	0.048	R	GKLPGYQYVNNLNSNPISAVSQSPLK	T			Cmpd 63, AutoMSn(929.9870), 21.7 min
2	Gene.10133::comp2839_seq0::g.10133::m.10133	Gene.10133::comp2839_seq0::g.10133::m.10133	110	242948	11	1	4	1	4.2	6.03	6331	5	1	1	947.822	2840.44	3	2840.5	-0.0612	1	21.79	0.019	K	QIAIRALIDIAVCFNDGCPNLELIAR	F			Cmpd 165, AutoMSn(947.8216), 22.1 min	emPAI	0.01
3	Gene.33687::comp79477_seq0::g.33687::m.33687	Gene.33687::comp79477_seq0::g.33687::m.33687	48	17688	18	0	1	0	11.7	6.85	5441	1	1	1	654.018	1959.03	3	1959.01	0.0261	0	37.61	0.00073	K	VQASLAANTFTITGHAETK	Q			Cmpd 102, AutoMSn(654.0180), 13.8 min
3	Gene.33687::comp79477_seq0::g.33687::m.33687	Gene.33687::comp79477_seq0::g.33687::m.33687	48	17688	18	0	1	0	11.7	6.85	5442	1	1	1	654.019	1959.03	3	1959.01	0.0288	0	32.64	0.0023	K	VQASLAANTFTITGHAETK	Q			Cmpd 41, AutoMSn(654.0189), 13.8 min
3	Gene.33687::comp79477_seq0::g.33687::m.33687	Gene.33687::comp79477_seq0::g.33687::m.33687	48	17688	18	0	1	0	11.7	6.85	5446	1	1	1	654.02	1959.04	3	1959.01	0.0331	0	39.2	0.00051	K	VQASLAANTFTITGHAETK	Q			Cmpd 53, AutoMSn(654.0204), 14.1 min
3	Gene.33687::comp79477_seq0::g.33687::m.33687	Gene.33687::comp79477_seq0::g.33687::m.33687	48	17688	18	0	1	0	11.7	6.85	5447	1	1	1	654.02	1959.04	3	1959.01	0.0333	0	37.28	0.00079	K	VQASLAANTFTITGHAETK	Q			Cmpd 49, AutoMSn(654.0204), 14.0 min
3	Gene.33687::comp79477_seq0::g.33687::m.33687	Gene.33687::comp79477_seq0::g.33687::m.33687	48	17688	18	0	1	0	11.7	6.85	5448	1	1	1	654.02	1959.04	3	1959.01	0.0335	0	33.98	0.0017	K	VQASLAANTFTITGHAETK	Q			Cmpd 46, AutoMSn(654.0205), 14.0 min
3	Gene.33687::comp79477_seq0::g.33687::m.33687	Gene.33687::comp79477_seq0::g.33687::m.33687	48	17688	18	0	1	0	11.7	6.85	5449	1	1	1	654.021	1959.04	3	1959.01	0.0342	0	34.69	0.0014	K	VQASLAANTFTITGHAETK	Q			Cmpd 106, AutoMSn(654.0207), 13.9 min
3	Gene.33687::comp79477_seq0::g.33687::m.33687	Gene.33687::comp79477_seq0::g.33687::m.33687	48	17688	18	0	1	0	11.7	6.85	5451	1	1	1	654.021	1959.04	3	1959.01	0.0352	0	38.15	0.00065	K	VQASLAANTFTITGHAETK	Q			Cmpd 43, AutoMSn(654.0211), 13.9 min
3	Gene.33687::comp79477_seq0::g.33687::m.33687	Gene.33687::comp79477_seq0::g.33687::m.33687	48	17688	18	0	1	0	11.7	6.85	5452	1	1	1	654.021	1959.04	3	1959.01	0.0361	0	36.29	0.001	K	VQASLAANTFTITGHAETK	Q			Cmpd 64, AutoMSn(654.0214), 13.8 min
3	Gene.33687::comp79477_seq0::g.33687::m.33687	Gene.33687::comp79477_seq0::g.33687::m.33687	48	17688	18	0	1	0	11.7	6.85	5453	1	1	1	654.021	1959.04	3	1959.01	0.0363	0	34.85	0.0014	K	VQASLAANTFTITGHAETK	Q			Cmpd 52, AutoMSn(654.0214), 14.1 min
3	Gene.33687::comp79477_seq0::g.33687::m.33687	Gene.33687::comp79477_seq0::g.33687::m.33687	48	17688	18	0	1	0	11.7	6.85	5454	1	1	1	654.022	1959.04	3	1959.01	0.0367	0	48.27	6.3e-05	K	VQASLAANTFTITGHAETK	Q			Cmpd 24, AutoMSn(654.0216), 13.9 min
3	Gene.33687::comp79477_seq0::g.33687::m.33687	Gene.33687::comp79477_seq0::g.33687::m.33687	48	17688	18	0	1	0	11.7	6.85	5455	1	1	1	654.022	1959.04	3	1959.01	0.0371	0	35.43	0.0012	K	VQASLAANTFTITGHAETK	Q			Cmpd 66, AutoMSn(654.0217), 13.8 min
3	Gene.33687::comp79477_seq0::g.33687::m.33687	Gene.33687::comp79477_seq0::g.33687::m.33687	48	17688	18	0	1	0	11.7	6.85	5456	5	1	1	654.022	1959.04	3	1959.01	0.0373	0	26.86	0.0088	K	VQASLAANTFTITGHAETK	Q			Cmpd 40, AutoMSn(654.0218), 13.8 min
3	Gene.33687::comp79477_seq0::g.33687::m.33687	Gene.33687::comp79477_seq0::g.33687::m.33687	48	17688	18	0	1	0	11.7	6.85	5457	1	1	1	654.022	1959.04	3	1959.01	0.0382	0	33.71	0.0018	K	VQASLAANTFTITGHAETK	Q			Cmpd 29, AutoMSn(654.0221), 14.0 min
3	Gene.33687::comp79477_seq0::g.33687::m.33687	Gene.33687::comp79477_seq0::g.33687::m.33687	48	17688	18	0	1	0	11.7	6.85	5458	1	1	1	654.022	1959.05	3	1959.01	0.039	0	36.53	0.00095	K	VQASLAANTFTITGHAETK	Q			Cmpd 103, AutoMSn(654.0223), 13.8 min
3	Gene.33687::comp79477_seq0::g.33687::m.33687	Gene.33687::comp79477_seq0::g.33687::m.33687	48	17688	18	0	1	0	11.7	6.85	5459	2	1	1	654.023	1959.05	3	1959.01	0.0411	0	35.88	0.0011	K	VQASLAANTFTITGHAETK	Q			Cmpd 22, AutoMSn(654.0230), 13.8 min
3	Gene.33687::comp79477_seq0::g.33687::m.33687	Gene.33687::comp79477_seq0::g.33687::m.33687	48	17688	18	0	1	0	11.7	6.85	5460	1	1	1	654.023	1959.05	3	1959.01	0.0416	0	34.9	0.0014	K	VQASLAANTFTITGHAETK	Q			Cmpd 23, AutoMSn(654.0232), 13.9 min
3	Gene.33687::comp79477_seq0::g.33687::m.33687	Gene.33687::comp79477_seq0::g.33687::m.33687	48	17688	18	0	1	0	11.7	6.85	5461	1	1	1	654.023	1959.05	3	1959.01	0.0418	0	33.42	0.0019	K	VQASLAANTFTITGHAETK	Q			Cmpd 68, AutoMSn(654.0233), 13.9 min
3	Gene.33687::comp79477_seq0::g.33687::m.33687	Gene.33687::comp79477_seq0::g.33687::m.33687	48	17688	18	0	1	0	11.7	6.85	5462	1	1	1	654.023	1959.05	3	1959.01	0.042	0	37.37	0.00078	K	VQASLAANTFTITGHAETK	Q			Cmpd 26, AutoMSn(654.0233), 14.0 min	emPAI	0.19
4	Gene.9306::comp2645_seq1::g.9306::m.9306	Gene.9306::comp2645_seq1::g.9306::m.9306	65	87197	17	0	2	0	4.7	7.02	4544	1	1	1	1029.51	2057.01	2	2057.03	-0.017	1	26.95	0.024	R	DSPILTKASEHQFSCLPK	S	Carbamidomethyl (C)	0.000000000000001000.0	Cmpd 624, AutoMSn(1029.5114), 26.7 min
4	Gene.9306::comp2645_seq1::g.9306::m.9306	Gene.9306::comp2645_seq1::g.9306::m.9306	65	87197	17	0	2	0	4.7	7.02	3689	3	1	1	760.565	2278.67	3	2279.08	-0.4061	0	31.69	0.015	K	FATLSELVTYYMENEGQLR	E	Oxidation (M)	0.0000000000020000000.0	Cmpd 521, AutoMSn(760.5646), 30.5 min
4	Gene.9306::comp2645_seq1::g.9306::m.9306	Gene.9306::comp2645_seq1::g.9306::m.9306	65	87197	17	0	2	0	4.7	7.02	3691	7	1	1	760.566	2278.68	3	2279.08	-0.4028	0	30.02	0.022	K	FATLSELVTYYMENEGQLR	E	Oxidation (M)	0.0000000000020000000.0	Cmpd 644, AutoMSn(760.5657), 30.5 min
4	Gene.9306::comp2645_seq1::g.9306::m.9306	Gene.9306::comp2645_seq1::g.9306::m.9306	65	87197	17	0	2	0	4.7	7.02	3692	1	1	1	760.566	2278.68	3	2279.08	-0.402	0	43.55	0.00098	K	FATLSELVTYYMENEGQLR	E	Oxidation (M)	0.0000000000020000000.0	Cmpd 642, AutoMSn(760.5659), 30.4 min
4	Gene.9306::comp2645_seq1::g.9306::m.9306	Gene.9306::comp2645_seq1::g.9306::m.9306	65	87197	17	0	2	0	4.7	7.02	3696	8	1	1	760.567	2278.68	3	2279.08	-0.3986	0	30.23	0.021	K	FATLSELVTYYMENEGQLR	E	Oxidation (M)	0.0000000000020000000.0	Cmpd 647, AutoMSn(760.5671), 30.5 min
4	Gene.9306::comp2645_seq1::g.9306::m.9306	Gene.9306::comp2645_seq1::g.9306::m.9306	65	87197	17	0	2	0	4.7	7.02	3697	7	1	1	760.567	2278.68	3	2279.08	-0.3977	0	30.03	0.022	K	FATLSELVTYYMENEGQLR	E	Oxidation (M)	0.0000000000020000000.0	Cmpd 310, AutoMSn(760.5674), 30.5 min
4	Gene.9306::comp2645_seq1::g.9306::m.9306	Gene.9306::comp2645_seq1::g.9306::m.9306	65	87197	17	0	2	0	4.7	7.02	3698	1	1	1	760.568	2278.68	3	2279.08	-0.3964	0	29.65	0.024	K	FATLSELVTYYMENEGQLR	E	Oxidation (M)	0.0000000000020000000.0	Cmpd 409, AutoMSn(760.5678), 30.5 min
4	Gene.9306::comp2645_seq1::g.9306::m.9306	Gene.9306::comp2645_seq1::g.9306::m.9306	65	87197	17	0	2	0	4.7	7.02	3700	1	1	1	760.569	2278.68	3	2279.08	-0.3932	0	32.3	0.013	K	FATLSELVTYYMENEGQLR	E	Oxidation (M)	0.0000000000020000000.0	Cmpd 388, AutoMSn(760.5688), 30.5 min
4	Gene.9306::comp2645_seq1::g.9306::m.9306	Gene.9306::comp2645_seq1::g.9306::m.9306	65	87197	17	0	2	0	4.7	7.02	3704	7	1	1	760.57	2278.69	3	2279.08	-0.39	0	30.4	0.02	K	FATLSELVTYYMENEGQLR	E	Oxidation (M)	0.0000000000020000000.0	Cmpd 391, AutoMSn(760.5699), 30.6 min
4	Gene.9306::comp2645_seq1::g.9306::m.9306	Gene.9306::comp2645_seq1::g.9306::m.9306	65	87197	17	0	2	0	4.7	7.02	3705	1	1	1	760.57	2278.69	3	2279.08	-0.39	0	32.63	0.012	K	FATLSELVTYYMENEGQLR	E	Oxidation (M)	0.0000000000020000000.0	Cmpd 311, AutoMSn(760.5699), 30.5 min
4	Gene.9306::comp2645_seq1::g.9306::m.9306	Gene.9306::comp2645_seq1::g.9306::m.9306	65	87197	17	0	2	0	4.7	7.02	3708	1	1	1	760.57	2278.69	3	2279.08	-0.3896	0	32.33	0.013	K	FATLSELVTYYMENEGQLR	E	Oxidation (M)	0.0000000000020000000.0	Cmpd 234, AutoMSn(760.5701), 30.5 min
4	Gene.9306::comp2645_seq1::g.9306::m.9306	Gene.9306::comp2645_seq1::g.9306::m.9306	65	87197	17	0	2	0	4.7	7.02	3709	1	1	1	760.57	2278.69	3	2279.08	-0.3894	0	44	0.00089	K	FATLSELVTYYMENEGQLR	E	Oxidation (M)	0.0000000000020000000.0	Cmpd 245, AutoMSn(760.5701), 30.4 min
4	Gene.9306::comp2645_seq1::g.9306::m.9306	Gene.9306::comp2645_seq1::g.9306::m.9306	65	87197	17	0	2	0	4.7	7.02	3711	1	1	1	760.57	2278.69	3	2279.08	-0.3885	0	31.9	0.014	K	FATLSELVTYYMENEGQLR	E	Oxidation (M)	0.0000000000020000000.0	Cmpd 385, AutoMSn(760.5704), 30.5 min
4	Gene.9306::comp2645_seq1::g.9306::m.9306	Gene.9306::comp2645_seq1::g.9306::m.9306	65	87197	17	0	2	0	4.7	7.02	3714	1	1	1	760.572	2278.69	3	2279.08	-0.3852	0	32.31	0.013	K	FATLSELVTYYMENEGQLR	E	Oxidation (M)	0.0000000000020000000.0	Cmpd 247, AutoMSn(760.5715), 30.5 min
4	Gene.9306::comp2645_seq1::g.9306::m.9306	Gene.9306::comp2645_seq1::g.9306::m.9306	65	87197	17	0	2	0	4.7	7.02	3717	1	1	1	760.572	2278.7	3	2279.08	-0.3826	0	31.91	0.014	K	FATLSELVTYYMENEGQLR	E	Oxidation (M)	0.0000000000020000000.0	Cmpd 760, AutoMSn(760.5724), 30.5 min
4	Gene.9306::comp2645_seq1::g.9306::m.9306	Gene.9306::comp2645_seq1::g.9306::m.9306	65	87197	17	0	2	0	4.7	7.02	3719	1	1	1	760.575	2278.7	3	2279.08	-0.3738	0	39.35	0.0026	K	FATLSELVTYYMENEGQLR	E	Oxidation (M)	0.0000000000020000000.0	Cmpd 758, AutoMSn(760.5753), 30.4 min
4	Gene.9306::comp2645_seq1::g.9306::m.9306	Gene.9306::comp2645_seq1::g.9306::m.9306	65	87197	17	0	2	0	4.7	7.02	3720	1	1	1	760.577	2278.71	3	2279.08	-0.3695	0	31.72	0.015	K	FATLSELVTYYMENEGQLR	E	Oxidation (M)	0.0000000000020000000.0	Cmpd 308, AutoMSn(760.5768), 30.4 min	emPAI	0.04
5	Gene.3240::comp844_seq0::g.3240::m.3240	Gene.3240::comp844_seq0::g.3240::m.3240	64	37322	12	0	2	0	10.7	6.34	5247	3	1	1	561.288	1680.84	3	1680.78	0.0605	1	21.92	0.027	-	MAGDDKMNIDSIIAR	L	2 Oxidation (M)	0.200000200000000.0	Cmpd 254, AutoMSn(561.2878), 18.0 min
5	Gene.3240::comp844_seq0::g.3240::m.3240	Gene.3240::comp844_seq0::g.3240::m.3240	64	37322	12	0	2	0	10.7	6.34	3688	1	1	1	760.564	2278.67	3	2278.07	0.606	1	44.23	0.00083	K	IFCCHGGLSPDLSTMEQIRR	I	Oxidation (M)	0.00000000000000200000.0	Cmpd 181, AutoMSn(760.5645), 30.5 min
5	Gene.3240::comp844_seq0::g.3240::m.3240	Gene.3240::comp844_seq0::g.3240::m.3240	64	37322	12	0	2	0	10.7	6.34	3694	1	1	1	760.566	2278.68	3	2278.07	0.6106	1	32.58	0.012	K	IFCCHGGLSPDLSTMEQIRR	I	Oxidation (M)	0.00000000000000200000.0	Cmpd 412, AutoMSn(760.5660), 30.5 min
5	Gene.3240::comp844_seq0::g.3240::m.3240	Gene.3240::comp844_seq0::g.3240::m.3240	64	37322	12	0	2	0	10.7	6.34	3695	1	1	1	760.566	2278.68	3	2278.07	0.611	1	32.84	0.011	K	IFCCHGGLSPDLSTMEQIRR	I	Oxidation (M)	0.00000000000000200000.0	Cmpd 187, AutoMSn(760.5662), 30.6 min
5	Gene.3240::comp844_seq0::g.3240::m.3240	Gene.3240::comp844_seq0::g.3240::m.3240	64	37322	12	0	2	0	10.7	6.34	3699	7	1	1	760.568	2278.68	3	2278.07	0.6179	1	30.4	0.02	K	IFCCHGGLSPDLSTMEQIRR	I	Oxidation (M)	0.00000000000000200000.0	Cmpd 653, AutoMSn(760.5685), 30.7 min
5	Gene.3240::comp844_seq0::g.3240::m.3240	Gene.3240::comp844_seq0::g.3240::m.3240	64	37322	12	0	2	0	10.7	6.34	3702	1	1	1	760.569	2278.69	3	2278.07	0.6203	1	32.05	0.014	K	IFCCHGGLSPDLSTMEQIRR	I	Oxidation (M)	0.00000000000000200000.0	Cmpd 308, AutoMSn(760.5693), 30.5 min
5	Gene.3240::comp844_seq0::g.3240::m.3240	Gene.3240::comp844_seq0::g.3240::m.3240	64	37322	12	0	2	0	10.7	6.34	3703	1	1	1	760.569	2278.69	3	2278.07	0.6205	1	32.84	0.012	K	IFCCHGGLSPDLSTMEQIRR	I	Oxidation (M)	0.00000000000000200000.0	Cmpd 524, AutoMSn(760.5693), 30.5 min
5	Gene.3240::comp844_seq0::g.3240::m.3240	Gene.3240::comp844_seq0::g.3240::m.3240	64	37322	12	0	2	0	10.7	6.34	3706	3	1	1	760.57	2278.69	3	2278.07	0.6223	1	30.14	0.022	K	IFCCHGGLSPDLSTMEQIRR	I	Oxidation (M)	0.00000000000000200000.0	Cmpd 237, AutoMSn(760.5699), 30.6 min
5	Gene.3240::comp844_seq0::g.3240::m.3240	Gene.3240::comp844_seq0::g.3240::m.3240	64	37322	12	0	2	0	10.7	6.34	3711	5	0	1	760.57	2278.69	3	2278.07	0.6238	1	27.84	0.037	K	IFCCHGGLSPDLSTMEQIRR	I	Oxidation (M)	0.00000000000000200000.0	Cmpd 385, AutoMSn(760.5704), 30.5 min
5	Gene.3240::comp844_seq0::g.3240::m.3240	Gene.3240::comp844_seq0::g.3240::m.3240	64	37322	12	0	2	0	10.7	6.34	3712	3	1	1	760.571	2278.69	3	2278.07	0.6254	1	29.49	0.025	K	IFCCHGGLSPDLSTMEQIRR	I	Oxidation (M)	0.00000000000000200000.0	Cmpd 232, AutoMSn(760.5710), 30.4 min
5	Gene.3240::comp844_seq0::g.3240::m.3240	Gene.3240::comp844_seq0::g.3240::m.3240	64	37322	12	0	2	0	10.7	6.34	3713	7	1	1	760.571	2278.69	3	2278.07	0.6265	1	30.29	0.021	K	IFCCHGGLSPDLSTMEQIRR	I	Oxidation (M)	0.00000000000000200000.0	Cmpd 312, AutoMSn(760.5714), 30.5 min
5	Gene.3240::comp844_seq0::g.3240::m.3240	Gene.3240::comp844_seq0::g.3240::m.3240	64	37322	12	0	2	0	10.7	6.34	3721	1	1	1	760.579	2278.72	3	2278.07	0.6496	1	32.71	0.012	K	IFCCHGGLSPDLSTMEQIRR	I	Oxidation (M)	0.00000000000000200000.0	Cmpd 270, AutoMSn(760.5790), 31.0 min	emPAI	0.09
6	Gene.17809::comp5238_seq0::g.17809::m.17809	Gene.17809::comp5238_seq0::g.17809::m.17809	63	78103	8	0	2	0	6.8	6.16	6036	8	1	1	860.436	2578.29	3	2578.24	0.0478	1	21.7	0.022	K	HSIGFDVFLGRHSFTEMEIANR	C	Oxidation (M)	0.0000000000000000200000.0	Cmpd 74, AutoMSn(860.4361), 22.7 min
6	Gene.17809::comp5238_seq0::g.17809::m.17809	Gene.17809::comp5238_seq0::g.17809::m.17809	63	78103	8	0	2	0	6.8	6.16	4328	1	1	1	934.68	2801.02	3	2801.47	-0.4516	1	32.14	0.013	K	AHSLAFCQVIHVEPSRPNRVCLIR	A	Carbamidomethyl (C)	0.000000100000000000000000.0	Cmpd 788, AutoMSn(934.6799), 31.1 min
6	Gene.17809::comp5238_seq0::g.17809::m.17809	Gene.17809::comp5238_seq0::g.17809::m.17809	63	78103	8	0	2	0	6.8	6.16	4333	5	1	1	934.682	2801.02	3	2801.47	-0.4455	1	28.59	0.03	K	AHSLAFCQVIHVEPSRPNRVCLIR	A	Carbamidomethyl (C)	0.000000100000000000000000.0	Cmpd 534, AutoMSn(934.6819), 30.7 min
6	Gene.17809::comp5238_seq0::g.17809::m.17809	Gene.17809::comp5238_seq0::g.17809::m.17809	63	78103	8	0	2	0	6.8	6.16	4334	6	1	1	934.682	2801.02	3	2801.47	-0.4448	1	26.66	0.047	K	AHSLAFCQVIHVEPSRPNRVCLIR	A	Carbamidomethyl (C)	0.000000100000000000000000.0	Cmpd 395, AutoMSn(934.6821), 30.7 min
6	Gene.17809::comp5238_seq0::g.17809::m.17809	Gene.17809::comp5238_seq0::g.17809::m.17809	63	78103	8	0	2	0	6.8	6.16	4337	5	1	1	934.683	2801.03	3	2801.47	-0.4422	1	28.71	0.029	K	AHSLAFCQVIHVEPSRPNRVCLIR	A	Carbamidomethyl (C)	0.000000100000000000000000.0	Cmpd 252, AutoMSn(934.6830), 30.6 min
6	Gene.17809::comp5238_seq0::g.17809::m.17809	Gene.17809::comp5238_seq0::g.17809::m.17809	63	78103	8	0	2	0	6.8	6.16	4344	4	1	1	934.685	2801.03	3	2801.47	-0.436	1	26.31	0.051	K	AHSLAFCQVIHVEPSRPNRVCLIR	A	Carbamidomethyl (C)	0.000000100000000000000000.0	Cmpd 413, AutoMSn(934.6851), 31.1 min
6	Gene.17809::comp5238_seq0::g.17809::m.17809	Gene.17809::comp5238_seq0::g.17809::m.17809	63	78103	8	0	2	0	6.8	6.16	4350	1	1	1	934.688	2801.04	3	2801.47	-0.4261	1	32.36	0.013	K	AHSLAFCQVIHVEPSRPNRVCLIR	A	Carbamidomethyl (C)	0.000000100000000000000000.0	Cmpd 404, AutoMSn(934.6884), 30.9 min
6	Gene.17809::comp5238_seq0::g.17809::m.17809	Gene.17809::comp5238_seq0::g.17809::m.17809	63	78103	8	0	2	0	6.8	6.16	4353	1	1	1	934.693	2801.06	3	2801.47	-0.412	1	43.22	0.0011	K	AHSLAFCQVIHVEPSRPNRVCLIR	A	Carbamidomethyl (C)	0.000000100000000000000000.0	Cmpd 338, AutoMSn(934.6931), 31.1 min	emPAI	0.04
7	Gene.24866::comp8236_seq0::g.24866::m.24866	Gene.24866::comp8236_seq0::g.24866::m.24866	62	44698	7	0	2	0	11.5	6.89	5919	3	1	1	812.75	2435.23	3	2435.19	0.037	1	20.11	0.032	R	QFASSPTRPMTHQVATRWYR	A	Oxidation (M)	0.00000000020000000000.0	Cmpd 511, AutoMSn(812.7502), 23.9 min
7	Gene.24866::comp8236_seq0::g.24866::m.24866	Gene.24866::comp8236_seq0::g.24866::m.24866	62	44698	7	0	2	0	11.5	6.89	6192	1	1	1	922.196	2763.57	3	2764.36	-0.7954	1	28.9	0.0055	R	SDTTIPSLKLDEANVNTPPHSTASNR	K			Cmpd 526, AutoMSn(922.1964), 24.2 min
7	Gene.24866::comp8236_seq0::g.24866::m.24866	Gene.24866::comp8236_seq0::g.24866::m.24866	62	44698	7	0	2	0	11.5	6.89	6193	1	1	1	922.197	2763.57	3	2764.36	-0.793	1	30.63	0.0037	R	SDTTIPSLKLDEANVNTPPHSTASNR	K			Cmpd 530, AutoMSn(922.1972), 24.3 min
7	Gene.24866::comp8236_seq0::g.24866::m.24866	Gene.24866::comp8236_seq0::g.24866::m.24866	62	44698	7	0	2	0	11.5	6.89	6194	2	1	1	922.197	2763.57	3	2764.36	-0.7924	1	26.48	0.0097	R	SDTTIPSLKLDEANVNTPPHSTASNR	K			Cmpd 427, AutoMSn(922.1974), 24.1 min
7	Gene.24866::comp8236_seq0::g.24866::m.24866	Gene.24866::comp8236_seq0::g.24866::m.24866	62	44698	7	0	2	0	11.5	6.89	6195	1	1	1	922.447	2764.32	3	2764.36	-0.0444	1	41.94	0.00018	R	SDTTIPSLKLDEANVNTPPHSTASNR	K			Cmpd 431, AutoMSn(922.4467), 24.3 min
7	Gene.24866::comp8236_seq0::g.24866::m.24866	Gene.24866::comp8236_seq0::g.24866::m.24866	62	44698	7	0	2	0	11.5	6.89	6196	1	1	1	922.448	2764.32	3	2764.36	-0.0396	1	28.7	0.0038	R	SDTTIPSLKLDEANVNTPPHSTASNR	K			Cmpd 520, AutoMSn(922.4483), 24.1 min
7	Gene.24866::comp8236_seq0::g.24866::m.24866	Gene.24866::comp8236_seq0::g.24866::m.24866	62	44698	7	0	2	0	11.5	6.89	6197	1	1	1	922.703	2765.09	3	2764.36	0.7239	1	27.76	0.0078	R	SDTTIPSLKLDEANVNTPPHSTASNR	K			Cmpd 523, AutoMSn(922.7028), 24.1 min	emPAI	0.07
8	Gene.29102::comp14476_seq0::g.29102::m.29102	Gene.29102::comp14476_seq0::g.29102::m.29102	62	64435	6	0	2	0	5.7	9.87	4609	3	1	1	1100.65	1099.64	1	1099.66	-0.0179	0	21.6	0.034	R	ILSDIITGIR	V			Cmpd 185, AutoMSn(1100.6495), 18.3 min
8	Gene.29102::comp14476_seq0::g.29102::m.29102	Gene.29102::comp14476_seq0::g.29102::m.29102	62	64435	6	0	2	0	5.7	9.87	4617	1	1	1	550.83	1099.65	2	1099.66	-0.0141	0	35.14	0.0015	R	ILSDIITGIR	V			Cmpd 56, AutoMSn(550.8302), 18.4 min
8	Gene.29102::comp14476_seq0::g.29102::m.29102	Gene.29102::comp14476_seq0::g.29102::m.29102	62	64435	6	0	2	0	5.7	9.87	4618	1	1	1	550.832	1099.65	2	1099.66	-0.0114	0	33.27	0.0024	R	ILSDIITGIR	V			Cmpd 189, AutoMSn(550.8316), 18.4 min
8	Gene.29102::comp14476_seq0::g.29102::m.29102	Gene.29102::comp14476_seq0::g.29102::m.29102	62	64435	6	0	2	0	5.7	9.87	4619	2	1	1	550.832	1099.65	2	1099.66	-0.0096	0	27.38	0.0092	R	ILSDIITGIR	V			Cmpd 192, AutoMSn(550.8325), 18.4 min
8	Gene.29102::comp14476_seq0::g.29102::m.29102	Gene.29102::comp14476_seq0::g.29102::m.29102	62	64435	6	0	2	0	5.7	9.87	4620	1	1	1	550.833	1099.65	2	1099.66	-0.0079	0	41.9	0.00032	R	ILSDIITGIR	V			Cmpd 194, AutoMSn(550.8334), 18.5 min
8	Gene.29102::comp14476_seq0::g.29102::m.29102	Gene.29102::comp14476_seq0::g.29102::m.29102	62	64435	6	0	2	0	5.7	9.87	6041	5	1	1	862.788	2585.34	3	2585.37	-0.0267	1	21.26	0.023	R	ISQFLLLPEVGNNHYPQMTKLK	E	Oxidation (M)	0.0000000000000000020000.0	Cmpd 237, AutoMSn(862.7876), 22.5 min	emPAI	0.05
9	Gene.23196::comp7320_seq0::g.23196::m.23196	Gene.23196::comp7320_seq0::g.23196::m.23196	220	302581	30	0	10	0	6.4	6.33	3935	1	1	1	814.058	813.051	1	813.398	-0.3472	0	29.49	0.01	R	RPSDPDK	I			Cmpd 190, AutoMSn(814.0581), 18.4 min
9	Gene.23196::comp7320_seq0::g.23196::m.23196	Gene.23196::comp7320_seq0::g.23196::m.23196	220	302581	30	0	10	0	6.4	6.33	3650	1	1	1	729.267	1456.52	2	1456.75	-0.2319	1	25.54	0.055	K	ETDPTVLRSPSAGK	L			Cmpd 876, AutoMSn(729.2674), 36.3 min
9	Gene.23196::comp7320_seq0::g.23196::m.23196	Gene.23196::comp7320_seq0::g.23196::m.23196	220	302581	30	0	10	0	6.4	6.33	4973	6	1	1	729.298	1456.58	2	1456.75	-0.1716	1	21.61	0.04	K	ETDPTVLRSPSAGK	L			Cmpd 643, AutoMSn(729.2976), 36.4 min
9	Gene.23196::comp7320_seq0::g.23196::m.23196	Gene.23196::comp7320_seq0::g.23196::m.23196	220	302581	30	0	10	0	6.4	6.33	3655	1	1	1	729.3	1456.58	2	1456.75	-0.1673	1	25.53	0.048	K	ETDPTVLRSPSAGK	L			Cmpd 999, AutoMSn(729.2997), 36.4 min
9	Gene.23196::comp7320_seq0::g.23196::m.23196	Gene.23196::comp7320_seq0::g.23196::m.23196	220	302581	30	0	10	0	6.4	6.33	4974	1	1	1	729.301	1456.59	2	1456.75	-0.1656	1	23.81	0.024	K	ETDPTVLRSPSAGK	L			Cmpd 756, AutoMSn(729.3006), 36.4 min
9	Gene.23196::comp7320_seq0::g.23196::m.23196	Gene.23196::comp7320_seq0::g.23196::m.23196	220	302581	30	0	10	0	6.4	6.33	5045	1	1	1	505.975	1514.9	3	1514.82	0.0835	0	25.39	0.016	K	IEISSHLQVHQPK	L			Cmpd 628, AutoMSn(505.9753), 30.0 min
9	Gene.23196::comp7320_seq0::g.23196::m.23196	Gene.23196::comp7320_seq0::g.23196::m.23196	220	302581	30	0	10	0	6.4	6.33	5048	4	1	1	505.976	1514.91	3	1514.82	0.0858	0	23.51	0.024	K	IEISSHLQVHQPK	L			Cmpd 282, AutoMSn(505.9760), 29.8 min
9	Gene.23196::comp7320_seq0::g.23196::m.23196	Gene.23196::comp7320_seq0::g.23196::m.23196	220	302581	30	0	10	0	6.4	6.33	5049	3	1	1	505.977	1514.91	3	1514.72	0.194	0	25.53	0.015	K	WSYATFGNSDVLR	F			Cmpd 225, AutoMSn(505.9771), 29.9 min
9	Gene.23196::comp7320_seq0::g.23196::m.23196	Gene.23196::comp7320_seq0::g.23196::m.23196	220	302581	30	0	10	0	6.4	6.33	5050	1	1	1	505.979	1514.91	3	1514.82	0.0939	0	39.7	0.0006	K	IEISSHLQVHQPK	L			Cmpd 622, AutoMSn(505.9787), 29.9 min
9	Gene.23196::comp7320_seq0::g.23196::m.23196	Gene.23196::comp7320_seq0::g.23196::m.23196	220	302581	30	0	10	0	6.4	6.33	5051	4	1	1	505.98	1514.92	3	1514.82	0.0979	0	24.06	0.022	K	IEISSHLQVHQPK	L			Cmpd 232, AutoMSn(505.9801), 30.1 min
9	Gene.23196::comp7320_seq0::g.23196::m.23196	Gene.23196::comp7320_seq0::g.23196::m.23196	220	302581	30	0	10	0	6.4	6.33	5216	1	1	1	840.418	1678.82	2	1679.03	-0.2127	1	25.32	0.013	R	IIEKILIANNGIAAVK	C			Cmpd 509, AutoMSn(840.4182), 23.8 min
9	Gene.23196::comp7320_seq0::g.23196::m.23196	Gene.23196::comp7320_seq0::g.23196::m.23196	220	302581	30	0	10	0	6.4	6.33	5631	1	1	1	708.332	2121.97	3	2122.04	-0.0691	0	32.94	0.0018	K	HNIAFLGPSHQAMWTLGDK	V			Cmpd 260, AutoMSn(708.3315), 18.1 min
9	Gene.23196::comp7320_seq0::g.23196::m.23196	Gene.23196::comp7320_seq0::g.23196::m.23196	220	302581	30	0	10	0	6.4	6.33	5632	4	1	1	708.333	2121.98	3	2122.04	-0.0659	0	22.4	0.02	K	HNIAFLGPSHQAMWTLGDK	V			Cmpd 177, AutoMSn(708.3326), 18.1 min
9	Gene.23196::comp7320_seq0::g.23196::m.23196	Gene.23196::comp7320_seq0::g.23196::m.23196	220	302581	30	0	10	0	6.4	6.33	5634	6	1	1	708.334	2121.98	3	2122.04	-0.0612	0	21.41	0.025	K	HNIAFLGPSHQAMWTLGDK	V			Cmpd 257, AutoMSn(708.3342), 18.1 min
9	Gene.23196::comp7320_seq0::g.23196::m.23196	Gene.23196::comp7320_seq0::g.23196::m.23196	220	302581	30	0	10	0	6.4	6.33	5635	1	1	1	708.338	2121.99	3	2122.04	-0.05	0	31.28	0.0026	K	HNIAFLGPSHQAMWTLGDK	V			Cmpd 255, AutoMSn(708.3379), 18.0 min
9	Gene.23196::comp7320_seq0::g.23196::m.23196	Gene.23196::comp7320_seq0::g.23196::m.23196	220	302581	30	0	10	0	6.4	6.33	3618	7	1	1	716.542	2146.61	3	2146.04	0.5612	1	26.89	0.047	K	DMYDQVLKFGSMIIDSLR	R	Oxidation (M)	0.000000000002000000.0	Cmpd 544, AutoMSn(716.5423), 31.0 min
9	Gene.23196::comp7320_seq0::g.23196::m.23196	Gene.23196::comp7320_seq0::g.23196::m.23196	220	302581	30	0	10	0	6.4	6.33	3619	2	1	1	716.543	2146.61	3	2146.04	0.5623	1	31.66	0.016	K	DMYDQVLKFGSMIIDSLR	R	Oxidation (M)	0.000000000002000000.0	Cmpd 663, AutoMSn(716.5427), 30.9 min
9	Gene.23196::comp7320_seq0::g.23196::m.23196	Gene.23196::comp7320_seq0::g.23196::m.23196	220	302581	30	0	10	0	6.4	6.33	3622	1	1	1	716.543	2146.61	3	2146.04	0.5629	1	29.62	0.025	K	DMYDQVLKFGSMIIDSLR	R	Oxidation (M)	0.000000000002000000.0	Cmpd 537, AutoMSn(716.5428), 30.8 min
9	Gene.23196::comp7320_seq0::g.23196::m.23196	Gene.23196::comp7320_seq0::g.23196::m.23196	220	302581	30	0	10	0	6.4	6.33	3624	6	1	1	716.543	2146.61	3	2146.04	0.5647	1	27.09	0.045	K	DMYDQVLKFGSMIIDSLR	R	Oxidation (M)	0.000000000002000000.0	Cmpd 781, AutoMSn(716.5435), 30.9 min
9	Gene.23196::comp7320_seq0::g.23196::m.23196	Gene.23196::comp7320_seq0::g.23196::m.23196	220	302581	30	0	10	0	6.4	6.33	3630	1	1	1	716.544	2146.61	3	2146.04	0.5678	1	29.96	0.023	K	DMYDQVLKFGSMIIDSLR	R	Oxidation (M)	0.000000000002000000.0	Cmpd 429, AutoMSn(716.5445), 30.9 min
9	Gene.23196::comp7320_seq0::g.23196::m.23196	Gene.23196::comp7320_seq0::g.23196::m.23196	220	302581	30	0	10	0	6.4	6.33	3631	1	1	1	716.545	2146.61	3	2146.04	0.5693	1	29.72	0.024	K	DMYDQVLKFGSMIIDSLR	R	Oxidation (M)	0.000000000002000000.0	Cmpd 251, AutoMSn(716.5450), 30.8 min
9	Gene.23196::comp7320_seq0::g.23196::m.23196	Gene.23196::comp7320_seq0::g.23196::m.23196	220	302581	30	0	10	0	6.4	6.33	3632	8	1	1	716.545	2146.61	3	2146.04	0.5705	1	28.06	0.036	K	DMYDQVLKFGSMIIDSLR	R	Oxidation (M)	0.000000000002000000.0	Cmpd 540, AutoMSn(716.5454), 30.9 min
9	Gene.23196::comp7320_seq0::g.23196::m.23196	Gene.23196::comp7320_seq0::g.23196::m.23196	220	302581	30	0	10	0	6.4	6.33	3634	9	1	1	716.545	2146.61	3	2146.04	0.5709	1	27.61	0.04	K	DMYDQVLKFGSMIIDSLR	R	Oxidation (M)	0.000000000002000000.0	Cmpd 784, AutoMSn(716.5455), 31.0 min
9	Gene.23196::comp7320_seq0::g.23196::m.23196	Gene.23196::comp7320_seq0::g.23196::m.23196	220	302581	30	0	10	0	6.4	6.33	3635	4	1	1	716.546	2146.61	3	2146.04	0.5711	1	27.82	0.038	K	DMYDQVLKFGSMIIDSLR	R	Oxidation (M)	0.000000000002000000.0	Cmpd 407, AutoMSn(716.5456), 30.9 min
9	Gene.23196::comp7320_seq0::g.23196::m.23196	Gene.23196::comp7320_seq0::g.23196::m.23196	220	302581	30	0	10	0	6.4	6.33	5983	1	1	1	1252.11	2502.22	2	2502.16	0.0559	1	24.69	0.0093	R	FVCMATPEDIQANAEYIKMANK	M	Oxidation (M)	0.0002000000000000000000.0	Cmpd 250, AutoMSn(1252.1148), 19.9 min
9	Gene.23196::comp7320_seq0::g.23196::m.23196	Gene.23196::comp7320_seq0::g.23196::m.23196	220	302581	30	0	10	0	6.4	6.33	6388	3	1	1	959.813	2876.42	3	2876.38	0.0342	0	21.51	0.019	R	VVIEQCSNNNNNVLEVTDNSTSSIVK	S	Carbamidomethyl (C)	0.00000100000000000000000000.0	Cmpd 102, AutoMSn(959.8127), 20.5 min
9	Gene.23196::comp7320_seq0::g.23196::m.23196	Gene.23196::comp7320_seq0::g.23196::m.23196	220	302581	30	0	10	0	6.4	6.33	6458	8	1	1	1467.15	2932.3	2	2932.27	0.0221	1	22.57	0.019	R	ERPNDDPRWMFTGIMSSHFEAFCK	S	2 Oxidation (M)	0.000000000200002000000000.0	Cmpd 465, AutoMSn(1467.1549), 25.4 min
9	Gene.23196::comp7320_seq0::g.23196::m.23196	Gene.23196::comp7320_seq0::g.23196::m.23196	220	302581	30	0	10	0	6.4	6.33	6459	4	1	1	1467.16	2932.3	2	2932.27	0.0279	1	22.06	0.021	R	ERPNDDPRWMFTGIMSSHFEAFCK	S	2 Oxidation (M)	0.000000000200002000000000.0	Cmpd 580, AutoMSn(1467.1578), 25.4 min
9	Gene.23196::comp7320_seq0::g.23196::m.23196	Gene.23196::comp7320_seq0::g.23196::m.23196	220	302581	30	0	10	0	6.4	6.33	6460	3	1	1	1467.16	2932.3	2	2932.27	0.03	1	22.7	0.018	R	ERPNDDPRWMFTGIMSSHFEAFCK	S	2 Oxidation (M)	0.000000000200002000000000.0	Cmpd 578, AutoMSn(1467.1588), 25.3 min
9	Gene.23196::comp7320_seq0::g.23196::m.23196	Gene.23196::comp7320_seq0::g.23196::m.23196	220	302581	30	0	10	0	6.4	6.33	6463	5	1	1	1467.16	2932.31	2	2932.27	0.0374	1	23.44	0.015	R	ERPNDDPRWMFTGIMSSHFEAFCK	S	2 Oxidation (M)	0.000000000200002000000000.0	Cmpd 576, AutoMSn(1467.1625), 25.3 min	emPAI	0.01
10	Gene.22090::comp6811_seq0::g.22090::m.22090	Gene.22090::comp6811_seq0::g.22090::m.22090	79	142820	14	0	3	0	3.1	6.94	3355	7	1	1	679.393	2035.16	3	2035.8	-0.6433	0	25.06	0.047	R	WIPNGDHCTECICEMNR	T	Oxidation (M)	0.00000000000000200.0	Cmpd 678, AutoMSn(679.3931), 28.3 min
10	Gene.22090::comp6811_seq0::g.22090::m.22090	Gene.22090::comp6811_seq0::g.22090::m.22090	79	142820	14	0	3	0	3.1	6.94	3356	2	1	1	679.396	2035.17	3	2035.8	-0.6347	0	25.51	0.042	R	WIPNGDHCTECICEMNR	T	Oxidation (M)	0.00000000000000200.0	Cmpd 556, AutoMSn(679.3960), 28.1 min
10	Gene.22090::comp6811_seq0::g.22090::m.22090	Gene.22090::comp6811_seq0::g.22090::m.22090	79	142820	14	0	3	0	3.1	6.94	3358	1	1	1	679.397	2035.17	3	2035.8	-0.6305	0	26.86	0.031	R	WIPNGDHCTECICEMNR	T	Oxidation (M)	0.00000000000000200.0	Cmpd 222, AutoMSn(679.3974), 28.3 min
10	Gene.22090::comp6811_seq0::g.22090::m.22090	Gene.22090::comp6811_seq0::g.22090::m.22090	79	142820	14	0	3	0	3.1	6.94	3359	3	1	1	679.399	2035.18	3	2035.8	-0.6248	0	24.73	0.052	R	WIPNGDHCTECICEMNR	T	Oxidation (M)	0.00000000000000200.0	Cmpd 313, AutoMSn(679.3993), 28.3 min
10	Gene.22090::comp6811_seq0::g.22090::m.22090	Gene.22090::comp6811_seq0::g.22090::m.22090	79	142820	14	0	3	0	3.1	6.94	3361	1	1	1	679.401	2035.18	3	2035.8	-0.6188	0	32.9	0.008	R	WIPNGDHCTECICEMNR	T	Oxidation (M)	0.00000000000000200.0	Cmpd 310, AutoMSn(679.4013), 28.2 min
10	Gene.22090::comp6811_seq0::g.22090::m.22090	Gene.22090::comp6811_seq0::g.22090::m.22090	79	142820	14	0	3	0	3.1	6.94	3362	7	1	1	679.403	2035.19	3	2035.8	-0.6133	0	25.43	0.045	R	WIPNGDHCTECICEMNR	T	Oxidation (M)	0.00000000000000200.0	Cmpd 441, AutoMSn(679.4031), 28.2 min
10	Gene.22090::comp6811_seq0::g.22090::m.22090	Gene.22090::comp6811_seq0::g.22090::m.22090	79	142820	14	0	3	0	3.1	6.94	3365	1	1	1	679.405	2035.19	3	2035.8	-0.6085	0	33.49	0.0071	R	WIPNGDHCTECICEMNR	T	Oxidation (M)	0.00000000000000200.0	Cmpd 672, AutoMSn(679.4047), 28.1 min
10	Gene.22090::comp6811_seq0::g.22090::m.22090	Gene.22090::comp6811_seq0::g.22090::m.22090	79	142820	14	0	3	0	3.1	6.94	3366	1	1	1	679.405	2035.19	3	2035.8	-0.6076	0	34.3	0.0059	R	WIPNGDHCTECICEMNR	T	Oxidation (M)	0.00000000000000200.0	Cmpd 163, AutoMSn(679.4050), 28.2 min
10	Gene.22090::comp6811_seq0::g.22090::m.22090	Gene.22090::comp6811_seq0::g.22090::m.22090	79	142820	14	0	3	0	3.1	6.94	3368	1	1	1	679.406	2035.2	3	2035.8	-0.6038	0	39.35	0.0019	R	WIPNGDHCTECICEMNR	T	Oxidation (M)	0.00000000000000200.0	Cmpd 309, AutoMSn(679.4063), 28.2 min
10	Gene.22090::comp6811_seq0::g.22090::m.22090	Gene.22090::comp6811_seq0::g.22090::m.22090	79	142820	14	0	3	0	3.1	6.94	3369	1	1	1	679.407	2035.2	3	2035.8	-0.6005	0	33.48	0.0072	R	WIPNGDHCTECICEMNR	T	Oxidation (M)	0.00000000000000200.0	Cmpd 230, AutoMSn(679.4074), 28.2 min
10	Gene.22090::comp6811_seq0::g.22090::m.22090	Gene.22090::comp6811_seq0::g.22090::m.22090	79	142820	14	0	3	0	3.1	6.94	3370	2	1	1	679.408	2035.2	3	2035.8	-0.5975	0	26.4	0.037	R	WIPNGDHCTECICEMNR	T	Oxidation (M)	0.00000000000000200.0	Cmpd 166, AutoMSn(679.4084), 28.3 min
10	Gene.22090::comp6811_seq0::g.22090::m.22090	Gene.22090::comp6811_seq0::g.22090::m.22090	79	142820	14	0	3	0	3.1	6.94	3371	2	1	1	679.409	2035.21	3	2035.8	-0.5957	0	28.22	0.024	R	WIPNGDHCTECICEMNR	T	Oxidation (M)	0.00000000000000200.0	Cmpd 301, AutoMSn(679.4090), 27.9 min
10	Gene.22090::comp6811_seq0::g.22090::m.22090	Gene.22090::comp6811_seq0::g.22090::m.22090	79	142820	14	0	3	0	3.1	6.94	5760	1	1	1	758.371	2272.09	3	2272.2	-0.1038	1	32.84	0.002	R	LLLIRPCRSLLCICASDNR	W	2 Carbamidomethyl (C)	0.0000000000010100000.0	Cmpd 138, AutoMSn(758.3715), 16.4 min
10	Gene.22090::comp6811_seq0::g.22090::m.22090	Gene.22090::comp6811_seq0::g.22090::m.22090	79	142820	14	0	3	0	3.1	6.94	6098	1	1	1	876.691	2627.05	3	2627.08	-0.0278	1	28.65	0.0071	R	WIPNGDHCTECICEMNRTYR	C	3 Carbamidomethyl (C); Oxidation (M)	0.00000001001010200000.0	Cmpd 177, AutoMSn(876.6905), 21.2 min	emPAI	0.02
11	Gene.3614::comp956_seq0::g.3614::m.3614	Gene.3614::comp956_seq0::g.3614::m.3614	118	242425	15	0	5	0	3.8	6.39	3038	1	1	1	633.406	1264.8	2	1264.53	0.2726	0	25.04	0.059	K	SMTLCTSMFR	S	Carbamidomethyl (C); 2 Oxidation (M)	0.0200100200.0	Cmpd 433, AutoMSn(633.4061), 35.0 min
11	Gene.3614::comp956_seq0::g.3614::m.3614	Gene.3614::comp956_seq0::g.3614::m.3614	118	242425	15	0	5	0	3.8	6.39	5126	7	1	1	535.319	1602.93	3	1602.64	0.2907	0	22.43	0.03	R	YIWNTNNCMDEK	S	Carbamidomethyl (C); Oxidation (M)	0.000000012000.0	Cmpd 516, AutoMSn(535.3189), 30.3 min
11	Gene.3614::comp956_seq0::g.3614::m.3614	Gene.3614::comp956_seq0::g.3614::m.3614	118	242425	15	0	5	0	3.8	6.39	2684	10	1	1	535.326	1602.95	3	1602.64	0.3107	0	22.13	0.11	R	YIWNTNNCMDEK	S	Carbamidomethyl (C); Oxidation (M)	0.000000012000.0	Cmpd 519, AutoMSn(535.3256), 30.4 min
11	Gene.3614::comp956_seq0::g.3614::m.3614	Gene.3614::comp956_seq0::g.3614::m.3614	118	242425	15	0	5	0	3.8	6.39	5343	7	1	1	622.928	1865.76	3	1865.82	-0.0623	0	23.99	0.019	R	YISHMATFFAADYACR	N			Cmpd 227, AutoMSn(622.9275), 19.4 min
11	Gene.3614::comp956_seq0::g.3614::m.3614	Gene.3614::comp956_seq0::g.3614::m.3614	118	242425	15	0	5	0	3.8	6.39	5347	7	1	1	622.93	1865.77	3	1865.82	-0.0547	0	23.58	0.021	R	YISHMATFFAADYACR	N			Cmpd 234, AutoMSn(622.9300), 19.6 min
11	Gene.3614::comp956_seq0::g.3614::m.3614	Gene.3614::comp956_seq0::g.3614::m.3614	118	242425	15	0	5	0	3.8	6.39	5379	1	1	1	628.315	1881.92	3	1881.82	0.1049	0	36.21	0.00093	R	YISHMATFFAADYACR	N	Oxidation (M)	0.0000200000000000.0	Cmpd 128, AutoMSn(628.3149), 16.2 min
11	Gene.3614::comp956_seq0::g.3614::m.3614	Gene.3614::comp956_seq0::g.3614::m.3614	118	242425	15	0	5	0	3.8	6.39	5383	1	1	1	628.316	1881.93	3	1881.82	0.1092	0	29.52	0.0044	R	YISHMATFFAADYACR	N	Oxidation (M)	0.0000200000000000.0	Cmpd 191, AutoMSn(628.3163), 16.4 min
11	Gene.3614::comp956_seq0::g.3614::m.3614	Gene.3614::comp956_seq0::g.3614::m.3614	118	242425	15	0	5	0	3.8	6.39	3391	3	1	1	688.515	2062.52	3	2062.01	0.5097	1	24.02	0.088	R	VFNHVAKMDWISSNIACK	N			Cmpd 173, AutoMSn(688.5148), 26.7 min
11	Gene.3614::comp956_seq0::g.3614::m.3614	Gene.3614::comp956_seq0::g.3614::m.3614	118	242425	15	0	5	0	3.8	6.39	6399	1	1	1	960.455	2878.34	3	2878.36	-0.0163	0	34.01	0.0012	K	EAYDSLELLNCPSGFVLISGSCFMVK	A	Carbamidomethyl (C)	0.00000000001000000000000000.0	Cmpd 497, AutoMSn(960.4549), 23.5 min
11	Gene.3614::comp956_seq0::g.3614::m.3614	Gene.3614::comp956_seq0::g.3614::m.3614	118	242425	15	0	5	0	3.8	6.39	6400	2	1	1	960.455	2878.34	3	2878.36	-0.0151	0	22.58	0.017	K	EAYDSLELLNCPSGFVLISGSCFMVK	A	Carbamidomethyl (C)	0.00000000001000000000000000.0	Cmpd 397, AutoMSn(960.4553), 23.3 min
11	Gene.3614::comp956_seq0::g.3614::m.3614	Gene.3614::comp956_seq0::g.3614::m.3614	118	242425	15	0	5	0	3.8	6.39	6401	1	1	1	960.456	2878.35	3	2878.36	-0.0126	0	28.39	0.0044	K	EAYDSLELLNCPSGFVLISGSCFMVK	A	Carbamidomethyl (C)	0.00000000001000000000000000.0	Cmpd 399, AutoMSn(960.4561), 23.4 min
11	Gene.3614::comp956_seq0::g.3614::m.3614	Gene.3614::comp956_seq0::g.3614::m.3614	118	242425	15	0	5	0	3.8	6.39	6402	1	1	1	960.456	2878.35	3	2878.36	-0.0125	0	34.52	0.0011	K	EAYDSLELLNCPSGFVLISGSCFMVK	A	Carbamidomethyl (C)	0.00000000001000000000000000.0	Cmpd 402, AutoMSn(960.4561), 23.4 min
11	Gene.3614::comp956_seq0::g.3614::m.3614	Gene.3614::comp956_seq0::g.3614::m.3614	118	242425	15	0	5	0	3.8	6.39	6403	4	1	1	960.456	2878.35	3	2878.36	-0.0124	0	20.32	0.028	K	EAYDSLELLNCPSGFVLISGSCFMVK	A	Carbamidomethyl (C)	0.00000000001000000000000000.0	Cmpd 269, AutoMSn(960.4562), 23.3 min
11	Gene.3614::comp956_seq0::g.3614::m.3614	Gene.3614::comp956_seq0::g.3614::m.3614	118	242425	15	0	5	0	3.8	6.39	6404	1	1	1	960.457	2878.35	3	2878.36	-0.0099	0	38.05	0.00047	K	EAYDSLELLNCPSGFVLISGSCFMVK	A	Carbamidomethyl (C)	0.00000000001000000000000000.0	Cmpd 494, AutoMSn(960.4570), 23.5 min
11	Gene.3614::comp956_seq0::g.3614::m.3614	Gene.3614::comp956_seq0::g.3614::m.3614	118	242425	15	0	5	0	3.8	6.39	6405	1	1	1	960.457	2878.35	3	2878.36	-0.0096	0	31.98	0.0019	K	EAYDSLELLNCPSGFVLISGSCFMVK	A	Carbamidomethyl (C)	0.00000000001000000000000000.0	Cmpd 492, AutoMSn(960.4571), 23.4 min	emPAI	0.01
12	Gene.391::comp63_seq0::g.391::m.391	Gene.391::comp63_seq0::g.391::m.391	38	16669	3	0	1	0	7	10.74	4804	1	1	1	1246.76	1245.75	1	1245.64	0.1179	1	37.74	0.00089	R	YFNAPSHVRR	R			Cmpd 1045, AutoMSn(1246.7618), 37.4 min
12	Gene.391::comp63_seq0::g.391::m.391	Gene.391::comp63_seq0::g.391::m.391	38	16669	3	0	1	0	7	10.74	4807	1	1	1	1246.76	1245.76	1	1245.64	0.1184	1	37.74	0.00089	R	YFNAPSHVRR	R			Cmpd 666, AutoMSn(1246.7624), 37.4 min
12	Gene.391::comp63_seq0::g.391::m.391	Gene.391::comp63_seq0::g.391::m.391	38	16669	3	0	1	0	7	10.74	4808	1	1	1	1246.76	1245.76	1	1245.64	0.1188	1	37.62	0.00092	R	YFNAPSHVRR	R			Cmpd 593, AutoMSn(1246.7628), 37.4 min	emPAI	0.2
13	Gene.2701::comp687_seq1::g.2701::m.2701	Gene.2701::comp687_seq1::g.2701::m.2701	37	57525	6	0	1	0	2.5	4.92	3394	3	1	1	691.454	1380.89	2	1381.68	-0.7906	1	24.61	0.07	R	VAAFEATKSDTSR	S			Cmpd 634, AutoMSn(691.4538), 36.2 min
13	Gene.2701::comp687_seq1::g.2701::m.2701	Gene.2701::comp687_seq1::g.2701::m.2701	37	57525	6	0	1	0	2.5	4.92	4907	1	1	1	691.455	1380.89	2	1381.68	-0.7889	1	37.36	0.0013	R	VAAFEATKSDTSR	S			Cmpd 637, AutoMSn(691.4547), 36.3 min
13	Gene.2701::comp687_seq1::g.2701::m.2701	Gene.2701::comp687_seq1::g.2701::m.2701	37	57525	6	0	1	0	2.5	4.92	4908	2	1	1	691.455	1380.9	2	1381.68	-0.7882	1	25.6	0.02	R	VAAFEATKSDTSR	S			Cmpd 748, AutoMSn(691.4550), 36.3 min
13	Gene.2701::comp687_seq1::g.2701::m.2701	Gene.2701::comp687_seq1::g.2701::m.2701	37	57525	6	0	1	0	2.5	4.92	4909	6	1	1	691.455	1380.9	2	1381.68	-0.7882	1	22.37	0.041	R	VAAFEATKSDTSR	S			Cmpd 475, AutoMSn(691.4551), 36.2 min
13	Gene.2701::comp687_seq1::g.2701::m.2701	Gene.2701::comp687_seq1::g.2701::m.2701	37	57525	6	0	1	0	2.5	4.92	4910	2	1	1	691.456	1380.9	2	1381.68	-0.7856	1	25.93	0.018	R	VAAFEATKSDTSR	S			Cmpd 744, AutoMSn(691.4563), 36.2 min
13	Gene.2701::comp687_seq1::g.2701::m.2701	Gene.2701::comp687_seq1::g.2701::m.2701	37	57525	6	0	1	0	2.5	4.92	3403	3	1	1	691.457	1380.9	2	1381.68	-0.7837	1	22.48	0.12	R	VAAFEATKSDTSR	S			Cmpd 878, AutoMSn(691.4573), 36.3 min	emPAI	0.06
14	Gene.26966::comp10053_seq0::g.26966::m.26966	Gene.26966::comp10053_seq0::g.26966::m.26966	97	94383	57	0	4	0	5.6	6.96	1214	1	1	1	387.164	1158.47	3	1158.7	-0.2332	1	31.69	0.012	-	MLKELLVLGK	N	Oxidation (M)	0.2000000000.0	Cmpd 225, AutoMSn(387.1644), 31.7 min
14	Gene.26966::comp10053_seq0::g.26966::m.26966	Gene.26966::comp10053_seq0::g.26966::m.26966	97	94383	57	0	4	0	5.6	6.96	1215	1	1	1	387.165	1158.47	3	1158.7	-0.2324	1	34.54	0.0063	-	MLKELLVLGK	N	Oxidation (M)	0.2000000000.0	Cmpd 674, AutoMSn(387.1647), 31.1 min
14	Gene.26966::comp10053_seq0::g.26966::m.26966	Gene.26966::comp10053_seq0::g.26966::m.26966	97	94383	57	0	4	0	5.6	6.96	1216	2	1	1	387.165	1158.47	3	1158.7	-0.2313	1	35.87	0.0046	-	MLKELLVLGK	N	Oxidation (M)	0.2000000000.0	Cmpd 550, AutoMSn(387.1650), 31.1 min
14	Gene.26966::comp10053_seq0::g.26966::m.26966	Gene.26966::comp10053_seq0::g.26966::m.26966	97	94383	57	0	4	0	5.6	6.96	1217	1	1	1	387.165	1158.47	3	1158.7	-0.2312	1	31.37	0.013	-	MLKELLVLGK	N	Oxidation (M)	0.2000000000.0	Cmpd 417, AutoMSn(387.1651), 31.1 min
14	Gene.26966::comp10053_seq0::g.26966::m.26966	Gene.26966::comp10053_seq0::g.26966::m.26966	97	94383	57	0	4	0	5.6	6.96	1218	1	1	1	387.165	1158.47	3	1158.7	-0.2308	1	31.3	0.013	-	MLKELLVLGK	N	Oxidation (M)	0.2000000000.0	Cmpd 678, AutoMSn(387.1652), 31.3 min
14	Gene.26966::comp10053_seq0::g.26966::m.26966	Gene.26966::comp10053_seq0::g.26966::m.26966	97	94383	57	0	4	0	5.6	6.96	1219	1	1	1	387.165	1158.47	3	1158.7	-0.2301	1	32.28	0.011	-	MLKELLVLGK	N	Oxidation (M)	0.2000000000.0	Cmpd 358, AutoMSn(387.1654), 31.6 min
14	Gene.26966::comp10053_seq0::g.26966::m.26966	Gene.26966::comp10053_seq0::g.26966::m.26966	97	94383	57	0	4	0	5.6	6.96	1220	1	1	1	387.166	1158.47	3	1158.7	-0.23	1	32.41	0.01	-	MLKELLVLGK	N	Oxidation (M)	0.2000000000.0	Cmpd 442, AutoMSn(387.1655), 31.2 min
14	Gene.26966::comp10053_seq0::g.26966::m.26966	Gene.26966::comp10053_seq0::g.26966::m.26966	97	94383	57	0	4	0	5.6	6.96	1221	1	1	1	387.166	1158.48	3	1158.7	-0.2286	1	30.88	0.015	-	MLKELLVLGK	N	Oxidation (M)	0.2000000000.0	Cmpd 556, AutoMSn(387.1660), 31.3 min
14	Gene.26966::comp10053_seq0::g.26966::m.26966	Gene.26966::comp10053_seq0::g.26966::m.26966	97	94383	57	0	4	0	5.6	6.96	1222	1	1	1	387.166	1158.48	3	1158.7	-0.2284	1	35.99	0.0045	-	MLKELLVLGK	N	Oxidation (M)	0.2000000000.0	Cmpd 364, AutoMSn(387.1660), 31.8 min
14	Gene.26966::comp10053_seq0::g.26966::m.26966	Gene.26966::comp10053_seq0::g.26966::m.26966	97	94383	57	0	4	0	5.6	6.96	1223	1	1	1	387.166	1158.48	3	1158.7	-0.2281	1	30.99	0.014	-	MLKELLVLGK	N	Oxidation (M)	0.2000000000.0	Cmpd 220, AutoMSn(387.1661), 31.5 min
14	Gene.26966::comp10053_seq0::g.26966::m.26966	Gene.26966::comp10053_seq0::g.26966::m.26966	97	94383	57	0	4	0	5.6	6.96	1224	1	1	1	387.166	1158.48	3	1158.7	-0.228	1	31.15	0.014	-	MLKELLVLGK	N	Oxidation (M)	0.2000000000.0	Cmpd 683, AutoMSn(387.1661), 31.4 min
14	Gene.26966::comp10053_seq0::g.26966::m.26966	Gene.26966::comp10053_seq0::g.26966::m.26966	97	94383	57	0	4	0	5.6	6.96	1225	1	1	1	387.166	1158.48	3	1158.7	-0.2279	1	31.69	0.012	-	MLKELLVLGK	N	Oxidation (M)	0.2000000000.0	Cmpd 444, AutoMSn(387.1662), 31.3 min
14	Gene.26966::comp10053_seq0::g.26966::m.26966	Gene.26966::comp10053_seq0::g.26966::m.26966	97	94383	57	0	4	0	5.6	6.96	1226	2	1	1	387.166	1158.48	3	1158.7	-0.2268	1	31.21	0.013	-	MLKELLVLGK	N	Oxidation (M)	0.2000000000.0	Cmpd 690, AutoMSn(387.1665), 31.5 min
14	Gene.26966::comp10053_seq0::g.26966::m.26966	Gene.26966::comp10053_seq0::g.26966::m.26966	97	94383	57	0	4	0	5.6	6.96	1227	2	1	1	387.167	1158.48	3	1158.7	-0.2267	1	35.22	0.0053	-	MLKELLVLGK	N	Oxidation (M)	0.2000000000.0	Cmpd 552, AutoMSn(387.1666), 31.2 min
14	Gene.26966::comp10053_seq0::g.26966::m.26966	Gene.26966::comp10053_seq0::g.26966::m.26966	97	94383	57	0	4	0	5.6	6.96	1228	1	1	1	387.167	1158.48	3	1158.7	-0.2262	1	35.33	0.0052	-	MLKELLVLGK	N	Oxidation (M)	0.2000000000.0	Cmpd 340, AutoMSn(387.1667), 31.1 min
14	Gene.26966::comp10053_seq0::g.26966::m.26966	Gene.26966::comp10053_seq0::g.26966::m.26966	97	94383	57	0	4	0	5.6	6.96	1229	1	1	1	387.167	1158.48	3	1158.7	-0.2258	1	31.33	0.013	-	MLKELLVLGK	N	Oxidation (M)	0.2000000000.0	Cmpd 562, AutoMSn(387.1669), 31.4 min
14	Gene.26966::comp10053_seq0::g.26966::m.26966	Gene.26966::comp10053_seq0::g.26966::m.26966	97	94383	57	0	4	0	5.6	6.96	1230	1	1	1	387.167	1158.48	3	1158.7	-0.2249	1	31.39	0.013	-	MLKELLVLGK	N	Oxidation (M)	0.2000000000.0	Cmpd 447, AutoMSn(387.1672), 31.4 min
14	Gene.26966::comp10053_seq0::g.26966::m.26966	Gene.26966::comp10053_seq0::g.26966::m.26966	97	94383	57	0	4	0	5.6	6.96	1231	1	1	1	387.168	1158.48	3	1158.7	-0.2236	1	31.93	0.011	-	MLKELLVLGK	N	Oxidation (M)	0.2000000000.0	Cmpd 559, AutoMSn(387.1676), 31.4 min
14	Gene.26966::comp10053_seq0::g.26966::m.26966	Gene.26966::comp10053_seq0::g.26966::m.26966	97	94383	57	0	4	0	5.6	6.96	1232	1	1	1	387.168	1158.48	3	1158.7	-0.2235	1	35.3	0.0052	-	MLKELLVLGK	N	Oxidation (M)	0.2000000000.0	Cmpd 419, AutoMSn(387.1676), 31.2 min
14	Gene.26966::comp10053_seq0::g.26966::m.26966	Gene.26966::comp10053_seq0::g.26966::m.26966	97	94383	57	0	4	0	5.6	6.96	1233	1	1	1	387.168	1158.48	3	1158.7	-0.2225	1	31.22	0.013	-	MLKELLVLGK	N	Oxidation (M)	0.2000000000.0	Cmpd 222, AutoMSn(387.1680), 31.6 min
14	Gene.26966::comp10053_seq0::g.26966::m.26966	Gene.26966::comp10053_seq0::g.26966::m.26966	97	94383	57	0	4	0	5.6	6.96	1234	1	1	1	387.168	1158.48	3	1158.7	-0.2223	1	31.43	0.013	-	MLKELLVLGK	N	Oxidation (M)	0.2000000000.0	Cmpd 280, AutoMSn(387.1680), 31.6 min
14	Gene.26966::comp10053_seq0::g.26966::m.26966	Gene.26966::comp10053_seq0::g.26966::m.26966	97	94383	57	0	4	0	5.6	6.96	1235	1	1	1	387.168	1158.48	3	1158.7	-0.2223	1	30.86	0.015	-	MLKELLVLGK	N	Oxidation (M)	0.2000000000.0	Cmpd 349, AutoMSn(387.1680), 31.4 min
14	Gene.26966::comp10053_seq0::g.26966::m.26966	Gene.26966::comp10053_seq0::g.26966::m.26966	97	94383	57	0	4	0	5.6	6.96	1236	1	1	1	387.168	1158.48	3	1158.7	-0.2222	1	31.26	0.013	-	MLKELLVLGK	N	Oxidation (M)	0.2000000000.0	Cmpd 283, AutoMSn(387.1681), 31.6 min
14	Gene.26966::comp10053_seq0::g.26966::m.26966	Gene.26966::comp10053_seq0::g.26966::m.26966	97	94383	57	0	4	0	5.6	6.96	1237	1	1	1	387.168	1158.48	3	1158.7	-0.2212	1	31.33	0.013	-	MLKELLVLGK	N	Oxidation (M)	0.2000000000.0	Cmpd 360, AutoMSn(387.1684), 31.7 min
14	Gene.26966::comp10053_seq0::g.26966::m.26966	Gene.26966::comp10053_seq0::g.26966::m.26966	97	94383	57	0	4	0	5.6	6.96	1238	1	1	1	387.169	1158.48	3	1158.7	-0.2202	1	31.97	0.011	-	MLKELLVLGK	N	Oxidation (M)	0.2000000000.0	Cmpd 293, AutoMSn(387.1687), 31.6 min
14	Gene.26966::comp10053_seq0::g.26966::m.26966	Gene.26966::comp10053_seq0::g.26966::m.26966	97	94383	57	0	4	0	5.6	6.96	1239	1	1	1	387.169	1158.48	3	1158.7	-0.2197	1	31.41	0.013	-	MLKELLVLGK	N	Oxidation (M)	0.2000000000.0	Cmpd 278, AutoMSn(387.1689), 31.5 min
14	Gene.26966::comp10053_seq0::g.26966::m.26966	Gene.26966::comp10053_seq0::g.26966::m.26966	97	94383	57	0	4	0	5.6	6.96	1240	1	1	1	387.169	1158.49	3	1158.7	-0.2194	1	31.35	0.013	-	MLKELLVLGK	N	Oxidation (M)	0.2000000000.0	Cmpd 421, AutoMSn(387.1690), 31.3 min
14	Gene.26966::comp10053_seq0::g.26966::m.26966	Gene.26966::comp10053_seq0::g.26966::m.26966	97	94383	57	0	4	0	5.6	6.96	1241	2	1	1	387.17	1158.49	3	1158.7	-0.2167	1	35.12	0.0054	-	MLKELLVLGK	N	Oxidation (M)	0.2000000000.0	Cmpd 790, AutoMSn(387.1699), 31.1 min
14	Gene.26966::comp10053_seq0::g.26966::m.26966	Gene.26966::comp10053_seq0::g.26966::m.26966	97	94383	57	0	4	0	5.6	6.96	1242	1	1	1	387.171	1158.49	3	1158.7	-0.2133	1	30.87	0.014	-	MLKELLVLGK	N	Oxidation (M)	0.2000000000.0	Cmpd 793, AutoMSn(387.1711), 31.2 min
14	Gene.26966::comp10053_seq0::g.26966::m.26966	Gene.26966::comp10053_seq0::g.26966::m.26966	97	94383	57	0	4	0	5.6	6.96	1245	1	1	1	387.18	1158.52	3	1158.7	-0.1877	1	30.83	0.014	-	MLKELLVLGK	N	Oxidation (M)	0.2000000000.0	Cmpd 351, AutoMSn(387.1796), 31.5 min
14	Gene.26966::comp10053_seq0::g.26966::m.26966	Gene.26966::comp10053_seq0::g.26966::m.26966	97	94383	57	0	4	0	5.6	6.96	1247	1	1	1	387.18	1158.52	3	1158.7	-0.1869	1	33.19	0.0084	-	MLKELLVLGK	N	Oxidation (M)	0.2000000000.0	Cmpd 733, AutoMSn(387.1799), 32.6 min
14	Gene.26966::comp10053_seq0::g.26966::m.26966	Gene.26966::comp10053_seq0::g.26966::m.26966	97	94383	57	0	4	0	5.6	6.96	1252	1	1	1	387.18	1158.52	3	1158.7	-0.185	1	37	0.0035	-	MLKELLVLGK	N	Oxidation (M)	0.2000000000.0	Cmpd 730, AutoMSn(387.1805), 32.5 min
14	Gene.26966::comp10053_seq0::g.26966::m.26966	Gene.26966::comp10053_seq0::g.26966::m.26966	97	94383	57	0	4	0	5.6	6.96	1254	2	1	1	387.18	1158.52	3	1158.7	-0.1849	1	25.91	0.045	-	MLKELLVLGK	N	Oxidation (M)	0.2000000000.0	Cmpd 737, AutoMSn(387.1805), 32.7 min
14	Gene.26966::comp10053_seq0::g.26966::m.26966	Gene.26966::comp10053_seq0::g.26966::m.26966	97	94383	57	0	4	0	5.6	6.96	1258	1	1	1	387.181	1158.52	3	1158.7	-0.1846	1	31.42	0.013	-	MLKELLVLGK	N	Oxidation (M)	0.2000000000.0	Cmpd 354, AutoMSn(387.1806), 31.5 min
14	Gene.26966::comp10053_seq0::g.26966::m.26966	Gene.26966::comp10053_seq0::g.26966::m.26966	97	94383	57	0	4	0	5.6	6.96	1262	1	1	1	387.181	1158.52	3	1158.7	-0.1845	1	31.53	0.012	-	MLKELLVLGK	N	Oxidation (M)	0.2000000000.0	Cmpd 328, AutoMSn(387.1806), 32.7 min
14	Gene.26966::comp10053_seq0::g.26966::m.26966	Gene.26966::comp10053_seq0::g.26966::m.26966	97	94383	57	0	4	0	5.6	6.96	1263	1	1	1	387.181	1158.52	3	1158.7	-0.1843	1	31.65	0.012	-	MLKELLVLGK	N	Oxidation (M)	0.2000000000.0	Cmpd 803, AutoMSn(387.1807), 31.5 min
14	Gene.26966::comp10053_seq0::g.26966::m.26966	Gene.26966::comp10053_seq0::g.26966::m.26966	97	94383	57	0	4	0	5.6	6.96	1264	1	1	1	387.181	1158.52	3	1158.7	-0.1842	1	36.99	0.0035	-	MLKELLVLGK	N	Oxidation (M)	0.2000000000.0	Cmpd 491, AutoMSn(387.1807), 32.4 min
14	Gene.26966::comp10053_seq0::g.26966::m.26966	Gene.26966::comp10053_seq0::g.26966::m.26966	97	94383	57	0	4	0	5.6	6.96	1267	1	1	1	387.181	1158.52	3	1158.7	-0.1841	1	32.86	0.0091	-	MLKELLVLGK	N	Oxidation (M)	0.2000000000.0	Cmpd 493, AutoMSn(387.1808), 32.5 min
14	Gene.26966::comp10053_seq0::g.26966::m.26966	Gene.26966::comp10053_seq0::g.26966::m.26966	97	94383	57	0	4	0	5.6	6.96	1268	1	1	1	387.181	1158.52	3	1158.7	-0.184	1	36.82	0.0036	-	MLKELLVLGK	N	Oxidation (M)	0.2000000000.0	Cmpd 465, AutoMSn(387.1808), 32.3 min
14	Gene.26966::comp10053_seq0::g.26966::m.26966	Gene.26966::comp10053_seq0::g.26966::m.26966	97	94383	57	0	4	0	5.6	6.96	1271	1	1	1	387.181	1158.52	3	1158.7	-0.1839	1	32.49	0.0099	-	MLKELLVLGK	N	Oxidation (M)	0.2000000000.0	Cmpd 468, AutoMSn(387.1808), 32.4 min
14	Gene.26966::comp10053_seq0::g.26966::m.26966	Gene.26966::comp10053_seq0::g.26966::m.26966	97	94383	57	0	4	0	5.6	6.96	1274	1	1	1	387.181	1158.52	3	1158.7	-0.1837	1	37.1	0.0034	-	MLKELLVLGK	N	Oxidation (M)	0.2000000000.0	Cmpd 609, AutoMSn(387.1809), 32.5 min
14	Gene.26966::comp10053_seq0::g.26966::m.26966	Gene.26966::comp10053_seq0::g.26966::m.26966	97	94383	57	0	4	0	5.6	6.96	1275	1	1	1	387.181	1158.52	3	1158.7	-0.1836	1	33.66	0.0075	-	MLKELLVLGK	N	Oxidation (M)	0.2000000000.0	Cmpd 850, AutoMSn(387.1809), 32.6 min
14	Gene.26966::comp10053_seq0::g.26966::m.26966	Gene.26966::comp10053_seq0::g.26966::m.26966	97	94383	57	0	4	0	5.6	6.96	1280	1	1	1	387.181	1158.52	3	1158.7	-0.1834	1	31.35	0.013	-	MLKELLVLGK	N	Oxidation (M)	0.2000000000.0	Cmpd 809, AutoMSn(387.1810), 31.6 min
14	Gene.26966::comp10053_seq0::g.26966::m.26966	Gene.26966::comp10053_seq0::g.26966::m.26966	97	94383	57	0	4	0	5.6	6.96	1282	1	1	1	387.181	1158.52	3	1158.7	-0.1834	1	31.91	0.011	-	MLKELLVLGK	N	Oxidation (M)	0.2000000000.0	Cmpd 395, AutoMSn(387.1810), 32.5 min
14	Gene.26966::comp10053_seq0::g.26966::m.26966	Gene.26966::comp10053_seq0::g.26966::m.26966	97	94383	57	0	4	0	5.6	6.96	1287	1	1	1	387.181	1158.52	3	1158.7	-0.1832	1	32.32	0.01	-	MLKELLVLGK	N	Oxidation (M)	0.2000000000.0	Cmpd 606, AutoMSn(387.1811), 32.5 min
14	Gene.26966::comp10053_seq0::g.26966::m.26966	Gene.26966::comp10053_seq0::g.26966::m.26966	97	94383	57	0	4	0	5.6	6.96	1302	1	1	1	387.182	1158.52	3	1158.7	-0.182	1	36.56	0.0039	-	MLKELLVLGK	N	Oxidation (M)	0.2000000000.0	Cmpd 408, AutoMSn(387.1815), 32.8 min
14	Gene.26966::comp10053_seq0::g.26966::m.26966	Gene.26966::comp10053_seq0::g.26966::m.26966	97	94383	57	0	4	0	5.6	6.96	1304	1	1	1	387.182	1158.52	3	1158.7	-0.1818	1	31.44	0.013	-	MLKELLVLGK	N	Oxidation (M)	0.2000000000.0	Cmpd 687, AutoMSn(387.1815), 31.5 min
14	Gene.26966::comp10053_seq0::g.26966::m.26966	Gene.26966::comp10053_seq0::g.26966::m.26966	97	94383	57	0	4	0	5.6	6.96	1306	2	1	1	387.182	1158.52	3	1158.7	-0.1816	1	36.98	0.0035	-	MLKELLVLGK	N	Oxidation (M)	0.2000000000.0	Cmpd 488, AutoMSn(387.1816), 32.4 min
14	Gene.26966::comp10053_seq0::g.26966::m.26966	Gene.26966::comp10053_seq0::g.26966::m.26966	97	94383	57	0	4	0	5.6	6.96	1307	6	1	1	387.182	1158.52	3	1158.7	-0.1815	1	24.09	0.068	-	MLKELLVLGK	N	Oxidation (M)	0.2000000000.0	Cmpd 291, AutoMSn(387.1816), 31.5 min
14	Gene.26966::comp10053_seq0::g.26966::m.26966	Gene.26966::comp10053_seq0::g.26966::m.26966	97	94383	57	0	4	0	5.6	6.96	1308	1	1	1	387.182	1158.52	3	1158.7	-0.1813	1	36.36	0.0041	-	MLKELLVLGK	N	Oxidation (M)	0.2000000000.0	Cmpd 604, AutoMSn(387.1817), 32.4 min
14	Gene.26966::comp10053_seq0::g.26966::m.26966	Gene.26966::comp10053_seq0::g.26966::m.26966	97	94383	57	0	4	0	5.6	6.96	1309	1	1	1	387.182	1158.52	3	1158.7	-0.181	1	37.11	0.0034	-	MLKELLVLGK	N	Oxidation (M)	0.2000000000.0	Cmpd 461, AutoMSn(387.1818), 32.3 min
14	Gene.26966::comp10053_seq0::g.26966::m.26966	Gene.26966::comp10053_seq0::g.26966::m.26966	97	94383	57	0	4	0	5.6	6.96	1310	1	1	1	387.182	1158.52	3	1158.7	-0.1808	1	31.06	0.014	-	MLKELLVLGK	N	Oxidation (M)	0.2000000000.0	Cmpd 295, AutoMSn(387.1819), 31.6 min
14	Gene.26966::comp10053_seq0::g.26966::m.26966	Gene.26966::comp10053_seq0::g.26966::m.26966	97	94383	57	0	4	0	5.6	6.96	2333	4	1	1	477.297	1428.87	3	1429.64	-0.7707	0	22.92	0.085	R	QMFAQMLSSMPK	L	2 Oxidation (M)	0.020002000000.0	Cmpd 741, AutoMSn(477.2971), 32.8 min
14	Gene.26966::comp10053_seq0::g.26966::m.26966	Gene.26966::comp10053_seq0::g.26966::m.26966	97	94383	57	0	4	0	5.6	6.96	2334	3	1	1	477.3	1428.88	3	1429.64	-0.7621	0	23.91	0.069	R	QMFAQMLSSMPK	L	2 Oxidation (M)	0.020002000000.0	Cmpd 485, AutoMSn(477.3000), 32.8 min
14	Gene.26966::comp10053_seq0::g.26966::m.26966	Gene.26966::comp10053_seq0::g.26966::m.26966	97	94383	57	0	4	0	5.6	6.96	4936	2	1	1	477.305	1428.89	3	1429.64	-0.7475	0	23.5	0.029	R	QMFAQMLSSMPK	L	2 Oxidation (M)	0.020002000000.0	Cmpd 491, AutoMSn(477.3049), 32.9 min
14	Gene.26966::comp10053_seq0::g.26966::m.26966	Gene.26966::comp10053_seq0::g.26966::m.26966	97	94383	57	0	4	0	5.6	6.96	2502	2	1	1	499.308	1494.9	3	1494.76	0.1443	1	25.62	0.034	R	LYQRGNFDDLVR	S			Cmpd 314, AutoMSn(499.3080), 28.4 min
14	Gene.26966::comp10053_seq0::g.26966::m.26966	Gene.26966::comp10053_seq0::g.26966::m.26966	97	94383	57	0	4	0	5.6	6.96	5093	8	1	1	517.53	1549.57	3	1548.77	0.7993	1	22.77	0.034	K	ISHFASGRDGFIDK	L			Cmpd 262, AutoMSn(517.5299), 29.1 min	emPAI	0.03
15	Gene.19940::comp5946_seq0::g.19940::m.19940	Gene.19940::comp5946_seq0::g.19940::m.19940	77	168752	54	0	3	0	2.6	6.05	1214	1	0	1	387.164	1158.47	3	1158.54	-0.0664	1	31.69	0.012	R	RHSTSVDDSR	N			Cmpd 225, AutoMSn(387.1644), 31.7 min
15	Gene.19940::comp5946_seq0::g.19940::m.19940	Gene.19940::comp5946_seq0::g.19940::m.19940	77	168752	54	0	3	0	2.6	6.05	1215	1	0	1	387.165	1158.47	3	1158.54	-0.0656	1	34.54	0.0063	R	RHSTSVDDSR	N			Cmpd 674, AutoMSn(387.1647), 31.1 min
15	Gene.19940::comp5946_seq0::g.19940::m.19940	Gene.19940::comp5946_seq0::g.19940::m.19940	77	168752	54	0	3	0	2.6	6.05	1216	2	0	1	387.165	1158.47	3	1158.54	-0.0645	1	35.87	0.0046	R	RHSTSVDDSR	N			Cmpd 550, AutoMSn(387.1650), 31.1 min
15	Gene.19940::comp5946_seq0::g.19940::m.19940	Gene.19940::comp5946_seq0::g.19940::m.19940	77	168752	54	0	3	0	2.6	6.05	1217	2	0	1	387.165	1158.47	3	1158.54	-0.0644	1	30.46	0.016	R	RHSTSVDDSR	N			Cmpd 417, AutoMSn(387.1651), 31.1 min
15	Gene.19940::comp5946_seq0::g.19940::m.19940	Gene.19940::comp5946_seq0::g.19940::m.19940	77	168752	54	0	3	0	2.6	6.05	1218	1	0	1	387.165	1158.47	3	1158.54	-0.064	1	31.3	0.013	R	RHSTSVDDSR	N			Cmpd 678, AutoMSn(387.1652), 31.3 min
15	Gene.19940::comp5946_seq0::g.19940::m.19940	Gene.19940::comp5946_seq0::g.19940::m.19940	77	168752	54	0	3	0	2.6	6.05	1219	1	0	1	387.165	1158.47	3	1158.54	-0.0633	1	32.28	0.011	R	RHSTSVDDSR	N			Cmpd 358, AutoMSn(387.1654), 31.6 min
15	Gene.19940::comp5946_seq0::g.19940::m.19940	Gene.19940::comp5946_seq0::g.19940::m.19940	77	168752	54	0	3	0	2.6	6.05	1220	1	0	1	387.166	1158.47	3	1158.54	-0.0632	1	32.41	0.01	R	RHSTSVDDSR	N			Cmpd 442, AutoMSn(387.1655), 31.2 min
15	Gene.19940::comp5946_seq0::g.19940::m.19940	Gene.19940::comp5946_seq0::g.19940::m.19940	77	168752	54	0	3	0	2.6	6.05	1221	1	0	1	387.166	1158.48	3	1158.54	-0.0617	1	30.88	0.015	R	RHSTSVDDSR	N			Cmpd 556, AutoMSn(387.1660), 31.3 min
15	Gene.19940::comp5946_seq0::g.19940::m.19940	Gene.19940::comp5946_seq0::g.19940::m.19940	77	168752	54	0	3	0	2.6	6.05	1222	1	0	1	387.166	1158.48	3	1158.54	-0.0615	1	35.99	0.0045	R	RHSTSVDDSR	N			Cmpd 364, AutoMSn(387.1660), 31.8 min
15	Gene.19940::comp5946_seq0::g.19940::m.19940	Gene.19940::comp5946_seq0::g.19940::m.19940	77	168752	54	0	3	0	2.6	6.05	1223	1	0	1	387.166	1158.48	3	1158.54	-0.0613	1	30.99	0.014	R	RHSTSVDDSR	N			Cmpd 220, AutoMSn(387.1661), 31.5 min
15	Gene.19940::comp5946_seq0::g.19940::m.19940	Gene.19940::comp5946_seq0::g.19940::m.19940	77	168752	54	0	3	0	2.6	6.05	1224	1	0	1	387.166	1158.48	3	1158.54	-0.0612	1	31.15	0.014	R	RHSTSVDDSR	N			Cmpd 683, AutoMSn(387.1661), 31.4 min
15	Gene.19940::comp5946_seq0::g.19940::m.19940	Gene.19940::comp5946_seq0::g.19940::m.19940	77	168752	54	0	3	0	2.6	6.05	1225	1	0	1	387.166	1158.48	3	1158.54	-0.0611	1	31.69	0.012	R	RHSTSVDDSR	N			Cmpd 444, AutoMSn(387.1662), 31.3 min
15	Gene.19940::comp5946_seq0::g.19940::m.19940	Gene.19940::comp5946_seq0::g.19940::m.19940	77	168752	54	0	3	0	2.6	6.05	1226	2	0	1	387.166	1158.48	3	1158.54	-0.06	1	31.21	0.013	R	RHSTSVDDSR	N			Cmpd 690, AutoMSn(387.1665), 31.5 min
15	Gene.19940::comp5946_seq0::g.19940::m.19940	Gene.19940::comp5946_seq0::g.19940::m.19940	77	168752	54	0	3	0	2.6	6.05	1227	2	0	1	387.167	1158.48	3	1158.54	-0.0599	1	35.22	0.0053	R	RHSTSVDDSR	N			Cmpd 552, AutoMSn(387.1666), 31.2 min
15	Gene.19940::comp5946_seq0::g.19940::m.19940	Gene.19940::comp5946_seq0::g.19940::m.19940	77	168752	54	0	3	0	2.6	6.05	1228	1	0	1	387.167	1158.48	3	1158.54	-0.0593	1	35.33	0.0052	R	RHSTSVDDSR	N			Cmpd 340, AutoMSn(387.1667), 31.1 min
15	Gene.19940::comp5946_seq0::g.19940::m.19940	Gene.19940::comp5946_seq0::g.19940::m.19940	77	168752	54	0	3	0	2.6	6.05	1229	1	0	1	387.167	1158.48	3	1158.54	-0.059	1	31.33	0.013	R	RHSTSVDDSR	N			Cmpd 562, AutoMSn(387.1669), 31.4 min
15	Gene.19940::comp5946_seq0::g.19940::m.19940	Gene.19940::comp5946_seq0::g.19940::m.19940	77	168752	54	0	3	0	2.6	6.05	1230	1	0	1	387.167	1158.48	3	1158.54	-0.0581	1	31.39	0.013	R	RHSTSVDDSR	N			Cmpd 447, AutoMSn(387.1672), 31.4 min
15	Gene.19940::comp5946_seq0::g.19940::m.19940	Gene.19940::comp5946_seq0::g.19940::m.19940	77	168752	54	0	3	0	2.6	6.05	1231	1	0	1	387.168	1158.48	3	1158.54	-0.0568	1	31.93	0.011	R	RHSTSVDDSR	N			Cmpd 559, AutoMSn(387.1676), 31.4 min
15	Gene.19940::comp5946_seq0::g.19940::m.19940	Gene.19940::comp5946_seq0::g.19940::m.19940	77	168752	54	0	3	0	2.6	6.05	1232	1	0	1	387.168	1158.48	3	1158.54	-0.0567	1	35.3	0.0052	R	RHSTSVDDSR	N			Cmpd 419, AutoMSn(387.1676), 31.2 min
15	Gene.19940::comp5946_seq0::g.19940::m.19940	Gene.19940::comp5946_seq0::g.19940::m.19940	77	168752	54	0	3	0	2.6	6.05	1233	1	0	1	387.168	1158.48	3	1158.54	-0.0557	1	31.22	0.013	R	RHSTSVDDSR	N			Cmpd 222, AutoMSn(387.1680), 31.6 min
15	Gene.19940::comp5946_seq0::g.19940::m.19940	Gene.19940::comp5946_seq0::g.19940::m.19940	77	168752	54	0	3	0	2.6	6.05	1234	1	0	1	387.168	1158.48	3	1158.54	-0.0555	1	31.43	0.013	R	RHSTSVDDSR	N			Cmpd 280, AutoMSn(387.1680), 31.6 min
15	Gene.19940::comp5946_seq0::g.19940::m.19940	Gene.19940::comp5946_seq0::g.19940::m.19940	77	168752	54	0	3	0	2.6	6.05	1235	1	0	1	387.168	1158.48	3	1158.54	-0.0555	1	30.86	0.015	R	RHSTSVDDSR	N			Cmpd 349, AutoMSn(387.1680), 31.4 min
15	Gene.19940::comp5946_seq0::g.19940::m.19940	Gene.19940::comp5946_seq0::g.19940::m.19940	77	168752	54	0	3	0	2.6	6.05	1236	1	0	1	387.168	1158.48	3	1158.54	-0.0554	1	31.26	0.013	R	RHSTSVDDSR	N			Cmpd 283, AutoMSn(387.1681), 31.6 min
15	Gene.19940::comp5946_seq0::g.19940::m.19940	Gene.19940::comp5946_seq0::g.19940::m.19940	77	168752	54	0	3	0	2.6	6.05	1237	1	0	1	387.168	1158.48	3	1158.54	-0.0544	1	31.33	0.013	R	RHSTSVDDSR	N			Cmpd 360, AutoMSn(387.1684), 31.7 min
15	Gene.19940::comp5946_seq0::g.19940::m.19940	Gene.19940::comp5946_seq0::g.19940::m.19940	77	168752	54	0	3	0	2.6	6.05	1238	1	0	1	387.169	1158.48	3	1158.54	-0.0534	1	31.97	0.011	R	RHSTSVDDSR	N			Cmpd 293, AutoMSn(387.1687), 31.6 min
15	Gene.19940::comp5946_seq0::g.19940::m.19940	Gene.19940::comp5946_seq0::g.19940::m.19940	77	168752	54	0	3	0	2.6	6.05	1239	1	0	1	387.169	1158.48	3	1158.54	-0.0529	1	31.41	0.013	R	RHSTSVDDSR	N			Cmpd 278, AutoMSn(387.1689), 31.5 min
15	Gene.19940::comp5946_seq0::g.19940::m.19940	Gene.19940::comp5946_seq0::g.19940::m.19940	77	168752	54	0	3	0	2.6	6.05	1240	1	0	1	387.169	1158.49	3	1158.54	-0.0526	1	31.35	0.013	R	RHSTSVDDSR	N			Cmpd 421, AutoMSn(387.1690), 31.3 min
15	Gene.19940::comp5946_seq0::g.19940::m.19940	Gene.19940::comp5946_seq0::g.19940::m.19940	77	168752	54	0	3	0	2.6	6.05	1241	2	0	1	387.17	1158.49	3	1158.54	-0.0499	1	35.12	0.0054	R	RHSTSVDDSR	N			Cmpd 790, AutoMSn(387.1699), 31.1 min
15	Gene.19940::comp5946_seq0::g.19940::m.19940	Gene.19940::comp5946_seq0::g.19940::m.19940	77	168752	54	0	3	0	2.6	6.05	1242	1	0	1	387.171	1158.49	3	1158.54	-0.0464	1	30.87	0.014	R	RHSTSVDDSR	N			Cmpd 793, AutoMSn(387.1711), 31.2 min
15	Gene.19940::comp5946_seq0::g.19940::m.19940	Gene.19940::comp5946_seq0::g.19940::m.19940	77	168752	54	0	3	0	2.6	6.05	1245	1	0	1	387.18	1158.52	3	1158.54	-0.0209	1	30.83	0.014	R	RHSTSVDDSR	N			Cmpd 351, AutoMSn(387.1796), 31.5 min
15	Gene.19940::comp5946_seq0::g.19940::m.19940	Gene.19940::comp5946_seq0::g.19940::m.19940	77	168752	54	0	3	0	2.6	6.05	1247	1	0	1	387.18	1158.52	3	1158.54	-0.02	1	33.19	0.0084	R	RHSTSVDDSR	N			Cmpd 733, AutoMSn(387.1799), 32.6 min
15	Gene.19940::comp5946_seq0::g.19940::m.19940	Gene.19940::comp5946_seq0::g.19940::m.19940	77	168752	54	0	3	0	2.6	6.05	1252	1	0	1	387.18	1158.52	3	1158.54	-0.0182	1	37	0.0035	R	RHSTSVDDSR	N			Cmpd 730, AutoMSn(387.1805), 32.5 min
15	Gene.19940::comp5946_seq0::g.19940::m.19940	Gene.19940::comp5946_seq0::g.19940::m.19940	77	168752	54	0	3	0	2.6	6.05	1254	2	0	1	387.18	1158.52	3	1158.54	-0.0181	1	25.91	0.045	R	RHSTSVDDSR	N			Cmpd 737, AutoMSn(387.1805), 32.7 min
15	Gene.19940::comp5946_seq0::g.19940::m.19940	Gene.19940::comp5946_seq0::g.19940::m.19940	77	168752	54	0	3	0	2.6	6.05	1258	1	0	1	387.181	1158.52	3	1158.54	-0.0178	1	31.42	0.013	R	RHSTSVDDSR	N			Cmpd 354, AutoMSn(387.1806), 31.5 min
15	Gene.19940::comp5946_seq0::g.19940::m.19940	Gene.19940::comp5946_seq0::g.19940::m.19940	77	168752	54	0	3	0	2.6	6.05	1262	1	0	1	387.181	1158.52	3	1158.54	-0.0176	1	31.53	0.012	R	RHSTSVDDSR	N			Cmpd 328, AutoMSn(387.1806), 32.7 min
15	Gene.19940::comp5946_seq0::g.19940::m.19940	Gene.19940::comp5946_seq0::g.19940::m.19940	77	168752	54	0	3	0	2.6	6.05	1263	1	0	1	387.181	1158.52	3	1158.54	-0.0175	1	31.65	0.012	R	RHSTSVDDSR	N			Cmpd 803, AutoMSn(387.1807), 31.5 min
15	Gene.19940::comp5946_seq0::g.19940::m.19940	Gene.19940::comp5946_seq0::g.19940::m.19940	77	168752	54	0	3	0	2.6	6.05	1264	1	0	1	387.181	1158.52	3	1158.54	-0.0174	1	36.99	0.0035	R	RHSTSVDDSR	N			Cmpd 491, AutoMSn(387.1807), 32.4 min
15	Gene.19940::comp5946_seq0::g.19940::m.19940	Gene.19940::comp5946_seq0::g.19940::m.19940	77	168752	54	0	3	0	2.6	6.05	1267	1	0	1	387.181	1158.52	3	1158.54	-0.0173	1	32.86	0.0091	R	RHSTSVDDSR	N			Cmpd 493, AutoMSn(387.1808), 32.5 min
15	Gene.19940::comp5946_seq0::g.19940::m.19940	Gene.19940::comp5946_seq0::g.19940::m.19940	77	168752	54	0	3	0	2.6	6.05	1268	1	0	1	387.181	1158.52	3	1158.54	-0.0172	1	36.82	0.0036	R	RHSTSVDDSR	N			Cmpd 465, AutoMSn(387.1808), 32.3 min
15	Gene.19940::comp5946_seq0::g.19940::m.19940	Gene.19940::comp5946_seq0::g.19940::m.19940	77	168752	54	0	3	0	2.6	6.05	1271	1	0	1	387.181	1158.52	3	1158.54	-0.0171	1	32.49	0.0099	R	RHSTSVDDSR	N			Cmpd 468, AutoMSn(387.1808), 32.4 min
15	Gene.19940::comp5946_seq0::g.19940::m.19940	Gene.19940::comp5946_seq0::g.19940::m.19940	77	168752	54	0	3	0	2.6	6.05	1274	1	0	1	387.181	1158.52	3	1158.54	-0.0168	1	37.1	0.0034	R	RHSTSVDDSR	N			Cmpd 609, AutoMSn(387.1809), 32.5 min
15	Gene.19940::comp5946_seq0::g.19940::m.19940	Gene.19940::comp5946_seq0::g.19940::m.19940	77	168752	54	0	3	0	2.6	6.05	1275	1	0	1	387.181	1158.52	3	1158.54	-0.0168	1	33.66	0.0075	R	RHSTSVDDSR	N			Cmpd 850, AutoMSn(387.1809), 32.6 min
15	Gene.19940::comp5946_seq0::g.19940::m.19940	Gene.19940::comp5946_seq0::g.19940::m.19940	77	168752	54	0	3	0	2.6	6.05	1280	1	0	1	387.181	1158.52	3	1158.54	-0.0166	1	31.35	0.013	R	RHSTSVDDSR	N			Cmpd 809, AutoMSn(387.1810), 31.6 min
15	Gene.19940::comp5946_seq0::g.19940::m.19940	Gene.19940::comp5946_seq0::g.19940::m.19940	77	168752	54	0	3	0	2.6	6.05	1282	1	0	1	387.181	1158.52	3	1158.54	-0.0165	1	31.91	0.011	R	RHSTSVDDSR	N			Cmpd 395, AutoMSn(387.1810), 32.5 min
15	Gene.19940::comp5946_seq0::g.19940::m.19940	Gene.19940::comp5946_seq0::g.19940::m.19940	77	168752	54	0	3	0	2.6	6.05	1287	1	0	1	387.181	1158.52	3	1158.54	-0.0164	1	32.32	0.01	R	RHSTSVDDSR	N			Cmpd 606, AutoMSn(387.1811), 32.5 min
15	Gene.19940::comp5946_seq0::g.19940::m.19940	Gene.19940::comp5946_seq0::g.19940::m.19940	77	168752	54	0	3	0	2.6	6.05	1302	1	0	1	387.182	1158.52	3	1158.54	-0.0152	1	36.56	0.0039	R	RHSTSVDDSR	N			Cmpd 408, AutoMSn(387.1815), 32.8 min
15	Gene.19940::comp5946_seq0::g.19940::m.19940	Gene.19940::comp5946_seq0::g.19940::m.19940	77	168752	54	0	3	0	2.6	6.05	1304	1	0	1	387.182	1158.52	3	1158.54	-0.015	1	31.44	0.013	R	RHSTSVDDSR	N			Cmpd 687, AutoMSn(387.1815), 31.5 min
15	Gene.19940::comp5946_seq0::g.19940::m.19940	Gene.19940::comp5946_seq0::g.19940::m.19940	77	168752	54	0	3	0	2.6	6.05	1306	2	0	1	387.182	1158.52	3	1158.54	-0.0148	1	36.98	0.0035	R	RHSTSVDDSR	N			Cmpd 488, AutoMSn(387.1816), 32.4 min
15	Gene.19940::comp5946_seq0::g.19940::m.19940	Gene.19940::comp5946_seq0::g.19940::m.19940	77	168752	54	0	3	0	2.6	6.05	1308	1	0	1	387.182	1158.52	3	1158.54	-0.0144	1	36.36	0.0041	R	RHSTSVDDSR	N			Cmpd 604, AutoMSn(387.1817), 32.4 min
15	Gene.19940::comp5946_seq0::g.19940::m.19940	Gene.19940::comp5946_seq0::g.19940::m.19940	77	168752	54	0	3	0	2.6	6.05	1309	1	0	1	387.182	1158.52	3	1158.54	-0.0142	1	37.11	0.0034	R	RHSTSVDDSR	N			Cmpd 461, AutoMSn(387.1818), 32.3 min
15	Gene.19940::comp5946_seq0::g.19940::m.19940	Gene.19940::comp5946_seq0::g.19940::m.19940	77	168752	54	0	3	0	2.6	6.05	1310	1	0	1	387.182	1158.52	3	1158.54	-0.014	1	31.06	0.014	R	RHSTSVDDSR	N			Cmpd 295, AutoMSn(387.1819), 31.6 min
15	Gene.19940::comp5946_seq0::g.19940::m.19940	Gene.19940::comp5946_seq0::g.19940::m.19940	77	168752	54	0	3	0	2.6	6.05	4872	8	1	1	665.344	1328.67	2	1328.72	-0.0468	1	22.5	0.026	R	FDPLTNITPRR	N			Cmpd 73, AutoMSn(665.3439), 19.4 min
15	Gene.19940::comp5946_seq0::g.19940::m.19940	Gene.19940::comp5946_seq0::g.19940::m.19940	77	168752	54	0	3	0	2.6	6.05	4873	3	1	1	665.344	1328.67	2	1328.72	-0.0467	1	25.81	0.012	R	FDPLTNITPRR	N			Cmpd 75, AutoMSn(665.3440), 19.5 min
15	Gene.19940::comp5946_seq0::g.19940::m.19940	Gene.19940::comp5946_seq0::g.19940::m.19940	77	168752	54	0	3	0	2.6	6.05	5410	4	1	1	959.083	1916.15	2	1916.03	0.1187	1	22.41	0.034	K	NLSTASASTNNLLDVLRK	L			Cmpd 231, AutoMSn(959.0830), 17.4 min	emPAI	0.02
16	Gene.2210::comp533_seq2::g.2210::m.2210	Gene.2210::comp533_seq2::g.2210::m.2210	57	63525	53	0	2	0	4.6	6.54	1214	1	0	1	387.164	1158.47	3	1158.53	-0.056	0	31.69	0.012	K	DHQTAMGMIR	D			Cmpd 225, AutoMSn(387.1644), 31.7 min
16	Gene.2210::comp533_seq2::g.2210::m.2210	Gene.2210::comp533_seq2::g.2210::m.2210	57	63525	53	0	2	0	4.6	6.54	1215	1	0	1	387.165	1158.47	3	1158.53	-0.0552	0	34.54	0.0063	K	DHQTAMGMIR	D			Cmpd 674, AutoMSn(387.1647), 31.1 min
16	Gene.2210::comp533_seq2::g.2210::m.2210	Gene.2210::comp533_seq2::g.2210::m.2210	57	63525	53	0	2	0	4.6	6.54	1216	1	0	1	387.165	1158.47	3	1158.53	-0.0541	0	36.92	0.0036	K	DHQTAMGMIR	D			Cmpd 550, AutoMSn(387.1650), 31.1 min
16	Gene.2210::comp533_seq2::g.2210::m.2210	Gene.2210::comp533_seq2::g.2210::m.2210	57	63525	53	0	2	0	4.6	6.54	1217	2	0	1	387.165	1158.47	3	1158.53	-0.054	0	30.46	0.016	K	DHQTAMGMIR	D			Cmpd 417, AutoMSn(387.1651), 31.1 min
16	Gene.2210::comp533_seq2::g.2210::m.2210	Gene.2210::comp533_seq2::g.2210::m.2210	57	63525	53	0	2	0	4.6	6.54	1218	1	0	1	387.165	1158.47	3	1158.53	-0.0536	0	31.3	0.013	K	DHQTAMGMIR	D			Cmpd 678, AutoMSn(387.1652), 31.3 min
16	Gene.2210::comp533_seq2::g.2210::m.2210	Gene.2210::comp533_seq2::g.2210::m.2210	57	63525	53	0	2	0	4.6	6.54	1219	1	0	1	387.165	1158.47	3	1158.53	-0.0529	0	32.28	0.011	K	DHQTAMGMIR	D			Cmpd 358, AutoMSn(387.1654), 31.6 min
16	Gene.2210::comp533_seq2::g.2210::m.2210	Gene.2210::comp533_seq2::g.2210::m.2210	57	63525	53	0	2	0	4.6	6.54	1220	1	0	1	387.166	1158.47	3	1158.53	-0.0528	0	32.41	0.01	K	DHQTAMGMIR	D			Cmpd 442, AutoMSn(387.1655), 31.2 min
16	Gene.2210::comp533_seq2::g.2210::m.2210	Gene.2210::comp533_seq2::g.2210::m.2210	57	63525	53	0	2	0	4.6	6.54	1221	1	0	1	387.166	1158.48	3	1158.53	-0.0514	0	30.88	0.015	K	DHQTAMGMIR	D			Cmpd 556, AutoMSn(387.1660), 31.3 min
16	Gene.2210::comp533_seq2::g.2210::m.2210	Gene.2210::comp533_seq2::g.2210::m.2210	57	63525	53	0	2	0	4.6	6.54	1222	1	0	1	387.166	1158.48	3	1158.53	-0.0512	0	35.99	0.0045	K	DHQTAMGMIR	D			Cmpd 364, AutoMSn(387.1660), 31.8 min
16	Gene.2210::comp533_seq2::g.2210::m.2210	Gene.2210::comp533_seq2::g.2210::m.2210	57	63525	53	0	2	0	4.6	6.54	1223	1	0	1	387.166	1158.48	3	1158.53	-0.0509	0	30.99	0.014	K	DHQTAMGMIR	D			Cmpd 220, AutoMSn(387.1661), 31.5 min
16	Gene.2210::comp533_seq2::g.2210::m.2210	Gene.2210::comp533_seq2::g.2210::m.2210	57	63525	53	0	2	0	4.6	6.54	1224	1	0	1	387.166	1158.48	3	1158.53	-0.0508	0	31.15	0.014	K	DHQTAMGMIR	D			Cmpd 683, AutoMSn(387.1661), 31.4 min
16	Gene.2210::comp533_seq2::g.2210::m.2210	Gene.2210::comp533_seq2::g.2210::m.2210	57	63525	53	0	2	0	4.6	6.54	1225	1	0	1	387.166	1158.48	3	1158.53	-0.0507	0	31.69	0.012	K	DHQTAMGMIR	D			Cmpd 444, AutoMSn(387.1662), 31.3 min
16	Gene.2210::comp533_seq2::g.2210::m.2210	Gene.2210::comp533_seq2::g.2210::m.2210	57	63525	53	0	2	0	4.6	6.54	1226	1	0	1	387.166	1158.48	3	1158.53	-0.0496	0	34.67	0.0061	K	DHQTAMGMIR	D			Cmpd 690, AutoMSn(387.1665), 31.5 min
16	Gene.2210::comp533_seq2::g.2210::m.2210	Gene.2210::comp533_seq2::g.2210::m.2210	57	63525	53	0	2	0	4.6	6.54	1227	1	0	1	387.167	1158.48	3	1158.53	-0.0495	0	36.54	0.0039	K	DHQTAMGMIR	D			Cmpd 552, AutoMSn(387.1666), 31.2 min
16	Gene.2210::comp533_seq2::g.2210::m.2210	Gene.2210::comp533_seq2::g.2210::m.2210	57	63525	53	0	2	0	4.6	6.54	1228	1	0	1	387.167	1158.48	3	1158.53	-0.049	0	35.33	0.0052	K	DHQTAMGMIR	D			Cmpd 340, AutoMSn(387.1667), 31.1 min
16	Gene.2210::comp533_seq2::g.2210::m.2210	Gene.2210::comp533_seq2::g.2210::m.2210	57	63525	53	0	2	0	4.6	6.54	1229	1	0	1	387.167	1158.48	3	1158.53	-0.0486	0	31.33	0.013	K	DHQTAMGMIR	D			Cmpd 562, AutoMSn(387.1669), 31.4 min
16	Gene.2210::comp533_seq2::g.2210::m.2210	Gene.2210::comp533_seq2::g.2210::m.2210	57	63525	53	0	2	0	4.6	6.54	1230	1	0	1	387.167	1158.48	3	1158.53	-0.0477	0	31.39	0.013	K	DHQTAMGMIR	D			Cmpd 447, AutoMSn(387.1672), 31.4 min
16	Gene.2210::comp533_seq2::g.2210::m.2210	Gene.2210::comp533_seq2::g.2210::m.2210	57	63525	53	0	2	0	4.6	6.54	1231	1	0	1	387.168	1158.48	3	1158.53	-0.0464	0	31.93	0.011	K	DHQTAMGMIR	D			Cmpd 559, AutoMSn(387.1676), 31.4 min
16	Gene.2210::comp533_seq2::g.2210::m.2210	Gene.2210::comp533_seq2::g.2210::m.2210	57	63525	53	0	2	0	4.6	6.54	1232	1	0	1	387.168	1158.48	3	1158.53	-0.0463	0	35.3	0.0052	K	DHQTAMGMIR	D			Cmpd 419, AutoMSn(387.1676), 31.2 min
16	Gene.2210::comp533_seq2::g.2210::m.2210	Gene.2210::comp533_seq2::g.2210::m.2210	57	63525	53	0	2	0	4.6	6.54	1233	1	0	1	387.168	1158.48	3	1158.53	-0.0453	0	31.22	0.013	K	DHQTAMGMIR	D			Cmpd 222, AutoMSn(387.1680), 31.6 min
16	Gene.2210::comp533_seq2::g.2210::m.2210	Gene.2210::comp533_seq2::g.2210::m.2210	57	63525	53	0	2	0	4.6	6.54	1234	1	0	1	387.168	1158.48	3	1158.53	-0.0451	0	31.43	0.013	K	DHQTAMGMIR	D			Cmpd 280, AutoMSn(387.1680), 31.6 min
16	Gene.2210::comp533_seq2::g.2210::m.2210	Gene.2210::comp533_seq2::g.2210::m.2210	57	63525	53	0	2	0	4.6	6.54	1235	1	0	1	387.168	1158.48	3	1158.53	-0.0451	0	30.86	0.015	K	DHQTAMGMIR	D			Cmpd 349, AutoMSn(387.1680), 31.4 min
16	Gene.2210::comp533_seq2::g.2210::m.2210	Gene.2210::comp533_seq2::g.2210::m.2210	57	63525	53	0	2	0	4.6	6.54	1236	1	0	1	387.168	1158.48	3	1158.53	-0.045	0	31.26	0.013	K	DHQTAMGMIR	D			Cmpd 283, AutoMSn(387.1681), 31.6 min
16	Gene.2210::comp533_seq2::g.2210::m.2210	Gene.2210::comp533_seq2::g.2210::m.2210	57	63525	53	0	2	0	4.6	6.54	1237	1	0	1	387.168	1158.48	3	1158.53	-0.044	0	31.33	0.013	K	DHQTAMGMIR	D			Cmpd 360, AutoMSn(387.1684), 31.7 min
16	Gene.2210::comp533_seq2::g.2210::m.2210	Gene.2210::comp533_seq2::g.2210::m.2210	57	63525	53	0	2	0	4.6	6.54	1238	1	0	1	387.169	1158.48	3	1158.53	-0.043	0	31.97	0.011	K	DHQTAMGMIR	D			Cmpd 293, AutoMSn(387.1687), 31.6 min
16	Gene.2210::comp533_seq2::g.2210::m.2210	Gene.2210::comp533_seq2::g.2210::m.2210	57	63525	53	0	2	0	4.6	6.54	1239	1	0	1	387.169	1158.48	3	1158.53	-0.0425	0	31.41	0.013	K	DHQTAMGMIR	D			Cmpd 278, AutoMSn(387.1689), 31.5 min
16	Gene.2210::comp533_seq2::g.2210::m.2210	Gene.2210::comp533_seq2::g.2210::m.2210	57	63525	53	0	2	0	4.6	6.54	1240	1	0	1	387.169	1158.49	3	1158.53	-0.0422	0	31.35	0.013	K	DHQTAMGMIR	D			Cmpd 421, AutoMSn(387.1690), 31.3 min
16	Gene.2210::comp533_seq2::g.2210::m.2210	Gene.2210::comp533_seq2::g.2210::m.2210	57	63525	53	0	2	0	4.6	6.54	1241	1	0	1	387.17	1158.49	3	1158.53	-0.0395	0	36.29	0.0042	K	DHQTAMGMIR	D			Cmpd 790, AutoMSn(387.1699), 31.1 min
16	Gene.2210::comp533_seq2::g.2210::m.2210	Gene.2210::comp533_seq2::g.2210::m.2210	57	63525	53	0	2	0	4.6	6.54	1242	1	0	1	387.171	1158.49	3	1158.53	-0.0361	0	30.87	0.014	K	DHQTAMGMIR	D			Cmpd 793, AutoMSn(387.1711), 31.2 min
16	Gene.2210::comp533_seq2::g.2210::m.2210	Gene.2210::comp533_seq2::g.2210::m.2210	57	63525	53	0	2	0	4.6	6.54	1245	1	0	1	387.18	1158.52	3	1158.53	-0.0105	0	30.83	0.014	K	DHQTAMGMIR	D			Cmpd 351, AutoMSn(387.1796), 31.5 min
16	Gene.2210::comp533_seq2::g.2210::m.2210	Gene.2210::comp533_seq2::g.2210::m.2210	57	63525	53	0	2	0	4.6	6.54	1247	1	0	1	387.18	1158.52	3	1158.53	-0.0097	0	33.19	0.0084	K	DHQTAMGMIR	D			Cmpd 733, AutoMSn(387.1799), 32.6 min
16	Gene.2210::comp533_seq2::g.2210::m.2210	Gene.2210::comp533_seq2::g.2210::m.2210	57	63525	53	0	2	0	4.6	6.54	1252	1	0	1	387.18	1158.52	3	1158.53	-0.0078	0	37	0.0035	K	DHQTAMGMIR	D			Cmpd 730, AutoMSn(387.1805), 32.5 min
16	Gene.2210::comp533_seq2::g.2210::m.2210	Gene.2210::comp533_seq2::g.2210::m.2210	57	63525	53	0	2	0	4.6	6.54	1254	2	0	1	387.18	1158.52	3	1158.53	-0.0077	0	25.91	0.045	K	DHQTAMGMIR	D			Cmpd 737, AutoMSn(387.1805), 32.7 min
16	Gene.2210::comp533_seq2::g.2210::m.2210	Gene.2210::comp533_seq2::g.2210::m.2210	57	63525	53	0	2	0	4.6	6.54	1258	1	0	1	387.181	1158.52	3	1158.53	-0.0074	0	31.42	0.013	K	DHQTAMGMIR	D			Cmpd 354, AutoMSn(387.1806), 31.5 min
16	Gene.2210::comp533_seq2::g.2210::m.2210	Gene.2210::comp533_seq2::g.2210::m.2210	57	63525	53	0	2	0	4.6	6.54	1262	1	0	1	387.181	1158.52	3	1158.53	-0.0073	0	31.53	0.012	K	DHQTAMGMIR	D			Cmpd 328, AutoMSn(387.1806), 32.7 min
16	Gene.2210::comp533_seq2::g.2210::m.2210	Gene.2210::comp533_seq2::g.2210::m.2210	57	63525	53	0	2	0	4.6	6.54	1263	1	0	1	387.181	1158.52	3	1158.53	-0.0071	0	31.65	0.012	K	DHQTAMGMIR	D			Cmpd 803, AutoMSn(387.1807), 31.5 min
16	Gene.2210::comp533_seq2::g.2210::m.2210	Gene.2210::comp533_seq2::g.2210::m.2210	57	63525	53	0	2	0	4.6	6.54	1264	1	0	1	387.181	1158.52	3	1158.53	-0.007	0	36.99	0.0035	K	DHQTAMGMIR	D			Cmpd 491, AutoMSn(387.1807), 32.4 min
16	Gene.2210::comp533_seq2::g.2210::m.2210	Gene.2210::comp533_seq2::g.2210::m.2210	57	63525	53	0	2	0	4.6	6.54	1267	1	0	1	387.181	1158.52	3	1158.53	-0.0069	0	32.86	0.0091	K	DHQTAMGMIR	D			Cmpd 493, AutoMSn(387.1808), 32.5 min
16	Gene.2210::comp533_seq2::g.2210::m.2210	Gene.2210::comp533_seq2::g.2210::m.2210	57	63525	53	0	2	0	4.6	6.54	1268	1	0	1	387.181	1158.52	3	1158.53	-0.0068	0	36.82	0.0036	K	DHQTAMGMIR	D			Cmpd 465, AutoMSn(387.1808), 32.3 min
16	Gene.2210::comp533_seq2::g.2210::m.2210	Gene.2210::comp533_seq2::g.2210::m.2210	57	63525	53	0	2	0	4.6	6.54	1271	1	0	1	387.181	1158.52	3	1158.53	-0.0067	0	32.49	0.0099	K	DHQTAMGMIR	D			Cmpd 468, AutoMSn(387.1808), 32.4 min
16	Gene.2210::comp533_seq2::g.2210::m.2210	Gene.2210::comp533_seq2::g.2210::m.2210	57	63525	53	0	2	0	4.6	6.54	1274	1	0	1	387.181	1158.52	3	1158.53	-0.0065	0	37.1	0.0034	K	DHQTAMGMIR	D			Cmpd 609, AutoMSn(387.1809), 32.5 min
16	Gene.2210::comp533_seq2::g.2210::m.2210	Gene.2210::comp533_seq2::g.2210::m.2210	57	63525	53	0	2	0	4.6	6.54	1275	1	0	1	387.181	1158.52	3	1158.53	-0.0064	0	33.66	0.0075	K	DHQTAMGMIR	D			Cmpd 850, AutoMSn(387.1809), 32.6 min
16	Gene.2210::comp533_seq2::g.2210::m.2210	Gene.2210::comp533_seq2::g.2210::m.2210	57	63525	53	0	2	0	4.6	6.54	1280	1	0	1	387.181	1158.52	3	1158.53	-0.0062	0	31.35	0.013	K	DHQTAMGMIR	D			Cmpd 809, AutoMSn(387.1810), 31.6 min
16	Gene.2210::comp533_seq2::g.2210::m.2210	Gene.2210::comp533_seq2::g.2210::m.2210	57	63525	53	0	2	0	4.6	6.54	1282	1	0	1	387.181	1158.52	3	1158.53	-0.0062	0	31.91	0.011	K	DHQTAMGMIR	D			Cmpd 395, AutoMSn(387.1810), 32.5 min
16	Gene.2210::comp533_seq2::g.2210::m.2210	Gene.2210::comp533_seq2::g.2210::m.2210	57	63525	53	0	2	0	4.6	6.54	1287	1	0	1	387.181	1158.52	3	1158.53	-0.006	0	32.32	0.01	K	DHQTAMGMIR	D			Cmpd 606, AutoMSn(387.1811), 32.5 min
16	Gene.2210::comp533_seq2::g.2210::m.2210	Gene.2210::comp533_seq2::g.2210::m.2210	57	63525	53	0	2	0	4.6	6.54	1302	1	0	1	387.182	1158.52	3	1158.53	-0.0048	0	36.56	0.0039	K	DHQTAMGMIR	D			Cmpd 408, AutoMSn(387.1815), 32.8 min
16	Gene.2210::comp533_seq2::g.2210::m.2210	Gene.2210::comp533_seq2::g.2210::m.2210	57	63525	53	0	2	0	4.6	6.54	1304	1	0	1	387.182	1158.52	3	1158.53	-0.0046	0	31.44	0.013	K	DHQTAMGMIR	D			Cmpd 687, AutoMSn(387.1815), 31.5 min
16	Gene.2210::comp533_seq2::g.2210::m.2210	Gene.2210::comp533_seq2::g.2210::m.2210	57	63525	53	0	2	0	4.6	6.54	1306	1	0	1	387.182	1158.52	3	1158.53	-0.0044	0	38.02	0.0028	K	DHQTAMGMIR	D			Cmpd 488, AutoMSn(387.1816), 32.4 min
16	Gene.2210::comp533_seq2::g.2210::m.2210	Gene.2210::comp533_seq2::g.2210::m.2210	57	63525	53	0	2	0	4.6	6.54	1307	6	0	1	387.182	1158.52	3	1158.53	-0.0043	0	24.09	0.068	K	DHQTAMGMIR	D			Cmpd 291, AutoMSn(387.1816), 31.5 min
16	Gene.2210::comp533_seq2::g.2210::m.2210	Gene.2210::comp533_seq2::g.2210::m.2210	57	63525	53	0	2	0	4.6	6.54	1308	1	0	1	387.182	1158.52	3	1158.53	-0.0041	0	36.36	0.0041	K	DHQTAMGMIR	D			Cmpd 604, AutoMSn(387.1817), 32.4 min
16	Gene.2210::comp533_seq2::g.2210::m.2210	Gene.2210::comp533_seq2::g.2210::m.2210	57	63525	53	0	2	0	4.6	6.54	1309	1	0	1	387.182	1158.52	3	1158.53	-0.0038	0	37.11	0.0034	K	DHQTAMGMIR	D			Cmpd 461, AutoMSn(387.1818), 32.3 min
16	Gene.2210::comp533_seq2::g.2210::m.2210	Gene.2210::comp533_seq2::g.2210::m.2210	57	63525	53	0	2	0	4.6	6.54	1310	1	0	1	387.182	1158.52	3	1158.53	-0.0036	0	31.06	0.014	K	DHQTAMGMIR	D			Cmpd 295, AutoMSn(387.1819), 31.6 min
16	Gene.2210::comp533_seq2::g.2210::m.2210	Gene.2210::comp533_seq2::g.2210::m.2210	57	63525	53	0	2	0	4.6	6.54	5330	5	1	1	929.979	1857.94	2	1857.94	0.0034	1	20.07	0.041	K	IMSNYISLYLREQGR	S	Oxidation (M)	0.020000000000000.0	Cmpd 25, AutoMSn(929.9793), 21.7 min	emPAI	0.05
17	Gene.6633::comp1824_seq0::g.6633::m.6633	Gene.6633::comp1824_seq0::g.6633::m.6633	57	23991	53	0	2	0	4.9	8.63	2600	3	1	1	516.261	1030.51	2	1030.54	-0.037	0	20.64	0.15	K	HDVVSAYLK	R			Cmpd 412, AutoMSn(516.2612), 32.9 min
17	Gene.6633::comp1824_seq0::g.6633::m.6633	Gene.6633::comp1824_seq0::g.6633::m.6633	57	23991	53	0	2	0	4.9	8.63	1214	1	0	1	387.164	1158.47	3	1158.64	-0.1683	1	31.69	0.012	K	KHDVVSAYLK	R			Cmpd 225, AutoMSn(387.1644), 31.7 min
17	Gene.6633::comp1824_seq0::g.6633::m.6633	Gene.6633::comp1824_seq0::g.6633::m.6633	57	23991	53	0	2	0	4.9	8.63	1215	1	0	1	387.165	1158.47	3	1158.64	-0.1675	1	34.54	0.0063	K	KHDVVSAYLK	R			Cmpd 674, AutoMSn(387.1647), 31.1 min
17	Gene.6633::comp1824_seq0::g.6633::m.6633	Gene.6633::comp1824_seq0::g.6633::m.6633	57	23991	53	0	2	0	4.9	8.63	1216	2	0	1	387.165	1158.47	3	1158.64	-0.1664	1	35.87	0.0046	K	KHDVVSAYLK	R			Cmpd 550, AutoMSn(387.1650), 31.1 min
17	Gene.6633::comp1824_seq0::g.6633::m.6633	Gene.6633::comp1824_seq0::g.6633::m.6633	57	23991	53	0	2	0	4.9	8.63	1217	2	0	1	387.165	1158.47	3	1158.64	-0.1663	1	30.46	0.016	K	KHDVVSAYLK	R			Cmpd 417, AutoMSn(387.1651), 31.1 min
17	Gene.6633::comp1824_seq0::g.6633::m.6633	Gene.6633::comp1824_seq0::g.6633::m.6633	57	23991	53	0	2	0	4.9	8.63	1218	1	0	1	387.165	1158.47	3	1158.64	-0.166	1	31.3	0.013	K	KHDVVSAYLK	R			Cmpd 678, AutoMSn(387.1652), 31.3 min
17	Gene.6633::comp1824_seq0::g.6633::m.6633	Gene.6633::comp1824_seq0::g.6633::m.6633	57	23991	53	0	2	0	4.9	8.63	1219	1	0	1	387.165	1158.47	3	1158.64	-0.1652	1	32.28	0.011	K	KHDVVSAYLK	R			Cmpd 358, AutoMSn(387.1654), 31.6 min
17	Gene.6633::comp1824_seq0::g.6633::m.6633	Gene.6633::comp1824_seq0::g.6633::m.6633	57	23991	53	0	2	0	4.9	8.63	1220	1	0	1	387.166	1158.47	3	1158.64	-0.1651	1	32.41	0.01	K	KHDVVSAYLK	R			Cmpd 442, AutoMSn(387.1655), 31.2 min
17	Gene.6633::comp1824_seq0::g.6633::m.6633	Gene.6633::comp1824_seq0::g.6633::m.6633	57	23991	53	0	2	0	4.9	8.63	1221	1	0	1	387.166	1158.48	3	1158.64	-0.1637	1	30.88	0.015	K	KHDVVSAYLK	R			Cmpd 556, AutoMSn(387.1660), 31.3 min
17	Gene.6633::comp1824_seq0::g.6633::m.6633	Gene.6633::comp1824_seq0::g.6633::m.6633	57	23991	53	0	2	0	4.9	8.63	1222	1	0	1	387.166	1158.48	3	1158.64	-0.1635	1	35.99	0.0045	K	KHDVVSAYLK	R			Cmpd 364, AutoMSn(387.1660), 31.8 min
17	Gene.6633::comp1824_seq0::g.6633::m.6633	Gene.6633::comp1824_seq0::g.6633::m.6633	57	23991	53	0	2	0	4.9	8.63	1223	1	0	1	387.166	1158.48	3	1158.64	-0.1632	1	30.99	0.014	K	KHDVVSAYLK	R			Cmpd 220, AutoMSn(387.1661), 31.5 min
17	Gene.6633::comp1824_seq0::g.6633::m.6633	Gene.6633::comp1824_seq0::g.6633::m.6633	57	23991	53	0	2	0	4.9	8.63	1224	1	0	1	387.166	1158.48	3	1158.64	-0.1631	1	31.15	0.014	K	KHDVVSAYLK	R			Cmpd 683, AutoMSn(387.1661), 31.4 min
17	Gene.6633::comp1824_seq0::g.6633::m.6633	Gene.6633::comp1824_seq0::g.6633::m.6633	57	23991	53	0	2	0	4.9	8.63	1225	1	0	1	387.166	1158.48	3	1158.64	-0.163	1	31.69	0.012	K	KHDVVSAYLK	R			Cmpd 444, AutoMSn(387.1662), 31.3 min
17	Gene.6633::comp1824_seq0::g.6633::m.6633	Gene.6633::comp1824_seq0::g.6633::m.6633	57	23991	53	0	2	0	4.9	8.63	1226	2	0	1	387.166	1158.48	3	1158.64	-0.1619	1	31.21	0.013	K	KHDVVSAYLK	R			Cmpd 690, AutoMSn(387.1665), 31.5 min
17	Gene.6633::comp1824_seq0::g.6633::m.6633	Gene.6633::comp1824_seq0::g.6633::m.6633	57	23991	53	0	2	0	4.9	8.63	1227	2	0	1	387.167	1158.48	3	1158.64	-0.1618	1	35.22	0.0053	K	KHDVVSAYLK	R			Cmpd 552, AutoMSn(387.1666), 31.2 min
17	Gene.6633::comp1824_seq0::g.6633::m.6633	Gene.6633::comp1824_seq0::g.6633::m.6633	57	23991	53	0	2	0	4.9	8.63	1228	1	0	1	387.167	1158.48	3	1158.64	-0.1613	1	35.33	0.0052	K	KHDVVSAYLK	R			Cmpd 340, AutoMSn(387.1667), 31.1 min
17	Gene.6633::comp1824_seq0::g.6633::m.6633	Gene.6633::comp1824_seq0::g.6633::m.6633	57	23991	53	0	2	0	4.9	8.63	1229	1	0	1	387.167	1158.48	3	1158.64	-0.1609	1	31.33	0.013	K	KHDVVSAYLK	R			Cmpd 562, AutoMSn(387.1669), 31.4 min
17	Gene.6633::comp1824_seq0::g.6633::m.6633	Gene.6633::comp1824_seq0::g.6633::m.6633	57	23991	53	0	2	0	4.9	8.63	1230	1	0	1	387.167	1158.48	3	1158.64	-0.16	1	31.39	0.013	K	KHDVVSAYLK	R			Cmpd 447, AutoMSn(387.1672), 31.4 min
17	Gene.6633::comp1824_seq0::g.6633::m.6633	Gene.6633::comp1824_seq0::g.6633::m.6633	57	23991	53	0	2	0	4.9	8.63	1231	1	0	1	387.168	1158.48	3	1158.64	-0.1587	1	31.93	0.011	K	KHDVVSAYLK	R			Cmpd 559, AutoMSn(387.1676), 31.4 min
17	Gene.6633::comp1824_seq0::g.6633::m.6633	Gene.6633::comp1824_seq0::g.6633::m.6633	57	23991	53	0	2	0	4.9	8.63	1232	1	0	1	387.168	1158.48	3	1158.64	-0.1586	1	35.3	0.0052	K	KHDVVSAYLK	R			Cmpd 419, AutoMSn(387.1676), 31.2 min
17	Gene.6633::comp1824_seq0::g.6633::m.6633	Gene.6633::comp1824_seq0::g.6633::m.6633	57	23991	53	0	2	0	4.9	8.63	1233	1	0	1	387.168	1158.48	3	1158.64	-0.1576	1	31.22	0.013	K	KHDVVSAYLK	R			Cmpd 222, AutoMSn(387.1680), 31.6 min
17	Gene.6633::comp1824_seq0::g.6633::m.6633	Gene.6633::comp1824_seq0::g.6633::m.6633	57	23991	53	0	2	0	4.9	8.63	1234	1	0	1	387.168	1158.48	3	1158.64	-0.1574	1	31.43	0.013	K	KHDVVSAYLK	R			Cmpd 280, AutoMSn(387.1680), 31.6 min
17	Gene.6633::comp1824_seq0::g.6633::m.6633	Gene.6633::comp1824_seq0::g.6633::m.6633	57	23991	53	0	2	0	4.9	8.63	1235	1	0	1	387.168	1158.48	3	1158.64	-0.1574	1	30.86	0.015	K	KHDVVSAYLK	R			Cmpd 349, AutoMSn(387.1680), 31.4 min
17	Gene.6633::comp1824_seq0::g.6633::m.6633	Gene.6633::comp1824_seq0::g.6633::m.6633	57	23991	53	0	2	0	4.9	8.63	1236	1	0	1	387.168	1158.48	3	1158.64	-0.1573	1	31.26	0.013	K	KHDVVSAYLK	R			Cmpd 283, AutoMSn(387.1681), 31.6 min
17	Gene.6633::comp1824_seq0::g.6633::m.6633	Gene.6633::comp1824_seq0::g.6633::m.6633	57	23991	53	0	2	0	4.9	8.63	1237	1	0	1	387.168	1158.48	3	1158.64	-0.1563	1	31.33	0.013	K	KHDVVSAYLK	R			Cmpd 360, AutoMSn(387.1684), 31.7 min
17	Gene.6633::comp1824_seq0::g.6633::m.6633	Gene.6633::comp1824_seq0::g.6633::m.6633	57	23991	53	0	2	0	4.9	8.63	1238	1	0	1	387.169	1158.48	3	1158.64	-0.1553	1	31.97	0.011	K	KHDVVSAYLK	R			Cmpd 293, AutoMSn(387.1687), 31.6 min
17	Gene.6633::comp1824_seq0::g.6633::m.6633	Gene.6633::comp1824_seq0::g.6633::m.6633	57	23991	53	0	2	0	4.9	8.63	1239	1	0	1	387.169	1158.48	3	1158.64	-0.1548	1	31.41	0.013	K	KHDVVSAYLK	R			Cmpd 278, AutoMSn(387.1689), 31.5 min
17	Gene.6633::comp1824_seq0::g.6633::m.6633	Gene.6633::comp1824_seq0::g.6633::m.6633	57	23991	53	0	2	0	4.9	8.63	1240	1	0	1	387.169	1158.49	3	1158.64	-0.1545	1	31.35	0.013	K	KHDVVSAYLK	R			Cmpd 421, AutoMSn(387.1690), 31.3 min
17	Gene.6633::comp1824_seq0::g.6633::m.6633	Gene.6633::comp1824_seq0::g.6633::m.6633	57	23991	53	0	2	0	4.9	8.63	1241	2	0	1	387.17	1158.49	3	1158.64	-0.1519	1	35.12	0.0054	K	KHDVVSAYLK	R			Cmpd 790, AutoMSn(387.1699), 31.1 min
17	Gene.6633::comp1824_seq0::g.6633::m.6633	Gene.6633::comp1824_seq0::g.6633::m.6633	57	23991	53	0	2	0	4.9	8.63	1242	1	0	1	387.171	1158.49	3	1158.64	-0.1484	1	30.87	0.014	K	KHDVVSAYLK	R			Cmpd 793, AutoMSn(387.1711), 31.2 min
17	Gene.6633::comp1824_seq0::g.6633::m.6633	Gene.6633::comp1824_seq0::g.6633::m.6633	57	23991	53	0	2	0	4.9	8.63	1245	1	0	1	387.18	1158.52	3	1158.64	-0.1228	1	30.83	0.014	K	KHDVVSAYLK	R			Cmpd 351, AutoMSn(387.1796), 31.5 min
17	Gene.6633::comp1824_seq0::g.6633::m.6633	Gene.6633::comp1824_seq0::g.6633::m.6633	57	23991	53	0	2	0	4.9	8.63	1247	1	0	1	387.18	1158.52	3	1158.64	-0.122	1	33.19	0.0084	K	KHDVVSAYLK	R			Cmpd 733, AutoMSn(387.1799), 32.6 min
17	Gene.6633::comp1824_seq0::g.6633::m.6633	Gene.6633::comp1824_seq0::g.6633::m.6633	57	23991	53	0	2	0	4.9	8.63	1252	1	0	1	387.18	1158.52	3	1158.64	-0.1201	1	37	0.0035	K	KHDVVSAYLK	R			Cmpd 730, AutoMSn(387.1805), 32.5 min
17	Gene.6633::comp1824_seq0::g.6633::m.6633	Gene.6633::comp1824_seq0::g.6633::m.6633	57	23991	53	0	2	0	4.9	8.63	1254	2	0	1	387.18	1158.52	3	1158.64	-0.12	1	25.91	0.045	K	KHDVVSAYLK	R			Cmpd 737, AutoMSn(387.1805), 32.7 min
17	Gene.6633::comp1824_seq0::g.6633::m.6633	Gene.6633::comp1824_seq0::g.6633::m.6633	57	23991	53	0	2	0	4.9	8.63	1258	1	0	1	387.181	1158.52	3	1158.64	-0.1197	1	31.42	0.013	K	KHDVVSAYLK	R			Cmpd 354, AutoMSn(387.1806), 31.5 min
17	Gene.6633::comp1824_seq0::g.6633::m.6633	Gene.6633::comp1824_seq0::g.6633::m.6633	57	23991	53	0	2	0	4.9	8.63	1262	1	0	1	387.181	1158.52	3	1158.64	-0.1196	1	31.53	0.012	K	KHDVVSAYLK	R			Cmpd 328, AutoMSn(387.1806), 32.7 min
17	Gene.6633::comp1824_seq0::g.6633::m.6633	Gene.6633::comp1824_seq0::g.6633::m.6633	57	23991	53	0	2	0	4.9	8.63	1263	1	0	1	387.181	1158.52	3	1158.64	-0.1194	1	31.65	0.012	K	KHDVVSAYLK	R			Cmpd 803, AutoMSn(387.1807), 31.5 min
17	Gene.6633::comp1824_seq0::g.6633::m.6633	Gene.6633::comp1824_seq0::g.6633::m.6633	57	23991	53	0	2	0	4.9	8.63	1264	1	0	1	387.181	1158.52	3	1158.64	-0.1193	1	36.99	0.0035	K	KHDVVSAYLK	R			Cmpd 491, AutoMSn(387.1807), 32.4 min
17	Gene.6633::comp1824_seq0::g.6633::m.6633	Gene.6633::comp1824_seq0::g.6633::m.6633	57	23991	53	0	2	0	4.9	8.63	1267	1	0	1	387.181	1158.52	3	1158.64	-0.1192	1	32.86	0.0091	K	KHDVVSAYLK	R			Cmpd 493, AutoMSn(387.1808), 32.5 min
17	Gene.6633::comp1824_seq0::g.6633::m.6633	Gene.6633::comp1824_seq0::g.6633::m.6633	57	23991	53	0	2	0	4.9	8.63	1268	1	0	1	387.181	1158.52	3	1158.64	-0.1192	1	36.82	0.0036	K	KHDVVSAYLK	R			Cmpd 465, AutoMSn(387.1808), 32.3 min
17	Gene.6633::comp1824_seq0::g.6633::m.6633	Gene.6633::comp1824_seq0::g.6633::m.6633	57	23991	53	0	2	0	4.9	8.63	1271	1	0	1	387.181	1158.52	3	1158.64	-0.119	1	32.49	0.0099	K	KHDVVSAYLK	R			Cmpd 468, AutoMSn(387.1808), 32.4 min
17	Gene.6633::comp1824_seq0::g.6633::m.6633	Gene.6633::comp1824_seq0::g.6633::m.6633	57	23991	53	0	2	0	4.9	8.63	1274	1	0	1	387.181	1158.52	3	1158.64	-0.1188	1	37.1	0.0034	K	KHDVVSAYLK	R			Cmpd 609, AutoMSn(387.1809), 32.5 min
17	Gene.6633::comp1824_seq0::g.6633::m.6633	Gene.6633::comp1824_seq0::g.6633::m.6633	57	23991	53	0	2	0	4.9	8.63	1275	1	0	1	387.181	1158.52	3	1158.64	-0.1187	1	33.66	0.0075	K	KHDVVSAYLK	R			Cmpd 850, AutoMSn(387.1809), 32.6 min
17	Gene.6633::comp1824_seq0::g.6633::m.6633	Gene.6633::comp1824_seq0::g.6633::m.6633	57	23991	53	0	2	0	4.9	8.63	1280	1	0	1	387.181	1158.52	3	1158.64	-0.1185	1	31.35	0.013	K	KHDVVSAYLK	R			Cmpd 809, AutoMSn(387.1810), 31.6 min
17	Gene.6633::comp1824_seq0::g.6633::m.6633	Gene.6633::comp1824_seq0::g.6633::m.6633	57	23991	53	0	2	0	4.9	8.63	1282	1	0	1	387.181	1158.52	3	1158.64	-0.1185	1	31.91	0.011	K	KHDVVSAYLK	R			Cmpd 395, AutoMSn(387.1810), 32.5 min
17	Gene.6633::comp1824_seq0::g.6633::m.6633	Gene.6633::comp1824_seq0::g.6633::m.6633	57	23991	53	0	2	0	4.9	8.63	1287	1	0	1	387.181	1158.52	3	1158.64	-0.1183	1	32.32	0.01	K	KHDVVSAYLK	R			Cmpd 606, AutoMSn(387.1811), 32.5 min
17	Gene.6633::comp1824_seq0::g.6633::m.6633	Gene.6633::comp1824_seq0::g.6633::m.6633	57	23991	53	0	2	0	4.9	8.63	1302	1	0	1	387.182	1158.52	3	1158.64	-0.1171	1	36.56	0.0039	K	KHDVVSAYLK	R			Cmpd 408, AutoMSn(387.1815), 32.8 min
17	Gene.6633::comp1824_seq0::g.6633::m.6633	Gene.6633::comp1824_seq0::g.6633::m.6633	57	23991	53	0	2	0	4.9	8.63	1304	1	0	1	387.182	1158.52	3	1158.64	-0.1169	1	31.44	0.013	K	KHDVVSAYLK	R			Cmpd 687, AutoMSn(387.1815), 31.5 min
17	Gene.6633::comp1824_seq0::g.6633::m.6633	Gene.6633::comp1824_seq0::g.6633::m.6633	57	23991	53	0	2	0	4.9	8.63	1306	2	0	1	387.182	1158.52	3	1158.64	-0.1168	1	36.98	0.0035	K	KHDVVSAYLK	R			Cmpd 488, AutoMSn(387.1816), 32.4 min
17	Gene.6633::comp1824_seq0::g.6633::m.6633	Gene.6633::comp1824_seq0::g.6633::m.6633	57	23991	53	0	2	0	4.9	8.63	1307	6	0	1	387.182	1158.52	3	1158.64	-0.1166	1	24.09	0.068	K	KHDVVSAYLK	R			Cmpd 291, AutoMSn(387.1816), 31.5 min
17	Gene.6633::comp1824_seq0::g.6633::m.6633	Gene.6633::comp1824_seq0::g.6633::m.6633	57	23991	53	0	2	0	4.9	8.63	1308	1	0	1	387.182	1158.52	3	1158.64	-0.1164	1	36.36	0.0041	K	KHDVVSAYLK	R			Cmpd 604, AutoMSn(387.1817), 32.4 min
17	Gene.6633::comp1824_seq0::g.6633::m.6633	Gene.6633::comp1824_seq0::g.6633::m.6633	57	23991	53	0	2	0	4.9	8.63	1309	1	0	1	387.182	1158.52	3	1158.64	-0.1161	1	37.11	0.0034	K	KHDVVSAYLK	R			Cmpd 461, AutoMSn(387.1818), 32.3 min
17	Gene.6633::comp1824_seq0::g.6633::m.6633	Gene.6633::comp1824_seq0::g.6633::m.6633	57	23991	53	0	2	0	4.9	8.63	1310	1	0	1	387.182	1158.52	3	1158.64	-0.1159	1	31.06	0.014	K	KHDVVSAYLK	R			Cmpd 295, AutoMSn(387.1819), 31.6 min	emPAI	0.14
18	Gene.6609::comp1814_seq0::g.6609::m.6609	Gene.6609::comp1814_seq0::g.6609::m.6609	37	13384	52	0	1	0	7.8	5.81	1214	1	0	1	387.164	1158.47	3	1158.55	-0.0778	0	31.69	0.012	R	AYFVQMQTR	S	Oxidation (M)	0.000002000.0	Cmpd 225, AutoMSn(387.1644), 31.7 min
18	Gene.6609::comp1814_seq0::g.6609::m.6609	Gene.6609::comp1814_seq0::g.6609::m.6609	37	13384	52	0	1	0	7.8	5.81	1215	1	0	1	387.165	1158.47	3	1158.55	-0.077	0	34.54	0.0063	R	AYFVQMQTR	S	Oxidation (M)	0.000002000.0	Cmpd 674, AutoMSn(387.1647), 31.1 min
18	Gene.6609::comp1814_seq0::g.6609::m.6609	Gene.6609::comp1814_seq0::g.6609::m.6609	37	13384	52	0	1	0	7.8	5.81	1216	2	0	1	387.165	1158.47	3	1158.55	-0.0759	0	35.87	0.0046	R	AYFVQMQTR	S	Oxidation (M)	0.000002000.0	Cmpd 550, AutoMSn(387.1650), 31.1 min
18	Gene.6609::comp1814_seq0::g.6609::m.6609	Gene.6609::comp1814_seq0::g.6609::m.6609	37	13384	52	0	1	0	7.8	5.81	1217	2	0	1	387.165	1158.47	3	1158.55	-0.0758	0	30.46	0.016	R	AYFVQMQTR	S	Oxidation (M)	0.000002000.0	Cmpd 417, AutoMSn(387.1651), 31.1 min
18	Gene.6609::comp1814_seq0::g.6609::m.6609	Gene.6609::comp1814_seq0::g.6609::m.6609	37	13384	52	0	1	0	7.8	5.81	1218	1	0	1	387.165	1158.47	3	1158.55	-0.0754	0	31.3	0.013	R	AYFVQMQTR	S	Oxidation (M)	0.000002000.0	Cmpd 678, AutoMSn(387.1652), 31.3 min
18	Gene.6609::comp1814_seq0::g.6609::m.6609	Gene.6609::comp1814_seq0::g.6609::m.6609	37	13384	52	0	1	0	7.8	5.81	1219	1	0	1	387.165	1158.47	3	1158.55	-0.0747	0	32.28	0.011	R	AYFVQMQTR	S	Oxidation (M)	0.000002000.0	Cmpd 358, AutoMSn(387.1654), 31.6 min
18	Gene.6609::comp1814_seq0::g.6609::m.6609	Gene.6609::comp1814_seq0::g.6609::m.6609	37	13384	52	0	1	0	7.8	5.81	1220	1	0	1	387.166	1158.47	3	1158.55	-0.0746	0	32.41	0.01	R	AYFVQMQTR	S	Oxidation (M)	0.000002000.0	Cmpd 442, AutoMSn(387.1655), 31.2 min
18	Gene.6609::comp1814_seq0::g.6609::m.6609	Gene.6609::comp1814_seq0::g.6609::m.6609	37	13384	52	0	1	0	7.8	5.81	1221	1	0	1	387.166	1158.48	3	1158.55	-0.0732	0	30.88	0.015	R	AYFVQMQTR	S	Oxidation (M)	0.000002000.0	Cmpd 556, AutoMSn(387.1660), 31.3 min
18	Gene.6609::comp1814_seq0::g.6609::m.6609	Gene.6609::comp1814_seq0::g.6609::m.6609	37	13384	52	0	1	0	7.8	5.81	1222	1	0	1	387.166	1158.48	3	1158.55	-0.0729	0	35.99	0.0045	R	AYFVQMQTR	S	Oxidation (M)	0.000002000.0	Cmpd 364, AutoMSn(387.1660), 31.8 min
18	Gene.6609::comp1814_seq0::g.6609::m.6609	Gene.6609::comp1814_seq0::g.6609::m.6609	37	13384	52	0	1	0	7.8	5.81	1223	1	0	1	387.166	1158.48	3	1158.55	-0.0727	0	30.99	0.014	R	AYFVQMQTR	S	Oxidation (M)	0.000002000.0	Cmpd 220, AutoMSn(387.1661), 31.5 min
18	Gene.6609::comp1814_seq0::g.6609::m.6609	Gene.6609::comp1814_seq0::g.6609::m.6609	37	13384	52	0	1	0	7.8	5.81	1224	1	0	1	387.166	1158.48	3	1158.55	-0.0726	0	31.15	0.014	R	AYFVQMQTR	S	Oxidation (M)	0.000002000.0	Cmpd 683, AutoMSn(387.1661), 31.4 min
18	Gene.6609::comp1814_seq0::g.6609::m.6609	Gene.6609::comp1814_seq0::g.6609::m.6609	37	13384	52	0	1	0	7.8	5.81	1225	1	0	1	387.166	1158.48	3	1158.55	-0.0725	0	31.69	0.012	R	AYFVQMQTR	S	Oxidation (M)	0.000002000.0	Cmpd 444, AutoMSn(387.1662), 31.3 min
18	Gene.6609::comp1814_seq0::g.6609::m.6609	Gene.6609::comp1814_seq0::g.6609::m.6609	37	13384	52	0	1	0	7.8	5.81	1226	2	0	1	387.166	1158.48	3	1158.55	-0.0714	0	31.21	0.013	R	AYFVQMQTR	S	Oxidation (M)	0.000002000.0	Cmpd 690, AutoMSn(387.1665), 31.5 min
18	Gene.6609::comp1814_seq0::g.6609::m.6609	Gene.6609::comp1814_seq0::g.6609::m.6609	37	13384	52	0	1	0	7.8	5.81	1227	2	0	1	387.167	1158.48	3	1158.55	-0.0713	0	35.22	0.0053	R	AYFVQMQTR	S	Oxidation (M)	0.000002000.0	Cmpd 552, AutoMSn(387.1666), 31.2 min
18	Gene.6609::comp1814_seq0::g.6609::m.6609	Gene.6609::comp1814_seq0::g.6609::m.6609	37	13384	52	0	1	0	7.8	5.81	1228	1	0	1	387.167	1158.48	3	1158.55	-0.0708	0	35.33	0.0052	R	AYFVQMQTR	S	Oxidation (M)	0.000002000.0	Cmpd 340, AutoMSn(387.1667), 31.1 min
18	Gene.6609::comp1814_seq0::g.6609::m.6609	Gene.6609::comp1814_seq0::g.6609::m.6609	37	13384	52	0	1	0	7.8	5.81	1229	1	0	1	387.167	1158.48	3	1158.55	-0.0704	0	31.33	0.013	R	AYFVQMQTR	S	Oxidation (M)	0.000002000.0	Cmpd 562, AutoMSn(387.1669), 31.4 min
18	Gene.6609::comp1814_seq0::g.6609::m.6609	Gene.6609::comp1814_seq0::g.6609::m.6609	37	13384	52	0	1	0	7.8	5.81	1230	1	0	1	387.167	1158.48	3	1158.55	-0.0695	0	31.39	0.013	R	AYFVQMQTR	S	Oxidation (M)	0.000002000.0	Cmpd 447, AutoMSn(387.1672), 31.4 min
18	Gene.6609::comp1814_seq0::g.6609::m.6609	Gene.6609::comp1814_seq0::g.6609::m.6609	37	13384	52	0	1	0	7.8	5.81	1231	1	0	1	387.168	1158.48	3	1158.55	-0.0682	0	31.93	0.011	R	AYFVQMQTR	S	Oxidation (M)	0.000002000.0	Cmpd 559, AutoMSn(387.1676), 31.4 min
18	Gene.6609::comp1814_seq0::g.6609::m.6609	Gene.6609::comp1814_seq0::g.6609::m.6609	37	13384	52	0	1	0	7.8	5.81	1232	1	0	1	387.168	1158.48	3	1158.55	-0.0681	0	35.3	0.0052	R	AYFVQMQTR	S	Oxidation (M)	0.000002000.0	Cmpd 419, AutoMSn(387.1676), 31.2 min
18	Gene.6609::comp1814_seq0::g.6609::m.6609	Gene.6609::comp1814_seq0::g.6609::m.6609	37	13384	52	0	1	0	7.8	5.81	1233	1	0	1	387.168	1158.48	3	1158.55	-0.0671	0	31.22	0.013	R	AYFVQMQTR	S	Oxidation (M)	0.000002000.0	Cmpd 222, AutoMSn(387.1680), 31.6 min
18	Gene.6609::comp1814_seq0::g.6609::m.6609	Gene.6609::comp1814_seq0::g.6609::m.6609	37	13384	52	0	1	0	7.8	5.81	1234	1	0	1	387.168	1158.48	3	1158.55	-0.0669	0	31.43	0.013	R	AYFVQMQTR	S	Oxidation (M)	0.000002000.0	Cmpd 280, AutoMSn(387.1680), 31.6 min
18	Gene.6609::comp1814_seq0::g.6609::m.6609	Gene.6609::comp1814_seq0::g.6609::m.6609	37	13384	52	0	1	0	7.8	5.81	1235	1	0	1	387.168	1158.48	3	1158.55	-0.0669	0	30.86	0.015	R	AYFVQMQTR	S	Oxidation (M)	0.000002000.0	Cmpd 349, AutoMSn(387.1680), 31.4 min
18	Gene.6609::comp1814_seq0::g.6609::m.6609	Gene.6609::comp1814_seq0::g.6609::m.6609	37	13384	52	0	1	0	7.8	5.81	1236	1	0	1	387.168	1158.48	3	1158.55	-0.0668	0	31.26	0.013	R	AYFVQMQTR	S	Oxidation (M)	0.000002000.0	Cmpd 283, AutoMSn(387.1681), 31.6 min
18	Gene.6609::comp1814_seq0::g.6609::m.6609	Gene.6609::comp1814_seq0::g.6609::m.6609	37	13384	52	0	1	0	7.8	5.81	1237	1	0	1	387.168	1158.48	3	1158.55	-0.0658	0	31.33	0.013	R	AYFVQMQTR	S	Oxidation (M)	0.000002000.0	Cmpd 360, AutoMSn(387.1684), 31.7 min
18	Gene.6609::comp1814_seq0::g.6609::m.6609	Gene.6609::comp1814_seq0::g.6609::m.6609	37	13384	52	0	1	0	7.8	5.81	1238	1	0	1	387.169	1158.48	3	1158.55	-0.0648	0	31.97	0.011	R	AYFVQMQTR	S	Oxidation (M)	0.000002000.0	Cmpd 293, AutoMSn(387.1687), 31.6 min
18	Gene.6609::comp1814_seq0::g.6609::m.6609	Gene.6609::comp1814_seq0::g.6609::m.6609	37	13384	52	0	1	0	7.8	5.81	1239	1	0	1	387.169	1158.48	3	1158.55	-0.0643	0	31.41	0.013	R	AYFVQMQTR	S	Oxidation (M)	0.000002000.0	Cmpd 278, AutoMSn(387.1689), 31.5 min
18	Gene.6609::comp1814_seq0::g.6609::m.6609	Gene.6609::comp1814_seq0::g.6609::m.6609	37	13384	52	0	1	0	7.8	5.81	1240	1	0	1	387.169	1158.49	3	1158.55	-0.064	0	31.35	0.013	R	AYFVQMQTR	S	Oxidation (M)	0.000002000.0	Cmpd 421, AutoMSn(387.1690), 31.3 min
18	Gene.6609::comp1814_seq0::g.6609::m.6609	Gene.6609::comp1814_seq0::g.6609::m.6609	37	13384	52	0	1	0	7.8	5.81	1241	2	0	1	387.17	1158.49	3	1158.55	-0.0613	0	35.12	0.0054	R	AYFVQMQTR	S	Oxidation (M)	0.000002000.0	Cmpd 790, AutoMSn(387.1699), 31.1 min
18	Gene.6609::comp1814_seq0::g.6609::m.6609	Gene.6609::comp1814_seq0::g.6609::m.6609	37	13384	52	0	1	0	7.8	5.81	1242	1	0	1	387.171	1158.49	3	1158.55	-0.0579	0	30.87	0.014	R	AYFVQMQTR	S	Oxidation (M)	0.000002000.0	Cmpd 793, AutoMSn(387.1711), 31.2 min
18	Gene.6609::comp1814_seq0::g.6609::m.6609	Gene.6609::comp1814_seq0::g.6609::m.6609	37	13384	52	0	1	0	7.8	5.81	1245	1	0	1	387.18	1158.52	3	1158.55	-0.0323	0	30.83	0.014	R	AYFVQMQTR	S	Oxidation (M)	0.000002000.0	Cmpd 351, AutoMSn(387.1796), 31.5 min
18	Gene.6609::comp1814_seq0::g.6609::m.6609	Gene.6609::comp1814_seq0::g.6609::m.6609	37	13384	52	0	1	0	7.8	5.81	1247	1	0	1	387.18	1158.52	3	1158.55	-0.0315	0	33.19	0.0084	R	AYFVQMQTR	S	Oxidation (M)	0.000002000.0	Cmpd 733, AutoMSn(387.1799), 32.6 min
18	Gene.6609::comp1814_seq0::g.6609::m.6609	Gene.6609::comp1814_seq0::g.6609::m.6609	37	13384	52	0	1	0	7.8	5.81	1252	1	0	1	387.18	1158.52	3	1158.55	-0.0296	0	37	0.0035	R	AYFVQMQTR	S	Oxidation (M)	0.000002000.0	Cmpd 730, AutoMSn(387.1805), 32.5 min
18	Gene.6609::comp1814_seq0::g.6609::m.6609	Gene.6609::comp1814_seq0::g.6609::m.6609	37	13384	52	0	1	0	7.8	5.81	1254	2	0	1	387.18	1158.52	3	1158.55	-0.0295	0	25.91	0.045	R	AYFVQMQTR	S	Oxidation (M)	0.000002000.0	Cmpd 737, AutoMSn(387.1805), 32.7 min
18	Gene.6609::comp1814_seq0::g.6609::m.6609	Gene.6609::comp1814_seq0::g.6609::m.6609	37	13384	52	0	1	0	7.8	5.81	1258	1	0	1	387.181	1158.52	3	1158.55	-0.0292	0	31.42	0.013	R	AYFVQMQTR	S	Oxidation (M)	0.000002000.0	Cmpd 354, AutoMSn(387.1806), 31.5 min
18	Gene.6609::comp1814_seq0::g.6609::m.6609	Gene.6609::comp1814_seq0::g.6609::m.6609	37	13384	52	0	1	0	7.8	5.81	1262	1	0	1	387.181	1158.52	3	1158.55	-0.0291	0	31.53	0.012	R	AYFVQMQTR	S	Oxidation (M)	0.000002000.0	Cmpd 328, AutoMSn(387.1806), 32.7 min
18	Gene.6609::comp1814_seq0::g.6609::m.6609	Gene.6609::comp1814_seq0::g.6609::m.6609	37	13384	52	0	1	0	7.8	5.81	1263	1	0	1	387.181	1158.52	3	1158.55	-0.0289	0	31.65	0.012	R	AYFVQMQTR	S	Oxidation (M)	0.000002000.0	Cmpd 803, AutoMSn(387.1807), 31.5 min
18	Gene.6609::comp1814_seq0::g.6609::m.6609	Gene.6609::comp1814_seq0::g.6609::m.6609	37	13384	52	0	1	0	7.8	5.81	1264	1	0	1	387.181	1158.52	3	1158.55	-0.0288	0	36.99	0.0035	R	AYFVQMQTR	S	Oxidation (M)	0.000002000.0	Cmpd 491, AutoMSn(387.1807), 32.4 min
18	Gene.6609::comp1814_seq0::g.6609::m.6609	Gene.6609::comp1814_seq0::g.6609::m.6609	37	13384	52	0	1	0	7.8	5.81	1267	1	0	1	387.181	1158.52	3	1158.55	-0.0287	0	32.86	0.0091	R	AYFVQMQTR	S	Oxidation (M)	0.000002000.0	Cmpd 493, AutoMSn(387.1808), 32.5 min
18	Gene.6609::comp1814_seq0::g.6609::m.6609	Gene.6609::comp1814_seq0::g.6609::m.6609	37	13384	52	0	1	0	7.8	5.81	1268	1	0	1	387.181	1158.52	3	1158.55	-0.0286	0	36.82	0.0036	R	AYFVQMQTR	S	Oxidation (M)	0.000002000.0	Cmpd 465, AutoMSn(387.1808), 32.3 min
18	Gene.6609::comp1814_seq0::g.6609::m.6609	Gene.6609::comp1814_seq0::g.6609::m.6609	37	13384	52	0	1	0	7.8	5.81	1271	1	0	1	387.181	1158.52	3	1158.55	-0.0285	0	32.49	0.0099	R	AYFVQMQTR	S	Oxidation (M)	0.000002000.0	Cmpd 468, AutoMSn(387.1808), 32.4 min
18	Gene.6609::comp1814_seq0::g.6609::m.6609	Gene.6609::comp1814_seq0::g.6609::m.6609	37	13384	52	0	1	0	7.8	5.81	1274	1	0	1	387.181	1158.52	3	1158.55	-0.0282	0	37.1	0.0034	R	AYFVQMQTR	S	Oxidation (M)	0.000002000.0	Cmpd 609, AutoMSn(387.1809), 32.5 min
18	Gene.6609::comp1814_seq0::g.6609::m.6609	Gene.6609::comp1814_seq0::g.6609::m.6609	37	13384	52	0	1	0	7.8	5.81	1275	1	0	1	387.181	1158.52	3	1158.55	-0.0282	0	33.66	0.0075	R	AYFVQMQTR	S	Oxidation (M)	0.000002000.0	Cmpd 850, AutoMSn(387.1809), 32.6 min
18	Gene.6609::comp1814_seq0::g.6609::m.6609	Gene.6609::comp1814_seq0::g.6609::m.6609	37	13384	52	0	1	0	7.8	5.81	1280	1	0	1	387.181	1158.52	3	1158.55	-0.028	0	31.35	0.013	R	AYFVQMQTR	S	Oxidation (M)	0.000002000.0	Cmpd 809, AutoMSn(387.1810), 31.6 min
18	Gene.6609::comp1814_seq0::g.6609::m.6609	Gene.6609::comp1814_seq0::g.6609::m.6609	37	13384	52	0	1	0	7.8	5.81	1282	1	0	1	387.181	1158.52	3	1158.55	-0.0279	0	31.91	0.011	R	AYFVQMQTR	S	Oxidation (M)	0.000002000.0	Cmpd 395, AutoMSn(387.1810), 32.5 min
18	Gene.6609::comp1814_seq0::g.6609::m.6609	Gene.6609::comp1814_seq0::g.6609::m.6609	37	13384	52	0	1	0	7.8	5.81	1287	1	0	1	387.181	1158.52	3	1158.55	-0.0278	0	32.32	0.01	R	AYFVQMQTR	S	Oxidation (M)	0.000002000.0	Cmpd 606, AutoMSn(387.1811), 32.5 min
18	Gene.6609::comp1814_seq0::g.6609::m.6609	Gene.6609::comp1814_seq0::g.6609::m.6609	37	13384	52	0	1	0	7.8	5.81	1302	1	0	1	387.182	1158.52	3	1158.55	-0.0266	0	36.56	0.0039	R	AYFVQMQTR	S	Oxidation (M)	0.000002000.0	Cmpd 408, AutoMSn(387.1815), 32.8 min
18	Gene.6609::comp1814_seq0::g.6609::m.6609	Gene.6609::comp1814_seq0::g.6609::m.6609	37	13384	52	0	1	0	7.8	5.81	1304	1	0	1	387.182	1158.52	3	1158.55	-0.0264	0	31.44	0.013	R	AYFVQMQTR	S	Oxidation (M)	0.000002000.0	Cmpd 687, AutoMSn(387.1815), 31.5 min
18	Gene.6609::comp1814_seq0::g.6609::m.6609	Gene.6609::comp1814_seq0::g.6609::m.6609	37	13384	52	0	1	0	7.8	5.81	1306	2	0	1	387.182	1158.52	3	1158.55	-0.0262	0	36.98	0.0035	R	AYFVQMQTR	S	Oxidation (M)	0.000002000.0	Cmpd 488, AutoMSn(387.1816), 32.4 min
18	Gene.6609::comp1814_seq0::g.6609::m.6609	Gene.6609::comp1814_seq0::g.6609::m.6609	37	13384	52	0	1	0	7.8	5.81	1307	6	0	1	387.182	1158.52	3	1158.55	-0.0261	0	24.09	0.068	R	AYFVQMQTR	S	Oxidation (M)	0.000002000.0	Cmpd 291, AutoMSn(387.1816), 31.5 min
18	Gene.6609::comp1814_seq0::g.6609::m.6609	Gene.6609::comp1814_seq0::g.6609::m.6609	37	13384	52	0	1	0	7.8	5.81	1308	1	0	1	387.182	1158.52	3	1158.55	-0.0258	0	36.36	0.0041	R	AYFVQMQTR	S	Oxidation (M)	0.000002000.0	Cmpd 604, AutoMSn(387.1817), 32.4 min
18	Gene.6609::comp1814_seq0::g.6609::m.6609	Gene.6609::comp1814_seq0::g.6609::m.6609	37	13384	52	0	1	0	7.8	5.81	1309	1	0	1	387.182	1158.52	3	1158.55	-0.0256	0	37.11	0.0034	R	AYFVQMQTR	S	Oxidation (M)	0.000002000.0	Cmpd 461, AutoMSn(387.1818), 32.3 min
18	Gene.6609::comp1814_seq0::g.6609::m.6609	Gene.6609::comp1814_seq0::g.6609::m.6609	37	13384	52	0	1	0	7.8	5.81	1310	1	0	1	387.182	1158.52	3	1158.55	-0.0254	0	31.06	0.014	R	AYFVQMQTR	S	Oxidation (M)	0.000002000.0	Cmpd 295, AutoMSn(387.1819), 31.6 min	emPAI	0.25
19	Gene.29214::comp14782_seq1::g.29214::m.29214	Gene.29214::comp14782_seq1::g.29214::m.29214	37	52483	51	0	1	0	2	5.48	1214	1	0	0	387.164	1158.47	3	1158.52	-0.0488	0	31.69	0.012	R	TMFTFEMPR	V			Cmpd 225, AutoMSn(387.1644), 31.7 min
19	Gene.29214::comp14782_seq1::g.29214::m.29214	Gene.29214::comp14782_seq1::g.29214::m.29214	37	52483	51	0	1	0	2	5.48	1215	1	0	0	387.165	1158.47	3	1158.52	-0.048	0	34.54	0.0063	R	TMFTFEMPR	V			Cmpd 674, AutoMSn(387.1647), 31.1 min
19	Gene.29214::comp14782_seq1::g.29214::m.29214	Gene.29214::comp14782_seq1::g.29214::m.29214	37	52483	51	0	1	0	2	5.48	1216	2	0	0	387.165	1158.47	3	1158.52	-0.0469	0	35.87	0.0046	R	TMFTFEMPR	V			Cmpd 550, AutoMSn(387.1650), 31.1 min
19	Gene.29214::comp14782_seq1::g.29214::m.29214	Gene.29214::comp14782_seq1::g.29214::m.29214	37	52483	51	0	1	0	2	5.48	1217	2	0	0	387.165	1158.47	3	1158.52	-0.0468	0	30.46	0.016	R	TMFTFEMPR	V			Cmpd 417, AutoMSn(387.1651), 31.1 min
19	Gene.29214::comp14782_seq1::g.29214::m.29214	Gene.29214::comp14782_seq1::g.29214::m.29214	37	52483	51	0	1	0	2	5.48	1218	1	0	0	387.165	1158.47	3	1158.52	-0.0464	0	31.3	0.013	R	TMFTFEMPR	V			Cmpd 678, AutoMSn(387.1652), 31.3 min
19	Gene.29214::comp14782_seq1::g.29214::m.29214	Gene.29214::comp14782_seq1::g.29214::m.29214	37	52483	51	0	1	0	2	5.48	1219	1	0	0	387.165	1158.47	3	1158.52	-0.0457	0	32.28	0.011	R	TMFTFEMPR	V			Cmpd 358, AutoMSn(387.1654), 31.6 min
19	Gene.29214::comp14782_seq1::g.29214::m.29214	Gene.29214::comp14782_seq1::g.29214::m.29214	37	52483	51	0	1	0	2	5.48	1220	1	0	0	387.166	1158.47	3	1158.52	-0.0456	0	32.41	0.01	R	TMFTFEMPR	V			Cmpd 442, AutoMSn(387.1655), 31.2 min
19	Gene.29214::comp14782_seq1::g.29214::m.29214	Gene.29214::comp14782_seq1::g.29214::m.29214	37	52483	51	0	1	0	2	5.48	1221	1	0	0	387.166	1158.48	3	1158.52	-0.0442	0	30.88	0.015	R	TMFTFEMPR	V			Cmpd 556, AutoMSn(387.1660), 31.3 min
19	Gene.29214::comp14782_seq1::g.29214::m.29214	Gene.29214::comp14782_seq1::g.29214::m.29214	37	52483	51	0	1	0	2	5.48	1222	1	0	0	387.166	1158.48	3	1158.52	-0.044	0	35.99	0.0045	R	TMFTFEMPR	V			Cmpd 364, AutoMSn(387.1660), 31.8 min
19	Gene.29214::comp14782_seq1::g.29214::m.29214	Gene.29214::comp14782_seq1::g.29214::m.29214	37	52483	51	0	1	0	2	5.48	1223	1	0	0	387.166	1158.48	3	1158.52	-0.0437	0	30.99	0.014	R	TMFTFEMPR	V			Cmpd 220, AutoMSn(387.1661), 31.5 min
19	Gene.29214::comp14782_seq1::g.29214::m.29214	Gene.29214::comp14782_seq1::g.29214::m.29214	37	52483	51	0	1	0	2	5.48	1224	1	0	0	387.166	1158.48	3	1158.52	-0.0436	0	31.15	0.014	R	TMFTFEMPR	V			Cmpd 683, AutoMSn(387.1661), 31.4 min
19	Gene.29214::comp14782_seq1::g.29214::m.29214	Gene.29214::comp14782_seq1::g.29214::m.29214	37	52483	51	0	1	0	2	5.48	1225	1	0	0	387.166	1158.48	3	1158.52	-0.0435	0	31.69	0.012	R	TMFTFEMPR	V			Cmpd 444, AutoMSn(387.1662), 31.3 min
19	Gene.29214::comp14782_seq1::g.29214::m.29214	Gene.29214::comp14782_seq1::g.29214::m.29214	37	52483	51	0	1	0	2	5.48	1226	2	0	0	387.166	1158.48	3	1158.52	-0.0424	0	31.21	0.013	R	TMFTFEMPR	V			Cmpd 690, AutoMSn(387.1665), 31.5 min
19	Gene.29214::comp14782_seq1::g.29214::m.29214	Gene.29214::comp14782_seq1::g.29214::m.29214	37	52483	51	0	1	0	2	5.48	1227	2	0	0	387.167	1158.48	3	1158.52	-0.0423	0	35.22	0.0053	R	TMFTFEMPR	V			Cmpd 552, AutoMSn(387.1666), 31.2 min
19	Gene.29214::comp14782_seq1::g.29214::m.29214	Gene.29214::comp14782_seq1::g.29214::m.29214	37	52483	51	0	1	0	2	5.48	1228	1	0	0	387.167	1158.48	3	1158.52	-0.0418	0	35.33	0.0052	R	TMFTFEMPR	V			Cmpd 340, AutoMSn(387.1667), 31.1 min
19	Gene.29214::comp14782_seq1::g.29214::m.29214	Gene.29214::comp14782_seq1::g.29214::m.29214	37	52483	51	0	1	0	2	5.48	1229	1	0	0	387.167	1158.48	3	1158.52	-0.0414	0	31.33	0.013	R	TMFTFEMPR	V			Cmpd 562, AutoMSn(387.1669), 31.4 min
19	Gene.29214::comp14782_seq1::g.29214::m.29214	Gene.29214::comp14782_seq1::g.29214::m.29214	37	52483	51	0	1	0	2	5.48	1230	1	0	0	387.167	1158.48	3	1158.52	-0.0405	0	31.39	0.013	R	TMFTFEMPR	V			Cmpd 447, AutoMSn(387.1672), 31.4 min
19	Gene.29214::comp14782_seq1::g.29214::m.29214	Gene.29214::comp14782_seq1::g.29214::m.29214	37	52483	51	0	1	0	2	5.48	1231	1	0	0	387.168	1158.48	3	1158.52	-0.0392	0	31.93	0.011	R	TMFTFEMPR	V			Cmpd 559, AutoMSn(387.1676), 31.4 min
19	Gene.29214::comp14782_seq1::g.29214::m.29214	Gene.29214::comp14782_seq1::g.29214::m.29214	37	52483	51	0	1	0	2	5.48	1232	1	0	0	387.168	1158.48	3	1158.52	-0.0391	0	35.3	0.0052	R	TMFTFEMPR	V			Cmpd 419, AutoMSn(387.1676), 31.2 min
19	Gene.29214::comp14782_seq1::g.29214::m.29214	Gene.29214::comp14782_seq1::g.29214::m.29214	37	52483	51	0	1	0	2	5.48	1233	1	0	0	387.168	1158.48	3	1158.52	-0.0381	0	31.22	0.013	R	TMFTFEMPR	V			Cmpd 222, AutoMSn(387.1680), 31.6 min
19	Gene.29214::comp14782_seq1::g.29214::m.29214	Gene.29214::comp14782_seq1::g.29214::m.29214	37	52483	51	0	1	0	2	5.48	1234	1	0	0	387.168	1158.48	3	1158.52	-0.0379	0	31.43	0.013	R	TMFTFEMPR	V			Cmpd 280, AutoMSn(387.1680), 31.6 min
19	Gene.29214::comp14782_seq1::g.29214::m.29214	Gene.29214::comp14782_seq1::g.29214::m.29214	37	52483	51	0	1	0	2	5.48	1235	1	0	0	387.168	1158.48	3	1158.52	-0.0379	0	30.86	0.015	R	TMFTFEMPR	V			Cmpd 349, AutoMSn(387.1680), 31.4 min
19	Gene.29214::comp14782_seq1::g.29214::m.29214	Gene.29214::comp14782_seq1::g.29214::m.29214	37	52483	51	0	1	0	2	5.48	1236	1	0	0	387.168	1158.48	3	1158.52	-0.0378	0	31.26	0.013	R	TMFTFEMPR	V			Cmpd 283, AutoMSn(387.1681), 31.6 min
19	Gene.29214::comp14782_seq1::g.29214::m.29214	Gene.29214::comp14782_seq1::g.29214::m.29214	37	52483	51	0	1	0	2	5.48	1237	1	0	0	387.168	1158.48	3	1158.52	-0.0368	0	31.33	0.013	R	TMFTFEMPR	V			Cmpd 360, AutoMSn(387.1684), 31.7 min
19	Gene.29214::comp14782_seq1::g.29214::m.29214	Gene.29214::comp14782_seq1::g.29214::m.29214	37	52483	51	0	1	0	2	5.48	1238	1	0	0	387.169	1158.48	3	1158.52	-0.0358	0	31.97	0.011	R	TMFTFEMPR	V			Cmpd 293, AutoMSn(387.1687), 31.6 min
19	Gene.29214::comp14782_seq1::g.29214::m.29214	Gene.29214::comp14782_seq1::g.29214::m.29214	37	52483	51	0	1	0	2	5.48	1239	1	0	0	387.169	1158.48	3	1158.52	-0.0353	0	31.41	0.013	R	TMFTFEMPR	V			Cmpd 278, AutoMSn(387.1689), 31.5 min
19	Gene.29214::comp14782_seq1::g.29214::m.29214	Gene.29214::comp14782_seq1::g.29214::m.29214	37	52483	51	0	1	0	2	5.48	1240	1	0	0	387.169	1158.49	3	1158.52	-0.035	0	31.35	0.013	R	TMFTFEMPR	V			Cmpd 421, AutoMSn(387.1690), 31.3 min
19	Gene.29214::comp14782_seq1::g.29214::m.29214	Gene.29214::comp14782_seq1::g.29214::m.29214	37	52483	51	0	1	0	2	5.48	1241	2	0	0	387.17	1158.49	3	1158.52	-0.0323	0	35.12	0.0054	R	TMFTFEMPR	V			Cmpd 790, AutoMSn(387.1699), 31.1 min
19	Gene.29214::comp14782_seq1::g.29214::m.29214	Gene.29214::comp14782_seq1::g.29214::m.29214	37	52483	51	0	1	0	2	5.48	1242	1	0	0	387.171	1158.49	3	1158.52	-0.0289	0	30.87	0.014	R	TMFTFEMPR	V			Cmpd 793, AutoMSn(387.1711), 31.2 min
19	Gene.29214::comp14782_seq1::g.29214::m.29214	Gene.29214::comp14782_seq1::g.29214::m.29214	37	52483	51	0	1	0	2	5.48	1245	1	0	0	387.18	1158.52	3	1158.52	-0.0033	0	30.83	0.014	R	TMFTFEMPR	V			Cmpd 351, AutoMSn(387.1796), 31.5 min
19	Gene.29214::comp14782_seq1::g.29214::m.29214	Gene.29214::comp14782_seq1::g.29214::m.29214	37	52483	51	0	1	0	2	5.48	1247	1	0	0	387.18	1158.52	3	1158.52	-0.0025	0	33.19	0.0084	R	TMFTFEMPR	V			Cmpd 733, AutoMSn(387.1799), 32.6 min
19	Gene.29214::comp14782_seq1::g.29214::m.29214	Gene.29214::comp14782_seq1::g.29214::m.29214	37	52483	51	0	1	0	2	5.48	1252	1	0	0	387.18	1158.52	3	1158.52	-0.0006	0	37	0.0035	R	TMFTFEMPR	V			Cmpd 730, AutoMSn(387.1805), 32.5 min
19	Gene.29214::comp14782_seq1::g.29214::m.29214	Gene.29214::comp14782_seq1::g.29214::m.29214	37	52483	51	0	1	0	2	5.48	1254	2	0	0	387.18	1158.52	3	1158.52	-0.0005	0	25.91	0.045	R	TMFTFEMPR	V			Cmpd 737, AutoMSn(387.1805), 32.7 min
19	Gene.29214::comp14782_seq1::g.29214::m.29214	Gene.29214::comp14782_seq1::g.29214::m.29214	37	52483	51	0	1	0	2	5.48	1258	1	0	0	387.181	1158.52	3	1158.52	-0.0002	0	31.42	0.013	R	TMFTFEMPR	V			Cmpd 354, AutoMSn(387.1806), 31.5 min
19	Gene.29214::comp14782_seq1::g.29214::m.29214	Gene.29214::comp14782_seq1::g.29214::m.29214	37	52483	51	0	1	0	2	5.48	1262	1	0	0	387.181	1158.52	3	1158.52	-0.0001	0	31.53	0.012	R	TMFTFEMPR	V			Cmpd 328, AutoMSn(387.1806), 32.7 min
19	Gene.29214::comp14782_seq1::g.29214::m.29214	Gene.29214::comp14782_seq1::g.29214::m.29214	37	52483	51	0	1	0	2	5.48	1263	1	0	0	387.181	1158.52	3	1158.52	0.0001	0	31.65	0.012	R	TMFTFEMPR	V			Cmpd 803, AutoMSn(387.1807), 31.5 min
19	Gene.29214::comp14782_seq1::g.29214::m.29214	Gene.29214::comp14782_seq1::g.29214::m.29214	37	52483	51	0	1	0	2	5.48	1264	1	0	0	387.181	1158.52	3	1158.52	0.0002	0	36.99	0.0035	R	TMFTFEMPR	V			Cmpd 491, AutoMSn(387.1807), 32.4 min
19	Gene.29214::comp14782_seq1::g.29214::m.29214	Gene.29214::comp14782_seq1::g.29214::m.29214	37	52483	51	0	1	0	2	5.48	1267	1	0	0	387.181	1158.52	3	1158.52	0.0003	0	32.86	0.0091	R	TMFTFEMPR	V			Cmpd 493, AutoMSn(387.1808), 32.5 min
19	Gene.29214::comp14782_seq1::g.29214::m.29214	Gene.29214::comp14782_seq1::g.29214::m.29214	37	52483	51	0	1	0	2	5.48	1268	1	0	0	387.181	1158.52	3	1158.52	0.0004	0	36.82	0.0036	R	TMFTFEMPR	V			Cmpd 465, AutoMSn(387.1808), 32.3 min
19	Gene.29214::comp14782_seq1::g.29214::m.29214	Gene.29214::comp14782_seq1::g.29214::m.29214	37	52483	51	0	1	0	2	5.48	1271	1	0	0	387.181	1158.52	3	1158.52	0.0005	0	32.49	0.0099	R	TMFTFEMPR	V			Cmpd 468, AutoMSn(387.1808), 32.4 min
19	Gene.29214::comp14782_seq1::g.29214::m.29214	Gene.29214::comp14782_seq1::g.29214::m.29214	37	52483	51	0	1	0	2	5.48	1274	1	0	0	387.181	1158.52	3	1158.52	0.0007	0	37.1	0.0034	R	TMFTFEMPR	V			Cmpd 609, AutoMSn(387.1809), 32.5 min
19	Gene.29214::comp14782_seq1::g.29214::m.29214	Gene.29214::comp14782_seq1::g.29214::m.29214	37	52483	51	0	1	0	2	5.48	1275	1	0	0	387.181	1158.52	3	1158.52	0.0008	0	33.66	0.0075	R	TMFTFEMPR	V			Cmpd 850, AutoMSn(387.1809), 32.6 min
19	Gene.29214::comp14782_seq1::g.29214::m.29214	Gene.29214::comp14782_seq1::g.29214::m.29214	37	52483	51	0	1	0	2	5.48	1280	1	0	0	387.181	1158.52	3	1158.52	0.001	0	31.35	0.013	R	TMFTFEMPR	V			Cmpd 809, AutoMSn(387.1810), 31.6 min
19	Gene.29214::comp14782_seq1::g.29214::m.29214	Gene.29214::comp14782_seq1::g.29214::m.29214	37	52483	51	0	1	0	2	5.48	1282	1	0	0	387.181	1158.52	3	1158.52	0.001	0	31.91	0.011	R	TMFTFEMPR	V			Cmpd 395, AutoMSn(387.1810), 32.5 min
19	Gene.29214::comp14782_seq1::g.29214::m.29214	Gene.29214::comp14782_seq1::g.29214::m.29214	37	52483	51	0	1	0	2	5.48	1287	1	0	0	387.181	1158.52	3	1158.52	0.0012	0	32.32	0.01	R	TMFTFEMPR	V			Cmpd 606, AutoMSn(387.1811), 32.5 min
19	Gene.29214::comp14782_seq1::g.29214::m.29214	Gene.29214::comp14782_seq1::g.29214::m.29214	37	52483	51	0	1	0	2	5.48	1302	1	0	0	387.182	1158.52	3	1158.52	0.0024	0	36.56	0.0039	R	TMFTFEMPR	V			Cmpd 408, AutoMSn(387.1815), 32.8 min
19	Gene.29214::comp14782_seq1::g.29214::m.29214	Gene.29214::comp14782_seq1::g.29214::m.29214	37	52483	51	0	1	0	2	5.48	1304	1	0	0	387.182	1158.52	3	1158.52	0.0026	0	31.44	0.013	R	TMFTFEMPR	V			Cmpd 687, AutoMSn(387.1815), 31.5 min
19	Gene.29214::comp14782_seq1::g.29214::m.29214	Gene.29214::comp14782_seq1::g.29214::m.29214	37	52483	51	0	1	0	2	5.48	1306	2	0	0	387.182	1158.52	3	1158.52	0.0028	0	36.98	0.0035	R	TMFTFEMPR	V			Cmpd 488, AutoMSn(387.1816), 32.4 min
19	Gene.29214::comp14782_seq1::g.29214::m.29214	Gene.29214::comp14782_seq1::g.29214::m.29214	37	52483	51	0	1	0	2	5.48	1308	1	0	0	387.182	1158.52	3	1158.52	0.0031	0	36.36	0.0041	R	TMFTFEMPR	V			Cmpd 604, AutoMSn(387.1817), 32.4 min
19	Gene.29214::comp14782_seq1::g.29214::m.29214	Gene.29214::comp14782_seq1::g.29214::m.29214	37	52483	51	0	1	0	2	5.48	1309	1	0	0	387.182	1158.52	3	1158.52	0.0034	0	37.11	0.0034	R	TMFTFEMPR	V			Cmpd 461, AutoMSn(387.1818), 32.3 min
19	Gene.29214::comp14782_seq1::g.29214::m.29214	Gene.29214::comp14782_seq1::g.29214::m.29214	37	52483	51	0	1	0	2	5.48	1310	1	0	0	387.182	1158.52	3	1158.52	0.0036	0	31.06	0.014	R	TMFTFEMPR	V			Cmpd 295, AutoMSn(387.1819), 31.6 min	emPAI	0.06
20	Gene.29853::comp17559_seq0::g.29853::m.29853	Gene.29853::comp17559_seq0::g.29853::m.29853	37	11834	52	0	1	0	8.7	9.67	1214	1	0	1	387.164	1158.47	3	1158.5	-0.027	0	31.69	0.012	-	MLHVPCDCK	R	2 Carbamidomethyl (C)	0.000001010.0	Cmpd 225, AutoMSn(387.1644), 31.7 min
20	Gene.29853::comp17559_seq0::g.29853::m.29853	Gene.29853::comp17559_seq0::g.29853::m.29853	37	11834	52	0	1	0	8.7	9.67	1215	1	0	1	387.165	1158.47	3	1158.5	-0.0262	0	34.54	0.0063	-	MLHVPCDCK	R	2 Carbamidomethyl (C)	0.000001010.0	Cmpd 674, AutoMSn(387.1647), 31.1 min
20	Gene.29853::comp17559_seq0::g.29853::m.29853	Gene.29853::comp17559_seq0::g.29853::m.29853	37	11834	52	0	1	0	8.7	9.67	1216	2	0	1	387.165	1158.47	3	1158.5	-0.0251	0	35.87	0.0046	-	MLHVPCDCK	R	2 Carbamidomethyl (C)	0.000001010.0	Cmpd 550, AutoMSn(387.1650), 31.1 min
20	Gene.29853::comp17559_seq0::g.29853::m.29853	Gene.29853::comp17559_seq0::g.29853::m.29853	37	11834	52	0	1	0	8.7	9.67	1217	2	0	1	387.165	1158.47	3	1158.5	-0.025	0	30.46	0.016	-	MLHVPCDCK	R	2 Carbamidomethyl (C)	0.000001010.0	Cmpd 417, AutoMSn(387.1651), 31.1 min
20	Gene.29853::comp17559_seq0::g.29853::m.29853	Gene.29853::comp17559_seq0::g.29853::m.29853	37	11834	52	0	1	0	8.7	9.67	1218	1	0	1	387.165	1158.47	3	1158.5	-0.0247	0	31.3	0.013	-	MLHVPCDCK	R	2 Carbamidomethyl (C)	0.000001010.0	Cmpd 678, AutoMSn(387.1652), 31.3 min
20	Gene.29853::comp17559_seq0::g.29853::m.29853	Gene.29853::comp17559_seq0::g.29853::m.29853	37	11834	52	0	1	0	8.7	9.67	1219	1	0	1	387.165	1158.47	3	1158.5	-0.0239	0	32.28	0.011	-	MLHVPCDCK	R	2 Carbamidomethyl (C)	0.000001010.0	Cmpd 358, AutoMSn(387.1654), 31.6 min
20	Gene.29853::comp17559_seq0::g.29853::m.29853	Gene.29853::comp17559_seq0::g.29853::m.29853	37	11834	52	0	1	0	8.7	9.67	1220	1	0	1	387.166	1158.47	3	1158.5	-0.0238	0	32.41	0.01	-	MLHVPCDCK	R	2 Carbamidomethyl (C)	0.000001010.0	Cmpd 442, AutoMSn(387.1655), 31.2 min
20	Gene.29853::comp17559_seq0::g.29853::m.29853	Gene.29853::comp17559_seq0::g.29853::m.29853	37	11834	52	0	1	0	8.7	9.67	1221	1	0	1	387.166	1158.48	3	1158.5	-0.0224	0	30.88	0.015	-	MLHVPCDCK	R	2 Carbamidomethyl (C)	0.000001010.0	Cmpd 556, AutoMSn(387.1660), 31.3 min
20	Gene.29853::comp17559_seq0::g.29853::m.29853	Gene.29853::comp17559_seq0::g.29853::m.29853	37	11834	52	0	1	0	8.7	9.67	1222	1	0	1	387.166	1158.48	3	1158.5	-0.0222	0	35.99	0.0045	-	MLHVPCDCK	R	2 Carbamidomethyl (C)	0.000001010.0	Cmpd 364, AutoMSn(387.1660), 31.8 min
20	Gene.29853::comp17559_seq0::g.29853::m.29853	Gene.29853::comp17559_seq0::g.29853::m.29853	37	11834	52	0	1	0	8.7	9.67	1223	1	0	1	387.166	1158.48	3	1158.5	-0.0219	0	30.99	0.014	-	MLHVPCDCK	R	2 Carbamidomethyl (C)	0.000001010.0	Cmpd 220, AutoMSn(387.1661), 31.5 min
20	Gene.29853::comp17559_seq0::g.29853::m.29853	Gene.29853::comp17559_seq0::g.29853::m.29853	37	11834	52	0	1	0	8.7	9.67	1224	1	0	1	387.166	1158.48	3	1158.5	-0.0218	0	31.15	0.014	-	MLHVPCDCK	R	2 Carbamidomethyl (C)	0.000001010.0	Cmpd 683, AutoMSn(387.1661), 31.4 min
20	Gene.29853::comp17559_seq0::g.29853::m.29853	Gene.29853::comp17559_seq0::g.29853::m.29853	37	11834	52	0	1	0	8.7	9.67	1225	1	0	1	387.166	1158.48	3	1158.5	-0.0217	0	31.69	0.012	-	MLHVPCDCK	R	2 Carbamidomethyl (C)	0.000001010.0	Cmpd 444, AutoMSn(387.1662), 31.3 min
20	Gene.29853::comp17559_seq0::g.29853::m.29853	Gene.29853::comp17559_seq0::g.29853::m.29853	37	11834	52	0	1	0	8.7	9.67	1226	2	0	1	387.166	1158.48	3	1158.5	-0.0207	0	31.21	0.013	-	MLHVPCDCK	R	2 Carbamidomethyl (C)	0.000001010.0	Cmpd 690, AutoMSn(387.1665), 31.5 min
20	Gene.29853::comp17559_seq0::g.29853::m.29853	Gene.29853::comp17559_seq0::g.29853::m.29853	37	11834	52	0	1	0	8.7	9.67	1227	2	0	1	387.167	1158.48	3	1158.5	-0.0206	0	35.22	0.0053	-	MLHVPCDCK	R	2 Carbamidomethyl (C)	0.000001010.0	Cmpd 552, AutoMSn(387.1666), 31.2 min
20	Gene.29853::comp17559_seq0::g.29853::m.29853	Gene.29853::comp17559_seq0::g.29853::m.29853	37	11834	52	0	1	0	8.7	9.67	1228	1	0	1	387.167	1158.48	3	1158.5	-0.02	0	35.33	0.0052	-	MLHVPCDCK	R	2 Carbamidomethyl (C)	0.000001010.0	Cmpd 340, AutoMSn(387.1667), 31.1 min
20	Gene.29853::comp17559_seq0::g.29853::m.29853	Gene.29853::comp17559_seq0::g.29853::m.29853	37	11834	52	0	1	0	8.7	9.67	1229	1	0	1	387.167	1158.48	3	1158.5	-0.0196	0	31.33	0.013	-	MLHVPCDCK	R	2 Carbamidomethyl (C)	0.000001010.0	Cmpd 562, AutoMSn(387.1669), 31.4 min
20	Gene.29853::comp17559_seq0::g.29853::m.29853	Gene.29853::comp17559_seq0::g.29853::m.29853	37	11834	52	0	1	0	8.7	9.67	1230	1	0	1	387.167	1158.48	3	1158.5	-0.0187	0	31.39	0.013	-	MLHVPCDCK	R	2 Carbamidomethyl (C)	0.000001010.0	Cmpd 447, AutoMSn(387.1672), 31.4 min
20	Gene.29853::comp17559_seq0::g.29853::m.29853	Gene.29853::comp17559_seq0::g.29853::m.29853	37	11834	52	0	1	0	8.7	9.67	1231	1	0	1	387.168	1158.48	3	1158.5	-0.0174	0	31.93	0.011	-	MLHVPCDCK	R	2 Carbamidomethyl (C)	0.000001010.0	Cmpd 559, AutoMSn(387.1676), 31.4 min
20	Gene.29853::comp17559_seq0::g.29853::m.29853	Gene.29853::comp17559_seq0::g.29853::m.29853	37	11834	52	0	1	0	8.7	9.67	1232	1	0	1	387.168	1158.48	3	1158.5	-0.0174	0	35.3	0.0052	-	MLHVPCDCK	R	2 Carbamidomethyl (C)	0.000001010.0	Cmpd 419, AutoMSn(387.1676), 31.2 min
20	Gene.29853::comp17559_seq0::g.29853::m.29853	Gene.29853::comp17559_seq0::g.29853::m.29853	37	11834	52	0	1	0	8.7	9.67	1233	1	0	1	387.168	1158.48	3	1158.5	-0.0163	0	31.22	0.013	-	MLHVPCDCK	R	2 Carbamidomethyl (C)	0.000001010.0	Cmpd 222, AutoMSn(387.1680), 31.6 min
20	Gene.29853::comp17559_seq0::g.29853::m.29853	Gene.29853::comp17559_seq0::g.29853::m.29853	37	11834	52	0	1	0	8.7	9.67	1234	1	0	1	387.168	1158.48	3	1158.5	-0.0162	0	31.43	0.013	-	MLHVPCDCK	R	2 Carbamidomethyl (C)	0.000001010.0	Cmpd 280, AutoMSn(387.1680), 31.6 min
20	Gene.29853::comp17559_seq0::g.29853::m.29853	Gene.29853::comp17559_seq0::g.29853::m.29853	37	11834	52	0	1	0	8.7	9.67	1235	1	0	1	387.168	1158.48	3	1158.5	-0.0162	0	30.86	0.015	-	MLHVPCDCK	R	2 Carbamidomethyl (C)	0.000001010.0	Cmpd 349, AutoMSn(387.1680), 31.4 min
20	Gene.29853::comp17559_seq0::g.29853::m.29853	Gene.29853::comp17559_seq0::g.29853::m.29853	37	11834	52	0	1	0	8.7	9.67	1236	1	0	1	387.168	1158.48	3	1158.5	-0.0161	0	31.26	0.013	-	MLHVPCDCK	R	2 Carbamidomethyl (C)	0.000001010.0	Cmpd 283, AutoMSn(387.1681), 31.6 min
20	Gene.29853::comp17559_seq0::g.29853::m.29853	Gene.29853::comp17559_seq0::g.29853::m.29853	37	11834	52	0	1	0	8.7	9.67	1237	1	0	1	387.168	1158.48	3	1158.5	-0.015	0	31.33	0.013	-	MLHVPCDCK	R	2 Carbamidomethyl (C)	0.000001010.0	Cmpd 360, AutoMSn(387.1684), 31.7 min
20	Gene.29853::comp17559_seq0::g.29853::m.29853	Gene.29853::comp17559_seq0::g.29853::m.29853	37	11834	52	0	1	0	8.7	9.67	1238	1	0	1	387.169	1158.48	3	1158.5	-0.0141	0	31.97	0.011	-	MLHVPCDCK	R	2 Carbamidomethyl (C)	0.000001010.0	Cmpd 293, AutoMSn(387.1687), 31.6 min
20	Gene.29853::comp17559_seq0::g.29853::m.29853	Gene.29853::comp17559_seq0::g.29853::m.29853	37	11834	52	0	1	0	8.7	9.67	1239	1	0	1	387.169	1158.48	3	1158.5	-0.0135	0	31.41	0.013	-	MLHVPCDCK	R	2 Carbamidomethyl (C)	0.000001010.0	Cmpd 278, AutoMSn(387.1689), 31.5 min
20	Gene.29853::comp17559_seq0::g.29853::m.29853	Gene.29853::comp17559_seq0::g.29853::m.29853	37	11834	52	0	1	0	8.7	9.67	1240	1	0	1	387.169	1158.49	3	1158.5	-0.0132	0	31.35	0.013	-	MLHVPCDCK	R	2 Carbamidomethyl (C)	0.000001010.0	Cmpd 421, AutoMSn(387.1690), 31.3 min
20	Gene.29853::comp17559_seq0::g.29853::m.29853	Gene.29853::comp17559_seq0::g.29853::m.29853	37	11834	52	0	1	0	8.7	9.67	1241	2	0	1	387.17	1158.49	3	1158.5	-0.0106	0	35.12	0.0054	-	MLHVPCDCK	R	2 Carbamidomethyl (C)	0.000001010.0	Cmpd 790, AutoMSn(387.1699), 31.1 min
20	Gene.29853::comp17559_seq0::g.29853::m.29853	Gene.29853::comp17559_seq0::g.29853::m.29853	37	11834	52	0	1	0	8.7	9.67	1242	1	0	1	387.171	1158.49	3	1158.5	-0.0071	0	30.87	0.014	-	MLHVPCDCK	R	2 Carbamidomethyl (C)	0.000001010.0	Cmpd 793, AutoMSn(387.1711), 31.2 min
20	Gene.29853::comp17559_seq0::g.29853::m.29853	Gene.29853::comp17559_seq0::g.29853::m.29853	37	11834	52	0	1	0	8.7	9.67	1245	1	0	1	387.18	1158.52	3	1158.5	0.0185	0	30.83	0.014	-	MLHVPCDCK	R	2 Carbamidomethyl (C)	0.000001010.0	Cmpd 351, AutoMSn(387.1796), 31.5 min
20	Gene.29853::comp17559_seq0::g.29853::m.29853	Gene.29853::comp17559_seq0::g.29853::m.29853	37	11834	52	0	1	0	8.7	9.67	1247	1	0	1	387.18	1158.52	3	1158.5	0.0193	0	33.19	0.0084	-	MLHVPCDCK	R	2 Carbamidomethyl (C)	0.000001010.0	Cmpd 733, AutoMSn(387.1799), 32.6 min
20	Gene.29853::comp17559_seq0::g.29853::m.29853	Gene.29853::comp17559_seq0::g.29853::m.29853	37	11834	52	0	1	0	8.7	9.67	1252	1	0	1	387.18	1158.52	3	1158.5	0.0212	0	37	0.0035	-	MLHVPCDCK	R	2 Carbamidomethyl (C)	0.000001010.0	Cmpd 730, AutoMSn(387.1805), 32.5 min
20	Gene.29853::comp17559_seq0::g.29853::m.29853	Gene.29853::comp17559_seq0::g.29853::m.29853	37	11834	52	0	1	0	8.7	9.67	1254	2	0	1	387.18	1158.52	3	1158.5	0.0213	0	25.91	0.045	-	MLHVPCDCK	R	2 Carbamidomethyl (C)	0.000001010.0	Cmpd 737, AutoMSn(387.1805), 32.7 min
20	Gene.29853::comp17559_seq0::g.29853::m.29853	Gene.29853::comp17559_seq0::g.29853::m.29853	37	11834	52	0	1	0	8.7	9.67	1258	1	0	1	387.181	1158.52	3	1158.5	0.0216	0	31.42	0.013	-	MLHVPCDCK	R	2 Carbamidomethyl (C)	0.000001010.0	Cmpd 354, AutoMSn(387.1806), 31.5 min
20	Gene.29853::comp17559_seq0::g.29853::m.29853	Gene.29853::comp17559_seq0::g.29853::m.29853	37	11834	52	0	1	0	8.7	9.67	1262	1	0	1	387.181	1158.52	3	1158.5	0.0217	0	31.53	0.012	-	MLHVPCDCK	R	2 Carbamidomethyl (C)	0.000001010.0	Cmpd 328, AutoMSn(387.1806), 32.7 min
20	Gene.29853::comp17559_seq0::g.29853::m.29853	Gene.29853::comp17559_seq0::g.29853::m.29853	37	11834	52	0	1	0	8.7	9.67	1263	1	0	1	387.181	1158.52	3	1158.5	0.0219	0	31.65	0.012	-	MLHVPCDCK	R	2 Carbamidomethyl (C)	0.000001010.0	Cmpd 803, AutoMSn(387.1807), 31.5 min
20	Gene.29853::comp17559_seq0::g.29853::m.29853	Gene.29853::comp17559_seq0::g.29853::m.29853	37	11834	52	0	1	0	8.7	9.67	1264	1	0	1	387.181	1158.52	3	1158.5	0.0219	0	36.99	0.0035	-	MLHVPCDCK	R	2 Carbamidomethyl (C)	0.000001010.0	Cmpd 491, AutoMSn(387.1807), 32.4 min
20	Gene.29853::comp17559_seq0::g.29853::m.29853	Gene.29853::comp17559_seq0::g.29853::m.29853	37	11834	52	0	1	0	8.7	9.67	1267	1	0	1	387.181	1158.52	3	1158.5	0.0221	0	32.86	0.0091	-	MLHVPCDCK	R	2 Carbamidomethyl (C)	0.000001010.0	Cmpd 493, AutoMSn(387.1808), 32.5 min
20	Gene.29853::comp17559_seq0::g.29853::m.29853	Gene.29853::comp17559_seq0::g.29853::m.29853	37	11834	52	0	1	0	8.7	9.67	1268	1	0	1	387.181	1158.52	3	1158.5	0.0221	0	36.82	0.0036	-	MLHVPCDCK	R	2 Carbamidomethyl (C)	0.000001010.0	Cmpd 465, AutoMSn(387.1808), 32.3 min
20	Gene.29853::comp17559_seq0::g.29853::m.29853	Gene.29853::comp17559_seq0::g.29853::m.29853	37	11834	52	0	1	0	8.7	9.67	1271	1	0	1	387.181	1158.52	3	1158.5	0.0222	0	32.49	0.0099	-	MLHVPCDCK	R	2 Carbamidomethyl (C)	0.000001010.0	Cmpd 468, AutoMSn(387.1808), 32.4 min
20	Gene.29853::comp17559_seq0::g.29853::m.29853	Gene.29853::comp17559_seq0::g.29853::m.29853	37	11834	52	0	1	0	8.7	9.67	1274	1	0	1	387.181	1158.52	3	1158.5	0.0225	0	37.1	0.0034	-	MLHVPCDCK	R	2 Carbamidomethyl (C)	0.000001010.0	Cmpd 609, AutoMSn(387.1809), 32.5 min
20	Gene.29853::comp17559_seq0::g.29853::m.29853	Gene.29853::comp17559_seq0::g.29853::m.29853	37	11834	52	0	1	0	8.7	9.67	1275	1	0	1	387.181	1158.52	3	1158.5	0.0226	0	33.66	0.0075	-	MLHVPCDCK	R	2 Carbamidomethyl (C)	0.000001010.0	Cmpd 850, AutoMSn(387.1809), 32.6 min
20	Gene.29853::comp17559_seq0::g.29853::m.29853	Gene.29853::comp17559_seq0::g.29853::m.29853	37	11834	52	0	1	0	8.7	9.67	1280	1	0	1	387.181	1158.52	3	1158.5	0.0228	0	31.35	0.013	-	MLHVPCDCK	R	2 Carbamidomethyl (C)	0.000001010.0	Cmpd 809, AutoMSn(387.1810), 31.6 min
20	Gene.29853::comp17559_seq0::g.29853::m.29853	Gene.29853::comp17559_seq0::g.29853::m.29853	37	11834	52	0	1	0	8.7	9.67	1282	1	0	1	387.181	1158.52	3	1158.5	0.0228	0	31.91	0.011	-	MLHVPCDCK	R	2 Carbamidomethyl (C)	0.000001010.0	Cmpd 395, AutoMSn(387.1810), 32.5 min
20	Gene.29853::comp17559_seq0::g.29853::m.29853	Gene.29853::comp17559_seq0::g.29853::m.29853	37	11834	52	0	1	0	8.7	9.67	1287	1	0	1	387.181	1158.52	3	1158.5	0.023	0	32.32	0.01	-	MLHVPCDCK	R	2 Carbamidomethyl (C)	0.000001010.0	Cmpd 606, AutoMSn(387.1811), 32.5 min
20	Gene.29853::comp17559_seq0::g.29853::m.29853	Gene.29853::comp17559_seq0::g.29853::m.29853	37	11834	52	0	1	0	8.7	9.67	1302	1	0	1	387.182	1158.52	3	1158.5	0.0242	0	36.56	0.0039	-	MLHVPCDCK	R	2 Carbamidomethyl (C)	0.000001010.0	Cmpd 408, AutoMSn(387.1815), 32.8 min
20	Gene.29853::comp17559_seq0::g.29853::m.29853	Gene.29853::comp17559_seq0::g.29853::m.29853	37	11834	52	0	1	0	8.7	9.67	1304	1	0	1	387.182	1158.52	3	1158.5	0.0244	0	31.44	0.013	-	MLHVPCDCK	R	2 Carbamidomethyl (C)	0.000001010.0	Cmpd 687, AutoMSn(387.1815), 31.5 min
20	Gene.29853::comp17559_seq0::g.29853::m.29853	Gene.29853::comp17559_seq0::g.29853::m.29853	37	11834	52	0	1	0	8.7	9.67	1306	2	0	1	387.182	1158.52	3	1158.5	0.0245	0	36.98	0.0035	-	MLHVPCDCK	R	2 Carbamidomethyl (C)	0.000001010.0	Cmpd 488, AutoMSn(387.1816), 32.4 min
20	Gene.29853::comp17559_seq0::g.29853::m.29853	Gene.29853::comp17559_seq0::g.29853::m.29853	37	11834	52	0	1	0	8.7	9.67	1307	6	0	1	387.182	1158.52	3	1158.5	0.0247	0	24.09	0.068	-	MLHVPCDCK	R	2 Carbamidomethyl (C)	0.000001010.0	Cmpd 291, AutoMSn(387.1816), 31.5 min
20	Gene.29853::comp17559_seq0::g.29853::m.29853	Gene.29853::comp17559_seq0::g.29853::m.29853	37	11834	52	0	1	0	8.7	9.67	1308	1	0	1	387.182	1158.52	3	1158.5	0.0249	0	36.36	0.0041	-	MLHVPCDCK	R	2 Carbamidomethyl (C)	0.000001010.0	Cmpd 604, AutoMSn(387.1817), 32.4 min
20	Gene.29853::comp17559_seq0::g.29853::m.29853	Gene.29853::comp17559_seq0::g.29853::m.29853	37	11834	52	0	1	0	8.7	9.67	1309	1	0	1	387.182	1158.52	3	1158.5	0.0252	0	37.11	0.0034	-	MLHVPCDCK	R	2 Carbamidomethyl (C)	0.000001010.0	Cmpd 461, AutoMSn(387.1818), 32.3 min
20	Gene.29853::comp17559_seq0::g.29853::m.29853	Gene.29853::comp17559_seq0::g.29853::m.29853	37	11834	52	0	1	0	8.7	9.67	1310	1	0	1	387.182	1158.52	3	1158.5	0.0254	0	31.06	0.014	-	MLHVPCDCK	R	2 Carbamidomethyl (C)	0.000001010.0	Cmpd 295, AutoMSn(387.1819), 31.6 min	emPAI	0.29
21	Gene.29213::comp14782_seq0::g.29213::m.29213	Gene.29213::comp14782_seq0::g.29213::m.29213	57	101436	52	0	2	0	2.6	8.85	1214	1	0	0	387.164	1158.47	3	1158.52	-0.0488	0	31.69	0.012	R	TMFTFEMPR	V			Cmpd 225, AutoMSn(387.1644), 31.7 min
21	Gene.29213::comp14782_seq0::g.29213::m.29213	Gene.29213::comp14782_seq0::g.29213::m.29213	57	101436	52	0	2	0	2.6	8.85	1215	1	0	0	387.165	1158.47	3	1158.52	-0.048	0	34.54	0.0063	R	TMFTFEMPR	V			Cmpd 674, AutoMSn(387.1647), 31.1 min
21	Gene.29213::comp14782_seq0::g.29213::m.29213	Gene.29213::comp14782_seq0::g.29213::m.29213	57	101436	52	0	2	0	2.6	8.85	1216	2	0	0	387.165	1158.47	3	1158.52	-0.0469	0	35.87	0.0046	R	TMFTFEMPR	V			Cmpd 550, AutoMSn(387.1650), 31.1 min
21	Gene.29213::comp14782_seq0::g.29213::m.29213	Gene.29213::comp14782_seq0::g.29213::m.29213	57	101436	52	0	2	0	2.6	8.85	1217	2	0	0	387.165	1158.47	3	1158.52	-0.0468	0	30.46	0.016	R	TMFTFEMPR	V			Cmpd 417, AutoMSn(387.1651), 31.1 min
21	Gene.29213::comp14782_seq0::g.29213::m.29213	Gene.29213::comp14782_seq0::g.29213::m.29213	57	101436	52	0	2	0	2.6	8.85	1218	1	0	0	387.165	1158.47	3	1158.52	-0.0464	0	31.3	0.013	R	TMFTFEMPR	V			Cmpd 678, AutoMSn(387.1652), 31.3 min
21	Gene.29213::comp14782_seq0::g.29213::m.29213	Gene.29213::comp14782_seq0::g.29213::m.29213	57	101436	52	0	2	0	2.6	8.85	1219	1	0	0	387.165	1158.47	3	1158.52	-0.0457	0	32.28	0.011	R	TMFTFEMPR	V			Cmpd 358, AutoMSn(387.1654), 31.6 min
21	Gene.29213::comp14782_seq0::g.29213::m.29213	Gene.29213::comp14782_seq0::g.29213::m.29213	57	101436	52	0	2	0	2.6	8.85	1220	1	0	0	387.166	1158.47	3	1158.52	-0.0456	0	32.41	0.01	R	TMFTFEMPR	V			Cmpd 442, AutoMSn(387.1655), 31.2 min
21	Gene.29213::comp14782_seq0::g.29213::m.29213	Gene.29213::comp14782_seq0::g.29213::m.29213	57	101436	52	0	2	0	2.6	8.85	1221	1	0	0	387.166	1158.48	3	1158.52	-0.0442	0	30.88	0.015	R	TMFTFEMPR	V			Cmpd 556, AutoMSn(387.1660), 31.3 min
21	Gene.29213::comp14782_seq0::g.29213::m.29213	Gene.29213::comp14782_seq0::g.29213::m.29213	57	101436	52	0	2	0	2.6	8.85	1222	1	0	0	387.166	1158.48	3	1158.52	-0.044	0	35.99	0.0045	R	TMFTFEMPR	V			Cmpd 364, AutoMSn(387.1660), 31.8 min
21	Gene.29213::comp14782_seq0::g.29213::m.29213	Gene.29213::comp14782_seq0::g.29213::m.29213	57	101436	52	0	2	0	2.6	8.85	1223	1	0	0	387.166	1158.48	3	1158.52	-0.0437	0	30.99	0.014	R	TMFTFEMPR	V			Cmpd 220, AutoMSn(387.1661), 31.5 min
21	Gene.29213::comp14782_seq0::g.29213::m.29213	Gene.29213::comp14782_seq0::g.29213::m.29213	57	101436	52	0	2	0	2.6	8.85	1224	1	0	0	387.166	1158.48	3	1158.52	-0.0436	0	31.15	0.014	R	TMFTFEMPR	V			Cmpd 683, AutoMSn(387.1661), 31.4 min
21	Gene.29213::comp14782_seq0::g.29213::m.29213	Gene.29213::comp14782_seq0::g.29213::m.29213	57	101436	52	0	2	0	2.6	8.85	1225	1	0	0	387.166	1158.48	3	1158.52	-0.0435	0	31.69	0.012	R	TMFTFEMPR	V			Cmpd 444, AutoMSn(387.1662), 31.3 min
21	Gene.29213::comp14782_seq0::g.29213::m.29213	Gene.29213::comp14782_seq0::g.29213::m.29213	57	101436	52	0	2	0	2.6	8.85	1226	2	0	0	387.166	1158.48	3	1158.52	-0.0424	0	31.21	0.013	R	TMFTFEMPR	V			Cmpd 690, AutoMSn(387.1665), 31.5 min
21	Gene.29213::comp14782_seq0::g.29213::m.29213	Gene.29213::comp14782_seq0::g.29213::m.29213	57	101436	52	0	2	0	2.6	8.85	1227	2	0	0	387.167	1158.48	3	1158.52	-0.0423	0	35.22	0.0053	R	TMFTFEMPR	V			Cmpd 552, AutoMSn(387.1666), 31.2 min
21	Gene.29213::comp14782_seq0::g.29213::m.29213	Gene.29213::comp14782_seq0::g.29213::m.29213	57	101436	52	0	2	0	2.6	8.85	1228	1	0	0	387.167	1158.48	3	1158.52	-0.0418	0	35.33	0.0052	R	TMFTFEMPR	V			Cmpd 340, AutoMSn(387.1667), 31.1 min
21	Gene.29213::comp14782_seq0::g.29213::m.29213	Gene.29213::comp14782_seq0::g.29213::m.29213	57	101436	52	0	2	0	2.6	8.85	1229	1	0	0	387.167	1158.48	3	1158.52	-0.0414	0	31.33	0.013	R	TMFTFEMPR	V			Cmpd 562, AutoMSn(387.1669), 31.4 min
21	Gene.29213::comp14782_seq0::g.29213::m.29213	Gene.29213::comp14782_seq0::g.29213::m.29213	57	101436	52	0	2	0	2.6	8.85	1230	1	0	0	387.167	1158.48	3	1158.52	-0.0405	0	31.39	0.013	R	TMFTFEMPR	V			Cmpd 447, AutoMSn(387.1672), 31.4 min
21	Gene.29213::comp14782_seq0::g.29213::m.29213	Gene.29213::comp14782_seq0::g.29213::m.29213	57	101436	52	0	2	0	2.6	8.85	1231	1	0	0	387.168	1158.48	3	1158.52	-0.0392	0	31.93	0.011	R	TMFTFEMPR	V			Cmpd 559, AutoMSn(387.1676), 31.4 min
21	Gene.29213::comp14782_seq0::g.29213::m.29213	Gene.29213::comp14782_seq0::g.29213::m.29213	57	101436	52	0	2	0	2.6	8.85	1232	1	0	0	387.168	1158.48	3	1158.52	-0.0391	0	35.3	0.0052	R	TMFTFEMPR	V			Cmpd 419, AutoMSn(387.1676), 31.2 min
21	Gene.29213::comp14782_seq0::g.29213::m.29213	Gene.29213::comp14782_seq0::g.29213::m.29213	57	101436	52	0	2	0	2.6	8.85	1233	1	0	0	387.168	1158.48	3	1158.52	-0.0381	0	31.22	0.013	R	TMFTFEMPR	V			Cmpd 222, AutoMSn(387.1680), 31.6 min
21	Gene.29213::comp14782_seq0::g.29213::m.29213	Gene.29213::comp14782_seq0::g.29213::m.29213	57	101436	52	0	2	0	2.6	8.85	1234	1	0	0	387.168	1158.48	3	1158.52	-0.0379	0	31.43	0.013	R	TMFTFEMPR	V			Cmpd 280, AutoMSn(387.1680), 31.6 min
21	Gene.29213::comp14782_seq0::g.29213::m.29213	Gene.29213::comp14782_seq0::g.29213::m.29213	57	101436	52	0	2	0	2.6	8.85	1235	1	0	0	387.168	1158.48	3	1158.52	-0.0379	0	30.86	0.015	R	TMFTFEMPR	V			Cmpd 349, AutoMSn(387.1680), 31.4 min
21	Gene.29213::comp14782_seq0::g.29213::m.29213	Gene.29213::comp14782_seq0::g.29213::m.29213	57	101436	52	0	2	0	2.6	8.85	1236	1	0	0	387.168	1158.48	3	1158.52	-0.0378	0	31.26	0.013	R	TMFTFEMPR	V			Cmpd 283, AutoMSn(387.1681), 31.6 min
21	Gene.29213::comp14782_seq0::g.29213::m.29213	Gene.29213::comp14782_seq0::g.29213::m.29213	57	101436	52	0	2	0	2.6	8.85	1237	1	0	0	387.168	1158.48	3	1158.52	-0.0368	0	31.33	0.013	R	TMFTFEMPR	V			Cmpd 360, AutoMSn(387.1684), 31.7 min
21	Gene.29213::comp14782_seq0::g.29213::m.29213	Gene.29213::comp14782_seq0::g.29213::m.29213	57	101436	52	0	2	0	2.6	8.85	1238	1	0	0	387.169	1158.48	3	1158.52	-0.0358	0	31.97	0.011	R	TMFTFEMPR	V			Cmpd 293, AutoMSn(387.1687), 31.6 min
21	Gene.29213::comp14782_seq0::g.29213::m.29213	Gene.29213::comp14782_seq0::g.29213::m.29213	57	101436	52	0	2	0	2.6	8.85	1239	1	0	0	387.169	1158.48	3	1158.52	-0.0353	0	31.41	0.013	R	TMFTFEMPR	V			Cmpd 278, AutoMSn(387.1689), 31.5 min
21	Gene.29213::comp14782_seq0::g.29213::m.29213	Gene.29213::comp14782_seq0::g.29213::m.29213	57	101436	52	0	2	0	2.6	8.85	1240	1	0	0	387.169	1158.49	3	1158.52	-0.035	0	31.35	0.013	R	TMFTFEMPR	V			Cmpd 421, AutoMSn(387.1690), 31.3 min
21	Gene.29213::comp14782_seq0::g.29213::m.29213	Gene.29213::comp14782_seq0::g.29213::m.29213	57	101436	52	0	2	0	2.6	8.85	1241	2	0	0	387.17	1158.49	3	1158.52	-0.0323	0	35.12	0.0054	R	TMFTFEMPR	V			Cmpd 790, AutoMSn(387.1699), 31.1 min
21	Gene.29213::comp14782_seq0::g.29213::m.29213	Gene.29213::comp14782_seq0::g.29213::m.29213	57	101436	52	0	2	0	2.6	8.85	1242	1	0	0	387.171	1158.49	3	1158.52	-0.0289	0	30.87	0.014	R	TMFTFEMPR	V			Cmpd 793, AutoMSn(387.1711), 31.2 min
21	Gene.29213::comp14782_seq0::g.29213::m.29213	Gene.29213::comp14782_seq0::g.29213::m.29213	57	101436	52	0	2	0	2.6	8.85	1245	1	0	0	387.18	1158.52	3	1158.52	-0.0033	0	30.83	0.014	R	TMFTFEMPR	V			Cmpd 351, AutoMSn(387.1796), 31.5 min
21	Gene.29213::comp14782_seq0::g.29213::m.29213	Gene.29213::comp14782_seq0::g.29213::m.29213	57	101436	52	0	2	0	2.6	8.85	1247	1	0	0	387.18	1158.52	3	1158.52	-0.0025	0	33.19	0.0084	R	TMFTFEMPR	V			Cmpd 733, AutoMSn(387.1799), 32.6 min
21	Gene.29213::comp14782_seq0::g.29213::m.29213	Gene.29213::comp14782_seq0::g.29213::m.29213	57	101436	52	0	2	0	2.6	8.85	1252	1	0	0	387.18	1158.52	3	1158.52	-0.0006	0	37	0.0035	R	TMFTFEMPR	V			Cmpd 730, AutoMSn(387.1805), 32.5 min
21	Gene.29213::comp14782_seq0::g.29213::m.29213	Gene.29213::comp14782_seq0::g.29213::m.29213	57	101436	52	0	2	0	2.6	8.85	1254	2	0	0	387.18	1158.52	3	1158.52	-0.0005	0	25.91	0.045	R	TMFTFEMPR	V			Cmpd 737, AutoMSn(387.1805), 32.7 min
21	Gene.29213::comp14782_seq0::g.29213::m.29213	Gene.29213::comp14782_seq0::g.29213::m.29213	57	101436	52	0	2	0	2.6	8.85	1258	1	0	0	387.181	1158.52	3	1158.52	-0.0002	0	31.42	0.013	R	TMFTFEMPR	V			Cmpd 354, AutoMSn(387.1806), 31.5 min
21	Gene.29213::comp14782_seq0::g.29213::m.29213	Gene.29213::comp14782_seq0::g.29213::m.29213	57	101436	52	0	2	0	2.6	8.85	1262	1	0	0	387.181	1158.52	3	1158.52	-0.0001	0	31.53	0.012	R	TMFTFEMPR	V			Cmpd 328, AutoMSn(387.1806), 32.7 min
21	Gene.29213::comp14782_seq0::g.29213::m.29213	Gene.29213::comp14782_seq0::g.29213::m.29213	57	101436	52	0	2	0	2.6	8.85	1263	1	0	0	387.181	1158.52	3	1158.52	0.0001	0	31.65	0.012	R	TMFTFEMPR	V			Cmpd 803, AutoMSn(387.1807), 31.5 min
21	Gene.29213::comp14782_seq0::g.29213::m.29213	Gene.29213::comp14782_seq0::g.29213::m.29213	57	101436	52	0	2	0	2.6	8.85	1264	1	0	0	387.181	1158.52	3	1158.52	0.0002	0	36.99	0.0035	R	TMFTFEMPR	V			Cmpd 491, AutoMSn(387.1807), 32.4 min
21	Gene.29213::comp14782_seq0::g.29213::m.29213	Gene.29213::comp14782_seq0::g.29213::m.29213	57	101436	52	0	2	0	2.6	8.85	1267	1	0	0	387.181	1158.52	3	1158.52	0.0003	0	32.86	0.0091	R	TMFTFEMPR	V			Cmpd 493, AutoMSn(387.1808), 32.5 min
21	Gene.29213::comp14782_seq0::g.29213::m.29213	Gene.29213::comp14782_seq0::g.29213::m.29213	57	101436	52	0	2	0	2.6	8.85	1268	1	0	0	387.181	1158.52	3	1158.52	0.0004	0	36.82	0.0036	R	TMFTFEMPR	V			Cmpd 465, AutoMSn(387.1808), 32.3 min
21	Gene.29213::comp14782_seq0::g.29213::m.29213	Gene.29213::comp14782_seq0::g.29213::m.29213	57	101436	52	0	2	0	2.6	8.85	1271	1	0	0	387.181	1158.52	3	1158.52	0.0005	0	32.49	0.0099	R	TMFTFEMPR	V			Cmpd 468, AutoMSn(387.1808), 32.4 min
21	Gene.29213::comp14782_seq0::g.29213::m.29213	Gene.29213::comp14782_seq0::g.29213::m.29213	57	101436	52	0	2	0	2.6	8.85	1274	1	0	0	387.181	1158.52	3	1158.52	0.0007	0	37.1	0.0034	R	TMFTFEMPR	V			Cmpd 609, AutoMSn(387.1809), 32.5 min
21	Gene.29213::comp14782_seq0::g.29213::m.29213	Gene.29213::comp14782_seq0::g.29213::m.29213	57	101436	52	0	2	0	2.6	8.85	1275	1	0	0	387.181	1158.52	3	1158.52	0.0008	0	33.66	0.0075	R	TMFTFEMPR	V			Cmpd 850, AutoMSn(387.1809), 32.6 min
21	Gene.29213::comp14782_seq0::g.29213::m.29213	Gene.29213::comp14782_seq0::g.29213::m.29213	57	101436	52	0	2	0	2.6	8.85	1280	1	0	0	387.181	1158.52	3	1158.52	0.001	0	31.35	0.013	R	TMFTFEMPR	V			Cmpd 809, AutoMSn(387.1810), 31.6 min
21	Gene.29213::comp14782_seq0::g.29213::m.29213	Gene.29213::comp14782_seq0::g.29213::m.29213	57	101436	52	0	2	0	2.6	8.85	1282	1	0	0	387.181	1158.52	3	1158.52	0.001	0	31.91	0.011	R	TMFTFEMPR	V			Cmpd 395, AutoMSn(387.1810), 32.5 min
21	Gene.29213::comp14782_seq0::g.29213::m.29213	Gene.29213::comp14782_seq0::g.29213::m.29213	57	101436	52	0	2	0	2.6	8.85	1287	1	0	0	387.181	1158.52	3	1158.52	0.0012	0	32.32	0.01	R	TMFTFEMPR	V			Cmpd 606, AutoMSn(387.1811), 32.5 min
21	Gene.29213::comp14782_seq0::g.29213::m.29213	Gene.29213::comp14782_seq0::g.29213::m.29213	57	101436	52	0	2	0	2.6	8.85	1302	1	0	0	387.182	1158.52	3	1158.52	0.0024	0	36.56	0.0039	R	TMFTFEMPR	V			Cmpd 408, AutoMSn(387.1815), 32.8 min
21	Gene.29213::comp14782_seq0::g.29213::m.29213	Gene.29213::comp14782_seq0::g.29213::m.29213	57	101436	52	0	2	0	2.6	8.85	1304	1	0	0	387.182	1158.52	3	1158.52	0.0026	0	31.44	0.013	R	TMFTFEMPR	V			Cmpd 687, AutoMSn(387.1815), 31.5 min
21	Gene.29213::comp14782_seq0::g.29213::m.29213	Gene.29213::comp14782_seq0::g.29213::m.29213	57	101436	52	0	2	0	2.6	8.85	1306	2	0	0	387.182	1158.52	3	1158.52	0.0028	0	36.98	0.0035	R	TMFTFEMPR	V			Cmpd 488, AutoMSn(387.1816), 32.4 min
21	Gene.29213::comp14782_seq0::g.29213::m.29213	Gene.29213::comp14782_seq0::g.29213::m.29213	57	101436	52	0	2	0	2.6	8.85	1308	1	0	0	387.182	1158.52	3	1158.52	0.0031	0	36.36	0.0041	R	TMFTFEMPR	V			Cmpd 604, AutoMSn(387.1817), 32.4 min
21	Gene.29213::comp14782_seq0::g.29213::m.29213	Gene.29213::comp14782_seq0::g.29213::m.29213	57	101436	52	0	2	0	2.6	8.85	1309	1	0	0	387.182	1158.52	3	1158.52	0.0034	0	37.11	0.0034	R	TMFTFEMPR	V			Cmpd 461, AutoMSn(387.1818), 32.3 min
21	Gene.29213::comp14782_seq0::g.29213::m.29213	Gene.29213::comp14782_seq0::g.29213::m.29213	57	101436	52	0	2	0	2.6	8.85	1310	1	0	0	387.182	1158.52	3	1158.52	0.0036	0	31.06	0.014	R	TMFTFEMPR	V			Cmpd 295, AutoMSn(387.1819), 31.6 min
21	Gene.29213::comp14782_seq0::g.29213::m.29213	Gene.29213::comp14782_seq0::g.29213::m.29213	57	101436	52	0	2	0	2.6	8.85	4959	2	1	1	484.964	1451.87	3	1451.78	0.0882	1	21.61	0.036	K	TTSTSTTLSANIKK	L			Cmpd 127, AutoMSn(484.9644), 14.3 min	emPAI	0.03
22	Gene.29366::comp15266_seq1::g.29366::m.29366	Gene.29366::comp15266_seq1::g.29366::m.29366	54	57594	10	0	2	0	4.2	8.87	4803	2	1	1	1243.95	1242.95	1	1242.63	0.315	0	28.18	0.015	R	YGIIENFLMK	N	Oxidation (M)	0.0000000020.0	Cmpd 107, AutoMSn(1243.9541), 24.0 min
22	Gene.29366::comp15266_seq1::g.29366::m.29366	Gene.29366::comp15266_seq1::g.29366::m.29366	54	57594	10	0	2	0	4.2	8.87	3067	1	1	1	635.573	1269.13	2	1269.58	-0.4537	1	37.74	0.0047	K	GYCEAIDLCRK	Y			Cmpd 692, AutoMSn(635.5727), 31.6 min
22	Gene.29366::comp15266_seq1::g.29366::m.29366	Gene.29366::comp15266_seq1::g.29366::m.29366	54	57594	10	0	2	0	4.2	8.87	3069	1	1	1	635.573	1269.13	2	1269.58	-0.453	1	37.74	0.0047	K	GYCEAIDLCRK	Y			Cmpd 458, AutoMSn(635.5731), 31.6 min
22	Gene.29366::comp15266_seq1::g.29366::m.29366	Gene.29366::comp15266_seq1::g.29366::m.29366	54	57594	10	0	2	0	4.2	8.87	3072	1	1	1	635.574	1269.13	2	1269.58	-0.4514	1	37.74	0.0047	K	GYCEAIDLCRK	Y			Cmpd 811, AutoMSn(635.5739), 31.7 min
22	Gene.29366::comp15266_seq1::g.29366::m.29366	Gene.29366::comp15266_seq1::g.29366::m.29366	54	57594	10	0	2	0	4.2	8.87	3077	1	1	1	635.575	1269.13	2	1269.58	-0.4499	1	37.74	0.0047	K	GYCEAIDLCRK	Y			Cmpd 363, AutoMSn(635.5746), 31.7 min
22	Gene.29366::comp15266_seq1::g.29366::m.29366	Gene.29366::comp15266_seq1::g.29366::m.29366	54	57594	10	0	2	0	4.2	8.87	3078	1	1	1	635.575	1269.13	2	1269.58	-0.4496	1	34.22	0.011	K	GYCEAIDLCRK	Y			Cmpd 223, AutoMSn(635.5748), 31.6 min
22	Gene.29366::comp15266_seq1::g.29366::m.29366	Gene.29366::comp15266_seq1::g.29366::m.29366	54	57594	10	0	2	0	4.2	8.87	3082	1	1	1	635.575	1269.14	2	1269.58	-0.4487	1	37.74	0.0047	K	GYCEAIDLCRK	Y			Cmpd 570, AutoMSn(635.5752), 31.6 min
22	Gene.29366::comp15266_seq1::g.29366::m.29366	Gene.29366::comp15266_seq1::g.29366::m.29366	54	57594	10	0	2	0	4.2	8.87	3084	1	1	1	635.575	1269.14	2	1269.58	-0.4486	1	37.74	0.0047	K	GYCEAIDLCRK	Y			Cmpd 440, AutoMSn(635.5753), 31.7 min
22	Gene.29366::comp15266_seq1::g.29366::m.29366	Gene.29366::comp15266_seq1::g.29366::m.29366	54	57594	10	0	2	0	4.2	8.87	3087	1	1	1	635.575	1269.14	2	1269.58	-0.4483	1	37.74	0.0047	K	GYCEAIDLCRK	Y			Cmpd 360, AutoMSn(635.5754), 31.7 min
22	Gene.29366::comp15266_seq1::g.29366::m.29366	Gene.29366::comp15266_seq1::g.29366::m.29366	54	57594	10	0	2	0	4.2	8.87	3088	1	1	1	635.576	1269.14	2	1269.58	-0.4476	1	37.74	0.0047	K	GYCEAIDLCRK	Y			Cmpd 438, AutoMSn(635.5757), 31.7 min	emPAI	0.06
23	Gene.13976::comp4014_seq0::g.13976::m.13976	Gene.13976::comp4014_seq0::g.13976::m.13976	54	41362	10	0	2	0	9	6.84	3067	1	0	1	635.573	1269.13	2	1269.56	-0.4286	1	37.74	0.0047	R	RYNCVMPSER	C	Oxidation (M)	0.0000020000.0	Cmpd 692, AutoMSn(635.5727), 31.6 min
23	Gene.13976::comp4014_seq0::g.13976::m.13976	Gene.13976::comp4014_seq0::g.13976::m.13976	54	41362	10	0	2	0	9	6.84	3069	1	0	1	635.573	1269.13	2	1269.56	-0.4278	1	37.74	0.0047	R	RYNCVMPSER	C	Oxidation (M)	0.0000020000.0	Cmpd 458, AutoMSn(635.5731), 31.6 min
23	Gene.13976::comp4014_seq0::g.13976::m.13976	Gene.13976::comp4014_seq0::g.13976::m.13976	54	41362	10	0	2	0	9	6.84	3072	1	0	1	635.574	1269.13	2	1269.56	-0.4263	1	37.74	0.0047	R	RYNCVMPSER	C	Oxidation (M)	0.0000020000.0	Cmpd 811, AutoMSn(635.5739), 31.7 min
23	Gene.13976::comp4014_seq0::g.13976::m.13976	Gene.13976::comp4014_seq0::g.13976::m.13976	54	41362	10	0	2	0	9	6.84	3077	1	0	1	635.575	1269.13	2	1269.56	-0.4248	1	37.74	0.0047	R	RYNCVMPSER	C	Oxidation (M)	0.0000020000.0	Cmpd 363, AutoMSn(635.5746), 31.7 min
23	Gene.13976::comp4014_seq0::g.13976::m.13976	Gene.13976::comp4014_seq0::g.13976::m.13976	54	41362	10	0	2	0	9	6.84	3078	1	0	1	635.575	1269.13	2	1269.56	-0.4244	1	34.22	0.011	R	RYNCVMPSER	C	Oxidation (M)	0.0000020000.0	Cmpd 223, AutoMSn(635.5748), 31.6 min
23	Gene.13976::comp4014_seq0::g.13976::m.13976	Gene.13976::comp4014_seq0::g.13976::m.13976	54	41362	10	0	2	0	9	6.84	3082	1	0	1	635.575	1269.14	2	1269.56	-0.4236	1	37.74	0.0047	R	RYNCVMPSER	C	Oxidation (M)	0.0000020000.0	Cmpd 570, AutoMSn(635.5752), 31.6 min
23	Gene.13976::comp4014_seq0::g.13976::m.13976	Gene.13976::comp4014_seq0::g.13976::m.13976	54	41362	10	0	2	0	9	6.84	3084	1	0	1	635.575	1269.14	2	1269.56	-0.4234	1	37.74	0.0047	R	RYNCVMPSER	C	Oxidation (M)	0.0000020000.0	Cmpd 440, AutoMSn(635.5753), 31.7 min
23	Gene.13976::comp4014_seq0::g.13976::m.13976	Gene.13976::comp4014_seq0::g.13976::m.13976	54	41362	10	0	2	0	9	6.84	3087	1	0	1	635.575	1269.14	2	1269.56	-0.4232	1	37.74	0.0047	R	RYNCVMPSER	C	Oxidation (M)	0.0000020000.0	Cmpd 360, AutoMSn(635.5754), 31.7 min
23	Gene.13976::comp4014_seq0::g.13976::m.13976	Gene.13976::comp4014_seq0::g.13976::m.13976	54	41362	10	0	2	0	9	6.84	3088	1	0	1	635.576	1269.14	2	1269.56	-0.4225	1	37.74	0.0047	R	RYNCVMPSER	C	Oxidation (M)	0.0000020000.0	Cmpd 438, AutoMSn(635.5757), 31.7 min
23	Gene.13976::comp4014_seq0::g.13976::m.13976	Gene.13976::comp4014_seq0::g.13976::m.13976	54	41362	10	0	2	0	9	6.84	6157	1	1	1	1371.1	2740.18	2	2740.47	-0.287	1	24.53	0.012	R	QPFPKSIHYNHLLLWNTVIQHR	R			Cmpd 155, AutoMSn(1371.0995), 20.7 min	emPAI	0.08

## Sheet: D56
Header	--------------------------------------------------------
Search title	Submitted from Smk mouse enrich 56wk by Mascot Daemon on SEARCH-SERVER
Timestamp	2021-10-19T11:40:06Z
User
Email
Report URI	http://127.0.0.1/mascot/cgi/master_results.pl?file=../data/20211019/F002244.dat
Peak list data path	C:\Program Files (x86)\Matrix Science\Mascot Daemon\mgf\182 Smk mouse enrich 56wk\mascot_daemon_merge.mgf
Peak list format	Mascot generic
Search type	MIS
Mascot version	2.3.0
Database	Smk_new_tran
Fasta file	peptides.fasta
Total sequences	20798
Total residues	9745449
Sequences after taxonomy filter	20798
Number of queries	9125
Warning	No taxonomy indexes for Smk_new_tran, taxonomy ~Homo sapiens (human)~ ignored. Searching all entries in Smk_new_tran
Variable modifications	--------------------------------------------------------
Identifier	Name	Delta	Neutral loss(es)
1	Carbamidomethyl (C)	57.0215
2	Oxidation (M)	15.9949	0	63.9983
Search Parameters	--------------------------------------------------------
Taxonomy filter	. . . . . . . . . . . . . . . . Homo sapiens (human)
Enzyme	Trypsin
Maximum Missed Cleavages	1
Fixed modifications
Variable modifications	Carbamidomethyl (C),Oxidation (M)
Peptide Mass Tolerance	0.8
Peptide Mass Tolerance Units	Da
Fragment Mass Tolerance	0.8
Fragment Mass Tolerance Units	Da
Mass values	Monoisotopic
Instrument type	ESI-QUAD-TOF
Format parameters	--------------------------------------------------------
Significance threshold	0.05
Max. number of hits	0
Use MudPIT protein scoring	1
Ions score cut-off	0
Include same-set proteins	0
Include sub-set proteins	0
Include unassigned	0
Require bold red	0
Protein hits	--------------------------------------------------------
prot_hit_num	prot_acc	prot_desc	prot_score	prot_mass	prot_matches	prot_matches_sig	prot_sequences	prot_sequences_sig	prot_cover	prot_pi	pep_query	pep_rank	pep_isbold	pep_isunique	pep_exp_mz	pep_exp_mr	pep_exp_z	pep_calc_mr	pep_delta	pep_miss	pep_score	pep_expect	pep_res_before	pep_seq	pep_res_after	pep_var_mod	pep_var_mod_pos	pep_scan_title
1	Gene.391::comp63_seq0::g.391::m.391	Gene.391::comp63_seq0::g.391::m.391	76	16669	58	0	1	0	7	10.74	6356	1	1	1	1246.76	1245.75	1	1245.64	0.1163	1	37.74	0.00089	R	YFNAPSHVRR	R			Cmpd 920, AutoMSn(1246.7602), 38.0 min
1	Gene.391::comp63_seq0::g.391::m.391	Gene.391::comp63_seq0::g.391::m.391	76	16669	58	0	1	0	7	10.74	6358	1	1	1	1246.76	1245.75	1	1245.64	0.1166	1	37.61	0.00092	R	YFNAPSHVRR	R			Cmpd 912, AutoMSn(1246.7605), 37.8 min
1	Gene.391::comp63_seq0::g.391::m.391	Gene.391::comp63_seq0::g.391::m.391	76	16669	58	0	1	0	7	10.74	6359	1	1	1	1246.76	1245.75	1	1245.64	0.1166	1	37.74	0.00089	R	YFNAPSHVRR	R			Cmpd 928, AutoMSn(1246.7606), 38.3 min
1	Gene.391::comp63_seq0::g.391::m.391	Gene.391::comp63_seq0::g.391::m.391	76	16669	58	0	1	0	7	10.74	6361	1	1	1	1246.76	1245.75	1	1245.64	0.1172	1	37.74	0.00089	R	YFNAPSHVRR	R			Cmpd 1153, AutoMSn(1246.7612), 38.8 min
1	Gene.391::comp63_seq0::g.391::m.391	Gene.391::comp63_seq0::g.391::m.391	76	16669	58	0	1	0	7	10.74	6362	1	1	1	1246.76	1245.75	1	1245.64	0.1173	1	37.57	0.00093	R	YFNAPSHVRR	R			Cmpd 1162, AutoMSn(1246.7612), 39.3 min
1	Gene.391::comp63_seq0::g.391::m.391	Gene.391::comp63_seq0::g.391::m.391	76	16669	58	0	1	0	7	10.74	6365	1	1	1	1246.76	1245.75	1	1245.64	0.1175	1	37.74	0.00089	R	YFNAPSHVRR	R			Cmpd 1008, AutoMSn(1246.7615), 39.5 min
1	Gene.391::comp63_seq0::g.391::m.391	Gene.391::comp63_seq0::g.391::m.391	76	16669	58	0	1	0	7	10.74	6366	1	1	1	1246.76	1245.75	1	1245.64	0.1176	1	37.74	0.00089	R	YFNAPSHVRR	R			Cmpd 828, AutoMSn(1246.7615), 39.1 min
1	Gene.391::comp63_seq0::g.391::m.391	Gene.391::comp63_seq0::g.391::m.391	76	16669	58	0	1	0	7	10.74	6367	1	1	1	1246.76	1245.75	1	1245.64	0.1177	1	37.74	0.00089	R	YFNAPSHVRR	R			Cmpd 804, AutoMSn(1246.7616), 38.3 min
1	Gene.391::comp63_seq0::g.391::m.391	Gene.391::comp63_seq0::g.391::m.391	76	16669	58	0	1	0	7	10.74	6368	1	1	1	1246.76	1245.75	1	1245.64	0.1177	1	37.74	0.00089	R	YFNAPSHVRR	R			Cmpd 747, AutoMSn(1246.7617), 38.2 min
1	Gene.391::comp63_seq0::g.391::m.391	Gene.391::comp63_seq0::g.391::m.391	76	16669	58	0	1	0	7	10.74	6369	1	1	1	1246.76	1245.75	1	1245.64	0.1178	1	37.74	0.00089	R	YFNAPSHVRR	R			Cmpd 740, AutoMSn(1246.7617), 38.3 min
1	Gene.391::comp63_seq0::g.391::m.391	Gene.391::comp63_seq0::g.391::m.391	76	16669	58	0	1	0	7	10.74	6370	1	1	1	1246.76	1245.75	1	1245.64	0.1178	1	37.74	0.00089	R	YFNAPSHVRR	R			Cmpd 973, AutoMSn(1246.7618), 38.0 min
1	Gene.391::comp63_seq0::g.391::m.391	Gene.391::comp63_seq0::g.391::m.391	76	16669	58	0	1	0	7	10.74	6371	1	1	1	1246.76	1245.75	1	1245.64	0.1178	1	37.74	0.00089	R	YFNAPSHVRR	R			Cmpd 1016, AutoMSn(1246.7618), 39.7 min
1	Gene.391::comp63_seq0::g.391::m.391	Gene.391::comp63_seq0::g.391::m.391	76	16669	58	0	1	0	7	10.74	6373	1	1	1	1246.76	1245.75	1	1245.64	0.1178	1	37.74	0.00089	R	YFNAPSHVRR	R			Cmpd 942, AutoMSn(1246.7618), 38.6 min
1	Gene.391::comp63_seq0::g.391::m.391	Gene.391::comp63_seq0::g.391::m.391	76	16669	58	0	1	0	7	10.74	6374	1	1	1	1246.76	1245.75	1	1245.64	0.1179	1	37.74	0.00089	R	YFNAPSHVRR	R			Cmpd 1097, AutoMSn(1246.7618), 38.7 min
1	Gene.391::comp63_seq0::g.391::m.391	Gene.391::comp63_seq0::g.391::m.391	76	16669	58	0	1	0	7	10.74	6375	1	1	1	1246.76	1245.75	1	1245.64	0.1179	1	37.74	0.00089	R	YFNAPSHVRR	R			Cmpd 789, AutoMSn(1246.7618), 37.9 min
1	Gene.391::comp63_seq0::g.391::m.391	Gene.391::comp63_seq0::g.391::m.391	76	16669	58	0	1	0	7	10.74	6377	1	1	1	1246.76	1245.75	1	1245.64	0.118	1	37.74	0.00089	R	YFNAPSHVRR	R			Cmpd 1006, AutoMSn(1246.7620), 39.3 min
1	Gene.391::comp63_seq0::g.391::m.391	Gene.391::comp63_seq0::g.391::m.391	76	16669	58	0	1	0	7	10.74	6378	1	1	1	1246.76	1245.75	1	1245.64	0.118	1	37.74	0.00089	R	YFNAPSHVRR	R			Cmpd 906, AutoMSn(1246.7620), 39.8 min
1	Gene.391::comp63_seq0::g.391::m.391	Gene.391::comp63_seq0::g.391::m.391	76	16669	58	0	1	0	7	10.74	6381	1	1	1	1246.76	1245.75	1	1245.64	0.1182	1	37.74	0.00089	R	YFNAPSHVRR	R			Cmpd 773, AutoMSn(1246.7621), 39.7 min
1	Gene.391::comp63_seq0::g.391::m.391	Gene.391::comp63_seq0::g.391::m.391	76	16669	58	0	1	0	7	10.74	6382	1	1	1	1246.76	1245.75	1	1245.64	0.1183	1	37.74	0.00089	R	YFNAPSHVRR	R			Cmpd 744, AutoMSn(1246.7622), 38.1 min
1	Gene.391::comp63_seq0::g.391::m.391	Gene.391::comp63_seq0::g.391::m.391	76	16669	58	0	1	0	7	10.74	6388	1	1	1	1246.76	1245.76	1	1245.64	0.1185	1	37.74	0.00089	R	YFNAPSHVRR	R			Cmpd 987, AutoMSn(1246.7624), 38.5 min
1	Gene.391::comp63_seq0::g.391::m.391	Gene.391::comp63_seq0::g.391::m.391	76	16669	58	0	1	0	7	10.74	6389	1	1	1	1246.76	1245.76	1	1245.64	0.1185	1	37.54	0.00093	R	YFNAPSHVRR	R			Cmpd 1150, AutoMSn(1246.7625), 38.7 min
1	Gene.391::comp63_seq0::g.391::m.391	Gene.391::comp63_seq0::g.391::m.391	76	16669	58	0	1	0	7	10.74	6391	1	1	1	1246.76	1245.76	1	1245.64	0.1186	1	37.57	0.00093	R	YFNAPSHVRR	R			Cmpd 943, AutoMSn(1246.7625), 38.1 min
1	Gene.391::comp63_seq0::g.391::m.391	Gene.391::comp63_seq0::g.391::m.391	76	16669	58	0	1	0	7	10.74	6392	1	1	1	1246.76	1245.76	1	1245.64	0.1186	1	37.74	0.00089	R	YFNAPSHVRR	R			Cmpd 968, AutoMSn(1246.7625), 39.8 min
1	Gene.391::comp63_seq0::g.391::m.391	Gene.391::comp63_seq0::g.391::m.391	76	16669	58	0	1	0	7	10.74	6394	1	1	1	1246.76	1245.76	1	1245.64	0.1186	1	37.74	0.00089	R	YFNAPSHVRR	R			Cmpd 1119, AutoMSn(1246.7626), 39.8 min
1	Gene.391::comp63_seq0::g.391::m.391	Gene.391::comp63_seq0::g.391::m.391	76	16669	58	0	1	0	7	10.74	6395	1	1	1	1246.76	1245.76	1	1245.64	0.1187	1	37.63	0.00092	R	YFNAPSHVRR	R			Cmpd 966, AutoMSn(1246.7626), 39.7 min
1	Gene.391::comp63_seq0::g.391::m.391	Gene.391::comp63_seq0::g.391::m.391	76	16669	58	0	1	0	7	10.74	6397	1	1	1	1246.76	1245.76	1	1245.64	0.1187	1	37.59	0.00092	R	YFNAPSHVRR	R			Cmpd 1092, AutoMSn(1246.7627), 38.5 min
1	Gene.391::comp63_seq0::g.391::m.391	Gene.391::comp63_seq0::g.391::m.391	76	16669	58	0	1	0	7	10.74	6398	1	1	1	1246.76	1245.76	1	1245.64	0.1187	1	37.63	0.00092	R	YFNAPSHVRR	R			Cmpd 790, AutoMSn(1246.7627), 39.7 min
1	Gene.391::comp63_seq0::g.391::m.391	Gene.391::comp63_seq0::g.391::m.391	76	16669	58	0	1	0	7	10.74	6399	1	1	1	1246.76	1245.76	1	1245.64	0.1188	1	37.74	0.00089	R	YFNAPSHVRR	R			Cmpd 870, AutoMSn(1246.7627), 38.2 min
1	Gene.391::comp63_seq0::g.391::m.391	Gene.391::comp63_seq0::g.391::m.391	76	16669	58	0	1	0	7	10.74	6400	1	1	1	1246.76	1245.76	1	1245.64	0.1188	1	37.74	0.00089	R	YFNAPSHVRR	R			Cmpd 926, AutoMSn(1246.7627), 38.2 min
1	Gene.391::comp63_seq0::g.391::m.391	Gene.391::comp63_seq0::g.391::m.391	76	16669	58	0	1	0	7	10.74	6401	1	1	1	1246.76	1245.76	1	1245.64	0.1188	1	37.74	0.00089	R	YFNAPSHVRR	R			Cmpd 834, AutoMSn(1246.7628), 39.5 min
1	Gene.391::comp63_seq0::g.391::m.391	Gene.391::comp63_seq0::g.391::m.391	76	16669	58	0	1	0	7	10.74	6402	1	1	1	1246.76	1245.76	1	1245.64	0.1189	1	37.74	0.00089	R	YFNAPSHVRR	R			Cmpd 1106, AutoMSn(1246.7628), 39.1 min
1	Gene.391::comp63_seq0::g.391::m.391	Gene.391::comp63_seq0::g.391::m.391	76	16669	58	0	1	0	7	10.74	6404	1	1	1	1246.76	1245.76	1	1245.64	0.119	1	37.74	0.00089	R	YFNAPSHVRR	R			Cmpd 1078, AutoMSn(1246.7630), 38.1 min
1	Gene.391::comp63_seq0::g.391::m.391	Gene.391::comp63_seq0::g.391::m.391	76	16669	58	0	1	0	7	10.74	6406	1	1	1	1246.76	1245.76	1	1245.64	0.119	1	37.74	0.00089	R	YFNAPSHVRR	R			Cmpd 799, AutoMSn(1246.7630), 38.2 min
1	Gene.391::comp63_seq0::g.391::m.391	Gene.391::comp63_seq0::g.391::m.391	76	16669	58	0	1	0	7	10.74	6407	1	1	1	1246.76	1245.76	1	1245.64	0.1191	1	37.74	0.00089	R	YFNAPSHVRR	R			Cmpd 782, AutoMSn(1246.7630), 39.3 min
1	Gene.391::comp63_seq0::g.391::m.391	Gene.391::comp63_seq0::g.391::m.391	76	16669	58	0	1	0	7	10.74	6409	1	1	1	1246.76	1245.76	1	1245.64	0.1192	1	37.74	0.00089	R	YFNAPSHVRR	R			Cmpd 975, AutoMSn(1246.7631), 38.2 min
1	Gene.391::comp63_seq0::g.391::m.391	Gene.391::comp63_seq0::g.391::m.391	76	16669	58	0	1	0	7	10.74	6410	1	1	1	1246.76	1245.76	1	1245.64	0.1192	1	37.61	0.00092	R	YFNAPSHVRR	R			Cmpd 743, AutoMSn(1246.7631), 38.4 min
1	Gene.391::comp63_seq0::g.391::m.391	Gene.391::comp63_seq0::g.391::m.391	76	16669	58	0	1	0	7	10.74	6411	1	1	1	1246.76	1245.76	1	1245.64	0.1192	1	37.74	0.00089	R	YFNAPSHVRR	R			Cmpd 935, AutoMSn(1246.7631), 38.4 min
1	Gene.391::comp63_seq0::g.391::m.391	Gene.391::comp63_seq0::g.391::m.391	76	16669	58	0	1	0	7	10.74	6413	1	1	1	1246.76	1245.76	1	1245.64	0.1193	1	37.74	0.00089	R	YFNAPSHVRR	R			Cmpd 965, AutoMSn(1246.7632), 37.9 min
1	Gene.391::comp63_seq0::g.391::m.391	Gene.391::comp63_seq0::g.391::m.391	76	16669	58	0	1	0	7	10.74	6416	1	1	1	1246.76	1245.76	1	1245.64	0.1194	1	37.74	0.00089	R	YFNAPSHVRR	R			Cmpd 738, AutoMSn(1246.7633), 38.3 min
1	Gene.391::comp63_seq0::g.391::m.391	Gene.391::comp63_seq0::g.391::m.391	76	16669	58	0	1	0	7	10.74	6417	1	1	1	1246.76	1245.76	1	1245.64	0.1194	1	37.45	0.00096	R	YFNAPSHVRR	R			Cmpd 968, AutoMSn(1246.7633), 39.2 min
1	Gene.391::comp63_seq0::g.391::m.391	Gene.391::comp63_seq0::g.391::m.391	76	16669	58	0	1	0	7	10.74	6418	1	1	1	1246.76	1245.76	1	1245.64	0.1194	1	37.74	0.00089	R	YFNAPSHVRR	R			Cmpd 944, AutoMSn(1246.7633), 38.2 min
1	Gene.391::comp63_seq0::g.391::m.391	Gene.391::comp63_seq0::g.391::m.391	76	16669	58	0	1	0	7	10.74	6419	1	1	1	1246.76	1245.76	1	1245.64	0.1195	1	37.62	0.00092	R	YFNAPSHVRR	R			Cmpd 940, AutoMSn(1246.7634), 38.5 min
1	Gene.391::comp63_seq0::g.391::m.391	Gene.391::comp63_seq0::g.391::m.391	76	16669	58	0	1	0	7	10.74	6420	1	1	1	1246.76	1245.76	1	1245.64	0.1195	1	37.74	0.00089	R	YFNAPSHVRR	R			Cmpd 968, AutoMSn(1246.7635), 38.0 min
1	Gene.391::comp63_seq0::g.391::m.391	Gene.391::comp63_seq0::g.391::m.391	76	16669	58	0	1	0	7	10.74	6421	1	1	1	1246.76	1245.76	1	1245.64	0.1196	1	37.74	0.00089	R	YFNAPSHVRR	R			Cmpd 1084, AutoMSn(1246.7635), 38.3 min
1	Gene.391::comp63_seq0::g.391::m.391	Gene.391::comp63_seq0::g.391::m.391	76	16669	58	0	1	0	7	10.74	6422	1	1	1	1246.76	1245.76	1	1245.64	0.1197	1	37.63	0.00092	R	YFNAPSHVRR	R			Cmpd 766, AutoMSn(1246.7636), 39.4 min
1	Gene.391::comp63_seq0::g.391::m.391	Gene.391::comp63_seq0::g.391::m.391	76	16669	58	0	1	0	7	10.74	6423	1	1	1	1246.76	1245.76	1	1245.64	0.1198	1	37.74	0.00089	R	YFNAPSHVRR	R			Cmpd 987, AutoMSn(1246.7637), 38.4 min
1	Gene.391::comp63_seq0::g.391::m.391	Gene.391::comp63_seq0::g.391::m.391	76	16669	58	0	1	0	7	10.74	6424	1	1	1	1246.76	1245.76	1	1245.64	0.1201	1	37.74	0.0009	R	YFNAPSHVRR	R			Cmpd 971, AutoMSn(1246.7640), 38.1 min
1	Gene.391::comp63_seq0::g.391::m.391	Gene.391::comp63_seq0::g.391::m.391	76	16669	58	0	1	0	7	10.74	6425	1	1	1	1246.76	1245.76	1	1245.64	0.1201	1	37.65	0.00091	R	YFNAPSHVRR	R			Cmpd 867, AutoMSn(1246.7640), 38.1 min
1	Gene.391::comp63_seq0::g.391::m.391	Gene.391::comp63_seq0::g.391::m.391	76	16669	58	0	1	0	7	10.74	6426	1	1	1	1246.76	1245.76	1	1245.64	0.1202	1	37.74	0.0009	R	YFNAPSHVRR	R			Cmpd 973, AutoMSn(1246.7641), 38.2 min
1	Gene.391::comp63_seq0::g.391::m.391	Gene.391::comp63_seq0::g.391::m.391	76	16669	58	0	1	0	7	10.74	6427	1	1	1	1246.76	1245.76	1	1245.64	0.1203	1	37.63	0.00092	R	YFNAPSHVRR	R			Cmpd 795, AutoMSn(1246.7642), 38.1 min
1	Gene.391::comp63_seq0::g.391::m.391	Gene.391::comp63_seq0::g.391::m.391	76	16669	58	0	1	0	7	10.74	6429	1	1	1	1246.76	1245.76	1	1245.64	0.1205	1	37.65	0.00091	R	YFNAPSHVRR	R			Cmpd 1130, AutoMSn(1246.7645), 38.2 min
1	Gene.391::comp63_seq0::g.391::m.391	Gene.391::comp63_seq0::g.391::m.391	76	16669	58	0	1	0	7	10.74	6430	1	1	1	1246.76	1245.76	1	1245.64	0.1207	1	37.74	0.0009	R	YFNAPSHVRR	R			Cmpd 805, AutoMSn(1246.7646), 38.3 min
1	Gene.391::comp63_seq0::g.391::m.391	Gene.391::comp63_seq0::g.391::m.391	76	16669	58	0	1	0	7	10.74	6431	1	1	1	1246.76	1245.76	1	1245.64	0.1207	1	37.74	0.0009	R	YFNAPSHVRR	R			Cmpd 1121, AutoMSn(1246.7647), 37.9 min
1	Gene.391::comp63_seq0::g.391::m.391	Gene.391::comp63_seq0::g.391::m.391	76	16669	58	0	1	0	7	10.74	6432	1	1	1	1246.76	1245.76	1	1245.64	0.1207	1	37.6	0.00093	R	YFNAPSHVRR	R			Cmpd 1144, AutoMSn(1246.7647), 38.6 min
1	Gene.391::comp63_seq0::g.391::m.391	Gene.391::comp63_seq0::g.391::m.391	76	16669	58	0	1	0	7	10.74	6433	1	1	1	1246.76	1245.76	1	1245.64	0.121	1	37.74	0.0009	R	YFNAPSHVRR	R			Cmpd 1124, AutoMSn(1246.7649), 38.0 min
1	Gene.391::comp63_seq0::g.391::m.391	Gene.391::comp63_seq0::g.391::m.391	76	16669	58	0	1	0	7	10.74	6434	1	1	1	1246.77	1245.76	1	1245.64	0.121	1	37.74	0.0009	R	YFNAPSHVRR	R			Cmpd 735, AutoMSn(1246.7650), 37.8 min
1	Gene.391::comp63_seq0::g.391::m.391	Gene.391::comp63_seq0::g.391::m.391	76	16669	58	0	1	0	7	10.74	6436	1	1	1	1246.77	1245.76	1	1245.64	0.1215	1	37.74	0.0009	R	YFNAPSHVRR	R			Cmpd 731, AutoMSn(1246.7654), 37.5 min
1	Gene.391::comp63_seq0::g.391::m.391	Gene.391::comp63_seq0::g.391::m.391	76	16669	58	0	1	0	7	10.74	6437	1	1	1	1246.77	1245.76	1	1245.64	0.1219	1	37.62	0.00092	R	YFNAPSHVRR	R			Cmpd 857, AutoMSn(1246.7659), 37.9 min	emPAI	0.2
2	Gene.33195::comp60874_seq0::g.33195::m.33195	Gene.33195::comp60874_seq0::g.33195::m.33195	134	31684	8	4	4	2	23.5	5.91	8073	1	1	1	710.661	2128.96	3	2128.98	-0.0135	0	57.81	5.6e-06	K	VDVPAADLSDQVPDTDSETR	I			Cmpd 80, AutoMSn(710.6615), 16.6 min
2	Gene.33195::comp60874_seq0::g.33195::m.33195	Gene.33195::comp60874_seq0::g.33195::m.33195	134	31684	8	4	4	2	23.5	5.91	8074	1	1	1	710.665	2128.97	3	2128.98	-0.0032	0	48.59	4.6e-05	K	VDVPAADLSDQVPDTDSETR	I			Cmpd 79, AutoMSn(710.6649), 16.6 min
2	Gene.33195::comp60874_seq0::g.33195::m.33195	Gene.33195::comp60874_seq0::g.33195::m.33195	134	31684	8	4	4	2	23.5	5.91	8075	1	1	1	710.665	2128.97	3	2128.98	-0.0031	0	48.37	4.8e-05	K	VDVPAADLSDQVPDTDSETR	I			Cmpd 78, AutoMSn(710.6649), 16.5 min
2	Gene.33195::comp60874_seq0::g.33195::m.33195	Gene.33195::comp60874_seq0::g.33195::m.33195	134	31684	8	4	4	2	23.5	5.91	8076	1	1	1	710.666	2128.98	3	2128.98	0.0001	0	42.02	0.00021	K	VDVPAADLSDQVPDTDSETR	I			Cmpd 77, AutoMSn(710.6660), 16.5 min
2	Gene.33195::comp60874_seq0::g.33195::m.33195	Gene.33195::comp60874_seq0::g.33195::m.33195	134	31684	8	4	4	2	23.5	5.91	8077	1	1	1	710.667	2128.98	3	2128.98	0.0022	0	45.86	8.6e-05	K	VDVPAADLSDQVPDTDSETR	I			Cmpd 81, AutoMSn(710.6667), 16.6 min
2	Gene.33195::comp60874_seq0::g.33195::m.33195	Gene.33195::comp60874_seq0::g.33195::m.33195	134	31684	8	4	4	2	23.5	5.91	8095	1	1	1	715.029	2142.06	3	2142.06	0.0014	0	63.64	1.5e-06	R	IILQGSPVVQMAEDAVDGER	L	Oxidation (M)	0.00000000002000000000.0	Cmpd 118, AutoMSn(715.0286), 18.9 min
2	Gene.33195::comp60874_seq0::g.33195::m.33195	Gene.33195::comp60874_seq0::g.33195::m.33195	134	31684	8	4	4	2	23.5	5.91	4689	8	1	1	795.307	2382.9	3	2383.24	-0.3425	1	28.64	0.023	R	IILQGSPVVQMAEDAVDGERLK	H	Oxidation (M)	0.0000000000200000000000.0	Cmpd 776, AutoMSn(795.3070), 32.9 min
2	Gene.33195::comp60874_seq0::g.33195::m.33195	Gene.33195::comp60874_seq0::g.33195::m.33195	134	31684	8	4	4	2	23.5	5.91	8871	2	1	1	935.677	2804.01	3	2803.41	0.6017	1	24.45	0.019	K	EADVSLTAFVLIALQEARDICEGQVN	-			Cmpd 357, AutoMSn(935.6766), 23.7 min	emPAI	0.22
3	Gene.10905::comp3052_seq0::g.10905::m.10905	Gene.10905::comp3052_seq0::g.10905::m.10905	150	261840	26	1	5	1	3.2	5.8	3877	1	1	1	634.878	633.871	1	634.256	-0.3851	0	25.03	0.043	R	DETDR	E			Cmpd 720, AutoMSn(634.8780), 37.2 min
3	Gene.10905::comp3052_seq0::g.10905::m.10905	Gene.10905::comp3052_seq0::g.10905::m.10905	150	261840	26	1	5	1	3.2	5.8	6050	2	1	1	1129.86	1128.86	1	1129.58	-0.7227	0	22.03	0.059	K	CLEPLAESLR	S			Cmpd 395, AutoMSn(1129.8647), 23.3 min
3	Gene.10905::comp3052_seq0::g.10905::m.10905	Gene.10905::comp3052_seq0::g.10905::m.10905	150	261840	26	1	5	1	3.2	5.8	6053	3	1	1	1130.2	1129.19	1	1129.58	-0.3914	0	31.24	0.014	K	CLEPLAESLR	S			Cmpd 420, AutoMSn(1130.1959), 23.4 min
3	Gene.10905::comp3052_seq0::g.10905::m.10905	Gene.10905::comp3052_seq0::g.10905::m.10905	150	261840	26	1	5	1	3.2	5.8	6054	1	1	1	1130.21	1129.2	1	1129.58	-0.381	0	38.27	0.0015	K	CLEPLAESLR	S			Cmpd 521, AutoMSn(1130.2064), 23.4 min
3	Gene.10905::comp3052_seq0::g.10905::m.10905	Gene.10905::comp3052_seq0::g.10905::m.10905	150	261840	26	1	5	1	3.2	5.8	6055	1	1	1	1130.54	1129.54	1	1129.58	-0.0439	0	41.46	0.00036	K	CLEPLAESLR	S			Cmpd 518, AutoMSn(1130.5435), 23.4 min
3	Gene.10905::comp3052_seq0::g.10905::m.10905	Gene.10905::comp3052_seq0::g.10905::m.10905	150	261840	26	1	5	1	3.2	5.8	6056	1	1	1	1130.54	1129.54	1	1129.58	-0.0437	0	51.79	3.3e-05	K	CLEPLAESLR	S			Cmpd 544, AutoMSn(1130.5437), 23.3 min
3	Gene.10905::comp3052_seq0::g.10905::m.10905	Gene.10905::comp3052_seq0::g.10905::m.10905	150	261840	26	1	5	1	3.2	5.8	6057	1	1	1	1130.54	1129.54	1	1129.58	-0.0428	0	41.57	0.00035	K	CLEPLAESLR	S			Cmpd 516, AutoMSn(1130.5446), 23.3 min
3	Gene.10905::comp3052_seq0::g.10905::m.10905	Gene.10905::comp3052_seq0::g.10905::m.10905	150	261840	26	1	5	1	3.2	5.8	6058	1	1	1	1130.55	1129.54	1	1129.58	-0.0416	0	34.92	0.0016	K	CLEPLAESLR	S			Cmpd 421, AutoMSn(1130.5458), 23.4 min
3	Gene.10905::comp3052_seq0::g.10905::m.10905	Gene.10905::comp3052_seq0::g.10905::m.10905	150	261840	26	1	5	1	3.2	5.8	6059	1	1	1	1130.55	1129.54	1	1129.58	-0.0402	0	33.14	0.0052	K	CLEPLAESLR	S			Cmpd 418, AutoMSn(1130.5472), 23.3 min
3	Gene.10905::comp3052_seq0::g.10905::m.10905	Gene.10905::comp3052_seq0::g.10905::m.10905	150	261840	26	1	5	1	3.2	5.8	7028	3	1	1	768.943	1535.87	2	1535.8	0.0745	1	22.03	0.027	R	QVISLSTEMARSAK	T	Oxidation (M)	0.00000000200000.0	Cmpd 508, AutoMSn(768.9434), 22.4 min
3	Gene.10905::comp3052_seq0::g.10905::m.10905	Gene.10905::comp3052_seq0::g.10905::m.10905	150	261840	26	1	5	1	3.2	5.8	4808	1	1	1	832.6	2494.78	3	2495.21	-0.4339	1	32.03	0.014	R	SANRAESTDINVVQHGQSLDQAR	D			Cmpd 832, AutoMSn(832.5997), 30.7 min
3	Gene.10905::comp3052_seq0::g.10905::m.10905	Gene.10905::comp3052_seq0::g.10905::m.10905	150	261840	26	1	5	1	3.2	5.8	4809	8	1	1	832.6	2494.78	3	2495.21	-0.4334	1	25.83	0.058	R	SANRAESTDINVVQHGQSLDQAR	D			Cmpd 803, AutoMSn(832.5999), 31.1 min
3	Gene.10905::comp3052_seq0::g.10905::m.10905	Gene.10905::comp3052_seq0::g.10905::m.10905	150	261840	26	1	5	1	3.2	5.8	4810	5	1	1	832.602	2494.78	3	2495.21	-0.4262	1	28.22	0.034	R	SANRAESTDINVVQHGQSLDQAR	D			Cmpd 828, AutoMSn(832.6023), 30.6 min
3	Gene.10905::comp3052_seq0::g.10905::m.10905	Gene.10905::comp3052_seq0::g.10905::m.10905	150	261840	26	1	5	1	3.2	5.8	4811	1	1	1	832.603	2494.79	3	2495.21	-0.4248	1	30.01	0.022	R	SANRAESTDINVVQHGQSLDQAR	D			Cmpd 633, AutoMSn(832.6028), 30.7 min
3	Gene.10905::comp3052_seq0::g.10905::m.10905	Gene.10905::comp3052_seq0::g.10905::m.10905	150	261840	26	1	5	1	3.2	5.8	4814	5	1	1	832.604	2494.79	3	2495.21	-0.42	1	27.27	0.042	R	SANRAESTDINVVQHGQSLDQAR	D			Cmpd 574, AutoMSn(832.6044), 30.7 min
3	Gene.10905::comp3052_seq0::g.10905::m.10905	Gene.10905::comp3052_seq0::g.10905::m.10905	150	261840	26	1	5	1	3.2	5.8	4815	1	1	1	832.605	2494.79	3	2495.21	-0.4182	1	32.44	0.013	R	SANRAESTDINVVQHGQSLDQAR	D			Cmpd 785, AutoMSn(832.6050), 30.7 min
3	Gene.10905::comp3052_seq0::g.10905::m.10905	Gene.10905::comp3052_seq0::g.10905::m.10905	150	261840	26	1	5	1	3.2	5.8	4817	4	1	1	832.606	2494.8	3	2495.21	-0.4158	1	28.71	0.03	R	SANRAESTDINVVQHGQSLDQAR	D			Cmpd 677, AutoMSn(832.6058), 31.0 min
3	Gene.10905::comp3052_seq0::g.10905::m.10905	Gene.10905::comp3052_seq0::g.10905::m.10905	150	261840	26	1	5	1	3.2	5.8	4821	1	1	1	832.607	2494.8	3	2495.21	-0.4116	1	32.16	0.014	R	SANRAESTDINVVQHGQSLDQAR	D			Cmpd 684, AutoMSn(832.6072), 30.7 min
3	Gene.10905::comp3052_seq0::g.10905::m.10905	Gene.10905::comp3052_seq0::g.10905::m.10905	150	261840	26	1	5	1	3.2	5.8	4822	1	1	1	832.608	2494.8	3	2495.21	-0.4096	1	32.26	0.013	R	SANRAESTDINVVQHGQSLDQAR	D			Cmpd 637, AutoMSn(832.6078), 30.8 min
3	Gene.10905::comp3052_seq0::g.10905::m.10905	Gene.10905::comp3052_seq0::g.10905::m.10905	150	261840	26	1	5	1	3.2	5.8	4824	2	1	1	832.609	2494.8	3	2495.21	-0.4063	1	32.41	0.013	R	SANRAESTDINVVQHGQSLDQAR	D			Cmpd 800, AutoMSn(832.6089), 31.0 min
3	Gene.10905::comp3052_seq0::g.10905::m.10905	Gene.10905::comp3052_seq0::g.10905::m.10905	150	261840	26	1	5	1	3.2	5.8	4826	2	1	1	832.61	2494.81	3	2495.21	-0.4046	1	32.13	0.014	R	SANRAESTDINVVQHGQSLDQAR	D			Cmpd 580, AutoMSn(832.6095), 30.8 min
3	Gene.10905::comp3052_seq0::g.10905::m.10905	Gene.10905::comp3052_seq0::g.10905::m.10905	150	261840	26	1	5	1	3.2	5.8	4827	5	1	1	832.61	2494.81	3	2495.21	-0.4041	1	28.28	0.034	R	SANRAESTDINVVQHGQSLDQAR	D			Cmpd 589, AutoMSn(832.6097), 31.0 min
3	Gene.10905::comp3052_seq0::g.10905::m.10905	Gene.10905::comp3052_seq0::g.10905::m.10905	150	261840	26	1	5	1	3.2	5.8	4830	6	1	1	832.611	2494.81	3	2495.21	-0.4017	1	28.05	0.035	R	SANRAESTDINVVQHGQSLDQAR	D			Cmpd 523, AutoMSn(832.6105), 31.1 min
3	Gene.10905::comp3052_seq0::g.10905::m.10905	Gene.10905::comp3052_seq0::g.10905::m.10905	150	261840	26	1	5	1	3.2	5.8	4831	1	1	1	832.612	2494.81	3	2495.21	-0.3978	1	32.42	0.013	R	SANRAESTDINVVQHGQSLDQAR	D			Cmpd 463, AutoMSn(832.6118), 31.0 min
3	Gene.10905::comp3052_seq0::g.10905::m.10905	Gene.10905::comp3052_seq0::g.10905::m.10905	150	261840	26	1	5	1	3.2	5.8	4832	2	1	1	832.615	2494.82	3	2495.21	-0.389	1	31.68	0.016	R	SANRAESTDINVVQHGQSLDQAR	D			Cmpd 700, AutoMSn(832.6147), 31.1 min
3	Gene.10905::comp3052_seq0::g.10905::m.10905	Gene.10905::comp3052_seq0::g.10905::m.10905	150	261840	26	1	5	1	3.2	5.8	8743	5	1	1	904.869	2711.58	3	2712.27	-0.6889	0	23.65	0.021	R	QCSDSVCQLVEETAQTAYLIGLADR	F			Cmpd 157, AutoMSn(904.8688), 21.2 min	emPAI	0.01
4	Gene.23907::comp7644_seq0::g.23907::m.23907	Gene.23907::comp7644_seq0::g.23907::m.23907	59	15830	5	0	1	0	6.8	7.12	6496	1	1	1	637.863	1273.71	2	1273.72	-0.0075	0	44.34	0.00019	R	LLVVYPWTQR	Y			Cmpd 73, AutoMSn(637.8627), 18.9 min
4	Gene.23907::comp7644_seq0::g.23907::m.23907	Gene.23907::comp7644_seq0::g.23907::m.23907	59	15830	5	0	1	0	6.8	7.12	6497	1	1	1	637.864	1273.71	2	1273.72	-0.0042	0	47.73	8.9e-05	R	LLVVYPWTQR	Y			Cmpd 70, AutoMSn(637.8643), 18.9 min
4	Gene.23907::comp7644_seq0::g.23907::m.23907	Gene.23907::comp7644_seq0::g.23907::m.23907	59	15830	5	0	1	0	6.8	7.12	6498	1	1	1	637.865	1273.71	2	1273.72	-0.0033	0	46.41	0.00012	R	LLVVYPWTQR	Y			Cmpd 71, AutoMSn(637.8648), 18.9 min
4	Gene.23907::comp7644_seq0::g.23907::m.23907	Gene.23907::comp7644_seq0::g.23907::m.23907	59	15830	5	0	1	0	6.8	7.12	6499	1	1	1	637.865	1273.72	2	1273.72	-0.0026	0	35.89	0.0014	R	LLVVYPWTQR	Y			Cmpd 172, AutoMSn(637.8651), 19.0 min
4	Gene.23907::comp7644_seq0::g.23907::m.23907	Gene.23907::comp7644_seq0::g.23907::m.23907	59	15830	5	0	1	0	6.8	7.12	6500	1	1	1	637.865	1273.72	2	1273.72	-0.0026	0	47.68	9e-05	R	LLVVYPWTQR	Y			Cmpd 75, AutoMSn(637.8651), 19.0 min	emPAI	0.21
5	Gene.34419::comp125314_seq0::g.34419::m.34419	Gene.34419::comp125314_seq0::g.34419::m.34419	77	23344	2	1	2	1	17.8	8.99	7621	1	1	1	943.969	1885.92	2	1885.92	0.0084	0	56.59	8.7e-06	R	SELEEDIIPEEDIISR	-			Cmpd 181, AutoMSn(943.9693), 19.2 min
5	Gene.34419::comp125314_seq0::g.34419::m.34419	Gene.34419::comp125314_seq0::g.34419::m.34419	77	23344	2	1	2	1	17.8	8.99	8282	1	1	1	1138.58	2275.15	2	2275.14	0.0042	1	26.28	0.0077	R	DNHLAPGQQTTLRIEGNQGAR	V			Cmpd 321, AutoMSn(1138.5802), 21.4 min	emPAI	0.14
6	Gene.10133::comp2839_seq0::g.10133::m.10133	Gene.10133::comp2839_seq0::g.10133::m.10133	93	242948	6	1	3	1	2.4	6.03	3986	9	1	1	644.432	1286.85	2	1286.72	0.1237	1	22.41	0.12	R	RFLGVLGNFHK	I			Cmpd 699, AutoMSn(644.4315), 31.1 min
6	Gene.10133::comp2839_seq0::g.10133::m.10133	Gene.10133::comp2839_seq0::g.10133::m.10133	93	242948	6	1	3	1	2.4	6.03	7551	1	1	1	619.012	1854.01	3	1853.93	0.0844	0	48.23	6.6e-05	K	EEITSVALCQPTSAHLR	G			Cmpd 229, AutoMSn(619.0122), 20.6 min
6	Gene.10133::comp2839_seq0::g.10133::m.10133	Gene.10133::comp2839_seq0::g.10133::m.10133	93	242948	6	1	3	1	2.4	6.03	7555	1	1	1	619.014	1854.02	3	1853.93	0.09	0	49.14	5.5e-05	K	EEITSVALCQPTSAHLR	G			Cmpd 231, AutoMSn(619.0141), 20.7 min
6	Gene.10133::comp2839_seq0::g.10133::m.10133	Gene.10133::comp2839_seq0::g.10133::m.10133	93	242948	6	1	3	1	2.4	6.03	7556	1	1	1	619.014	1854.02	3	1853.93	0.0902	0	37.81	0.00074	K	EEITSVALCQPTSAHLR	G			Cmpd 220, AutoMSn(619.0142), 20.4 min
6	Gene.10133::comp2839_seq0::g.10133::m.10133	Gene.10133::comp2839_seq0::g.10133::m.10133	93	242948	6	1	3	1	2.4	6.03	7557	1	1	1	619.017	1854.03	3	1853.93	0.0991	0	35.83	0.0012	K	EEITSVALCQPTSAHLR	G			Cmpd 227, AutoMSn(619.0171), 20.6 min
6	Gene.10133::comp2839_seq0::g.10133::m.10133	Gene.10133::comp2839_seq0::g.10133::m.10133	93	242948	6	1	3	1	2.4	6.03	8605	4	1	1	860.083	2577.23	3	2577.25	-0.0188	0	20.8	0.023	R	VNPPSQPPLTNENTSHIVDTFDR	L			Cmpd 257, AutoMSn(860.0830), 17.3 min	emPAI	0.01
7	Gene.21224::comp6490_seq0::g.21224::m.21224	Gene.21224::comp6490_seq0::g.21224::m.21224	50	61621	7	1	1	1	2.5	4.7	7194	4	1	1	546.284	1635.83	3	1635.84	-0.0105	0	27.91	0.0071	K	WEVIWTDPPAPAVR	S			Cmpd 33, AutoMSn(546.2841), 13.3 min
7	Gene.21224::comp6490_seq0::g.21224::m.21224	Gene.21224::comp6490_seq0::g.21224::m.21224	50	61621	7	1	1	1	2.5	4.7	7195	1	1	1	546.285	1635.83	3	1635.84	-0.0068	0	50.17	4.2e-05	K	WEVIWTDPPAPAVR	S			Cmpd 37, AutoMSn(546.2853), 13.4 min
7	Gene.21224::comp6490_seq0::g.21224::m.21224	Gene.21224::comp6490_seq0::g.21224::m.21224	50	61621	7	1	1	1	2.5	4.7	7196	4	1	1	546.286	1635.84	3	1635.84	-0.0049	0	23.41	0.02	K	WEVIWTDPPAPAVR	S			Cmpd 86, AutoMSn(546.2860), 13.3 min
7	Gene.21224::comp6490_seq0::g.21224::m.21224	Gene.21224::comp6490_seq0::g.21224::m.21224	50	61621	7	1	1	1	2.5	4.7	7198	2	1	1	546.287	1635.84	3	1635.84	-0.003	0	27.83	0.0072	K	WEVIWTDPPAPAVR	S			Cmpd 35, AutoMSn(546.2866), 13.3 min
7	Gene.21224::comp6490_seq0::g.21224::m.21224	Gene.21224::comp6490_seq0::g.21224::m.21224	50	61621	7	1	1	1	2.5	4.7	7199	5	1	1	546.287	1635.84	3	1635.84	-0.0014	0	21.97	0.028	K	WEVIWTDPPAPAVR	S			Cmpd 85, AutoMSn(546.2871), 13.2 min
7	Gene.21224::comp6490_seq0::g.21224::m.21224	Gene.21224::comp6490_seq0::g.21224::m.21224	50	61621	7	1	1	1	2.5	4.7	7201	4	1	1	546.288	1635.84	3	1635.84	0.001	0	26.21	0.01	K	WEVIWTDPPAPAVR	S			Cmpd 91, AutoMSn(546.2879), 13.4 min
7	Gene.21224::comp6490_seq0::g.21224::m.21224	Gene.21224::comp6490_seq0::g.21224::m.21224	50	61621	7	1	1	1	2.5	4.7	7202	2	1	1	546.288	1635.84	3	1635.84	0.0011	0	26.42	0.01	K	WEVIWTDPPAPAVR	S			Cmpd 82, AutoMSn(546.2879), 13.2 min	emPAI	0.05
8	Gene.7877::comp2202_seq0::g.7877::m.7877	Gene.7877::comp2202_seq0::g.7877::m.7877	127	279132	12	0	5	0	2.8	4.81	6658	1	1	1	688.355	1374.7	2	1374.79	-0.092	1	24.2	0.015	K	QLINLYKEQVK	E			Cmpd 14, AutoMSn(688.3548), 11.1 min
8	Gene.7877::comp2202_seq0::g.7877::m.7877	Gene.7877::comp2202_seq0::g.7877::m.7877	127	279132	12	0	5	0	2.8	4.81	6659	1	1	1	688.355	1374.7	2	1374.79	-0.0917	1	24.51	0.014	K	QLINLYKEQVK	E			Cmpd 15, AutoMSn(688.3549), 11.1 min
8	Gene.7877::comp2202_seq0::g.7877::m.7877	Gene.7877::comp2202_seq0::g.7877::m.7877	127	279132	12	0	5	0	2.8	4.81	6661	3	1	1	459.24	1374.7	3	1374.79	-0.0899	1	22.59	0.022	K	QLINLYKEQVK	E			Cmpd 2, AutoMSn(459.2397), 11.1 min
8	Gene.7877::comp2202_seq0::g.7877::m.7877	Gene.7877::comp2202_seq0::g.7877::m.7877	127	279132	12	0	5	0	2.8	4.81	6662	4	1	1	459.24	1374.7	3	1374.79	-0.0894	1	20.92	0.033	K	QLINLYKEQVK	E			Cmpd 11, AutoMSn(459.2398), 11.0 min
8	Gene.7877::comp2202_seq0::g.7877::m.7877	Gene.7877::comp2202_seq0::g.7877::m.7877	127	279132	12	0	5	0	2.8	4.81	4369	2	1	1	707.284	1412.55	2	1411.8	0.7491	0	23.65	0.071	R	QLNPSVAATLSALK	R			Cmpd 670, AutoMSn(707.2836), 36.0 min
8	Gene.7877::comp2202_seq0::g.7877::m.7877	Gene.7877::comp2202_seq0::g.7877::m.7877	127	279132	12	0	5	0	2.8	4.81	4381	6	1	1	707.288	1412.56	2	1411.8	0.7584	0	21.92	0.1	R	QLNPSVAATLSALK	R			Cmpd 864, AutoMSn(707.2882), 35.9 min
8	Gene.7877::comp2202_seq0::g.7877::m.7877	Gene.7877::comp2202_seq0::g.7877::m.7877	127	279132	12	0	5	0	2.8	4.81	6800	9	1	1	716.368	1430.72	2	1430.65	0.0684	1	22.6	0.027	K	DLTSCYQCVSKK	L	Carbamidomethyl (C)	0.000000010000.0	Cmpd 110, AutoMSn(716.3682), 16.0 min
8	Gene.7877::comp2202_seq0::g.7877::m.7877	Gene.7877::comp2202_seq0::g.7877::m.7877	127	279132	12	0	5	0	2.8	4.81	3262	7	1	1	523.302	1566.88	3	1566.74	0.1442	0	22.46	0.077	K	AEIESHQQAAQEAR	D			Cmpd 238, AutoMSn(523.3015), 23.2 min
8	Gene.7877::comp2202_seq0::g.7877::m.7877	Gene.7877::comp2202_seq0::g.7877::m.7877	127	279132	12	0	5	0	2.8	4.81	4092	1	1	1	667.549	1999.62	3	1998.96	0.6633	1	45.44	0.00066	R	DELTHASDRLTTAEVDAR	Y			Cmpd 339, AutoMSn(667.5486), 27.9 min
8	Gene.7877::comp2202_seq0::g.7877::m.7877	Gene.7877::comp2202_seq0::g.7877::m.7877	127	279132	12	0	5	0	2.8	4.81	4096	1	1	1	667.551	1999.63	3	1998.96	0.669	1	45.44	0.00066	R	DELTHASDRLTTAEVDAR	Y			Cmpd 334, AutoMSn(667.5505), 27.8 min
8	Gene.7877::comp2202_seq0::g.7877::m.7877	Gene.7877::comp2202_seq0::g.7877::m.7877	127	279132	12	0	5	0	2.8	4.81	4109	4	1	1	667.553	1999.64	3	1998.96	0.6768	1	30.5	0.021	R	DELTHASDRLTTAEVDAR	Y			Cmpd 387, AutoMSn(667.5531), 27.6 min
8	Gene.7877::comp2202_seq0::g.7877::m.7877	Gene.7877::comp2202_seq0::g.7877::m.7877	127	279132	12	0	5	0	2.8	4.81	4123	4	1	1	667.558	1999.65	3	1998.96	0.6909	1	30.5	0.021	R	DELTHASDRLTTAEVDAR	Y			Cmpd 547, AutoMSn(667.5578), 27.6 min	emPAI	0.01
9	Gene.26154::comp9180_seq1::g.26154::m.26154	Gene.26154::comp9180_seq1::g.26154::m.26154	47	36988	57	0	1	0	3.1	9.2	5726	1	1	1	523.28	1044.55	2	1044.59	-0.0467	1	36.93	0.0011	K	TVSPVGRTTK	N			Cmpd 32, AutoMSn(523.2803), 11.5 min
9	Gene.26154::comp9180_seq1::g.26154::m.26154	Gene.26154::comp9180_seq1::g.26154::m.26154	47	36988	57	0	1	0	3.1	9.2	5727	1	1	1	523.282	1044.55	2	1044.59	-0.0435	1	32.56	0.0029	K	TVSPVGRTTK	N			Cmpd 1, AutoMSn(523.2819), 11.1 min
9	Gene.26154::comp9180_seq1::g.26154::m.26154	Gene.26154::comp9180_seq1::g.26154::m.26154	47	36988	57	0	1	0	3.1	9.2	5728	1	1	1	523.282	1044.55	2	1044.59	-0.0427	1	27.52	0.0093	K	TVSPVGRTTK	N			Cmpd 1, AutoMSn(523.2823), 11.1 min
9	Gene.26154::comp9180_seq1::g.26154::m.26154	Gene.26154::comp9180_seq1::g.26154::m.26154	47	36988	57	0	1	0	3.1	9.2	5729	4	1	1	523.282	1044.55	2	1044.59	-0.0426	1	34.68	0.0018	K	TVSPVGRTTK	N			Cmpd 5, AutoMSn(523.2823), 11.2 min
9	Gene.26154::comp9180_seq1::g.26154::m.26154	Gene.26154::comp9180_seq1::g.26154::m.26154	47	36988	57	0	1	0	3.1	9.2	5730	2	1	1	523.283	1044.55	2	1044.59	-0.0423	1	25.62	0.014	K	TVSPVGRTTK	N			Cmpd 3, AutoMSn(523.2825), 11.2 min
9	Gene.26154::comp9180_seq1::g.26154::m.26154	Gene.26154::comp9180_seq1::g.26154::m.26154	47	36988	57	0	1	0	3.1	9.2	5731	1	1	1	523.283	1044.55	2	1044.59	-0.0423	1	27.47	0.0095	K	TVSPVGRTTK	N			Cmpd 7, AutoMSn(523.2825), 11.2 min
9	Gene.26154::comp9180_seq1::g.26154::m.26154	Gene.26154::comp9180_seq1::g.26154::m.26154	47	36988	57	0	1	0	3.1	9.2	5732	3	1	1	523.283	1044.55	2	1044.59	-0.0419	1	35.17	0.0016	K	TVSPVGRTTK	N			Cmpd 13, AutoMSn(523.2827), 11.3 min
9	Gene.26154::comp9180_seq1::g.26154::m.26154	Gene.26154::comp9180_seq1::g.26154::m.26154	47	36988	57	0	1	0	3.1	9.2	5733	1	1	1	523.283	1044.55	2	1044.59	-0.0417	1	32.75	0.0028	K	TVSPVGRTTK	N			Cmpd 1, AutoMSn(523.2828), 11.1 min
9	Gene.26154::comp9180_seq1::g.26154::m.26154	Gene.26154::comp9180_seq1::g.26154::m.26154	47	36988	57	0	1	0	3.1	9.2	5734	1	1	1	523.283	1044.55	2	1044.59	-0.0416	1	26.03	0.013	K	TVSPVGRTTK	N			Cmpd 7, AutoMSn(523.2829), 11.3 min
9	Gene.26154::comp9180_seq1::g.26154::m.26154	Gene.26154::comp9180_seq1::g.26154::m.26154	47	36988	57	0	1	0	3.1	9.2	5735	4	1	1	523.283	1044.55	2	1044.59	-0.0413	1	36.16	0.0013	K	TVSPVGRTTK	N			Cmpd 6, AutoMSn(523.2830), 11.2 min
9	Gene.26154::comp9180_seq1::g.26154::m.26154	Gene.26154::comp9180_seq1::g.26154::m.26154	47	36988	57	0	1	0	3.1	9.2	5736	3	1	1	523.283	1044.55	2	1044.59	-0.0412	1	24.15	0.02	K	TVSPVGRTTK	N			Cmpd 7, AutoMSn(523.2831), 11.3 min
9	Gene.26154::comp9180_seq1::g.26154::m.26154	Gene.26154::comp9180_seq1::g.26154::m.26154	47	36988	57	0	1	0	3.1	9.2	5737	4	1	1	523.283	1044.55	2	1044.59	-0.041	1	35.15	0.0016	K	TVSPVGRTTK	N			Cmpd 6, AutoMSn(523.2832), 11.2 min
9	Gene.26154::comp9180_seq1::g.26154::m.26154	Gene.26154::comp9180_seq1::g.26154::m.26154	47	36988	57	0	1	0	3.1	9.2	5738	2	1	1	523.283	1044.55	2	1044.59	-0.041	1	35.74	0.0014	K	TVSPVGRTTK	N			Cmpd 2, AutoMSn(523.2831), 11.1 min
9	Gene.26154::comp9180_seq1::g.26154::m.26154	Gene.26154::comp9180_seq1::g.26154::m.26154	47	36988	57	0	1	0	3.1	9.2	5739	1	1	1	523.283	1044.55	2	1044.59	-0.041	1	31.92	0.0034	K	TVSPVGRTTK	N			Cmpd 6, AutoMSn(523.2832), 11.2 min
9	Gene.26154::comp9180_seq1::g.26154::m.26154	Gene.26154::comp9180_seq1::g.26154::m.26154	47	36988	57	0	1	0	3.1	9.2	5740	4	1	1	523.283	1044.55	2	1044.59	-0.0408	1	34.91	0.0017	K	TVSPVGRTTK	N			Cmpd 8, AutoMSn(523.2833), 11.3 min
9	Gene.26154::comp9180_seq1::g.26154::m.26154	Gene.26154::comp9180_seq1::g.26154::m.26154	47	36988	57	0	1	0	3.1	9.2	5741	2	1	1	523.283	1044.55	2	1044.59	-0.0407	1	25.05	0.017	K	TVSPVGRTTK	N			Cmpd 8, AutoMSn(523.2833), 11.3 min
9	Gene.26154::comp9180_seq1::g.26154::m.26154	Gene.26154::comp9180_seq1::g.26154::m.26154	47	36988	57	0	1	0	3.1	9.2	5743	1	1	1	523.283	1044.55	2	1044.59	-0.0407	1	30.67	0.0045	K	TVSPVGRTTK	N			Cmpd 2, AutoMSn(523.2833), 11.1 min
9	Gene.26154::comp9180_seq1::g.26154::m.26154	Gene.26154::comp9180_seq1::g.26154::m.26154	47	36988	57	0	1	0	3.1	9.2	5744	1	1	1	523.283	1044.55	2	1044.59	-0.0407	1	26.09	0.013	K	TVSPVGRTTK	N			Cmpd 3, AutoMSn(523.2833), 11.2 min
9	Gene.26154::comp9180_seq1::g.26154::m.26154	Gene.26154::comp9180_seq1::g.26154::m.26154	47	36988	57	0	1	0	3.1	9.2	5745	1	1	1	523.283	1044.55	2	1044.59	-0.0407	1	27.48	0.0094	K	TVSPVGRTTK	N			Cmpd 4, AutoMSn(523.2833), 11.2 min
9	Gene.26154::comp9180_seq1::g.26154::m.26154	Gene.26154::comp9180_seq1::g.26154::m.26154	47	36988	57	0	1	0	3.1	9.2	5746	1	1	1	523.283	1044.55	2	1044.59	-0.0405	1	35.18	0.0016	K	TVSPVGRTTK	N			Cmpd 2, AutoMSn(523.2834), 11.1 min
9	Gene.26154::comp9180_seq1::g.26154::m.26154	Gene.26154::comp9180_seq1::g.26154::m.26154	47	36988	57	0	1	0	3.1	9.2	5747	4	1	1	523.284	1044.55	2	1044.59	-0.0403	1	36.46	0.0012	K	TVSPVGRTTK	N			Cmpd 9, AutoMSn(523.2835), 11.3 min
9	Gene.26154::comp9180_seq1::g.26154::m.26154	Gene.26154::comp9180_seq1::g.26154::m.26154	47	36988	57	0	1	0	3.1	9.2	5748	1	1	1	523.284	1044.55	2	1044.59	-0.04	1	26.32	0.012	K	TVSPVGRTTK	N			Cmpd 18, AutoMSn(523.2837), 11.5 min
9	Gene.26154::comp9180_seq1::g.26154::m.26154	Gene.26154::comp9180_seq1::g.26154::m.26154	47	36988	57	0	1	0	3.1	9.2	5749	1	1	1	523.284	1044.55	2	1044.59	-0.04	1	42	0.00033	K	TVSPVGRTTK	N			Cmpd 5, AutoMSn(523.2837), 11.2 min
9	Gene.26154::comp9180_seq1::g.26154::m.26154	Gene.26154::comp9180_seq1::g.26154::m.26154	47	36988	57	0	1	0	3.1	9.2	5750	1	1	1	523.284	1044.55	2	1044.59	-0.0398	1	39.05	0.00066	K	TVSPVGRTTK	N			Cmpd 7, AutoMSn(523.2837), 11.2 min
9	Gene.26154::comp9180_seq1::g.26154::m.26154	Gene.26154::comp9180_seq1::g.26154::m.26154	47	36988	57	0	1	0	3.1	9.2	5751	3	1	1	523.284	1044.55	2	1044.59	-0.0398	1	25.39	0.015	K	TVSPVGRTTK	N			Cmpd 4, AutoMSn(523.2837), 11.2 min
9	Gene.26154::comp9180_seq1::g.26154::m.26154	Gene.26154::comp9180_seq1::g.26154::m.26154	47	36988	57	0	1	0	3.1	9.2	5752	1	1	1	523.284	1044.55	2	1044.59	-0.0398	1	23	0.026	K	TVSPVGRTTK	N			Cmpd 11, AutoMSn(523.2838), 11.4 min
9	Gene.26154::comp9180_seq1::g.26154::m.26154	Gene.26154::comp9180_seq1::g.26154::m.26154	47	36988	57	0	1	0	3.1	9.2	5753	1	1	1	523.284	1044.55	2	1044.59	-0.0396	1	39.13	0.00065	K	TVSPVGRTTK	N			Cmpd 7, AutoMSn(523.2839), 11.3 min
9	Gene.26154::comp9180_seq1::g.26154::m.26154	Gene.26154::comp9180_seq1::g.26154::m.26154	47	36988	57	0	1	0	3.1	9.2	5754	1	1	1	523.284	1044.55	2	1044.59	-0.0391	1	31.74	0.0035	K	TVSPVGRTTK	N			Cmpd 2, AutoMSn(523.2841), 11.1 min
9	Gene.26154::comp9180_seq1::g.26154::m.26154	Gene.26154::comp9180_seq1::g.26154::m.26154	47	36988	57	0	1	0	3.1	9.2	5755	1	1	1	523.284	1044.55	2	1044.59	-0.0389	1	36.76	0.0011	K	TVSPVGRTTK	N			Cmpd 4, AutoMSn(523.2842), 11.2 min
9	Gene.26154::comp9180_seq1::g.26154::m.26154	Gene.26154::comp9180_seq1::g.26154::m.26154	47	36988	57	0	1	0	3.1	9.2	5756	1	1	1	523.284	1044.55	2	1044.59	-0.0388	1	41.95	0.00034	K	TVSPVGRTTK	N			Cmpd 7, AutoMSn(523.2843), 11.3 min
9	Gene.26154::comp9180_seq1::g.26154::m.26154	Gene.26154::comp9180_seq1::g.26154::m.26154	47	36988	57	0	1	0	3.1	9.2	5757	2	1	1	523.284	1044.55	2	1044.59	-0.0387	1	36.41	0.0012	K	TVSPVGRTTK	N			Cmpd 7, AutoMSn(523.2843), 11.3 min
9	Gene.26154::comp9180_seq1::g.26154::m.26154	Gene.26154::comp9180_seq1::g.26154::m.26154	47	36988	57	0	1	0	3.1	9.2	5758	1	1	1	523.284	1044.55	2	1044.59	-0.0386	1	36.03	0.0013	K	TVSPVGRTTK	N			Cmpd 8, AutoMSn(523.2843), 11.3 min
9	Gene.26154::comp9180_seq1::g.26154::m.26154	Gene.26154::comp9180_seq1::g.26154::m.26154	47	36988	57	0	1	0	3.1	9.2	5759	1	1	1	523.284	1044.55	2	1044.59	-0.0385	1	35.77	0.0014	K	TVSPVGRTTK	N			Cmpd 5, AutoMSn(523.2844), 11.2 min
9	Gene.26154::comp9180_seq1::g.26154::m.26154	Gene.26154::comp9180_seq1::g.26154::m.26154	47	36988	57	0	1	0	3.1	9.2	5760	2	1	1	523.284	1044.55	2	1044.59	-0.0384	1	36.55	0.0012	K	TVSPVGRTTK	N			Cmpd 5, AutoMSn(523.2845), 11.2 min
9	Gene.26154::comp9180_seq1::g.26154::m.26154	Gene.26154::comp9180_seq1::g.26154::m.26154	47	36988	57	0	1	0	3.1	9.2	5761	1	1	1	523.284	1044.55	2	1044.59	-0.0383	1	31.69	0.0036	K	TVSPVGRTTK	N			Cmpd 9, AutoMSn(523.2845), 11.4 min
9	Gene.26154::comp9180_seq1::g.26154::m.26154	Gene.26154::comp9180_seq1::g.26154::m.26154	47	36988	57	0	1	0	3.1	9.2	5762	1	1	1	523.284	1044.55	2	1044.59	-0.0383	1	37.34	0.00097	K	TVSPVGRTTK	N			Cmpd 12, AutoMSn(523.2845), 11.4 min
9	Gene.26154::comp9180_seq1::g.26154::m.26154	Gene.26154::comp9180_seq1::g.26154::m.26154	47	36988	57	0	1	0	3.1	9.2	5763	3	1	1	523.284	1044.55	2	1044.59	-0.0383	1	25.61	0.015	K	TVSPVGRTTK	N			Cmpd 6, AutoMSn(523.2845), 11.3 min
9	Gene.26154::comp9180_seq1::g.26154::m.26154	Gene.26154::comp9180_seq1::g.26154::m.26154	47	36988	57	0	1	0	3.1	9.2	5764	1	1	1	523.285	1044.55	2	1044.59	-0.038	1	35.43	0.0015	K	TVSPVGRTTK	N			Cmpd 4, AutoMSn(523.2847), 11.2 min
9	Gene.26154::comp9180_seq1::g.26154::m.26154	Gene.26154::comp9180_seq1::g.26154::m.26154	47	36988	57	0	1	0	3.1	9.2	5765	2	1	1	523.285	1044.55	2	1044.59	-0.038	1	25.65	0.014	K	TVSPVGRTTK	N			Cmpd 3, AutoMSn(523.2847), 11.1 min
9	Gene.26154::comp9180_seq1::g.26154::m.26154	Gene.26154::comp9180_seq1::g.26154::m.26154	47	36988	57	0	1	0	3.1	9.2	5766	1	1	1	523.285	1044.56	2	1044.59	-0.0376	1	36.62	0.0011	K	TVSPVGRTTK	N			Cmpd 2, AutoMSn(523.2849), 11.1 min
9	Gene.26154::comp9180_seq1::g.26154::m.26154	Gene.26154::comp9180_seq1::g.26154::m.26154	47	36988	57	0	1	0	3.1	9.2	5767	1	1	1	523.285	1044.56	2	1044.59	-0.0376	1	36.58	0.0012	K	TVSPVGRTTK	N			Cmpd 6, AutoMSn(523.2849), 11.3 min
9	Gene.26154::comp9180_seq1::g.26154::m.26154	Gene.26154::comp9180_seq1::g.26154::m.26154	47	36988	57	0	1	0	3.1	9.2	5768	1	1	1	523.285	1044.56	2	1044.59	-0.0374	1	32.94	0.0027	K	TVSPVGRTTK	N			Cmpd 1, AutoMSn(523.2849), 11.1 min
9	Gene.26154::comp9180_seq1::g.26154::m.26154	Gene.26154::comp9180_seq1::g.26154::m.26154	47	36988	57	0	1	0	3.1	9.2	5769	1	1	1	523.285	1044.56	2	1044.59	-0.0374	1	34.33	0.0019	K	TVSPVGRTTK	N			Cmpd 3, AutoMSn(523.2850), 11.2 min
9	Gene.26154::comp9180_seq1::g.26154::m.26154	Gene.26154::comp9180_seq1::g.26154::m.26154	47	36988	57	0	1	0	3.1	9.2	5770	4	1	1	523.285	1044.56	2	1044.59	-0.0372	1	33.87	0.0022	K	TVSPVGRTTK	N			Cmpd 4, AutoMSn(523.2851), 11.1 min
9	Gene.26154::comp9180_seq1::g.26154::m.26154	Gene.26154::comp9180_seq1::g.26154::m.26154	47	36988	57	0	1	0	3.1	9.2	5771	4	1	1	523.285	1044.56	2	1044.59	-0.0372	1	35.01	0.0017	K	TVSPVGRTTK	N			Cmpd 9, AutoMSn(523.2851), 11.3 min
9	Gene.26154::comp9180_seq1::g.26154::m.26154	Gene.26154::comp9180_seq1::g.26154::m.26154	47	36988	57	0	1	0	3.1	9.2	5772	1	1	1	523.285	1044.56	2	1044.59	-0.0371	1	30.92	0.0043	K	TVSPVGRTTK	N			Cmpd 16, AutoMSn(523.2851), 11.4 min
9	Gene.26154::comp9180_seq1::g.26154::m.26154	Gene.26154::comp9180_seq1::g.26154::m.26154	47	36988	57	0	1	0	3.1	9.2	5773	1	1	1	523.285	1044.56	2	1044.59	-0.0371	1	32.13	0.0032	K	TVSPVGRTTK	N			Cmpd 5, AutoMSn(523.2851), 11.3 min
9	Gene.26154::comp9180_seq1::g.26154::m.26154	Gene.26154::comp9180_seq1::g.26154::m.26154	47	36988	57	0	1	0	3.1	9.2	5774	1	1	1	523.285	1044.56	2	1044.59	-0.0368	1	31.92	0.0034	K	TVSPVGRTTK	N			Cmpd 10, AutoMSn(523.2853), 11.4 min
9	Gene.26154::comp9180_seq1::g.26154::m.26154	Gene.26154::comp9180_seq1::g.26154::m.26154	47	36988	57	0	1	0	3.1	9.2	5775	1	1	1	523.285	1044.56	2	1044.59	-0.0368	1	28.5	0.0075	K	TVSPVGRTTK	N			Cmpd 10, AutoMSn(523.2852), 11.3 min
9	Gene.26154::comp9180_seq1::g.26154::m.26154	Gene.26154::comp9180_seq1::g.26154::m.26154	47	36988	57	0	1	0	3.1	9.2	5776	1	1	1	523.285	1044.56	2	1044.59	-0.0366	1	39.37	0.00061	K	TVSPVGRTTK	N			Cmpd 6, AutoMSn(523.2854), 11.3 min
9	Gene.26154::comp9180_seq1::g.26154::m.26154	Gene.26154::comp9180_seq1::g.26154::m.26154	47	36988	57	0	1	0	3.1	9.2	5777	4	1	1	523.285	1044.56	2	1044.59	-0.0363	1	31.82	0.0035	K	TVSPVGRTTK	N			Cmpd 5, AutoMSn(523.2855), 11.3 min
9	Gene.26154::comp9180_seq1::g.26154::m.26154	Gene.26154::comp9180_seq1::g.26154::m.26154	47	36988	57	0	1	0	3.1	9.2	5778	1	1	1	523.286	1044.56	2	1044.59	-0.036	1	32.53	0.0029	K	TVSPVGRTTK	N			Cmpd 7, AutoMSn(523.2856), 11.3 min
9	Gene.26154::comp9180_seq1::g.26154::m.26154	Gene.26154::comp9180_seq1::g.26154::m.26154	47	36988	57	0	1	0	3.1	9.2	5779	3	1	1	523.286	1044.56	2	1044.59	-0.036	1	26.12	0.013	K	TVSPVGRTTK	N			Cmpd 3, AutoMSn(523.2856), 11.2 min
9	Gene.26154::comp9180_seq1::g.26154::m.26154	Gene.26154::comp9180_seq1::g.26154::m.26154	47	36988	57	0	1	0	3.1	9.2	5780	1	1	1	523.286	1044.56	2	1044.59	-0.0357	1	48.02	8.3e-05	K	TVSPVGRTTK	N			Cmpd 1, AutoMSn(523.2858), 11.0 min
9	Gene.26154::comp9180_seq1::g.26154::m.26154	Gene.26154::comp9180_seq1::g.26154::m.26154	47	36988	57	0	1	0	3.1	9.2	5782	1	1	1	523.286	1044.56	2	1044.59	-0.0352	1	36.13	0.0013	K	TVSPVGRTTK	N			Cmpd 5, AutoMSn(523.2860), 11.2 min
9	Gene.26154::comp9180_seq1::g.26154::m.26154	Gene.26154::comp9180_seq1::g.26154::m.26154	47	36988	57	0	1	0	3.1	9.2	5783	1	1	1	523.287	1044.56	2	1044.59	-0.034	1	36.5	0.0012	K	TVSPVGRTTK	N			Cmpd 4, AutoMSn(523.2867), 11.2 min
9	Gene.26154::comp9180_seq1::g.26154::m.26154	Gene.26154::comp9180_seq1::g.26154::m.26154	47	36988	57	0	1	0	3.1	9.2	5784	1	1	1	523.287	1044.56	2	1044.59	-0.0336	1	31.21	0.004	K	TVSPVGRTTK	N			Cmpd 1, AutoMSn(523.2869), 11.1 min	emPAI	0.09
10	Gene.2580::comp653_seq1::g.2580::m.2580	Gene.2580::comp653_seq1::g.2580::m.2580	144	230961	7	0	6	0	3.5	5.75	5501	8	1	1	972.569	971.562	1	971.54	0.0223	0	20.3	0.048	K	AQIATLEAR	L			Cmpd 163, AutoMSn(972.5695), 14.7 min
10	Gene.2580::comp653_seq1::g.2580::m.2580	Gene.2580::comp653_seq1::g.2580::m.2580	144	230961	7	0	6	0	3.5	5.75	6163	1	1	1	579.344	1156.67	2	1156.66	0.0172	1	43.68	0.00022	R	GKAQIATLEAR	L			Cmpd 72, AutoMSn(579.3441), 12.6 min
10	Gene.2580::comp653_seq1::g.2580::m.2580	Gene.2580::comp653_seq1::g.2580::m.2580	144	230961	7	0	6	0	3.5	5.75	3599	5	1	1	579.503	1156.99	2	1156.66	0.3349	1	22.07	0.17	R	GKAQIATLEAR	L			Cmpd 308, AutoMSn(579.5029), 27.1 min
10	Gene.2580::comp653_seq1::g.2580::m.2580	Gene.2580::comp653_seq1::g.2580::m.2580	144	230961	7	0	6	0	3.5	5.75	1700	9	1	1	387.166	1158.48	3	1158.59	-0.1127	0	28.06	0.028	R	LQEDLGLSER	T			Cmpd 683, AutoMSn(387.1657), 31.2 min
10	Gene.2580::comp653_seq1::g.2580::m.2580	Gene.2580::comp653_seq1::g.2580::m.2580	144	230961	7	0	6	0	3.5	5.75	7047	8	1	1	515.3	1542.88	3	1542.96	-0.0825	1	23.64	0.021	R	LFTKVRPLLTVTR	Q			Cmpd 657, AutoMSn(515.3001), 26.0 min
10	Gene.2580::comp653_seq1::g.2580::m.2580	Gene.2580::comp653_seq1::g.2580::m.2580	144	230961	7	0	6	0	3.5	5.75	8362	10	1	1	781.663	2341.97	3	2342.23	-0.2644	1	22.3	0.026	K	AQIATLEARLTTLDEQLEAEK	L			Cmpd 148, AutoMSn(781.6634), 17.5 min
10	Gene.2580::comp653_seq1::g.2580::m.2580	Gene.2580::comp653_seq1::g.2580::m.2580	144	230961	7	0	6	0	3.5	5.75	5387	10	1	1	934.675	2801	3	2801.25	-0.2416	1	26.93	0.044	K	LQSELEDMNHVMASQRSDQANNER	R			Cmpd 505, AutoMSn(934.6753), 30.7 min	emPAI	0.01
11	Gene.9306::comp2645_seq1::g.9306::m.9306	Gene.9306::comp2645_seq1::g.9306::m.9306	63	87197	20	0	2	0	4.4	7.02	7477	8	1	1	598.305	1791.89	3	1791.96	-0.0682	1	20.68	0.036	R	MIWQEKSAVIVMITK	I	Oxidation (M)	0.000000000002000.0	Cmpd 136, AutoMSn(598.3054), 15.8 min
11	Gene.9306::comp2645_seq1::g.9306::m.9306	Gene.9306::comp2645_seq1::g.9306::m.9306	63	87197	20	0	2	0	4.4	7.02	4530	6	1	1	760.557	2278.65	3	2279.08	-0.4304	0	25.8	0.057	K	FATLSELVTYYMENEGQLR	E	Oxidation (M)	0.0000000000020000000.0	Cmpd 649, AutoMSn(760.5565), 30.4 min
11	Gene.9306::comp2645_seq1::g.9306::m.9306	Gene.9306::comp2645_seq1::g.9306::m.9306	63	87197	20	0	2	0	4.4	7.02	4532	4	1	1	760.557	2278.65	3	2279.08	-0.4288	0	29.52	0.024	K	FATLSELVTYYMENEGQLR	E	Oxidation (M)	0.0000000000020000000.0	Cmpd 563, AutoMSn(760.5570), 30.5 min
11	Gene.9306::comp2645_seq1::g.9306::m.9306	Gene.9306::comp2645_seq1::g.9306::m.9306	63	87197	20	0	2	0	4.4	7.02	4535	2	1	1	760.558	2278.65	3	2279.08	-0.4246	0	32.26	0.013	K	FATLSELVTYYMENEGQLR	E	Oxidation (M)	0.0000000000020000000.0	Cmpd 438, AutoMSn(760.5584), 30.5 min
11	Gene.9306::comp2645_seq1::g.9306::m.9306	Gene.9306::comp2645_seq1::g.9306::m.9306	63	87197	20	0	2	0	4.4	7.02	4537	8	1	1	760.559	2278.66	3	2279.08	-0.4226	0	26.65	0.047	K	FATLSELVTYYMENEGQLR	E	Oxidation (M)	0.0000000000020000000.0	Cmpd 566, AutoMSn(760.5591), 30.5 min
11	Gene.9306::comp2645_seq1::g.9306::m.9306	Gene.9306::comp2645_seq1::g.9306::m.9306	63	87197	20	0	2	0	4.4	7.02	4538	2	1	1	760.559	2278.66	3	2279.08	-0.4216	0	28.48	0.031	K	FATLSELVTYYMENEGQLR	E	Oxidation (M)	0.0000000000020000000.0	Cmpd 819, AutoMSn(760.5594), 30.4 min
11	Gene.9306::comp2645_seq1::g.9306::m.9306	Gene.9306::comp2645_seq1::g.9306::m.9306	63	87197	20	0	2	0	4.4	7.02	4542	3	1	1	760.56	2278.66	3	2279.08	-0.4198	0	28.42	0.032	K	FATLSELVTYYMENEGQLR	E	Oxidation (M)	0.0000000000020000000.0	Cmpd 617, AutoMSn(760.5600), 30.4 min
11	Gene.9306::comp2645_seq1::g.9306::m.9306	Gene.9306::comp2645_seq1::g.9306::m.9306	63	87197	20	0	2	0	4.4	7.02	4544	2	1	1	760.56	2278.66	3	2279.08	-0.4196	0	31.79	0.015	K	FATLSELVTYYMENEGQLR	E	Oxidation (M)	0.0000000000020000000.0	Cmpd 674, AutoMSn(760.5601), 30.5 min
11	Gene.9306::comp2645_seq1::g.9306::m.9306	Gene.9306::comp2645_seq1::g.9306::m.9306	63	87197	20	0	2	0	4.4	7.02	4545	3	1	1	760.56	2278.66	3	2279.08	-0.4191	0	28.37	0.032	K	FATLSELVTYYMENEGQLR	E	Oxidation (M)	0.0000000000020000000.0	Cmpd 435, AutoMSn(760.5602), 30.4 min
11	Gene.9306::comp2645_seq1::g.9306::m.9306	Gene.9306::comp2645_seq1::g.9306::m.9306	63	87197	20	0	2	0	4.4	7.02	4546	2	1	1	760.56	2278.66	3	2279.08	-0.4185	0	30.56	0.019	K	FATLSELVTYYMENEGQLR	E	Oxidation (M)	0.0000000000020000000.0	Cmpd 668, AutoMSn(760.5604), 30.5 min
11	Gene.9306::comp2645_seq1::g.9306::m.9306	Gene.9306::comp2645_seq1::g.9306::m.9306	63	87197	20	0	2	0	4.4	7.02	4547	1	1	1	760.561	2278.66	3	2279.08	-0.4183	0	32.5	0.012	K	FATLSELVTYYMENEGQLR	E	Oxidation (M)	0.0000000000020000000.0	Cmpd 498, AutoMSn(760.5605), 30.5 min
11	Gene.9306::comp2645_seq1::g.9306::m.9306	Gene.9306::comp2645_seq1::g.9306::m.9306	63	87197	20	0	2	0	4.4	7.02	4550	9	1	1	760.561	2278.66	3	2279.08	-0.4167	0	28.53	0.031	K	FATLSELVTYYMENEGQLR	E	Oxidation (M)	0.0000000000020000000.0	Cmpd 652, AutoMSn(760.5610), 30.5 min
11	Gene.9306::comp2645_seq1::g.9306::m.9306	Gene.9306::comp2645_seq1::g.9306::m.9306	63	87197	20	0	2	0	4.4	7.02	4551	2	1	1	760.561	2278.66	3	2279.08	-0.4165	0	32.26	0.013	K	FATLSELVTYYMENEGQLR	E	Oxidation (M)	0.0000000000020000000.0	Cmpd 443, AutoMSn(760.5611), 30.5 min
11	Gene.9306::comp2645_seq1::g.9306::m.9306	Gene.9306::comp2645_seq1::g.9306::m.9306	63	87197	20	0	2	0	4.4	7.02	4553	1	1	1	760.562	2278.66	3	2279.08	-0.4149	0	31.59	0.015	K	FATLSELVTYYMENEGQLR	E	Oxidation (M)	0.0000000000020000000.0	Cmpd 440, AutoMSn(760.5616), 30.5 min
11	Gene.9306::comp2645_seq1::g.9306::m.9306	Gene.9306::comp2645_seq1::g.9306::m.9306	63	87197	20	0	2	0	4.4	7.02	4555	2	1	1	760.562	2278.66	3	2279.08	-0.4139	0	30.04	0.022	K	FATLSELVTYYMENEGQLR	E	Oxidation (M)	0.0000000000020000000.0	Cmpd 492, AutoMSn(760.5620), 30.4 min
11	Gene.9306::comp2645_seq1::g.9306::m.9306	Gene.9306::comp2645_seq1::g.9306::m.9306	63	87197	20	0	2	0	4.4	7.02	4556	1	1	1	760.563	2278.67	3	2279.08	-0.4119	0	39.56	0.0024	K	FATLSELVTYYMENEGQLR	E	Oxidation (M)	0.0000000000020000000.0	Cmpd 671, AutoMSn(760.5626), 30.5 min
11	Gene.9306::comp2645_seq1::g.9306::m.9306	Gene.9306::comp2645_seq1::g.9306::m.9306	63	87197	20	0	2	0	4.4	7.02	4557	3	1	1	760.563	2278.67	3	2279.08	-0.4112	0	29.78	0.023	K	FATLSELVTYYMENEGQLR	E	Oxidation (M)	0.0000000000020000000.0	Cmpd 495, AutoMSn(760.5629), 30.5 min
11	Gene.9306::comp2645_seq1::g.9306::m.9306	Gene.9306::comp2645_seq1::g.9306::m.9306	63	87197	20	0	2	0	4.4	7.02	4562	1	1	1	760.564	2278.67	3	2279.08	-0.4072	0	31.76	0.015	K	FATLSELVTYYMENEGQLR	E	Oxidation (M)	0.0000000000020000000.0	Cmpd 620, AutoMSn(760.5642), 30.5 min
11	Gene.9306::comp2645_seq1::g.9306::m.9306	Gene.9306::comp2645_seq1::g.9306::m.9306	63	87197	20	0	2	0	4.4	7.02	4563	1	1	1	760.564	2278.67	3	2279.08	-0.4064	0	43.42	0.001	K	FATLSELVTYYMENEGQLR	E	Oxidation (M)	0.0000000000020000000.0	Cmpd 773, AutoMSn(760.5645), 30.4 min
11	Gene.9306::comp2645_seq1::g.9306::m.9306	Gene.9306::comp2645_seq1::g.9306::m.9306	63	87197	20	0	2	0	4.4	7.02	4564	6	1	1	760.565	2278.67	3	2279.08	-0.4055	0	27.54	0.039	K	FATLSELVTYYMENEGQLR	E	Oxidation (M)	0.0000000000020000000.0	Cmpd 821, AutoMSn(760.5648), 30.5 min	emPAI	0.04
12	Gene.29353::comp15247_seq1::g.29353::m.29353	Gene.29353::comp15247_seq1::g.29353::m.29353	103	123189	29	0	4	0	7.4	8.72	4164	6	1	1	672.45	2014.33	3	2014	0.3261	1	27.09	0.038	K	FDMRIYVLLTSCDPLR	L	Carbamidomethyl (C); Oxidation (M)	0.0020000000010000.0	Cmpd 739, AutoMSn(672.4498), 34.6 min
12	Gene.29353::comp15247_seq1::g.29353::m.29353	Gene.29353::comp15247_seq1::g.29353::m.29353	103	123189	29	0	4	0	7.4	8.72	4165	7	1	1	672.452	2014.33	3	2014	0.331	1	27.53	0.034	K	FDMRIYVLLTSCDPLR	L	Carbamidomethyl (C); Oxidation (M)	0.0020000000010000.0	Cmpd 741, AutoMSn(672.4515), 34.7 min
12	Gene.29353::comp15247_seq1::g.29353::m.29353	Gene.29353::comp15247_seq1::g.29353::m.29353	103	123189	29	0	4	0	7.4	8.72	4166	2	1	1	672.452	2014.33	3	2014	0.3316	1	30.59	0.017	K	FDMRIYVLLTSCDPLR	L	Carbamidomethyl (C); Oxidation (M)	0.0020000000010000.0	Cmpd 843, AutoMSn(672.4517), 34.5 min
12	Gene.29353::comp15247_seq1::g.29353::m.29353	Gene.29353::comp15247_seq1::g.29353::m.29353	103	123189	29	0	4	0	7.4	8.72	4170	3	1	1	672.453	2014.34	3	2014	0.3372	1	28.31	0.029	K	FDMRIYVLLTSCDPLR	L	Carbamidomethyl (C); Oxidation (M)	0.0020000000010000.0	Cmpd 792, AutoMSn(672.4536), 34.6 min
12	Gene.29353::comp15247_seq1::g.29353::m.29353	Gene.29353::comp15247_seq1::g.29353::m.29353	103	123189	29	0	4	0	7.4	8.72	4172	4	1	1	672.454	2014.34	3	2014	0.3385	1	28.37	0.028	K	FDMRIYVLLTSCDPLR	L	Carbamidomethyl (C); Oxidation (M)	0.0020000000010000.0	Cmpd 671, AutoMSn(672.4540), 34.6 min
12	Gene.29353::comp15247_seq1::g.29353::m.29353	Gene.29353::comp15247_seq1::g.29353::m.29353	103	123189	29	0	4	0	7.4	8.72	4173	5	1	1	672.454	2014.34	3	2014	0.3391	1	27.3	0.036	K	FDMRIYVLLTSCDPLR	L	Carbamidomethyl (C); Oxidation (M)	0.0020000000010000.0	Cmpd 614, AutoMSn(672.4542), 34.5 min
12	Gene.29353::comp15247_seq1::g.29353::m.29353	Gene.29353::comp15247_seq1::g.29353::m.29353	103	123189	29	0	4	0	7.4	8.72	4174	2	1	1	672.454	2014.34	3	2014	0.3392	1	27.54	0.034	K	FDMRIYVLLTSCDPLR	L	Carbamidomethyl (C); Oxidation (M)	0.0020000000010000.0	Cmpd 619, AutoMSn(672.4542), 34.7 min
12	Gene.29353::comp15247_seq1::g.29353::m.29353	Gene.29353::comp15247_seq1::g.29353::m.29353	103	123189	29	0	4	0	7.4	8.72	4175	3	1	1	672.454	2014.34	3	2014	0.3394	1	28.85	0.025	K	FDMRIYVLLTSCDPLR	L	Carbamidomethyl (C); Oxidation (M)	0.0020000000010000.0	Cmpd 743, AutoMSn(672.4543), 34.7 min
12	Gene.29353::comp15247_seq1::g.29353::m.29353	Gene.29353::comp15247_seq1::g.29353::m.29353	103	123189	29	0	4	0	7.4	8.72	4176	2	1	1	672.454	2014.34	3	2014	0.3394	1	28	0.031	K	FDMRIYVLLTSCDPLR	L	Carbamidomethyl (C); Oxidation (M)	0.0020000000010000.0	Cmpd 843, AutoMSn(672.4543), 34.5 min
12	Gene.29353::comp15247_seq1::g.29353::m.29353	Gene.29353::comp15247_seq1::g.29353::m.29353	103	123189	29	0	4	0	7.4	8.72	4177	6	1	1	672.454	2014.34	3	2014	0.3398	1	26.8	0.041	K	FDMRIYVLLTSCDPLR	L	Carbamidomethyl (C); Oxidation (M)	0.0020000000010000.0	Cmpd 675, AutoMSn(672.4544), 34.7 min
12	Gene.29353::comp15247_seq1::g.29353::m.29353	Gene.29353::comp15247_seq1::g.29353::m.29353	103	123189	29	0	4	0	7.4	8.72	4178	6	1	1	672.455	2014.34	3	2014	0.3411	1	25.26	0.059	K	FDMRIYVLLTSCDPLR	L	Carbamidomethyl (C); Oxidation (M)	0.0020000000010000.0	Cmpd 949, AutoMSn(672.4548), 34.6 min
12	Gene.29353::comp15247_seq1::g.29353::m.29353	Gene.29353::comp15247_seq1::g.29353::m.29353	103	123189	29	0	4	0	7.4	8.72	4179	1	1	1	672.455	2014.34	3	2014	0.3425	1	43.12	0.00096	K	FDMRIYVLLTSCDPLR	L	Carbamidomethyl (C); Oxidation (M)	0.0020000000010000.0	Cmpd 609, AutoMSn(672.4553), 34.5 min
12	Gene.29353::comp15247_seq1::g.29353::m.29353	Gene.29353::comp15247_seq1::g.29353::m.29353	103	123189	29	0	4	0	7.4	8.72	4180	1	1	1	672.456	2014.35	3	2014	0.3447	1	30.14	0.019	K	FDMRIYVLLTSCDPLR	L	Carbamidomethyl (C); Oxidation (M)	0.0020000000010000.0	Cmpd 946, AutoMSn(672.4561), 34.5 min
12	Gene.29353::comp15247_seq1::g.29353::m.29353	Gene.29353::comp15247_seq1::g.29353::m.29353	103	123189	29	0	4	0	7.4	8.72	4181	3	1	1	672.456	2014.35	3	2014	0.3449	1	29.42	0.023	K	FDMRIYVLLTSCDPLR	L	Carbamidomethyl (C); Oxidation (M)	0.0020000000010000.0	Cmpd 678, AutoMSn(672.4561), 34.8 min
12	Gene.29353::comp15247_seq1::g.29353::m.29353	Gene.29353::comp15247_seq1::g.29353::m.29353	103	123189	29	0	4	0	7.4	8.72	4182	4	1	1	672.456	2014.35	3	2014	0.3455	1	28.13	0.03	K	FDMRIYVLLTSCDPLR	L	Carbamidomethyl (C); Oxidation (M)	0.0020000000010000.0	Cmpd 672, AutoMSn(672.4563), 34.7 min
12	Gene.29353::comp15247_seq1::g.29353::m.29353	Gene.29353::comp15247_seq1::g.29353::m.29353	103	123189	29	0	4	0	7.4	8.72	4183	1	1	1	672.456	2014.35	3	2014	0.3458	1	43.13	0.00096	K	FDMRIYVLLTSCDPLR	L	Carbamidomethyl (C); Oxidation (M)	0.0020000000010000.0	Cmpd 612, AutoMSn(672.4564), 34.6 min
12	Gene.29353::comp15247_seq1::g.29353::m.29353	Gene.29353::comp15247_seq1::g.29353::m.29353	103	123189	29	0	4	0	7.4	8.72	4185	2	1	1	672.457	2014.35	3	2014	0.3475	1	28.73	0.026	K	FDMRIYVLLTSCDPLR	L	Carbamidomethyl (C); Oxidation (M)	0.0020000000010000.0	Cmpd 944, AutoMSn(672.4570), 34.5 min
12	Gene.29353::comp15247_seq1::g.29353::m.29353	Gene.29353::comp15247_seq1::g.29353::m.29353	103	123189	29	0	4	0	7.4	8.72	4186	3	1	1	672.457	2014.35	3	2014	0.348	1	27.53	0.035	K	FDMRIYVLLTSCDPLR	L	Carbamidomethyl (C); Oxidation (M)	0.0020000000010000.0	Cmpd 822, AutoMSn(672.4572), 34.6 min
12	Gene.29353::comp15247_seq1::g.29353::m.29353	Gene.29353::comp15247_seq1::g.29353::m.29353	103	123189	29	0	4	0	7.4	8.72	4187	4	1	1	672.457	2014.35	3	2014	0.348	1	27.27	0.037	K	FDMRIYVLLTSCDPLR	L	Carbamidomethyl (C); Oxidation (M)	0.0020000000010000.0	Cmpd 787, AutoMSn(672.4572), 34.5 min
12	Gene.29353::comp15247_seq1::g.29353::m.29353	Gene.29353::comp15247_seq1::g.29353::m.29353	103	123189	29	0	4	0	7.4	8.72	4188	2	1	1	672.457	2014.35	3	2014	0.3489	1	33.81	0.0082	K	FDMRIYVLLTSCDPLR	L	Carbamidomethyl (C); Oxidation (M)	0.0020000000010000.0	Cmpd 849, AutoMSn(672.4575), 34.7 min
12	Gene.29353::comp15247_seq1::g.29353::m.29353	Gene.29353::comp15247_seq1::g.29353::m.29353	103	123189	29	0	4	0	7.4	8.72	4189	3	1	1	672.458	2014.35	3	2014	0.351	1	28.02	0.031	K	FDMRIYVLLTSCDPLR	L	Carbamidomethyl (C); Oxidation (M)	0.0020000000010000.0	Cmpd 847, AutoMSn(672.4581), 34.6 min
12	Gene.29353::comp15247_seq1::g.29353::m.29353	Gene.29353::comp15247_seq1::g.29353::m.29353	103	123189	29	0	4	0	7.4	8.72	4190	3	1	1	672.459	2014.36	3	2014	0.3543	1	26.87	0.041	K	FDMRIYVLLTSCDPLR	L	Carbamidomethyl (C); Oxidation (M)	0.0020000000010000.0	Cmpd 995, AutoMSn(672.4592), 34.6 min
12	Gene.29353::comp15247_seq1::g.29353::m.29353	Gene.29353::comp15247_seq1::g.29353::m.29353	103	123189	29	0	4	0	7.4	8.72	4191	3	1	1	672.459	2014.36	3	2014	0.3546	1	27.55	0.035	K	FDMRIYVLLTSCDPLR	L	Carbamidomethyl (C); Oxidation (M)	0.0020000000010000.0	Cmpd 993, AutoMSn(672.4594), 34.5 min
12	Gene.29353::comp15247_seq1::g.29353::m.29353	Gene.29353::comp15247_seq1::g.29353::m.29353	103	123189	29	0	4	0	7.4	8.72	4192	6	1	1	672.46	2014.36	3	2014	0.3568	1	26.63	0.044	K	FDMRIYVLLTSCDPLR	L	Carbamidomethyl (C); Oxidation (M)	0.0020000000010000.0	Cmpd 790, AutoMSn(672.4601), 34.6 min
12	Gene.29353::comp15247_seq1::g.29353::m.29353	Gene.29353::comp15247_seq1::g.29353::m.29353	103	123189	29	0	4	0	7.4	8.72	4193	3	1	1	672.462	2014.36	3	2014	0.3623	1	25.66	0.055	K	FDMRIYVLLTSCDPLR	L	Carbamidomethyl (C); Oxidation (M)	0.0020000000010000.0	Cmpd 816, AutoMSn(672.4619), 34.5 min
12	Gene.29353::comp15247_seq1::g.29353::m.29353	Gene.29353::comp15247_seq1::g.29353::m.29353	103	123189	29	0	4	0	7.4	8.72	4194	3	1	1	672.462	2014.37	3	2014	0.3636	1	28.51	0.028	K	FDMRIYVLLTSCDPLR	L	Carbamidomethyl (C); Oxidation (M)	0.0020000000010000.0	Cmpd 669, AutoMSn(672.4623), 34.6 min
12	Gene.29353::comp15247_seq1::g.29353::m.29353	Gene.29353::comp15247_seq1::g.29353::m.29353	103	123189	29	0	4	0	7.4	8.72	8421	3	1	1	804.614	2410.82	3	2410.99	-0.1715	1	20.08	0.061	K	TPEDISSDENSDMEDEVESKR	T			Cmpd 346, AutoMSn(804.6141), 21.3 min
12	Gene.29353::comp15247_seq1::g.29353::m.29353	Gene.29353::comp15247_seq1::g.29353::m.29353	103	123189	29	0	4	0	7.4	8.72	8425	5	1	1	805.562	2413.66	3	2414.35	-0.6838	0	22.98	0.031	R	IGLISVLYELFAQHIHLHSPK	R			Cmpd 152, AutoMSn(805.5618), 22.1 min
12	Gene.29353::comp15247_seq1::g.29353::m.29353	Gene.29353::comp15247_seq1::g.29353::m.29353	103	123189	29	0	4	0	7.4	8.72	8568	1	1	1	1276.58	2551.15	2	2551.22	-0.0645	0	20.11	0.03	R	SMENMICQVYISKPFLIDGYK	F	Carbamidomethyl (C); Oxidation (M)	0.000020100000000000000.0	Cmpd 379, AutoMSn(1276.5831), 19.6 min	emPAI	0.03
13	Gene.24745::comp8149_seq0::g.24745::m.24745	Gene.24745::comp8149_seq0::g.24745::m.24745	41	47002	9	0	1	0	2.4	8.81	5866	6	1	1	550.829	1099.64	2	1099.62	0.0206	0	20.26	0.046	K	SLDIIAQNVK	R			Cmpd 329, AutoMSn(550.8294), 18.5 min
13	Gene.24745::comp8149_seq0::g.24745::m.24745	Gene.24745::comp8149_seq0::g.24745::m.24745	41	47002	9	0	1	0	2.4	8.81	5870	7	1	1	550.83	1099.64	2	1099.62	0.0213	0	21.8	0.033	K	SLDIIAQNVK	R			Cmpd 241, AutoMSn(550.8298), 18.3 min
13	Gene.24745::comp8149_seq0::g.24745::m.24745	Gene.24745::comp8149_seq0::g.24745::m.24745	41	47002	9	0	1	0	2.4	8.81	5871	6	1	1	550.83	1099.65	2	1099.62	0.0214	0	21.58	0.035	K	SLDIIAQNVK	R			Cmpd 231, AutoMSn(550.8298), 18.1 min
13	Gene.24745::comp8149_seq0::g.24745::m.24745	Gene.24745::comp8149_seq0::g.24745::m.24745	41	47002	9	0	1	0	2.4	8.81	5878	8	1	1	550.831	1099.65	2	1099.62	0.0228	0	20.16	0.048	K	SLDIIAQNVK	R			Cmpd 245, AutoMSn(550.8305), 18.4 min
13	Gene.24745::comp8149_seq0::g.24745::m.24745	Gene.24745::comp8149_seq0::g.24745::m.24745	41	47002	9	0	1	0	2.4	8.81	5880	9	1	1	550.831	1099.65	2	1099.62	0.0239	0	21.15	0.038	K	SLDIIAQNVK	R			Cmpd 326, AutoMSn(550.8311), 18.4 min
13	Gene.24745::comp8149_seq0::g.24745::m.24745	Gene.24745::comp8149_seq0::g.24745::m.24745	41	47002	9	0	1	0	2.4	8.81	5882	10	1	1	550.832	1099.65	2	1099.62	0.025	0	20.53	0.044	K	SLDIIAQNVK	R			Cmpd 238, AutoMSn(550.8316), 18.3 min
13	Gene.24745::comp8149_seq0::g.24745::m.24745	Gene.24745::comp8149_seq0::g.24745::m.24745	41	47002	9	0	1	0	2.4	8.81	5883	8	1	1	550.832	1099.65	2	1099.62	0.0259	0	21.43	0.036	K	SLDIIAQNVK	R			Cmpd 234, AutoMSn(550.8321), 18.1 min
13	Gene.24745::comp8149_seq0::g.24745::m.24745	Gene.24745::comp8149_seq0::g.24745::m.24745	41	47002	9	0	1	0	2.4	8.81	5886	1	1	1	550.835	1099.66	2	1099.62	0.032	0	41.1	0.00039	K	SLDIIAQNVK	R			Cmpd 54, AutoMSn(550.8351), 12.2 min
13	Gene.24745::comp8149_seq0::g.24745::m.24745	Gene.24745::comp8149_seq0::g.24745::m.24745	41	47002	9	0	1	0	2.4	8.81	5890	1	1	1	550.836	1099.66	2	1099.62	0.0327	0	42.9	0.00026	K	SLDIIAQNVK	R			Cmpd 52, AutoMSn(550.8355), 12.5 min	emPAI	0.07
14	Gene.16843::comp4930_seq0::g.16843::m.16843	Gene.16843::comp4930_seq0::g.16843::m.16843	161	248934	44	0	7	0	5.4	6.62	5729	1	0	1	523.282	1044.55	2	1044.58	-0.0248	1	41.26	0.0004	R	LACLRINDK	Y			Cmpd 5, AutoMSn(523.2823), 11.2 min
14	Gene.16843::comp4930_seq0::g.16843::m.16843	Gene.16843::comp4930_seq0::g.16843::m.16843	161	248934	44	0	7	0	5.4	6.62	5730	1	0	1	523.283	1044.55	2	1044.58	-0.0245	1	28.74	0.0071	R	LACLRINDK	Y			Cmpd 3, AutoMSn(523.2825), 11.2 min
14	Gene.16843::comp4930_seq0::g.16843::m.16843	Gene.16843::comp4930_seq0::g.16843::m.16843	161	248934	44	0	7	0	5.4	6.62	5732	4	0	1	523.283	1044.55	2	1044.58	-0.0241	1	34.76	0.0018	R	LACLRINDK	Y			Cmpd 13, AutoMSn(523.2827), 11.3 min
14	Gene.16843::comp4930_seq0::g.16843::m.16843	Gene.16843::comp4930_seq0::g.16843::m.16843	161	248934	44	0	7	0	5.4	6.62	5735	3	0	1	523.283	1044.55	2	1044.58	-0.0235	1	38.41	0.00076	R	LACLRINDK	Y			Cmpd 6, AutoMSn(523.2830), 11.2 min
14	Gene.16843::comp4930_seq0::g.16843::m.16843	Gene.16843::comp4930_seq0::g.16843::m.16843	161	248934	44	0	7	0	5.4	6.62	5736	1	0	1	523.283	1044.55	2	1044.58	-0.0234	1	30.61	0.0046	R	LACLRINDK	Y			Cmpd 7, AutoMSn(523.2831), 11.3 min
14	Gene.16843::comp4930_seq0::g.16843::m.16843	Gene.16843::comp4930_seq0::g.16843::m.16843	161	248934	44	0	7	0	5.4	6.62	5737	3	0	1	523.283	1044.55	2	1044.58	-0.0232	1	35.3	0.0016	R	LACLRINDK	Y			Cmpd 6, AutoMSn(523.2832), 11.2 min
14	Gene.16843::comp4930_seq0::g.16843::m.16843	Gene.16843::comp4930_seq0::g.16843::m.16843	161	248934	44	0	7	0	5.4	6.62	5738	1	0	1	523.283	1044.55	2	1044.58	-0.0232	1	39.39	0.00061	R	LACLRINDK	Y			Cmpd 2, AutoMSn(523.2831), 11.1 min
14	Gene.16843::comp4930_seq0::g.16843::m.16843	Gene.16843::comp4930_seq0::g.16843::m.16843	161	248934	44	0	7	0	5.4	6.62	5739	5	0	1	523.283	1044.55	2	1044.58	-0.0232	1	28.19	0.008	R	LACLRINDK	Y			Cmpd 6, AutoMSn(523.2832), 11.2 min
14	Gene.16843::comp4930_seq0::g.16843::m.16843	Gene.16843::comp4930_seq0::g.16843::m.16843	161	248934	44	0	7	0	5.4	6.62	5740	1	0	1	523.283	1044.55	2	1044.58	-0.023	1	41.19	0.0004	R	LACLRINDK	Y			Cmpd 8, AutoMSn(523.2833), 11.3 min
14	Gene.16843::comp4930_seq0::g.16843::m.16843	Gene.16843::comp4930_seq0::g.16843::m.16843	161	248934	44	0	7	0	5.4	6.62	5741	1	0	1	523.283	1044.55	2	1044.58	-0.0229	1	36.57	0.0012	R	LACLRINDK	Y			Cmpd 8, AutoMSn(523.2833), 11.3 min
14	Gene.16843::comp4930_seq0::g.16843::m.16843	Gene.16843::comp4930_seq0::g.16843::m.16843	161	248934	44	0	7	0	5.4	6.62	5745	5	0	1	523.283	1044.55	2	1044.58	-0.0229	1	26.03	0.013	R	LACLRINDK	Y			Cmpd 4, AutoMSn(523.2833), 11.2 min
14	Gene.16843::comp4930_seq0::g.16843::m.16843	Gene.16843::comp4930_seq0::g.16843::m.16843	161	248934	44	0	7	0	5.4	6.62	5747	3	0	1	523.284	1044.55	2	1044.58	-0.0225	1	38.31	0.00078	R	LACLRINDK	Y			Cmpd 9, AutoMSn(523.2835), 11.3 min
14	Gene.16843::comp4930_seq0::g.16843::m.16843	Gene.16843::comp4930_seq0::g.16843::m.16843	161	248934	44	0	7	0	5.4	6.62	5749	5	0	1	523.284	1044.55	2	1044.58	-0.0222	1	24.39	0.019	R	LACLRINDK	Y			Cmpd 5, AutoMSn(523.2837), 11.2 min
14	Gene.16843::comp4930_seq0::g.16843::m.16843	Gene.16843::comp4930_seq0::g.16843::m.16843	161	248934	44	0	7	0	5.4	6.62	5750	4	0	1	523.284	1044.55	2	1044.58	-0.022	1	37.85	0.00087	R	LACLRINDK	Y			Cmpd 7, AutoMSn(523.2837), 11.2 min
14	Gene.16843::comp4930_seq0::g.16843::m.16843	Gene.16843::comp4930_seq0::g.16843::m.16843	161	248934	44	0	7	0	5.4	6.62	5751	1	0	1	523.284	1044.55	2	1044.58	-0.022	1	30.08	0.0052	R	LACLRINDK	Y			Cmpd 4, AutoMSn(523.2837), 11.2 min
14	Gene.16843::comp4930_seq0::g.16843::m.16843	Gene.16843::comp4930_seq0::g.16843::m.16843	161	248934	44	0	7	0	5.4	6.62	5753	4	0	1	523.284	1044.55	2	1044.58	-0.0218	1	31.97	0.0034	R	LACLRINDK	Y			Cmpd 7, AutoMSn(523.2839), 11.3 min
14	Gene.16843::comp4930_seq0::g.16843::m.16843	Gene.16843::comp4930_seq0::g.16843::m.16843	161	248934	44	0	7	0	5.4	6.62	5756	9	0	1	523.284	1044.55	2	1044.58	-0.021	1	29.1	0.0065	R	LACLRINDK	Y			Cmpd 7, AutoMSn(523.2843), 11.3 min
14	Gene.16843::comp4930_seq0::g.16843::m.16843	Gene.16843::comp4930_seq0::g.16843::m.16843	161	248934	44	0	7	0	5.4	6.62	5757	1	0	1	523.284	1044.55	2	1044.58	-0.0209	1	38.91	0.00068	R	LACLRINDK	Y			Cmpd 7, AutoMSn(523.2843), 11.3 min
14	Gene.16843::comp4930_seq0::g.16843::m.16843	Gene.16843::comp4930_seq0::g.16843::m.16843	161	248934	44	0	7	0	5.4	6.62	5760	1	0	1	523.284	1044.55	2	1044.58	-0.0206	1	40.16	0.00051	R	LACLRINDK	Y			Cmpd 5, AutoMSn(523.2845), 11.2 min
14	Gene.16843::comp4930_seq0::g.16843::m.16843	Gene.16843::comp4930_seq0::g.16843::m.16843	161	248934	44	0	7	0	5.4	6.62	5761	5	0	1	523.284	1044.55	2	1044.58	-0.0205	1	29	0.0066	R	LACLRINDK	Y			Cmpd 9, AutoMSn(523.2845), 11.4 min
14	Gene.16843::comp4930_seq0::g.16843::m.16843	Gene.16843::comp4930_seq0::g.16843::m.16843	161	248934	44	0	7	0	5.4	6.62	5763	1	0	1	523.284	1044.55	2	1044.58	-0.0205	1	29.53	0.0059	R	LACLRINDK	Y			Cmpd 6, AutoMSn(523.2845), 11.3 min
14	Gene.16843::comp4930_seq0::g.16843::m.16843	Gene.16843::comp4930_seq0::g.16843::m.16843	161	248934	44	0	7	0	5.4	6.62	5764	4	0	1	523.285	1044.55	2	1044.58	-0.0202	1	34.47	0.0019	R	LACLRINDK	Y			Cmpd 4, AutoMSn(523.2847), 11.2 min
14	Gene.16843::comp4930_seq0::g.16843::m.16843	Gene.16843::comp4930_seq0::g.16843::m.16843	161	248934	44	0	7	0	5.4	6.62	5765	1	0	1	523.285	1044.55	2	1044.58	-0.0202	1	40.62	0.00046	R	LACLRINDK	Y			Cmpd 3, AutoMSn(523.2847), 11.1 min
14	Gene.16843::comp4930_seq0::g.16843::m.16843	Gene.16843::comp4930_seq0::g.16843::m.16843	161	248934	44	0	7	0	5.4	6.62	5767	6	0	1	523.285	1044.56	2	1044.58	-0.0198	1	21.5	0.037	R	LACLRINDK	Y			Cmpd 6, AutoMSn(523.2849), 11.3 min
14	Gene.16843::comp4930_seq0::g.16843::m.16843	Gene.16843::comp4930_seq0::g.16843::m.16843	161	248934	44	0	7	0	5.4	6.62	5768	5	0	1	523.285	1044.56	2	1044.58	-0.0196	1	29.77	0.0056	R	LACLRINDK	Y			Cmpd 1, AutoMSn(523.2849), 11.1 min
14	Gene.16843::comp4930_seq0::g.16843::m.16843	Gene.16843::comp4930_seq0::g.16843::m.16843	161	248934	44	0	7	0	5.4	6.62	5769	7	0	1	523.285	1044.56	2	1044.58	-0.0196	1	22.54	0.029	R	LACLRINDK	Y			Cmpd 3, AutoMSn(523.2850), 11.2 min
14	Gene.16843::comp4930_seq0::g.16843::m.16843	Gene.16843::comp4930_seq0::g.16843::m.16843	161	248934	44	0	7	0	5.4	6.62	5770	1	0	1	523.285	1044.56	2	1044.58	-0.0194	1	40.73	0.00045	R	LACLRINDK	Y			Cmpd 4, AutoMSn(523.2851), 11.1 min
14	Gene.16843::comp4930_seq0::g.16843::m.16843	Gene.16843::comp4930_seq0::g.16843::m.16843	161	248934	44	0	7	0	5.4	6.62	5771	1	0	1	523.285	1044.56	2	1044.58	-0.0194	1	41.22	0.0004	R	LACLRINDK	Y			Cmpd 9, AutoMSn(523.2851), 11.3 min
14	Gene.16843::comp4930_seq0::g.16843::m.16843	Gene.16843::comp4930_seq0::g.16843::m.16843	161	248934	44	0	7	0	5.4	6.62	5772	5	0	1	523.285	1044.56	2	1044.58	-0.0193	1	27.04	0.01	R	LACLRINDK	Y			Cmpd 16, AutoMSn(523.2851), 11.4 min
14	Gene.16843::comp4930_seq0::g.16843::m.16843	Gene.16843::comp4930_seq0::g.16843::m.16843	161	248934	44	0	7	0	5.4	6.62	5773	5	0	1	523.285	1044.56	2	1044.58	-0.0193	1	29.72	0.0056	R	LACLRINDK	Y			Cmpd 5, AutoMSn(523.2851), 11.3 min
14	Gene.16843::comp4930_seq0::g.16843::m.16843	Gene.16843::comp4930_seq0::g.16843::m.16843	161	248934	44	0	7	0	5.4	6.62	5774	5	0	1	523.285	1044.56	2	1044.58	-0.019	1	28.72	0.0071	R	LACLRINDK	Y			Cmpd 10, AutoMSn(523.2853), 11.4 min
14	Gene.16843::comp4930_seq0::g.16843::m.16843	Gene.16843::comp4930_seq0::g.16843::m.16843	161	248934	44	0	7	0	5.4	6.62	5776	4	0	1	523.285	1044.56	2	1044.58	-0.0188	1	35.03	0.0017	R	LACLRINDK	Y			Cmpd 6, AutoMSn(523.2854), 11.3 min
14	Gene.16843::comp4930_seq0::g.16843::m.16843	Gene.16843::comp4930_seq0::g.16843::m.16843	161	248934	44	0	7	0	5.4	6.62	5777	1	0	1	523.285	1044.56	2	1044.58	-0.0185	1	38.59	0.00073	R	LACLRINDK	Y			Cmpd 5, AutoMSn(523.2855), 11.3 min
14	Gene.16843::comp4930_seq0::g.16843::m.16843	Gene.16843::comp4930_seq0::g.16843::m.16843	161	248934	44	0	7	0	5.4	6.62	5778	5	0	1	523.286	1044.56	2	1044.58	-0.0182	1	30.13	0.0051	R	LACLRINDK	Y			Cmpd 7, AutoMSn(523.2856), 11.3 min
14	Gene.16843::comp4930_seq0::g.16843::m.16843	Gene.16843::comp4930_seq0::g.16843::m.16843	161	248934	44	0	7	0	5.4	6.62	5779	1	0	1	523.286	1044.56	2	1044.58	-0.0182	1	30.15	0.0051	R	LACLRINDK	Y			Cmpd 3, AutoMSn(523.2856), 11.2 min
14	Gene.16843::comp4930_seq0::g.16843::m.16843	Gene.16843::comp4930_seq0::g.16843::m.16843	161	248934	44	0	7	0	5.4	6.62	5782	6	0	1	523.286	1044.56	2	1044.58	-0.0174	1	20.66	0.045	R	LACLRINDK	Y			Cmpd 5, AutoMSn(523.2860), 11.2 min
14	Gene.16843::comp4930_seq0::g.16843::m.16843	Gene.16843::comp4930_seq0::g.16843::m.16843	161	248934	44	0	7	0	5.4	6.62	6603	2	1	1	672.481	1342.95	2	1343.65	-0.7033	0	25.92	0.021	R	QPSNCEVIIEGR	N			Cmpd 1008, AutoMSn(672.4808), 34.8 min
14	Gene.16843::comp4930_seq0::g.16843::m.16843	Gene.16843::comp4930_seq0::g.16843::m.16843	161	248934	44	0	7	0	5.4	6.62	3518	7	1	1	561.516	1681.53	3	1681.85	-0.3247	1	25.54	0.081	R	WYVISNVPGTKTSCK	F			Cmpd 558, AutoMSn(561.5156), 27.4 min
14	Gene.16843::comp4930_seq0::g.16843::m.16843	Gene.16843::comp4930_seq0::g.16843::m.16843	161	248934	44	0	7	0	5.4	6.62	3520	10	1	1	561.516	1681.53	3	1681.85	-0.3223	1	24.06	0.11	R	WYVISNVPGTKTSCK	F			Cmpd 439, AutoMSn(561.5164), 27.4 min
14	Gene.16843::comp4930_seq0::g.16843::m.16843	Gene.16843::comp4930_seq0::g.16843::m.16843	161	248934	44	0	7	0	5.4	6.62	7707	2	1	1	974.814	1947.61	2	1947.99	-0.3757	0	26.55	0.017	R	ASVATHALTGLVYQSESSK	H			Cmpd 1045, AutoMSn(974.8145), 37.0 min
14	Gene.16843::comp4930_seq0::g.16843::m.16843	Gene.16843::comp4930_seq0::g.16843::m.16843	161	248934	44	0	7	0	5.4	6.62	7712	7	1	1	974.817	1947.62	2	1947.99	-0.3712	0	22.09	0.048	R	ASVATHALTGLVYQSESSK	H			Cmpd 1093, AutoMSn(974.8167), 37.0 min
14	Gene.16843::comp4930_seq0::g.16843::m.16843	Gene.16843::comp4930_seq0::g.16843::m.16843	161	248934	44	0	7	0	5.4	6.62	7942	7	1	1	1011.56	2021.11	2	2020.96	0.147	0	20.37	0.037	R	APSNTGPSISQYFTNAPNR	F			Cmpd 470, AutoMSn(1011.5609), 24.9 min
14	Gene.16843::comp4930_seq0::g.16843::m.16843	Gene.16843::comp4930_seq0::g.16843::m.16843	161	248934	44	0	7	0	5.4	6.62	8337	8	1	1	775.366	2323.08	3	2323.37	-0.2964	1	20.45	0.03	K	LIESIKPRPKLHAPDILDIR	V			Cmpd 226, AutoMSn(775.3665), 16.6 min
14	Gene.16843::comp4930_seq0::g.16843::m.16843	Gene.16843::comp4930_seq0::g.16843::m.16843	161	248934	44	0	7	0	5.4	6.62	8979	4	1	1	948.669	2842.99	3	2843.33	-0.3415	1	23.09	0.025	R	LNSEDPTNTSPNNASGSDLNARLTEAR	F			Cmpd 133, AutoMSn(948.6695), 21.5 min	emPAI	0.01
15	Gene.9257::comp2626_seq0::g.9257::m.9257	Gene.9257::comp2626_seq0::g.9257::m.9257	77	115297	8	0	3	0	3.9	5.47	1001	1	1	1	357.291	1068.85	3	1068.55	0.3034	0	37.41	0.0029	R	LYDSFPSLK	E			Cmpd 505, AutoMSn(357.2915), 32.0 min
15	Gene.9257::comp2626_seq0::g.9257::m.9257	Gene.9257::comp2626_seq0::g.9257::m.9257	77	115297	8	0	3	0	3.9	5.47	1002	5	1	1	357.293	1068.86	3	1068.55	0.3079	0	26.17	0.039	R	LYDSFPSLK	E			Cmpd 524, AutoMSn(357.2930), 26.9 min
15	Gene.9257::comp2626_seq0::g.9257::m.9257	Gene.9257::comp2626_seq0::g.9257::m.9257	77	115297	8	0	3	0	3.9	5.47	1003	5	1	1	357.295	1068.86	3	1068.55	0.3142	0	23.35	0.075	R	LYDSFPSLK	E			Cmpd 549, AutoMSn(357.2951), 27.0 min
15	Gene.9257::comp2626_seq0::g.9257::m.9257	Gene.9257::comp2626_seq0::g.9257::m.9257	77	115297	8	0	3	0	3.9	5.47	7077	3	1	1	780.931	1559.85	2	1559.83	0.0125	1	22.76	0.022	K	NGESLLKVLSNCVK	N	Carbamidomethyl (C)	0.00000000000100.0	Cmpd 450, AutoMSn(780.9306), 24.3 min
15	Gene.9257::comp2626_seq0::g.9257::m.9257	Gene.9257::comp2626_seq0::g.9257::m.9257	77	115297	8	0	3	0	3.9	5.47	7079	1	1	1	780.933	1559.85	2	1559.83	0.0168	1	25.94	0.011	K	NGESLLKVLSNCVK	N	Carbamidomethyl (C)	0.00000000000100.0	Cmpd 451, AutoMSn(780.9327), 24.3 min
15	Gene.9257::comp2626_seq0::g.9257::m.9257	Gene.9257::comp2626_seq0::g.9257::m.9257	77	115297	8	0	3	0	3.9	5.47	7080	1	1	1	780.935	1559.85	2	1559.83	0.0206	1	28.38	0.0061	K	NGESLLKVLSNCVK	N	Carbamidomethyl (C)	0.00000000000100.0	Cmpd 458, AutoMSn(780.9346), 24.6 min
15	Gene.9257::comp2626_seq0::g.9257::m.9257	Gene.9257::comp2626_seq0::g.9257::m.9257	77	115297	8	0	3	0	3.9	5.47	7081	1	1	1	780.935	1559.85	2	1559.83	0.0208	1	27.38	0.0077	K	NGESLLKVLSNCVK	N	Carbamidomethyl (C)	0.00000000000100.0	Cmpd 461, AutoMSn(780.9347), 24.6 min
15	Gene.9257::comp2626_seq0::g.9257::m.9257	Gene.9257::comp2626_seq0::g.9257::m.9257	77	115297	8	0	3	0	3.9	5.47	7610	2	1	1	627.859	1880.55	3	1880.99	-0.4344	1	21.27	0.057	R	TEPDTIESLIYRIGFK	D			Cmpd 347, AutoMSn(627.8586), 22.0 min	emPAI	0.03
16	Gene.30784::comp23275_seq0::g.30784::m.30784	Gene.30784::comp23275_seq0::g.30784::m.30784	57	40681	5	0	2	0	6.3	9.11	1001	1	0	1	357.291	1068.85	3	1068.51	0.3398	0	37.41	0.0029	K	YAEFDPISK	E			Cmpd 505, AutoMSn(357.2915), 32.0 min
16	Gene.30784::comp23275_seq0::g.30784::m.30784	Gene.30784::comp23275_seq0::g.30784::m.30784	57	40681	5	0	2	0	6.3	9.11	1002	6	0	1	357.293	1068.86	3	1068.51	0.3443	0	24.3	0.06	K	YAEFDPISK	E			Cmpd 524, AutoMSn(357.2930), 26.9 min
16	Gene.30784::comp23275_seq0::g.30784::m.30784	Gene.30784::comp23275_seq0::g.30784::m.30784	57	40681	5	0	2	0	6.3	9.11	1003	6	0	1	357.295	1068.86	3	1068.51	0.3506	0	22.87	0.084	K	YAEFDPISK	E			Cmpd 549, AutoMSn(357.2951), 27.0 min
16	Gene.30784::comp23275_seq0::g.30784::m.30784	Gene.30784::comp23275_seq0::g.30784::m.30784	57	40681	5	0	2	0	6.3	9.11	4455	10	1	1	716.537	1431.06	2	1430.7	0.3544	0	24.27	0.085	K	YYGNLTTNSASIK	Y			Cmpd 642, AutoMSn(716.5366), 30.9 min
16	Gene.30784::comp23275_seq0::g.30784::m.30784	Gene.30784::comp23275_seq0::g.30784::m.30784	57	40681	5	0	2	0	6.3	9.11	4458	8	1	1	716.537	1431.06	2	1430.7	0.3557	0	22.96	0.11	K	YYGNLTTNSASIK	Y			Cmpd 840, AutoMSn(716.5372), 30.9 min	emPAI	0.08
17	Gene.3059::comp801_seq1::g.3059::m.3059	Gene.3059::comp801_seq1::g.3059::m.3059	37	30597	3	0	1	0	3.6	6.23	1001	1	0	1	357.291	1068.85	3	1069.62	-0.7718	1	37.41	0.0029	K	RLAVVSPNSK	L			Cmpd 505, AutoMSn(357.2915), 32.0 min
17	Gene.3059::comp801_seq1::g.3059::m.3059	Gene.3059::comp801_seq1::g.3059::m.3059	37	30597	3	0	1	0	3.6	6.23	1002	6	0	1	357.293	1068.86	3	1069.62	-0.7673	1	24.3	0.06	K	RLAVVSPNSK	L			Cmpd 524, AutoMSn(357.2930), 26.9 min
17	Gene.3059::comp801_seq1::g.3059::m.3059	Gene.3059::comp801_seq1::g.3059::m.3059	37	30597	3	0	1	0	3.6	6.23	1003	6	0	1	357.295	1068.86	3	1069.62	-0.761	1	22.87	0.084	K	RLAVVSPNSK	L			Cmpd 549, AutoMSn(357.2951), 27.0 min	emPAI	0.11
18	Gene.17963::comp5299_seq3::g.17963::m.17963	Gene.17963::comp5299_seq3::g.17963::m.17963	37	232379	4	0	1	0	0.4	5.97	1004	1	1	1	358.315	1071.92	3	1071.55	0.3745	1	37.36	0.0039	K	RKPEMNGPK	S	Oxidation (M)	0.000020000.0	Cmpd 758, AutoMSn(358.3153), 32.5 min
18	Gene.17963::comp5299_seq3::g.17963::m.17963	Gene.17963::comp5299_seq3::g.17963::m.17963	37	232379	4	0	1	0	0.4	5.97	1005	1	1	1	358.316	1071.93	3	1071.55	0.3777	1	36.85	0.0044	K	RKPEMNGPK	S	Oxidation (M)	0.000020000.0	Cmpd 590, AutoMSn(358.3163), 32.6 min
18	Gene.17963::comp5299_seq3::g.17963::m.17963	Gene.17963::comp5299_seq3::g.17963::m.17963	37	232379	4	0	1	0	0.4	5.97	1006	1	1	1	358.318	1071.93	3	1071.55	0.3836	1	37.06	0.0042	K	RKPEMNGPK	S	Oxidation (M)	0.000020000.0	Cmpd 760, AutoMSn(358.3183), 32.6 min
18	Gene.17963::comp5299_seq3::g.17963::m.17963	Gene.17963::comp5299_seq3::g.17963::m.17963	37	232379	4	0	1	0	0.4	5.97	1007	1	1	1	358.32	1071.94	3	1071.55	0.3902	1	37.15	0.0043	K	RKPEMNGPK	S	Oxidation (M)	0.000020000.0	Cmpd 763, AutoMSn(358.3205), 32.6 min	emPAI	0.01
19	Gene.29708::comp16756_seq0::g.29708::m.29708	Gene.29708::comp16756_seq0::g.29708::m.29708	56	16797	2	0	2	0	21.5	8.86	8032	1	1	1	696.434	2086.28	3	2085.93	0.347	1	35.61	0.0017	R	NLNSAMCKYNNLMFTYK	C	2 Oxidation (M)	0.00000200000020000.0	Cmpd 266, AutoMSn(696.4337), 22.0 min
19	Gene.29708::comp16756_seq0::g.29708::m.29708	Gene.29708::comp16756_seq0::g.29708::m.29708	56	16797	2	0	2	0	21.5	8.86	8620	3	1	1	867.42	2599.24	3	2599.15	0.0846	1	22.91	0.017	K	DDPHLLNEYHESGRNLNSAMCK	Y	Carbamidomethyl (C)	0.0000000000000000000010.0	Cmpd 228, AutoMSn(867.4202), 19.2 min	emPAI	0.2
20	Gene.23242::comp7333_seq0::g.23242::m.23242	Gene.23242::comp7333_seq0::g.23242::m.23242	93	93962	12	0	4	0	6.2	5.97	3511	5	1	1	561.493	1120.97	2	1121.57	-0.6006	0	25.88	0.072	K	VQLSQEQYK	L			Cmpd 327, AutoMSn(561.4928), 27.5 min
20	Gene.23242::comp7333_seq0::g.23242::m.23242	Gene.23242::comp7333_seq0::g.23242::m.23242	93	93962	12	0	4	0	6.2	5.97	3512	5	1	1	561.514	1121.01	2	1121.57	-0.5592	0	26.31	0.068	K	VQLSQEQYK	L			Cmpd 538, AutoMSn(561.5135), 27.4 min
20	Gene.23242::comp7333_seq0::g.23242::m.23242	Gene.23242::comp7333_seq0::g.23242::m.23242	93	93962	12	0	4	0	6.2	5.97	3513	10	1	1	561.514	1121.01	2	1121.57	-0.5592	0	22.15	0.18	K	VQLSQEQYK	L			Cmpd 321, AutoMSn(561.5135), 27.3 min
20	Gene.23242::comp7333_seq0::g.23242::m.23242	Gene.23242::comp7333_seq0::g.23242::m.23242	93	93962	12	0	4	0	6.2	5.97	6014	5	1	1	561.515	1121.01	2	1121.57	-0.557	0	26.12	0.025	K	VQLSQEQYK	L			Cmpd 380, AutoMSn(561.5146), 27.4 min
20	Gene.23242::comp7333_seq0::g.23242::m.23242	Gene.23242::comp7333_seq0::g.23242::m.23242	93	93962	12	0	4	0	6.2	5.97	3517	5	1	1	561.515	1121.02	2	1121.57	-0.5556	0	26.2	0.07	K	VQLSQEQYK	L			Cmpd 561, AutoMSn(561.5153), 27.4 min
20	Gene.23242::comp7333_seq0::g.23242::m.23242	Gene.23242::comp7333_seq0::g.23242::m.23242	93	93962	12	0	4	0	6.2	5.97	1668	2	1	1	383.241	1146.7	3	1146.59	0.1145	0	29.26	0.016	K	WWTDLWLK	E			Cmpd 770, AutoMSn(383.2408), 29.2 min
20	Gene.23242::comp7333_seq0::g.23242::m.23242	Gene.23242::comp7333_seq0::g.23242::m.23242	93	93962	12	0	4	0	6.2	5.97	6169	1	1	1	388.323	1161.95	3	1161.66	0.2861	1	27.11	0.019	K	NGVLVRVYSR	K			Cmpd 374, AutoMSn(388.3233), 29.0 min
20	Gene.23242::comp7333_seq0::g.23242::m.23242	Gene.23242::comp7333_seq0::g.23242::m.23242	93	93962	12	0	4	0	6.2	5.97	1832	2	1	1	388.324	1161.95	3	1161.66	0.2887	1	31.24	0.03	K	NGVLVRVYSR	K			Cmpd 764, AutoMSn(388.3241), 29.1 min
20	Gene.23242::comp7333_seq0::g.23242::m.23242	Gene.23242::comp7333_seq0::g.23242::m.23242	93	93962	12	0	4	0	6.2	5.97	1840	1	1	1	388.327	1161.96	3	1161.66	0.2975	1	30.97	0.032	K	NGVLVRVYSR	K			Cmpd 564, AutoMSn(388.3270), 29.1 min
20	Gene.23242::comp7333_seq0::g.23242::m.23242	Gene.23242::comp7333_seq0::g.23242::m.23242	93	93962	12	0	4	0	6.2	5.97	1848	10	1	1	388.331	1161.97	3	1161.66	0.3087	1	22.48	0.23	K	NGVLVRVYSR	K			Cmpd 386, AutoMSn(388.3308), 29.2 min
20	Gene.23242::comp7333_seq0::g.23242::m.23242	Gene.23242::comp7333_seq0::g.23242::m.23242	93	93962	12	0	4	0	6.2	5.97	1855	4	1	1	388.334	1161.98	3	1161.66	0.3185	1	23.1	0.2	K	NGVLVRVYSR	K			Cmpd 734, AutoMSn(388.3340), 29.3 min
20	Gene.23242::comp7333_seq0::g.23242::m.23242	Gene.23242::comp7333_seq0::g.23242::m.23242	93	93962	12	0	4	0	6.2	5.97	8893	1	1	1	936.654	2806.94	3	2807.36	-0.4145	1	13.4	0.0026	K	VDLLAVPNMCGGAMENWGLITFRER	L	Oxidation (M)	0.0000000000000200000000000.0	Cmpd 384, AutoMSn(936.6543), 22.1 min	emPAI	0.03
